# Supplementary material for: Conservation and divergence of vulnerability and responses to stressors between human and mouse astrocytes
Source: Nat Commun. 2021 Jun 25;12:3958. doi: 10.1038/s41467-021-24232-3 (PMC8233314; doi:10.1038/s41467-021-24232-3)
Supplement: Supplementary file 3 — Supplementary Data 1 [file 41467_2021_24232_MOESM3_ESM.xlsx]

## Sheet: aa_ss_culture_rpkm_data
gene name	serum selected-BC1	serum selected-BC4	serum selected-BC8	acute-BC2	acute-BC3	acute-BC6	acute-BC7	serum-free culture-BC9	serum-free culture-BC10	serum-free culture-BC11	serum-free culture-BC12	serum-free culture-BC13
sex	M	M	M	M	M	M	F	F	F	M	F	F
MT-RNR2	206195	231227	294862	99374.3	101263	101131	124624	194377	165053	147728	194255	195999
MT-RNR1	75300.2	80674.9	74769.1	29275.4	30740.7	30336.7	27345.4	51043.2	68529.1	45325.2	68863.7	56439.2
MT-CO1	10851.6	10240.7	7991.31	3649.98	4881.23	4540.06	3843.11	6389.26	6299.13	6686.98	8406.41	5318.53
MT-CO2	7444.55	6627.44	6073.05	1783.16	1699.08	1410.13	1501.66	3862.61	4135.1	3200.62	4429.61	3157.46
MT-CO3	6431.16	6444.55	3900.41	2113.08	1917.2	1845.61	1954.55	1689.73	1917.89	2713.13	2529.98	1709.68
MT-CYB	4520.75	4839.61	3763.38	1705.86	1894.01	1284.92	1733.28	1255.28	1360.67	1428.67	1611.31	1198.39
MT-ND4L	3942.33	2791.46	2760.67	1368.57	1584.21	1537.7	1140.77	1522.75	1608.39	2033.52	1367.07	1164.96
MT-ND4	3863.52	2753.62	3343.2	1551.13	1743.73	1410.27	2029.33	1475.13	1691.32	2293.92	2345.69	1203.89
MT-ATP6	3263.65	2568.7	2433.42	1036.12	1011.42	906.648	1832.9	788.574	817.866	1833.8	1517.15	697.798
MT-ND5	1620.03	1194.43	1582.96	598.394	804.998	638.602	761.663	468.29	713.231	1255.33	867.181	623.61
MT-ND6	1309.49	1037.73	2055.68	444.099	663.16	384.249	873.081	264.643	678.989	872.589	556.741	502.949
MT-ND1	1300.09	1297.09	792.478	556.281	418.679	433.563	867.949	564.264	713.363	666.133	1495.85	572.87
MT-ATP8	1201.95	989.358	570.206	661.539	255.797	534.782	1561.15	176.482	281.995	847.578	506.664	226.087
MT-ND2	1164.96	962.914	913.287	487.61	431.939	381.843	650.838	380.115	504.122	662.497	715.393	392.154
MTATP6P1	1139.57	1054.82	988.473	391.153	440.602	310.331	401.389	324.304	311.08	652.698	445.35	291.172
FTL	833.088	1340.86	587.962	130.953	128.696	119.82	87.7432	994.694	831.386	2238.96	758.686	533.864
TMSB4XP8	623.548	407.609	508.609	413.547	410.566	269.116	159.101	139.283	114.308	243.01	69.7612	93.2409
CCL2	606.087	156.797	400.944	25.6841	47.7997	9.26234	24.0968	50.2366	40.1909	14.1392	20.1119	63.2958
TMSB10	595.549	337.847	489.264	281.294	167.414	294.427	171.321	217.296	192.278	264.029	124.609	154.077
RPL13AP5	569.571	798.11	303.311	390.475	295.344	379.321	278.158	339.692	299.597	502.114	297.36	314.516
TUBA1A	505.662	986.222	239.511	908.238	637.537	695.49	907.611	429.456	411.787	599.931	388.113	366.294
RPL3P4	504.05	660.522	306.806	422.418	322.478	378.21	401.182	332.185	313.751	720.297	311.07	371.693
GFAP	502.987	637.163	59.0964	26.3039	36.9925	20.5996	28.3444	25.8251	20.7138	22.3184	8.3891	62.7962
AC024293.1	464.785	713.735	337.913	274.969	185.107	193.765	221.631	210.601	246.767	480.811	280.74	272.359
GAPDH	437.228	369.052	327.738	126.891	127.213	116.095	84.7724	196.57	238.077	148.195	148.52	189.451
MT-ND3	426.861	485.311	233.207	343.943	140.366	232.665	653.291	86.2374	128.959	266.672	182.259	111.146
VIM	395.771	331.132	239.279	145.866	122.46	122.817	108.851	122.413	187.785	179.948	91.169	248.172
RPL39P3	379.627	456.862	241.898	370.872	294.12	323.306	343.863	108.895	109.995	374.645	51.5467	107.829
AP001324.1	349.491	313.741	273.788	224.708	136.993	194.734	312.334	237.497	209.267	364.873	167.49	225.43
RPS11	344.837	550	172.822	340.851	230.23	320.764	191.435	229.939	228.143	436.722	170.175	154.714
RPS27AP16	311.502	278.997	254.904	220.133	170.673	184.4	142.033	128.281	145.733	289.807	77.0221	148.938
TPT1	302.065	313.297	184.936	218.269	212.489	195.916	132.798	185.097	158.736	235.939	91.6476	208.231
TMSB4X	296.04	187.604	220.88	248.043	214.071	143.141	213.497	72.2708	57.8471	150.77	44.8739	50.3642
AC034236.1	292.779	266.351	175.597	255.957	184.455	205.13	300.366	163.819	185.997	491.289	168.744	209.541
RPL7A	291.228	346.683	177.538	139.778	128.081	135.103	83.4124	138.522	163.358	247.633	92.5993	164.567
RPLP2	289.87	317.517	169.155	152.137	115.453	159.003	118.239	150.862	148.958	276.999	152.897	139.957
AC073861.1	287.279	300.154	193.577	132.735	103.839	91.7101	112.911	94.5571	82.5405	295.456	80.3045	118.841
RPS23P8	285.797	321.057	193.205	275.665	184.471	228.646	337.629	168.202	208.613	250.359	173.394	226.938
PPIAP22	282.412	207.233	197.247	200.274	139.148	180.456	128.689	197.227	212.159	177.425	190.286	219.548
MTCO1P12	275.649	261.037	6.01551	87.6618	3.87807	102.293	10.4935	6.21184	5.60643	6.02865	26.8916	5.65371
FABP7	260.242	196.612	53.2344	363.961	447.489	299.101	223.365	360.647	239.956	391.492	71.8368	349.91
MYL6	257.966	222.679	236.645	117.025	71.7726	95.2482	85.0362	66.8991	67.0653	100.618	49.2614	73.6839
RPL18AP3	254.508	356.146	137.661	187.293	122.817	150.967	163.892	131.775	114.402	234.41	180.414	115.666
TUBB	247.687	284.684	162.145	243.903	172.189	240.125	189.099	163.815	195.65	131.419	170.135	171.087
CRYAB	246.74	69.9265	151.725	1.73218	3.53203	6.74513	1.46058	0.391599	0.506742	1.24299	0.170428	1.41787
RPL14P1	242.932	195.21	161.472	179.014	155.126	160.735	135.815	104.634	124.465	232.093	134.734	141.201
FTLP3	238.561	390.515	176.569	35.0935	39.0701	34.8167	19.2937	287.205	242.122	640.733	184.911	148.885
RPL15P3	237.149	288.773	136.125	117.992	104.269	104.379	81.1968	115.254	142.419	164.141	99.3296	132.306
ANXA2P2	227.987	108.734	227.191	7.26418	9.34355	5.0975	5.36461	40.0642	57.9537	31.2235	18.8178	74.9404
RPS8	220.755	241.604	125.179	158.514	125.49	136.873	102.42	141.853	157.784	304.548	106.062	158.467
AC007969.1	220.36	288.198	102.458	171.82	103.11	123.001	188.142	110.475	117.011	218.478	159.138	120.471
RPSAP58	207.878	224.28	117.125	87.2569	72.2035	84.2602	51.2758	89.8766	97.0401	104.404	45.2782	100.231
RPS13	207.492	218.996	117.216	156.06	127.01	143.918	117.513	96.4487	107.067	206.864	104.08	104.598
RPS3AP6	201.231	254.837	101.576	155.198	123.398	147.313	79.4507	157.195	153.59	324.019	64.8035	166.812
RPL22P1	199.056	174.104	132.019	168.056	118.573	157.061	96.7671	115.005	121.484	302.692	89.8602	126.411
RPS15	196.666	265.475	103.675	137.027	87.0407	113.63	100.015	110.683	117.394	195.064	143.798	114.881
RPS6	195.833	174.476	135.501	187.746	153.71	173.432	132.752	147.853	144.492	207.34	120.261	181.254
AC008038.1	188.219	289.102	107.457	112.461	93.1607	85.611	90.3873	105.25	110.326	128.62	106.875	127.949
RPL13A	185.794	269.074	100.455	121.459	96.1419	118.664	79.0659	108.705	95.116	162.429	88.2054	104.067
H2AZ1	183.691	145.162	82.6658	198.327	137.76	158.816	128.219	132.364	131.435	66.3986	99.8278	132.074
AC005912.1	182.177	244.805	80.3425	140.575	74.0459	100.485	141.829	89.9927	102.878	257.453	91.536	89.3865
AC016739.1	181.2	211.376	104.453	87.3148	68.3758	83.8639	55.7778	100.284	102.757	143.645	90.504	107.471
RPS16	173.599	226.095	92.0161	107.143	75.1481	93.6627	77.799	97.1842	103.591	213.872	88.4876	92.2213
H2AC16	172.781	282.846	38.11	258.51	257.781	171.785	999.874	66.901	87.6391	15.5075	345.067	74.2716
H1-3	171.742	359.254	30.6872	273.237	251.859	260.237	336.213	62.3955	114.17	41.1892	140.131	78.5888
RPS25	168.811	160.133	110.227	129.096	100.204	113.588	82.3009	99.3459	112.451	282.242	85.2972	117.874
MRFAP1	166.494	157.738	111.879	202.78	178.365	188.593	162.904	159.814	160.077	220.664	130.473	176.504
RPL8	166.451	192.829	99.6134	108.206	76.2612	96.7738	79.7123	76.613	61.7444	119.623	65.7696	66.4118
H1-4	164.215	310.9	37.7338	274.023	314.33	263.224	366.686	120.229	138.451	54.9057	255.113	94.9745
ACTG1	162.969	128.585	147.552	91.8805	74.7705	93.3347	121.413	90.2949	89.706	78.9307	80.4253	77.5406
RPL19	162.344	172.683	106.486	100.045	77.9115	85.9858	79.5222	90.9182	109.267	154.747	106.326	105.873
CKB	161.61	293.538	41.7581	115.494	87.5595	98.0623	112.145	39.9913	43.5566	57.8268	56.4531	41.4813
RPL37P2	161.076	189.859	91.1545	136.489	75.5186	102.701	173.362	48.7661	58.2962	154.752	69.5611	63.0843
AC243919.1	160.677	340.994	94.9138	204.44	93.9347	104.332	83.3723	137.104	136.56	156.993	35.9687	137.192
RPL26P19	151.196	179.175	109.036	108.686	94.4477	101.932	98.6979	81.3996	85.99	154.522	76.7893	91.3739
MT-TF	150.437	178.142	172.964	136.28	83.0833	146.275	69.5031	63.8577	165.027	99.7923	125.173	109.891
MALAT1	149.033	144.966	283.92	3723.71	3299.95	3328.49	4912.43	1313.86	777.5	6930.16	1710.85	912.542
TPT1P9	147.437	150.32	85.4598	91.1366	86.4439	85.9569	68.8379	86.428	78.8583	116.904	74.2387	102.238
H1-2	145.476	284.825	44.4793	272.06	273.472	238.791	550.833	55.2902	84.6574	59.7297	135.905	60.7302
NPM1P27	143.569	84.0592	200.936	187.782	155.896	165.075	138.081	145.464	192.816	231.264	138.656	214.6
RPS12	143.35	120.939	104.683	82.9198	57.6447	77.097	108.546	88.4888	82.2556	157.581	69.2711	82.6482
HSPB1	143.293	104.826	91.9826	65.7634	122.156	65.7075	81.5262	12.4194	19.2025	52.6886	15.0239	20.3785
HSPA8	142.716	200.491	157.61	260.419	450.29	229.697	241.276	203.295	243.463	132.293	135.106	257.488
RPLP1	141.7	161.887	83.1577	75.3663	56.1481	72.9976	49.2327	78.2878	78.064	95.5987	61.2445	75.7187
HSP90AB1	141.37	117.758	152.025	218.525	300.334	214.572	234.795	139.871	146.557	177.501	120.691	155.697
RPL11	141.312	103.189	91.928	118.689	88.7802	106.752	80.7906	77.0993	81.4865	217.094	63.441	87.3092
RPL10A	141.295	150.617	94.4056	102.048	91.1183	100.728	110.408	85.2646	112.561	117.094	114.707	121.733
RPS2	138.797	187.199	88.2735	72.5177	48.6799	54.3018	84.0507	54.2873	46.4282	103.174	61.3322	60.4742
FTH1P8	135.087	119.633	116.484	30.9198	26.8794	26.1513	16.4103	105.156	111.594	451.609	60.8446	74.5655
SH3BGRL3	133.276	132.746	129.191	29.0639	14.3221	20.6365	25.6577	36.6264	53.1546	50.4401	93.6959	47.5782
RPS13P2	130.707	134.517	71.1877	112.892	77.7393	88.5672	158.337	61.441	71.2918	146.426	69.8076	70.0334
TUBA1B	129.65	135.759	58.3686	95.7409	84.5401	84.5489	48.4654	76.9978	81.5345	25.1059	63.1149	75.6244
AC116533.1	126.912	142.532	90.3181	140.338	77.6079	110.59	167.754	70.2072	76.9532	172.026	59.7566	79.6918
EEF1A1	126.42	126.507	94.1345	101.437	95.7504	106.234	60.2019	118.067	116.697	161.541	76.4985	132.732
RPL23	126.38	133.764	83.4515	120.715	88.6877	106.431	98.5255	80.299	75.9513	246.218	60.7711	79.0826
RPS18	126.342	138.968	81.9693	49.0456	46.1142	39.3912	26.3468	39.3549	36.5053	118.589	19.7822	48.2599
AC090498.1	123.08	132.93	72.5712	74.7943	50.7047	58.5791	64.2688	46.6773	51.9	108.57	78.8177	48.1955
RPS28P7	122.525	137.418	92.5022	68.7891	52.6243	45.0579	64.0814	44.2338	45.3276	118.045	26.8873	38.0325
COX6A1P2	122.192	117.824	71.2276	58.7438	44.9773	53.3849	35.2251	53.1118	57.8642	52.7299	28.0086	43.7155
RPL18	122.174	170.275	62.2665	73.0403	61.6742	63.7974	60.5912	57.9809	49.48	94.525	54.7844	47.902
LGALS1	120.022	57.8834	71.4613	6.46997	9.54136	11.105	5.95729	6.84896	9.75397	14.5406	4.46858	15.5663
RHOB	118.95	69.5417	46.3445	68.7049	110.782	72.3539	55.8206	16.0344	15.4431	22.9584	15.8039	19.7142
RPS27A	115.71	102.584	90.6209	97.4695	71.7717	81.0585	81.0016	46.6	53.9647	124.792	34.9796	55.0829
RPL13P12	115.508	126.061	59.1998	88.5791	67.5461	79.3291	88.6698	72.0856	61.0037	125.095	66.6022	62.8825
RPL27	115.329	122.347	64.5732	67.9822	45.4506	59.8421	59.9966	46.4909	44.2321	103.451	33.0888	44.5461
ACTB	114.277	78.2107	96.9429	62.6678	48.972	68.4382	52.5078	53.2532	56.703	49.8644	45.326	46.7961
RPL7P9	113.302	122.154	88.0865	138.342	106.032	125.934	93.5027	130.813	142.072	251.229	66.9025	156.516
RPLP0P6	112.208	141.606	56.4536	55.6693	48.5506	49.9566	31.8356	62.0424	59.0752	77.5149	42.0866	68.4631
HSPA5	111.787	58.1437	125.956	103.198	112.676	132.664	66.5081	46.8311	60.2563	100.256	26.8377	61.4937
EEF1B2P3	111.288	111.489	85.382	41.6416	38.3113	42.1165	38.1931	47.441	58.9544	65.7166	30.2517	67.8992
RPL37P23	111.075	125.881	70.9815	79.7834	50.5035	58.7962	61.9417	36.0599	43.1788	115.505	67.9901	40.5741
COL1A1	109.933	13.9645	132.129	0.115298	0.154695	0.177241	0.262256	0.0308571	0.62813	0.0542651	0.033394	0.452404
AL138785.2	108.266	119.576	31.3635	60.4066	25.0854	58.5454	30.977	46.2661	51.8926	41.205	21.4674	47.8919
PSMB4	105.412	102.382	72.5018	66.1532	61.2072	59.5521	49.6289	57.0695	54.7955	60.6	38.565	49.9351
ID1	105.321	47.3416	33.2868	6.75703	7.63297	8.94803	2.9285	5.78404	4.65772	1.52932	0.691753	4.74908
MARCKSL1	105.306	152.4	46.7405	150.633	114.894	153.489	122.575	94.5596	79.3511	120.339	78.6737	74.2441
CD63	104.439	109.144	82.3625	53.3891	45.709	38.0513	51.4982	94.6961	78.3566	172.882	48.4718	83.7658
RPL7P1	102.961	104.908	69.5006	112.465	91.1317	105.045	62.213	114.977	124.426	212.629	67.1524	139.768
AC099560.2	102.897	139.804	44.2076	79.0125	49.3947	69.5895	66.2872	61.995	67.1823	179.217	59.4512	64.4243
RRAGA	102.675	88.204	63.9739	59.7817	62.164	50.0441	47.6184	53.6204	61.0929	58.2072	42.532	51.0112
AC114491.1	102.606	109.703	68.5481	77.2316	51.7835	52.4697	93.0427	30.211	32.6428	80.6029	16.8491	28.2577
S100A6	101.043	50.514	90.1623	5.14265	4.34804	5.11132	2.52557	7.51682	9.6776	14.4683	2.00755	9.09736
ID3	100.925	63.9963	36.8247	0.49998	1.2805	0.616892	1.00654	1.70472	2.34285	0.248282	0.219824	1.50961
RPL6P27	99.5676	75.3847	79.3685	102.085	76.7877	82.4616	98.2847	78.1642	80.7009	160.666	66.6271	88.2363
RPS20	99.4089	114.035	52.3987	89.0854	61.1089	80.9089	53.5024	51.3955	53.913	101.767	25.6748	53.1183
EEF2	99.1657	152.972	69.0349	65.7896	48.5397	60.839	69.2513	69.264	89.5825	84.6675	116.252	75.1319
SRP14	97.5278	74.8833	65.3645	65.2544	62.4261	72.7157	56.7793	79.9074	63.6789	76.9949	63.3046	61.6175
RPL7AP6	97.4593	112.874	55.0452	51.8604	41.7427	48.1131	42.9123	51.6848	56.0276	87.5627	39.7823	57.4597
H3P6	96.835	90.9225	51.4402	119.629	105.129	137.447	46.9322	95.2202	78.2079	77.255	59.0462	57.4796
H1-1	96.6814	268.434	18.5624	142.332	76.0434	86.868	148.027	29.5422	63.3873	17.5549	94.8808	44.4948
RPL24P4	96.5199	101.297	71.6035	90.4785	63.485	77.9419	59.2208	49.0336	44.0719	131.491	41.9145	47.3975
RPLP0	94.0942	118.315	52.932	53.3361	40.2998	49.2245	29.6466	54.2226	54.6333	76.6868	28.4585	60.3568
SF3B5	93.1933	110.475	46.3406	72.6894	50.3055	61.1253	49.5083	46.5304	47.4569	65.0106	26.2846	38.9406
APEX1	93.142	107.742	72.0676	99.2802	86.1442	94.0389	70.7621	84.8801	84.1173	74.6938	83.1375	83.4237
RTL8C	91.8045	121.836	72.7185	57.844	50.3083	60.9018	43.053	36.5692	38.9112	64.8009	50.3132	36.8149
RPS15AP1	88.8643	102.337	44.5644	70.0356	45.579	52.9879	63.9164	42.7951	47.6937	110.431	32.0273	47.3975
RPL3	87.6652	121.519	58.0228	62.8158	58.4321	66.2116	41.2739	79.6433	93.2159	84.7229	86.6451	102.044
CCN2	87.5267	9.83968	571.58	12.3477	13.9341	6.05674	10.9126	5.06778	8.08666	2.17457	1.0333	10.9841
ATP5F1B	87.1316	94.1311	67.3698	53.3363	47.6346	52.0942	32.8524	69.5975	81.0071	55.7164	51.6211	84.447
AL009174.1	84.9247	92.7729	64.2314	79.804	55.7171	68.6156	56.773	41.476	56.4703	106.006	35.6811	49.2042
RPL17P36	84.8144	81.5488	69.1328	51.5262	46.6451	46.78	25.9361	52.4909	60.8768	98.6367	25.2231	62.1039
UBA52	84.6452	94.6366	56.8735	52.6216	35.2771	46.731	36.9226	34.6145	30.3578	74.8218	24.5778	28.9896
RAN	84.6037	65.8444	58.4185	78.5254	61.9926	66.8622	54.646	51.4198	55.1531	48.7521	25.3153	62.2116
RPS7P1	83.7048	76.6828	67.8807	43.5727	33.3292	33.5941	37.9101	33.8722	39.9482	54.6633	35.6164	42.7886
RPL5	83.4282	83.9802	59.3768	67.8537	67.3028	74.1431	47.3682	92.5143	115.388	96.3414	77.7155	123.257
AL590867.2	79.9426	98.8073	52.5423	79.453	37.5951	45.3293	118.891	56.1326	68.8897	102.583	61.7444	71.2896
PEA15	79.9246	107.91	53.1731	173.529	176.423	133.118	180.414	78.6302	75.9105	110.365	90.1085	85.7851
CALR	79.5954	47.6367	49.3574	23.0358	24.7324	27.1404	19.8556	18.3753	28.591	17.1703	22.2801	26.6977
EIF4G2	79.5781	69.6179	63.7501	99.7264	98.4209	95.8624	86.2049	89.9508	99.5355	61.2368	80.2424	84.0442
AC115223.1	79.3412	61.1435	54.8319	68.4811	59.1536	67.2563	57.9365	87.8135	108.028	117.1	102.484	109.362
AC079780.1	77.8894	31.6821	27.9652	51.6605	28.6875	44.0814	36.3551	43.1166	43.6482	28.3878	77.3118	29.647
Z74021.1	77.5593	84.2208	54.833	59.9052	40.2594	43.3522	82.9406	21.6624	29.8627	57.4395	39.3583	28.7646
PFN1	76.7187	47.0844	65.2469	12.9622	11.2749	11.6526	12.588	17.821	24.1315	20.1575	26.609	22.3051
RPL4P4	76.7051	85.3781	53.9576	54.7834	49.1684	52.7774	39.8806	69.1041	84.8849	73.3848	72.8397	87.1726
TPM2	76.5593	25.9175	144.198	10.8729	8.53237	7.88261	10.8395	9.78159	7.73417	15.7667	10.4793	11.7794
TUBB4B	76.254	75.6066	42.4457	50.9019	39.2561	34.7443	29.2302	20.5223	26.7305	22.7032	18.1475	21.692
GAPDHP1	75.4071	39.5838	60.5881	13.9611	22.5633	20.4713	15.8987	24.6029	44.9585	16.0397	27.7996	36.3119
RPS11P5	74.9422	108.411	35.5794	74.6709	49.6208	64.294	91.6749	57.0609	54.7254	85.6719	63.7966	41.5047
H2BC12	74.2591	116.711	46.2511	141.803	93.4952	142.2	242.11	57.1358	75.6626	35.222	170.027	62.9989
RPS5	74.0586	94.5498	43.4077	46.5934	33.762	39.7745	29.0755	37.6105	36.9506	55.2547	28.337	35.6309
RPL15	73.8892	87.9903	49.2384	67.4513	63.5383	64.5528	51.0415	42.7126	48.1173	97.812	34.8852	48.9577
AC004453.1	73.8012	51.388	37.1852	38.254	24.7762	40.4912	39.0851	23.1069	21.2041	61.4909	22.51	21.7638
FABP5P7	72.9334	79.2839	15.7096	141.733	107.503	95.736	74.4207	19.8298	17.5589	55.832	9.295	20.3676
AC022149.1	72.4885	33.5643	125.585	41.6307	40.8848	42.8396	22.028	63.9962	65.1742	43.0335	29.3483	75.4899
FAU	72.2899	82.3824	42.4143	63.6286	46.9322	55.8488	75.1251	31.3059	23.9012	62.1024	35.3608	20.2213
TPI1	72.1185	61.4404	38.5057	30.2789	25.3679	32.0797	22.757	18.4929	19.4155	20.6482	11.2748	19.2497
AL355309.1	71.9995	85.2484	27.8975	68.9582	28.933	33.9722	156.897	14.1362	13.692	80.7942	31.8206	13.0174
RPL29	71.3859	83.9442	49.4172	33.8577	30.6651	32.1097	22.4375	32.4756	25.8192	37.0999	20.0782	25.5401
EID1	70.7145	69.1639	67.5204	151.822	99.4623	133.771	116.006	105.77	108.796	105.454	117.75	138.307
SLC25A5	70.2653	76.6628	45.2091	43.9693	48.0768	41.9181	31.303	45.5304	47.0472	44.0184	22.7728	44.0026
RPL35A	69.8603	73.0978	45.2465	64.9354	46.9932	52.7596	72.8872	32.4759	31.9546	55.1681	36.3687	33.6255
SRSF2	66.8703	52.0217	38.9486	143.9	103.755	115.273	119.177	48.9189	38.7413	61.6252	25.1779	49.5172
YBX1P1	66.5883	70.3108	41.1335	48.0246	37.903	43.3703	52.2143	46.8839	53.837	47.5784	68.6779	63.1248
FN1	66.2907	5.29165	77.3081	1.0373	0.977316	0.83254	1.11235	0.974794	2.40017	0.634064	1.26167	1.02508
H2AX	65.8949	97.5984	14.4071	66.2279	44.0814	61.0236	51.7847	21.4952	31.1121	20.2762	30.9419	32.9349
AC107075.1	65.7886	61.4127	59.271	123.709	98.2242	110.437	99.725	25.3168	38.3025	159.064	18.1237	37.3857
SAT1	65.7665	32.3741	102.151	155.659	211.197	179.209	106.376	39.5462	26.2942	58.1565	12.4832	36.9085
RPL24P8	64.8987	65.213	48.0981	68.8291	50.8682	66.2063	52.5851	35.9913	33.1155	92.9321	26.2383	39.3268
RPS15AP38	64.6752	84.5617	33.6875	46.1504	33.7542	37.6716	22.2493	33.1337	38.9317	92.6106	20.3871	37.7613
AL049873.1	64.3373	77.4906	44.0036	38.9984	35.9581	43.6475	31.7788	35.6829	40.1631	91.054	34.6577	42.2692
PPDPF	63.6433	66.8018	42.4173	23.6857	24.0856	18.3346	26.0998	14.0498	39.8112	90.6252	57.0538	28.7779
LDHA	63.5893	27.086	36.7255	28.4496	28.9547	24.4188	16.9772	8.65763	11.0268	7.29449	4.61578	14.9024
OST4	63.3814	46.3526	44.3598	21.8329	17.0624	18.6215	14.2907	30.119	32.1101	35.6096	38.8447	27.9447
EEF1B2	63.3518	63.5142	49.0981	26.4363	22.525	24.2348	16.2541	27.3592	32.794	41.2971	15.6146	36.6911
CCN1	63.2377	19.8877	138.118	109.617	116.078	66.4189	94.0917	4.38261	5.55407	3.95737	1.81224	12.3166
ATP1B2	63.1242	82.181	3.96944	43.6433	50.2291	33.6637	52.9434	15.8677	22.1586	31.9476	25.1913	28.2095
RPL12	62.9145	74.8304	48.0619	39.3613	26.5614	28.8682	38.5675	22.6485	27.5355	57.4154	40.1842	34.8779
BEX3	62.0821	57.7967	31.7927	89.8564	70.6312	79.4074	87.4832	41.5211	44.5279	53.6758	22.0858	40.9543
AC136632.1	61.6244	65.0324	41.7044	36.5324	29.7708	30.0222	27.8886	35.594	46.3067	61.7596	36.8792	41.8399
AC026403.1	61.6095	78.7521	33.2113	44.6921	27.3594	28.8533	54.6654	38.9485	36.4747	58.1004	26.4513	38.6918
AL450405.1	61.0848	67.6386	34.0609	29.5865	30.3424	33.2611	20.6873	28.0444	23.4674	65.0487	19.5943	23.803
MT2A	60.4333	49.4003	74.6479	28.2163	22.8088	19.1963	15.0285	24.5594	18.3439	45.5173	22.7237	14.9359
SOX9	59.2234	69.4893	22.4379	201.779	213.462	147.352	221.265	51.5086	54.8131	98.6306	54.6667	64.2673
FO393411.1	58.8762	62.2607	42.1791	51.227	41.5848	48.4286	55.4482	38.7594	36.5206	124.975	28.4122	41.6691
PFN1P1	58.1797	35.3883	48.5892	9.65008	9.39149	7.88123	6.86556	13.7221	15.9534	15.8372	19.6273	14.9141
RPS14	57.7661	70.9259	27.8739	36.0194	29.1915	34.9181	24.0084	41.8948	35.1597	46.8238	33.2756	35.6282
EIF1	57.4101	55.6844	45.1942	112.002	103.747	97.9626	99.9236	48.1584	57.3901	100.479	44.6479	44.8767
PNMA1	57.093	81.0836	28.0798	84.8322	73.9683	77.1813	60.9285	49.839	53.1281	67.3334	43.1997	64.4907
TPT1P4	56.8541	60.6371	36.5683	35.8335	36.8967	37.9465	16.3574	32.3043	31.14	44.6084	15.4756	34.6053
MTND2P28	56.8241	46.6333	42.5951	24.3542	22.2593	20.2433	24.8955	23.9334	28.0285	32.3626	35.876	22.6621
RPL13	56.734	65.1299	31.123	42.2856	34.3651	38.4594	38.295	44.8728	39.221	70.0994	38.1037	38.8428
RANP1	56.5452	46.4712	39.5071	42.9559	36.7278	38.6342	24.5574	31.1697	35.5907	29.6154	17.3726	41.3846
RPS27	56.3499	72.6817	31.0517	50.2313	36.2622	42.5738	33.5919	37.4028	39.3774	91.8722	38.5435	36.3459
RPL37	56.2645	66.022	34.6842	46.4281	32.7277	41.5566	33.4743	32.7594	34.8736	71.2167	35.1249	34.5628
NCAN	56.1717	54.729	8.37375	22.2036	32.6095	23.4395	23.2791	23.4358	20.1025	15.7622	17.017	25.575
NES	55.624	32.7558	56.321	20.0576	17.6289	17.3964	18.3968	13.1028	29.509	26.7032	8.88571	27.0101
RPSA	55.2199	58.5591	34.994	26.9672	23.5435	25.3106	18.081	24.1138	25.5466	33.7768	16.2007	24.5466
RPL24	54.5949	53.8347	41.576	60.0562	41.5549	55.7852	43.9111	30.3184	27.6438	74.264	22.3681	29.2217
AC007318.1	54.4163	42.8959	49.8192	35.4872	36.6421	38.1763	25.7797	45.2545	48.7948	40.8415	33.0788	44.3689
MRFAP1L1	54.1863	35.8611	33.8405	79.8385	68.012	77.64	66.7403	39.227	41.3277	93.3091	34.1275	38.4231
RACK1	54.0511	64.7486	38.502	35.6622	31.8312	35.107	23.9573	44.3584	46.9036	52.9067	34.5254	45.1822
MRPL51	53.9474	29.0351	36.6591	28.1152	26.5337	26.0917	28.605	30.9935	34.8526	29.6397	25.8696	32.3601
TUBB2B	53.1463	88.808	27.0665	128.655	112.802	97.0261	146.019	72.8713	73.671	128.415	79.047	65.5739
RPL12P4	53.0776	66.5878	40.5526	27.2166	16.9736	17.4792	23.0344	17.9366	23.9582	42.7883	31.1428	28.4328
UBC	52.6637	56.0989	37.2337	54.4873	53.3098	48.942	53.9541	29.4719	30.2634	33.1287	34.1962	21.1466
GPX1	52.0526	66.4181	38.3295	21.0905	14.9991	14.7328	13.3195	28.9157	25.4078	44.1811	17.1241	21.2395
ODC1	51.769	48.1404	34.7626	65.6535	58.9654	63.2048	46.4188	37.4365	48.3312	87.2065	32.3738	52.5379
AC084824.2	51.3622	53.6901	27.1334	58.6455	37.0684	49.9872	38.0589	16.7537	18.9465	44.4191	12.8918	24.0996
RPL32	51.2596	38.8624	22.3019	25.9102	19.1751	31.1403	19.141	17.5213	17.8391	40.7489	15.0969	17.4539
IFITM3	50.5839	57.8344	11.3155	8.21427	6.80766	5.13408	5.01383	1.77791	3.39504	4.75967	1.06381	5.99287
CLU	50.0113	78.4086	15.7583	14.9294	19.2099	13.3839	13.827	16.6285	15.2797	26.7126	11.7699	18.1954
RTL8A	49.9754	67.1537	30.2039	33.3926	27.5326	33.9991	29.6248	19.6685	28.3231	39.0228	39.5695	24.0479
HMGN2P5	49.7692	46.5369	15.4359	68.159	53.4543	66.2208	50.6459	31.5874	46.1802	26.6621	40.3404	37.7934
SPARC	49.4517	29.9798	55.8101	9.81895	9.9915	7.92326	6.43632	9.3279	16.2531	6.5758	5.51194	15.3918
PFDN5	49.4269	65.7276	25.7544	31.2088	23.3325	27.5845	21.9766	24.0257	23.8719	51.5463	13.1081	22.576
FOXG1	48.5467	76.2575	17.5418	144.703	119.687	127.752	169.4	55.5906	58.5573	70.7373	115.748	49.0984
RPS2P5	48.3094	66.1935	23.2426	19.9365	17.7618	15.7479	9.09014	19.8853	14.6838	16.8435	13.7106	16.7791
RPS20P14	48.1259	55.8489	49.2286	38.355	52.8462	33.6221	25.8861	43.9032	26.7661	110.708	24.036	45.8413
RPL10AP6	47.3565	50.3579	29.9973	41.9914	32.4567	34.9011	84.0554	27.867	35.6517	43.2764	31.4599	38.6713
H1-0	46.4848	56.0639	11.6686	89.2473	75.3172	120.258	92.4622	37.2026	69.0191	55.6531	110.042	47.7447
PTMA	46.4823	52.7886	24.7262	77.1354	51.242	57.1112	64.6016	41.253	37.211	40.6898	75.3812	34.5585
HNRNPA1	46.2672	36.7302	23.989	123.247	87.2021	116.01	98.3025	67.4044	58.4732	88.2807	43.6201	75.9653
CUTA	46.0491	56.6659	28.7456	24.659	19.5612	24.1357	19.5338	26.8202	21.7684	30.4303	20.5532	19.7546
AF201337.1	45.5507	17.3732	62.6106	18.5836	19.1186	20.0604	22.6126	11.6183	12.8837	16.0377	19.502	12.5133
AC010343.1	45.3075	51.5434	24.5658	28.8046	23.563	24.1592	17.5835	27.4316	34.8469	61.419	26.166	36.3016
PHLDA1	45.2788	35.6883	9.95399	35.622	38.9725	31.5251	28.9594	18.7619	16.3232	20.7494	12.3793	21.1124
COX7CP1	45.0747	48.1534	25.5605	38.8728	29.4671	36.5868	24.6137	28.0384	29.4127	61.6997	27.4691	26.1172
RPS21	44.9002	42.7668	33.9022	28.4851	17.5096	21.4933	46.6025	17.3912	20.8964	31.0462	21.2947	16.9933
RPL35	44.6363	50.9629	27.9281	27.4202	16.526	22.726	22.2474	15.2492	15.3146	25.7887	19.6773	15.5288
RPL38	44.4828	47.7483	28.8244	36.6672	23.9648	29.5183	33.9987	19.3966	19.4009	58.217	21.8505	19.7015
DDX5	44.1132	36.1738	31.1136	109.552	107.671	95.7288	87.0633	44.3201	44.5899	44.8488	27.618	39.7622
CDC42P6	44.0762	33.4299	31.2452	30.99	27.2031	22.9416	22.4366	17.0876	19.645	22.4425	16.489	18.8914
HMGB2	43.8557	38.7308	14.4097	193.186	89.2148	142.398	142.173	47.7565	66.7354	71.2675	58.4241	85.064
SLC25A6	43.7512	63.9473	29.0745	22.367	19.3438	17.6347	19.2489	20.3831	24.5562	22.8677	29.0183	19.8417
RPS4X	43.6862	42.1756	23.1009	32.1208	26.8671	31.0213	31.8275	45.2222	45.8085	52.5413	30.0231	48.9127
EEF1A1P5	43.5453	44.1482	30.4601	28.367	26.6949	40.0079	20.6374	49.5516	61.2321	61.4816	52.4591	57.3687
COX7C	43.0184	48.2422	27.2584	33.5632	22.0133	28.5382	29.8912	23.9509	25.3617	52.1935	20.681	21.0361
UBE2D3P1	42.1788	28.7008	29.9756	44.7442	46.8489	40.4906	46.1509	43.0152	57.4228	34.2254	56.331	45.3576
MORF4L1P1	42.0866	32.0288	22.3382	38.104	37.3127	38.6847	36.4436	37.8002	39.5862	26.2021	25.6951	36.7751
FTH1P20	42.0155	33.9032	32.3091	9.25465	9.73192	9.76933	5.9962	34.5184	38.1898	141.548	14.5091	25.2705
FAUP1	41.9044	51.5067	17.2586	29.5266	24.3594	25.5162	31.2374	18.3786	14.3683	36.2811	15.7989	11.1754
H2BC7	41.6677	80.7423	8.98789	79.0951	71.7461	84.5893	103.018	25.9536	34.4832	7.06526	56.4965	30.6642
SOX2	41.3654	64.8743	12.0545	105.668	76.0964	63.0265	104.955	52.2264	94.8056	72.0262	74.8382	77.3573
GSTP1	41.317	51.9393	25.1642	36.8834	24.9076	29.9699	22.4552	39.0021	32.2415	30.0169	31.7689	26.734
NPM1P39	41.1036	24.5204	50.5118	46.9727	42.1629	45.4388	32.6351	43.2209	60.4708	50.2454	47.145	61.1557
EIF4A2	40.9971	23.7241	44.3558	116.473	128.577	97.2264	104.315	59.6508	57.9806	98.834	43.435	55.6143
PSMB6	40.9892	41.0945	23.6028	18.3389	14.8582	13.2806	16.4367	12.5805	16.5302	16.8249	9.83753	13.8398
H2AC20	40.9457	87.3212	14.5583	115.734	68.2428	66.9575	362.141	34.2495	43.2476	19.7852	217.236	49.8563
CSTB	40.0516	40.7913	21.3202	15.6018	20.524	23.0258	14.118	12.1336	10.0535	21.8728	15.205	10.6063
RPS23	39.2206	54.4687	28.2959	47.4227	32.3628	37.2148	29.4112	28.4315	47.8925	31.4069	37.6716	46.0051
DBI	39.1828	52.7695	14.3198	50.2768	59.2823	38.2906	32.9214	56.0578	44.3555	82.5788	30.4155	45.864
RAC1P2	39.0009	35.9572	30.0694	31.0238	34.8924	28.8352	29.508	53.2315	53.6782	38.4401	40.686	37.6271
TPM1	38.7772	5.32593	71.7963	2.37031	2.37368	2.95938	2.26442	3.48418	5.21584	2.0814	2.28554	7.01623
NOP10	38.6099	42.3831	32.2803	16.4133	13.1671	14.1667	10.5298	15.1079	13.8781	24.0032	8.11345	12.5149
RPL30P4	38.3009	47.7574	20.587	30.7668	25.6406	27.4643	17.7827	25.0045	26.5385	59.0527	16.3645	24.7145
MTRNR2L12	38.2618	37.4373	81.8956	22.1341	17.6106	20.3606	112.878	25.1764	30.3523	19.4877	77.1783	49.8456
RPL7AP30	38.0961	44.9272	20.1423	18.5087	15.9584	16.969	10.658	17.7626	20.972	31.8827	12.663	20.4661
ATF4	37.8485	43.1649	43.8569	99.455	89.6312	74.7013	99.8237	56.2662	55.7868	66.6106	45.2307	51.5398
CD248	37.6729	2.16112	31.6281	0.202933	0.358661	0.307748	0.214374	0.0739884	0.348474	0.376406	0.198438	0.14626
LSM12P1	37.5784	31.3687	32.1035	32.5796	29.8031	28.3931	27.5655	25.1693	29.6092	27.6159	24.9538	25.8914
RPL23P8	37.4392	36.6037	22.8668	30.8243	21.8582	29.668	23.8121	21.8207	19.2233	64.3137	20.7072	18.943
PSME1	37.3725	42.292	18.6646	23.5261	17.5882	18.5514	16.0643	19.5337	21.0018	28.4243	13.8861	22.9112
RPL36AL	37.3171	18.7994	34.9384	29.369	24.883	25.4419	29.2627	23.3553	24.0648	44.0382	24.879	28.3148
HIGD2A	37.2763	46.2202	27.9389	26.7984	22.8008	20.7197	25.3301	23.7383	25.3207	29.2491	39.0258	22.8025
H1-5	37.2056	78.8016	7.89745	70.9052	47.764	64.0226	97.433	30.3495	56.6344	9.30559	68.3436	48.8486
TUBAP2	36.9848	38.3985	16.2937	25.0253	23.1309	23.3675	16.7184	24.9208	31.9443	11.7653	19.3796	24.5394
AL450998.1	36.8845	49.797	1.11718	20.5941	1.01961	18.0434	2.00148	23.8121	25.3317	3.94542	4.14418	1.81361
RN7SL3	36.8633	1.83035	2.94889	0.679503	0.393472	21.4435	0.917204	1.26624	1.92055	0.596467	4.11105	0.469333
COPS6	36.7712	33.8002	26.9135	20.2058	17.4607	18.4873	15.2886	21.5712	24.4171	23.6076	12.0086	25.7948
MAP1B	36.6696	31.1724	31.0134	49.6982	49.65	47.8797	42.9274	36.9041	42.6283	47.7328	43.0498	37.2769
MT-TP	36.1191	83.3745	83.0679	53.7292	33.6013	23.4256	57.929	24.0441	39.1141	97.6283	28.2225	17.3957
MDK	36.1166	33.6793	22.5009	38.7618	26.5107	33.3668	33.0547	18.974	21.4845	66.3336	34.7493	21.7517
PSMA7	36.0399	28.9571	25.6805	18.4602	15.6468	18.4201	12.8859	24.4669	21.25	20.1069	13.9178	23.199
H3-3B	35.8469	28.5397	21.8013	108.599	98.363	101.615	94.6574	15.9769	19.8889	48.6056	12.7911	15.7151
SLC25A3	35.7764	35.6165	24.7386	34.2043	34.1348	34.9966	25.8878	27.4385	29.6548	24.9232	16.8213	31.7681
CAPNS1	34.8288	35.6039	30.0434	14.8278	11.4053	12.8206	9.80823	10.3127	14.8266	18.5438	11.1344	11.9891
PSRC1	34.7715	68.0107	4.03476	33.5007	35.2281	19.6318	36.6544	8.436	9.73375	4.27964	4.58548	16.4199
TIMP1	34.6326	20.7274	36.4176	4.6734	3.9076	3.70197	2.94477	6.60229	10.2963	17.1945	6.37088	11.0565
HNRNPDL	34.4563	30.9605	23.3647	145.481	116.486	134.828	120.223	53.1771	47.7852	55.708	34.9	47.8091
AC246787.1	34.2532	32.0884	19.3411	29.867	18.4311	23.6991	34.3187	21.8392	21.485	51.0242	17.3154	25.3582
FLNA	33.9267	21.5907	38.2802	5.37276	5.59647	5.71832	5.43639	10.4911	15.3028	9.86342	11.61	12.9512
FTH1P2	33.8294	30.7524	27.083	6.67856	7.81698	7.54662	5.98526	29.5559	38.5141	124.553	21.1245	22.5729
NNAT	33.4013	131.454	6.01413	425.608	311.14	401.676	365.888	105.536	158.439	131.579	137.923	80.957
TECRP1	33.0658	31.7286	13.1948	14.746	10.986	13.5506	9.97274	14.5131	16.7912	18.5754	12.0566	12.6526
SRSF3	33.0301	24.5862	19.9675	52.4699	62.1063	46.6561	47.4622	32.9297	30.5669	23.2998	19.2421	31.5736
PRDX5	33.0176	38.2233	21.6716	22.6942	17.1719	17.6619	17.2292	20.1728	17.2163	35.4146	15.8279	18.9009
TIMM8B	33.0108	36.2424	25.07	17.0376	13.7325	14.9253	11.8743	11.5567	12.664	19.7853	8.39763	11.0484
AL033519.3	32.8966	38.8194	17.7302	23.1321	16.6136	24.6581	18.1752	18.2249	17.5264	47.4599	10.0808	18.3024
RPL5P1	32.6507	32.8357	23.3989	24.4391	23.9236	27.2424	11.6921	36.6647	45.9425	36.9826	28.9885	49.5962
THBS1	32.5301	7.47855	140.91	2.05205	2.02407	2.27627	2.21492	1.7357	2.6433	0.464016	2.17121	2.69652
UQCRQ	32.4556	32.8489	17.3085	20.0736	15.4436	17.3952	19.5533	11.2858	11.8275	20.1639	6.81128	10.3356
RTN3P1	32.3077	43.6566	16.9153	55.0435	58.3631	51.5277	53.6645	35.6287	45.5441	46.0891	36.3477	39.1349
RPS18P12	32.2472	33.9619	23.2377	11.2495	10.4966	11.0966	3.10327	9.34797	10.2929	30.349	3.95417	12.8766
AL122020.1	31.927	28.459	18.5476	20.4359	11.367	11.7493	46.6685	10.1402	7.10309	27.5935	21.2246	14.9633
RPS2P46	31.7942	44.9311	18.8197	16.2238	11.9382	10.0414	34.5222	15.0561	10.6043	16.4648	16.064	13.3466
YBX1P2	31.7432	34.5637	21.5241	25.8131	19.6208	21.0811	21.8004	23.1221	25.1875	25.8606	30.0216	32.4194
HNRNPA2B1	31.68	18.4272	17.5173	61.3628	54.2455	46.591	59.8493	20.6146	24.1121	30.6925	16.7641	24.8289
HLA-A	31.3726	39.0241	21.7919	14.9815	12.7296	17.4482	10.2498	8.2672	6.80098	19.9773	6.12248	12.4869
COX8A	31.2398	34.3304	14.928	16.5204	11.4999	12.301	14.0714	11.2905	11.7717	15.0942	10.4563	8.87316
EDF1	31.1152	35.9196	22.1435	16.8381	14.2531	14.425	15.7119	12.2993	15.1511	16.6206	15.1504	14.2176
RPS19	30.9387	38.84	16.8849	13.5847	10.1466	10.2405	11.9858	13.5131	12.0228	23.4382	14.2411	11.2835
NDN	30.8806	35.2472	18.6056	44.8092	29.1629	35.1724	53.0297	27.1216	37.7043	32.8529	42.2625	33.4419
YBX1	30.7095	31.9743	20.0697	25.4847	19.2996	22.1155	17.4141	21.8847	22.4534	25.1482	18.9878	29.004
PRDX6	30.6906	26.1663	18.0149	7.91827	6.42578	6.48799	4.20283	5.66372	6.03365	5.79594	2.65977	6.62266
RPL28	30.6716	43.3008	17.3578	17.6198	12.2369	15.242	13.3542	11.3892	12.2222	41.0342	16.9493	12.1726
HSP90B1	30.5357	10.7123	32.3728	41.7243	41.4381	38.5236	27.5696	20.6413	27.4791	40.109	11.455	33.2451
PPP1R14BP3	30.4893	24.7813	20.8917	16.5196	9.08459	13.6348	14.2819	13.2056	13.0937	19.1759	13.4962	8.87259
MAGEF1	30.4547	28.29	11.9467	35.2045	27.1065	31.786	36.9474	30.1104	38.6186	41.7183	24.7369	38.599
UBL5	30.4151	31.8719	19.985	22.5497	15.7605	15.4319	17.4103	14.5849	13.2116	20.7891	9.79999	11.545
ATP5MC3	30.3432	29.5856	20.2206	11.8599	10.4657	10.7825	7.90942	10.3412	10.1598	15.2966	4.15325	10.0846
BTF3L4P2	30.0558	24.4236	16.415	35.0203	36.094	40.5106	20.9155	20.2342	25.3202	31.8914	12.6601	26.4183
PSAP	29.5596	43.5336	16.2071	16.0378	14.2659	13.3039	16.7194	15.7454	14.4708	34.0332	14.2579	15.0654
SCD	29.5424	37.9942	18.9477	83.6199	78.4866	64.0248	59.5593	178.033	145.118	176.423	125.213	213.976
RPL31	29.3156	36.5247	19.6868	21.916	17.248	18.7833	15.6076	15.4244	18.4502	39.3322	15.7147	18.9653
SPP1	29.235	65.764	60.963	5.25442	13.4897	10.3516	5.30766	12.0681	8.40605	15.2351	6.66154	8.7923
ENO1	28.9025	20.8278	20.8541	8.2006	7.85522	8.02651	5.28923	10.6395	13.2272	9.50493	4.71888	13.1455
MAT2A	28.6061	30.3494	21.3875	37.3684	44.9262	50.1519	35.1261	52.7415	52.193	34.7149	39.2364	49.6672
CTSL	28.3234	12.6395	15.6663	5.88922	6.8909	6.43507	5.44614	9.9913	10.3321	22.036	5.77865	9.75898
SNRPD2	28.1718	27.946	16.6839	18.8702	10.9071	14.9551	11.5209	10.3507	9.78461	23.2062	6.63859	9.68411
RPL10P16	28.035	34.7838	15.3133	22.0449	18.0252	18.1625	31.6618	17.1724	19.4111	25.1992	26.922	20.0526
SNHG3	28.0223	12.23	26.4379	10.6632	9.04713	12.3398	5.94286	14.0758	11.5872	12.7303	7.00512	15.8834
CALM1	27.5718	23.6024	17.2113	71.6774	71.6922	60.237	56.8165	59.4142	72.3886	74.9133	47.4613	60.9561
UBA52P3	27.5623	31.0018	18.1956	14.8813	11.4485	15.7913	6.60002	9.63732	8.61768	23.4197	4.33389	8.93253
HNRNPCP2	27.5165	27.379	14.8681	20.377	20.4663	20.2135	16.4617	16.3437	19.2543	20.3601	13.1952	17.9065
ARL4C	27.4962	11.1826	23.0327	22.2318	23.8108	32.8	21.8526	17.096	17.0035	20.8149	13.2965	15.5498
TPI1P1	27.4924	24.4082	11.9933	11.1144	9.04849	9.27999	6.5686	6.43305	7.88248	6.66849	3.98243	7.15801
ENC1	27.3682	21.2423	24.3372	34.8095	37.9936	34.5277	30.4251	23.8631	18.8109	17.4248	20.9271	20.4418
H2AC13	27.288	61.8953	4.4736	38.9924	38.5866	21.7368	124.249	11.5642	11.9709	1.94743	73.7433	15.3699
AL354714.2	27.2054	21.9832	16.9268	9.83309	9.73556	9.44464	7.23219	12.6593	11.1172	24.0348	5.51603	11.7827
AC079140.2	26.9407	30.547	17.3123	47.8704	17.2971	23.8528	129.491	17.601	15.5953	29.4985	23.7992	19.1772
CDKN1A	26.5182	22.0915	30.1836	1.00717	1.74605	0.803791	1.44213	13.4966	13.8263	33.3993	12.2256	8.67571
COX6A1	25.9975	27.3564	15.1608	15.9202	10.9591	12.9459	10.2433	11.355	11.744	12.631	6.30849	9.40511
YBX1P10	25.7342	27.3243	18.9468	18.8031	14.6147	15.1166	29.4093	15.124	21.1228	17.1907	35.3824	24.2675
RPL34P18	25.7184	27.3867	26.8306	28.2991	18.2691	23.1839	26.481	18.3778	17.9625	36.6572	18.7861	15.0559
COX4I1	25.6452	31.962	17.0742	17.7432	13.2782	15.3554	14.5558	11.4883	11.4954	20.1707	10.413	10.6285
SAT2	25.5905	36.3224	8.50346	24.5407	22.7226	21.9164	30.9615	22.8303	21.0049	30.9163	20.4204	19.5766
GNG5P2	25.5597	21.7301	20.3814	19.7686	14.3438	16.3264	7.69561	14.3018	17.4008	28.3878	12.5405	18.2182
ILF2	25.5522	27.0299	13.4098	23.456	19.6516	22.0819	16.163	21.4147	21.7963	11.5555	14.7516	20.1442
PKM	25.498	20.9076	23.0339	4.66475	4.52242	5.71942	3.81239	5.33604	7.80271	5.29019	6.76106	7.36419
RPS3	25.4688	31.198	14.8917	21.8428	15.5776	19.6934	16.0526	18.5065	16.0397	24.6418	18.1321	18.9175
SRRM2	25.3011	26.4642	20.5904	52.4387	49.9875	57.7188	63.1183	40.8068	47.3528	35.1218	59.6569	39.1704
RPL14	25.1519	19.954	18.3526	22.0907	17.5607	19.0437	18.9768	17.507	15.9492	32.0149	14.7109	16.7495
CXCL14	25.1105	8.26694	10.1728	0.708983	1.46977	0.734352	0.813624	1.8327	2.22065	1.79607	0.653425	2.51534
SET	25.0606	20.7855	15.8095	37.858	33.8716	33.4182	25.1673	21.6634	20.5756	26.4867	10.1514	21.5713
EEF1B2P6	25.0335	25.4697	20.9231	11.9192	9.17797	10.5101	10.1684	8.3796	10.8476	21.1868	3.68574	11.447
NME2P1	24.9296	21.3587	23.1691	4.46713	4.14508	4.34318	2.91196	5.6928	6.05364	11.1469	3.48221	5.53124
RNF181	24.7993	20.3354	26.7368	8.3393	7.24933	7.89601	4.41072	5.18901	5.96978	11.4196	2.95469	4.5492
DNAJC19P9	24.7236	22.0864	11.9959	22.3705	21.5749	19.005	20.7728	19.6134	18.7619	28.6935	23.3605	20.513
CHCHD2	24.6846	30.6965	14.0995	17.6854	13.6889	15.4645	13.1897	16.8101	13.8202	24.728	8.24559	14.3627
RPL35P5	24.6827	27.4225	19.8458	16.0969	9.27869	9.62085	14.5182	8.53481	9.02038	16.6668	8.0114	7.77007
CXCR4	24.6784	11.3791	7.60573	10.5805	11.4848	6.59865	13.9253	5.82052	6.55954	5.76743	3.43419	7.95001
STOML2	24.6058	26.774	13.4225	14.6747	12.3599	11.1048	10.5206	13.1802	15.6911	12.9918	10.6483	14.522
RPS4XP3	24.5985	23.5561	13.9826	14.2531	16.7344	17.3242	11.1454	27.4058	30.3051	28.5172	11.6355	28.9115
OAZ1	24.4774	23.7455	17.9291	18.023	16.8828	15.9766	26.8315	15.3115	12.4394	22.5388	18.5043	12.9579
AC092718.4	24.4716	16.6513	8.33023	12.1149	20.1711	8.0488	12.5386	2.88232	4.42356	2.51083	4.46979	4.69465
EIF3FP3	24.4668	31.3935	14.0387	16.2574	13.1196	15.981	9.27044	13.1354	17.9624	21.7065	13.5249	16.908
TMEM203	24.4255	29.5337	11.4725	14.8845	13.7022	14.795	10.8912	15.6345	15.5901	14.6534	9.03055	15.1829
NONO	24.3235	30.3073	13.1014	25.3565	21.7798	28.4532	21.8467	20.2704	19.9433	16.16	22.1285	19.8311
MRPL41	24.3213	27.8509	13.4329	12.2813	8.56861	7.90507	12.8577	12.3018	10.5161	20.1149	10.716	9.68961
AL022718.1	24.2087	22.6607	14.1168	32.5288	8.75878	12.6065	136.334	13.6388	11.9764	13.4917	45.564	15.1657
AP002784.2	23.9536	16.9893	14.9669	10.3874	12.453	8.31947	9.67617	12.6593	9.75678	13.6554	5.15154	11.7402
RPL4	23.6622	26.3801	15.3033	16.9509	15.5765	16.6941	11.9939	21.6599	25.7046	22.6821	19.7617	24.7079
BANF1	23.6604	23.1066	12.4021	15.6475	13.6604	15.4458	10.1306	19.1519	22.4781	11.9177	21.6415	18.4079
PLP2	23.659	11.8024	26.2756	4.67242	3.49972	5.57686	2.98145	5.61475	6.59857	4.85249	5.85803	7.58613
NACA3P	23.6206	10.756	17.6569	17.6654	28.4528	34.135	17.912	25.4596	28.1902	29.011	9.09703	13.4745
MRPS34	23.5824	27.3279	12.3499	12.1299	10.4	10.9893	12.4888	13.8706	12.418	12.7866	13.032	10.8904
UQCR10	23.3971	21.3788	12.9269	10.5991	7.88888	8.56894	8.00945	9.14937	9.21779	13.296	5.97568	7.742
AL049840.6	23.3941	19.296	10.849	9.99959	10.8569	13.333	8.77346	24.3856	17.9247	12.5959	13.7437	21.9289
PCBP1	23.3679	28.91	15.4438	23.4376	22.7308	19.7023	20.7766	21.3745	24.6686	16.9509	35.1808	19.3126
MYL12A	23.3576	7.7833	33.6028	3.66718	3.70447	3.31224	2.44137	4.2006	5.90921	3.9549	1.68221	5.74036
SNRPGP2	23.3361	20.4802	14.3207	24.999	15.4255	20.9269	25.5105	8.51436	9.97384	17.9327	2.95916	8.90969
AL162151.2	23.1676	27.6735	14.3041	15.1905	15.0863	18.3277	40.7379	24.5891	21.3926	9.62325	127.734	29.3976
AL161909.1	22.9797	21.6389	14.4196	20.5055	18.6024	17.7649	15.8384	18.4323	16.5016	23.1246	12.0989	21.7038
GPX4	22.9085	29.4304	8.07712	14.8423	9.07752	11.2434	12.8793	11.955	11.681	13.8537	11.4524	11.3581
RPL13AP25	22.852	30.6906	17.0992	28.9064	13.8556	13.9447	47.7763	9.52497	10.0819	24.233	27.5478	11.2927
NCL	22.8299	20.7592	27.8655	43.2265	37.2933	36.9735	42.9171	26.18	34.2215	51.4451	36.2232	35.9927
TPM4	22.6967	8.05476	28.5887	8.91497	9.691	9.36183	8.90605	5.13915	7.05319	5.58816	5.01325	6.52642
SOD1	22.6923	12.4137	17.5689	20.1595	25.5242	22.0146	14.8276	12.5659	14.2441	19.6211	9.36957	15.6403
SRM	22.642	17.5074	25.6497	8.31092	7.54088	7.50688	6.5164	12.6469	16.4659	12.5136	20.5231	14.5968
DDX17	22.5835	23.6669	11.9159	53.0626	51.5471	58.8512	46.6175	41.1744	44.1171	40.9871	43.8718	42.0098
SRP14P2	22.5477	17.4572	16.8347	14.9347	14.1514	15.8927	28.5894	21.5612	18.1773	17.8258	56.7853	19.1573
TGFBI	22.3653	1.38187	21.2551	0.0342363	0.0383779	0.0289685	0.0596407	0.00208342	0.0397826	0.00459295	0.00458785	0.0361399
HNRNPKP4	22.3652	21.9861	12.6193	29.7118	24.7039	26.0642	30.4705	19.4277	22.8691	16.6197	23.5366	19.5234
ROMO1	22.3425	22.2031	14.7717	12.8003	7.23253	9.51698	13.7302	7.68042	7.28426	9.71795	7.38927	5.75948
PSMC5	22.3098	19.4027	15.8462	15.0763	15.7815	12.5587	14.3673	11.6694	13.9827	12.4503	8.59518	13.6255
RBM3	22.2565	18.5898	17.6141	31.2903	21.058	25.9576	22.801	9.11258	10.85	10.3185	6.73251	15.3272
MICOS10P3	22.2177	0	21.2684	0	10.3323	8.50987	0.541241	0.287388	0.223681	0.263981	0.131844	0.461589
AC113935.1	22.1587	21.7281	18.6822	16.9352	11.8101	10.5228	22.7937	14.9847	17.7254	24.4803	21.3925	18.219
AC022968.1	22.1162	15.4817	15.9414	16.734	14.6768	13.2191	9.17288	12.2094	15.0612	15.5176	8.75671	14.5887
RPL21P16	22.0303	15.5306	13.5725	27.6337	12.5526	13.7228	59.9958	10.6891	11.0303	25.8508	14.4766	12.4773
H1-10	21.995	48.5914	4.64037	41.0181	32.2741	23.359	35.758	5.56576	9.97119	16.9065	9.82677	7.30849
UCHL1	21.9462	13.9071	26.9442	19.037	17.6865	16.0749	14.3722	36.0767	36.5148	42.0736	20.639	28.74
NDUFA4	21.7658	23.0214	13.7007	16.3331	10.4144	12.7766	12.105	6.83937	7.11416	18.7771	4.64203	6.36275
TMEM158	21.7461	38.6083	9.3298	46.0854	34.2942	45.1881	56.3765	16.0832	15.1687	16.2032	36.3144	13.6072
COX6B1	21.7229	24.3561	12.5657	11.4743	7.53596	9.8113	8.83824	8.22997	9.6827	12.9601	9.43939	8.5427
SIGMAR1	21.6981	20.2889	12.7468	11.3406	10.3543	10.6528	9.45621	12.8112	17.7104	11.1243	22.3706	16.3406
SNRPEP4	21.5778	13.0576	13.6979	30.1876	22.0169	29.4385	23.9898	19.577	18.8536	28.0048	12.454	18.6146
MARCKS	21.5357	20.8641	17.6487	77.9981	51.638	66.8138	85.1906	40.9942	40.5964	40.9572	37.5288	36.7108
TUFM	21.5062	26.7579	16.2446	12.8182	9.85809	11.4187	11.8578	16.618	14.9464	16.1088	12.129	14.6954
UTP3	21.4877	15.8739	26.9855	27.7032	32.8011	19.1197	25.126	24.7133	27.1608	43.0238	20.8812	27.6629
GNAS	21.4817	25.5111	14.2239	19.3676	18.5979	19.6258	14.1126	15.3637	15.9774	16.3276	12.881	16.7246
C19orf53	21.4579	21.7275	12.8469	8.35963	7.0293	7.2367	5.16643	6.27322	5.64489	13.6944	4.62074	6.39857
PHPT1	21.4108	25.0969	8.69146	9.83785	7.16867	7.96717	7.45329	16.2209	12.3799	17.5123	11.0439	9.72693
TIMM13	21.3753	19.9785	12.5475	12.5632	10.2605	10.7859	14.7744	9.22889	8.68648	8.69248	7.76837	8.61801
VCP	21.3565	20.4107	16.4415	10.9989	11.8465	10.0378	9.17196	10.91	11.6576	10.3377	7.79856	12.3651
BTF3	21.3372	13.0022	15.0643	19.5291	16.4614	17.8186	13.3808	15.465	17.8475	19.9956	8.51635	15.237
PEBP1	21.3316	21.0908	16.4421	17.8899	12.9873	14.2486	14.7238	13.2551	14.886	19.0806	10.0308	14.2991
KPNA2	21.2037	15.366	10.7575	16.7784	15.6473	12.5392	8.82317	12.3477	16.6867	3.86081	7.55296	16.7622
AC079922.1	21.1805	16.6018	10.9096	29.0351	13.2976	15.1357	26.7219	5.79714	7.06781	19.9097	2.67813	6.12056
PSMC1P1	21.038	12.9192	16.9521	21.6633	18.8283	17.4239	16.4535	28.355	28.204	20.5777	19.5049	30.0965
HNRNPAB	21.0375	20.2864	12.9599	24.9798	20.9361	17.6927	21.7095	11.8863	10.1589	9.60049	13.023	10.6918
AP000280.1	20.9497	26.7754	12.5723	6.90405	6.03911	2.87803	8.55174	5.71094	7.37653	4.74848	6.34565	8.86406
PRDX2	20.9308	31.5928	10.7052	14.0687	11.8573	13.8522	9.24262	11.5522	10.7757	9.6476	8.78658	7.68582
TUBBP1	20.9076	24.3766	15.3139	24.6054	17.3494	25.1023	22.8631	19.1891	22.9992	11.9723	22.1802	16.5226
AL136454.1	20.8879	18.303	13.1188	19.9512	7.922	9.32442	44.9075	8.6633	8.44119	15.9324	12.6261	10.4247
BGN	20.86	8.85283	16.5506	0.588504	0.478163	0.364304	0.465365	0.501174	0.561459	1.77552	0.486354	1.38908
RPL4P5	20.8553	23.6764	13.0188	14.9288	13.2429	13.4237	19.165	19.7492	24.5586	18.4021	36.8886	25.8515
ACTBP2	20.7319	13.6453	18.8843	8.58254	8.13049	8.42644	9.45195	11.9908	15.2759	6.49522	15.595	12.3407
HNRNPK	20.7155	18.8309	12.6054	38.8676	29.6837	33.4843	39.0461	16.9298	19.5712	20.0184	20.8589	15.454
INAFM2	20.6778	10.9441	10.7234	5.52244	6.04309	7.12034	3.50813	4.10957	4.2797	3.63961	2.80156	4.2256
SUMO2P1	20.6265	15.8841	6.55542	22.5786	13.5071	19.9392	16.6121	23.7441	25.2261	21.606	14.5867	19.2742
CHMP2A	20.5473	27.1045	11.5878	14.317	10.6155	13.083	18.4277	14.2261	14.1802	25.3838	21.2217	14.6817
EIF3I	20.5447	17.7607	16.731	11.9634	8.7735	11.6403	8.71166	13.8757	14.1101	19.3876	8.63711	15.3579
H3C11	20.4974	34.3138	5.00113	25.1331	20.9342	17.1352	66.2651	16.7432	18.5142	3.46824	70.4137	13.1333
SSR4	20.2706	21.9714	13.3049	11.2157	7.61932	10.0567	8.71048	7.11821	6.66766	12.524	3.99781	4.64053
SERPINH1	20.2491	7.40097	21.0811	2.92381	4.76583	2.6476	3.07802	2.04296	3.46097	5.26431	1.97627	3.2161
RPL5P34	20.2036	20.7315	11.8486	20.1986	16.2312	18.2648	19.4093	25.9116	26.7717	32.7734	24.3582	29.5699
GDI1	20.138	32.1786	10.8606	27.748	22.0769	26.3308	39.0348	24.9407	29.819	28.1537	38.047	26.8064
AP2M1	20.1357	16.6399	17.1874	8.38032	7.19591	8.11618	6.87823	8.05307	10.0023	8.54517	8.10418	7.86429
RPL22P2	20.1321	16.2872	14.6593	13.7528	12.8257	13.9259	5.86224	11.0891	11.952	28.3061	5.42646	11.9988
GLUL	19.9832	31.7282	2.4917	21.595	23.8484	17.5354	21.0552	22.6196	21.6237	14.625	12.454	18.4782
AC034102.1	19.8959	18.3405	15.7068	3.02227	4.55018	3.1606	2.81033	5.72823	8.04262	7.69353	5.1675	8.15665
PTMS	19.7955	24.417	8.42416	10.6618	9.47787	10.5385	13.1736	13.4292	11.2488	7.10531	51.1877	11.1534
PSMA6P1	19.6809	17.0038	12.2711	12.7393	11.4403	13.1803	7.09173	4.80502	5.2307	13.8355	1.83548	4.66204
PSMD2	19.673	17.388	20.2577	10.3498	9.28087	9.8658	9.4993	12.4566	14.0446	10.1268	10.9401	13.794
TMED4	19.6645	16.0254	14.3139	16.2712	16.303	20.4924	14.161	13.3866	14.3583	20.1579	14.2347	12.528
RPL6	19.5991	15.5492	15.7393	18.7883	15.5452	17.584	11.6717	18.2403	20.9872	28.7797	17.1663	22.1881
HLA-C	19.5814	18.2243	5.6026	4.47852	4.09229	6.26692	5.73978	3.64008	5.2654	8.81639	3.17447	4.97781
UBXN1	19.5498	27.8643	8.94765	19.7329	14.5774	17.0367	15.6545	17.3448	12.9507	23.3128	18.8329	12.0779
CLIC1	19.5416	14.1811	18.5563	5.31725	4.03534	4.31405	3.49473	5.87827	6.79573	7.11027	4.60021	6.20709
TOMM22	19.4002	18.0482	12.0078	12.7239	10.6964	11.0037	11.6937	9.74524	8.92192	12.8384	6.98872	9.65652
IRF2BP2	19.321	21.1058	16.9795	69.1025	85.4379	67.4512	69.8294	26.0275	24.8928	46.2866	23.5213	22.7869
UBB	19.1788	25.0295	9.32782	27.6183	29.4371	18.272	28.554	9.44433	10.3193	11.3203	13.8018	9.26662
AC027309.2	19.1203	14.0817	9.20179	13.311	9.6996	15.0652	15.7413	10.106	11.5916	19.8221	9.34228	9.39732
ARF1	19.1005	17.6221	14.9718	11.4725	10.1542	9.69907	8.43826	8.66298	9.38775	11.8867	9.23094	6.84294
JUN	19.0584	16.2205	22.521	200.515	358.333	175.668	315.938	9.7393	14.0111	20.4497	15.5247	13.6812
HMGN2P3	19.0342	19.3616	6.10257	28.1239	23.2785	29.9505	11.6566	13.2325	20.3769	9.41014	5.18942	13.8833
MCL1	19.0153	17.9236	13.2146	66.2784	83.8347	65.7909	82.0139	17.4062	17.1953	21.5956	15.6088	21.1037
FTH1	19.0058	16.0475	15.739	3.62668	3.47202	3.22427	2.47223	14.5314	19.5609	50.2681	17.0473	12.8183
EIF3G	18.9941	24.5115	14.5546	14.0619	9.99916	11.5751	9.16292	7.69456	6.54166	14.0886	7.2012	5.7515
SUMO1P3	18.9746	11.1112	14.8234	30.2215	22.3674	24.5429	55.9283	20.5962	21.7219	26.5154	50.3644	20.233
ID2	18.9469	24.0564	4.65952	13.489	17.0537	12.7958	11.6028	11.9056	8.29759	7.346	5.97998	8.05232
TCP1	18.9337	12.3106	19.0751	26.6214	33.3524	24.3026	28.8426	15.6439	17.9901	16.5612	10.7908	17.1233
AC010468.1	18.8005	21.6665	5.50428	12.3249	10.346	13.5098	3.61756	13.3748	14.0645	25.4205	4.63457	15.1688
HNRNPU	18.7259	17.7839	14.1347	49.0142	44.6658	52.5065	47.3575	32.8059	33.6046	31.7474	28.9025	33.113
RPL7AP66	18.5349	22.0528	9.88617	10.5746	8.67684	10.2766	8.88312	8.6353	9.9592	15.4862	8.28936	10.6644
B2M	18.4513	19.6025	13.9393	13.9013	13.2899	11.5699	11.7764	2.447	2.40082	8.86812	1.32982	3.95548
RPS15A	18.451	22.811	8.73485	14.5323	11.07	12.7758	10.5986	10.0289	10.8219	25.7898	8.65087	10.27
RPL18A	18.4205	25.9142	10.8158	13.2672	9.54508	10.6833	10.4229	9.62524	9.14035	16.1158	13.6207	8.66923
CETN2	18.377	11.241	10.6126	23.0193	18.1662	18.928	12.5078	13.9847	21.7172	20.538	5.53457	21.9598
RPS27AP11	18.3496	17.4589	17.0763	14.7808	13.04	14.3277	6.98638	7.22402	9.69183	19.4486	3.94113	8.41468
TUBB2A	18.3237	25.6275	13.9991	41.8768	31.8807	28.6775	57.104	21.0736	22.8559	34.7061	24.3524	16.6742
AC131235.2	18.278	22.5906	8.54861	15.143	9.84875	13.7515	11.4416	14.9499	12.5887	19.5011	18.3258	13.9351
RPL10	18.2383	22.2494	7.22666	15.3031	9.87324	13.7668	7.35776	12.0967	12.9658	18.5121	9.78636	11.6133
H4C5	18.2098	37.5029	5.05947	42.3183	29.8739	23.0604	136.259	13.3509	18.5781	9.58112	106.297	15.9219
HNRNPA3P5	18.1922	13.1568	10.0927	31.7745	26.3259	23.6703	23.3905	11.5128	14.4095	15.7452	9.18693	13.9525
CCND2	18.1764	30.3467	7.86606	53.1229	55.0356	66.4229	49.9915	67.428	65.3536	53.9341	61.5512	57.9048
TPT1P6	18.1545	15.912	12.1814	12.1486	11.2455	9.17845	7.77889	12.0518	11.2445	15.28	7.47578	13.0864
TRMT112	18.1164	20.0013	10.9425	14.9624	11.3789	12.5178	18.7155	13.9322	11.908	18.7379	14.2346	10.0332
HNRNPD	18.0718	16.5878	9.51785	27.2566	23.1589	29.004	20.2216	13.3734	12.6567	17.055	9.1958	13.59
POU3F2	18.0569	21.6119	7.61697	59.7166	63.2753	56.9723	59.2768	42.0892	28.858	69.876	33.656	28.966
PTMAP2	17.9958	18.8661	5.99026	28.2964	19.7822	17.4238	28.3388	13.9789	15.3846	12.2133	29.8186	10.082
ZFP36L1	17.9948	21.1964	13.3968	62.1585	76.9899	64.6365	71.2628	13.2768	18.7419	22.6171	30.3176	18.506
CAMK2N1	17.8771	23.7136	5.80376	59.6735	38.8945	40.9116	53.2483	15.22	15.8065	30.3134	16.8484	13.5076
AC097263.1	17.8665	15.8239	9.03786	14.3176	10.6595	13.1565	11.6559	7.89226	8.78776	6.19912	7.21938	9.8635
TRIR	17.8508	22.2547	8.66795	18.7047	13.4999	14.8868	15.8562	9.96251	9.03521	13.5992	11.2944	8.53094
PDZD11	17.8364	19.0148	13.2049	11.97	10.789	9.34474	7.28128	9.01746	11.8176	10.6313	7.86946	11.1585
TCEAL8	17.8175	8.9633	15.4662	17.4401	16.31	15.9377	11.2466	14.4537	17.7073	14.7651	7.77033	18.4827
CYC1	17.7521	22.9468	11.9793	11.4577	9.66903	10.7478	9.38943	10.3565	9.54197	10.8107	7.49909	7.97011
BZW1P2	17.5821	7.95652	17.6346	27.2716	27.9421	21.7875	18.7519	15.164	17.2336	18.5934	6.1981	16.5008
ATP5F1A	17.5121	18.8787	11.1724	12.5078	12.8013	12.1777	8.36798	17.3692	17.8163	13.1203	9.07358	19.0945
PHB2	17.4263	21.7444	10.869	9.43336	9.0156	7.67223	8.18067	7.25388	7.63884	12.042	6.72929	7.76721
TRAPPC1	17.4134	19.5595	10.8185	7.83292	6.05398	6.03207	4.85778	7.84427	11.9185	8.86736	13.1365	9.95077
PPIAP31	17.3386	14.4299	12.2546	13.208	9.68419	11.12	7.08215	12.5447	13.3843	11.442	7.49375	14.0616
TAGLN2	17.2844	15.7694	14.4573	6.61252	7.25826	3.88642	6.25874	4.90115	6.4689	4.14238	6.45117	6.73169
FJX1	17.2706	17.8074	18.5133	27.4667	21.9688	31.5426	21.4343	26.9926	38.1884	33.7239	22.5352	36.1527
AP001024.1	17.2673	15.4185	8.23138	14.1273	4.63565	6.95245	45.9253	6.03307	5.21011	9.61075	18.426	7.31833
RHOA	17.2473	14.982	11.5531	8.57048	8.69879	7.28472	6.04179	8.61468	9.49178	7.96369	6.21044	10.1395
LINC01614	17.2473	0.149813	2.2625	0	0.0169811	0.0541194	0.0395839	0.0105091	0.0545299	0	0	0
ARL6IP1	17.0392	8.83536	7.58215	22.9762	14.0118	15.0715	18.3322	11.0457	12.1381	11.9575	6.81208	13.5912
AC115837.1	16.9985	19.4855	7.61601	14.1294	12.5462	13.4156	10.5504	17.3141	18.7963	12.6023	14.1685	15.2216
AL031729.1	16.9702	11.029	9.20179	10.4839	8.59458	6.65215	12.0207	9.5741	9.30481	15.0759	8.78454	8.90914
CALM2P2	16.8716	13.967	16.9037	32.8005	27.0834	29.6231	27.644	22.3813	24.4272	25.0223	13.3466	17.8411
SHMT2	16.822	12.2946	12.3281	8.36687	10.0679	8.92071	9.7158	10.6074	11.8534	17.6487	14.6672	10.8291
RN7SL2	16.7758	23.5891	14.042	33.7863	13.0196	18.7472	180.451	51.3541	39.3404	18.1908	544.407	30.6385
RPS19P1	16.7327	18.5912	8.11797	8.67748	4.92849	6.99058	17.1697	7.27332	6.57404	11.7814	9.22603	5.65259
HINT1	16.7117	13.2331	10.5494	9.74288	8.17682	10.2657	6.80521	12.2701	13.2111	17.6293	6.89284	11.7432
RPS7	16.6826	14.8739	14.3702	10.7964	8.74645	9.40838	10.4405	7.88221	9.32941	13.1677	10.0978	10.3413
TRIAP1	16.6787	8.58813	9.64308	8.09781	6.95776	6.3003	7.49955	8.10815	7.67373	14.1904	3.49964	7.75402
PTTG1IP	16.6755	9.9572	10.6282	5.8075	7.29237	8.64392	4.85105	7.38905	7.35098	4.77004	5.69491	7.09813
S100A10	16.6446	9.32514	13.3382	0.129518	0.111426	0.129755	0.0549451	0.375293	2.90379	0.560332	0.158179	1.61877
MYD88	16.5547	26.7515	7.06953	11.2248	12.2209	7.5002	10.0212	6.1834	5.94956	4.32633	4.30785	6.01223
SF3B2	16.4427	19.0017	9.8172	14.6046	11.8889	14.9285	13.2316	14.0788	15.7948	19.1926	15.913	15.1625
AURKAIP1	16.37	17.9133	11.5067	8.03084	7.05521	7.05043	9.16768	5.82169	5.93914	7.43215	6.72979	4.84694
ATP5F1EP2	16.3698	12.1344	15.7486	7.54808	6.35445	7.71498	7.40628	5.99251	6.89899	11.3529	1.89005	6.76748
NORAD	16.3396	12.0409	14.8993	30.5404	28.1889	29.6256	25.6725	18.9611	20.2907	44.5257	18.9337	22.0886
MAGEH1	16.1342	23.3308	7.32818	35.0229	23.402	25.6054	28.4534	18.6179	22.4086	21.8756	15.2503	20.7832
NDUFB4P12	16.0993	15.4722	8.53419	10.8736	6.32994	8.16555	7.58851	7.90946	9.44711	14.1649	4.92941	6.29196
LGALS3BP	16.0728	18.2145	9.8213	4.80001	4.40799	3.94333	3.73475	3.04294	4.23179	4.61665	2.98771	4.70808
PTTG1	16.0493	12.6774	3.65942	18.7895	11.2315	14.8794	13.8966	5.03237	6.76046	2.82733	6.58848	7.90665
PABPC1	16.0459	17.3319	14.6621	12.6682	12.4523	12.9515	10.8228	14.5214	19.8874	17.6306	16.1474	20.7715
SNORD14A	15.9702	3.76168	3.25471	20.4992	17.4579	40.6911	13.3626	3.38639	4.51835	5.72741	1.47958	4.14404
DDAH2	15.9697	19.4811	7.66616	27.2642	19.2312	23.7957	46.7535	11.9746	12.309	22.6815	19.407	11.8863
NCBP2AS2	15.9324	18.1374	8.20231	10.3563	7.9609	7.52549	8.42941	6.59687	8.3885	9.71575	4.44385	7.51077
AL356535.1	15.9226	16.2974	12.7893	8.9543	4.66656	7.05971	4.13089	10.9671	9.63611	18.2672	7.17802	8.92482
EMC4	15.9156	15.5755	11.9607	15.3202	14.6414	13.9	13.4989	11.5078	12.3816	12.2899	9.23825	11.7027
CD151	15.8472	11.5115	15.5236	3.15583	2.6308	3.51953	3.12531	2.5979	3.77831	4.40272	2.01738	3.91077
SNRPGP10	15.8451	14.3582	11.3334	22.9009	12.9818	22.3549	10.9819	31.2939	45.3852	40.866	18.5476	47.8692
RHOC	15.7791	14.0379	16.433	3.49148	3.76519	3.64364	3.55049	4.6741	4.23417	4.69648	3.2996	5.16818
BX679664.3	15.752	15.4473	15.8623	9.90934	9.98993	11.5346	6.41381	10.4788	13.4844	19.4431	6.63408	12.5387
SRSF6	15.7243	13.0203	9.2216	48.8451	53.2701	41.5633	46.2909	14.9724	12.7964	17.2188	10.5151	11.242
NDUFB10	15.7198	17.2957	9.37548	11.1434	7.60207	9.95189	8.92771	6.36028	6.48922	11.3782	6.20732	6.15994
CANX	15.6722	9.74036	14.0237	11.8443	13.9238	12.3296	10.8902	12.9168	13.4824	18.2891	7.61502	14.4791
OXA1L	15.6046	15.5775	8.68587	8.61315	10.0745	8.62018	8.67771	10.689	12.37	8.73197	9.96267	11.9948
AUP1	15.58	17.794	11.0023	14.6262	12.3164	11.9126	14.478	10.9349	10.8644	12.7133	11.337	9.11456
CDK2AP2	15.5798	15.9417	8.52999	8.01896	7.26848	7.69268	5.76628	6.16403	7.15966	6.07909	6.54674	7.20321
SELENOTP1	15.5719	6.92737	18.2826	5.27756	9.89185	8.07364	6.07393	8.8094	11.7762	6.14435	3.61676	13.9574
GADD45A	15.57	14.0718	16.5177	19.684	23.9899	15.2913	13.9237	8.65784	9.99912	20.9064	6.40948	12.3508
RPS10P3	15.559	24.8744	9.7047	7.53012	5.85084	6.6704	5.10062	5.71104	8.70676	14.2775	4.21366	8.17986
TRIM28	15.5587	20.348	8.12454	14.3348	10.9928	13.347	10.1317	10.5611	14.611	14.2187	14.0563	10.8744
PDHB	15.5498	8.06764	11.8543	9.87835	11.9081	8.50969	8.1028	12.1079	12.1539	8.77461	7.96793	13.0383
BIRC5	15.5056	13.8394	4.00798	11.4264	6.87757	9.58876	6.84153	4.08649	5.02214	1.74798	3.14473	5.95683
DNAJA1	15.5014	12.9502	18.4287	51.8767	67.2167	35.6534	59.1443	25.4956	28.489	24.8511	15.6585	29.4572
RPS24	15.5013	16.5427	11.7789	16.3856	11.2377	13.9408	15.4181	8.70359	10.8021	20.1017	9.13935	9.86486
SFPQ	15.4888	13.9456	8.77006	53.3057	44.5354	53.3094	60.8697	25.3458	22.1	24.288	21.6656	21.5947
AC005000.1	15.4842	11.8617	7.14448	15.2084	13.564	19.9217	10.2855	15.8279	18.8921	15.7929	11.3211	14.5384
AL035411.1	15.4755	14.9594	11.0537	9.7311	8.50905	9.49151	9.99686	11.6905	11.6074	8.46169	18.8631	10.5217
SELENON	15.4753	18.4957	5.37852	5.66685	5.2711	5.19175	5.61346	5.87924	8.77379	7.03207	9.41177	8.22737
C14orf119	15.4664	11.1992	12.1287	6.52569	7.07649	5.9628	4.91337	9.00218	9.40297	9.50307	5.62128	7.93329
HMGA1	15.458	14.9635	12.1973	2.19269	1.65645	2.2682	2.36583	8.69732	14.3385	17.9001	8.88224	11.9515
CNN3	15.4262	13.8618	11.0239	18.827	19.7451	16.8356	14.8753	14.435	19.3869	11.1038	9.46485	19.7322
NAT14	15.3752	16.6114	7.42565	8.32844	7.82355	7.20696	8.88887	4.29296	3.96147	5.9971	5.23698	3.70221
MICOS10P2	15.3742	5.11456	6.42376	4.44061	5.03989	5.73653	5.03497	4.39213	3.435	5.76899	4.20513	4.6007
RPL37AP1	15.3524	24.5592	10.888	15.2961	7.00154	10.4849	22.4167	10.4411	10.9437	23.9127	11.8792	10.062
DHFRP1	15.2448	15.5388	5.59949	13.0237	12.1037	13.8628	9.01293	12.7185	19.2448	5.5108	7.35018	16.7516
HSPE1P2	15.1955	12.7034	15.0463	31.2774	38.6748	27.2	41.2231	8.04169	10.4687	26.9243	7.07289	11.0055
EGR1	15.192	28.6503	14.4777	913.266	1305.3	572.2	1240.78	23.0904	33.0487	105.091	51.6213	35.2153
ATP5MC1	15.1907	15.2538	12.7631	7.51177	6.07791	6.37662	5.64958	5.99028	6.57047	8.04612	5.68491	6.04145
SOCS3	15.1823	17.3603	1.45026	21.0737	24.8513	6.23012	24.7229	0.571902	1.69832	0.457972	0.484374	2.50838
RPL10P6	15.1755	14.4178	18.789	20.9376	27.8156	9.54865	48.2849	9.11076	10.2625	18.784	86.1145	23.1632
H2BC14	15.1683	27.0247	2.5695	25.1042	21.9081	26.4536	49.4866	8.97522	15.5368	1.40327	26.8427	11.4097
MKI67	15.1189	10.3527	5.44565	39.5624	34.5886	38.1428	36.3652	14.6194	23.9271	5.69061	18.9973	23.8083
CCT6A	15.0599	9.04496	16.1571	20.4931	20.8455	17.3453	17.9493	16.7613	18.1398	15.2784	8.76854	20.6484
COX5B	15.0015	15.3968	9.17095	10.2462	6.99183	7.51896	9.32679	6.66565	6.89141	11.4107	5.62254	5.63422
COL1A2	14.9988	2.50092	16.7591	0.721442	0.475706	0.477249	0.451382	0.314374	1.61713	0.142855	0.155403	0.184778
MYL9	14.9849	2.54433	20.6077	0.137934	0.0754201	0.135206	0.120868	0.231918	0.47227	0.075029	0.227514	0.543515
BTG2	14.9734	23.077	6.34157	31.3597	58.2023	40.8782	32.5785	10.598	11.8079	17.1175	15.9497	10.093
ANXA2	14.9723	7.15305	14.3268	1.14455	0.959507	0.712545	0.810925	2.36614	2.9434	2.53123	1.22201	4.31383
SRSF7	14.9656	11.1135	11.1802	45.4684	57.2417	36.0962	41.0735	23.4783	23.3005	13.747	13.0987	24.2846
UROD	14.8663	16.3399	9.62689	11.0574	9.15727	8.50811	8.72282	10.2078	9.7922	12.2943	8.11355	9.54081
POLR2G	14.8461	15.0065	5.9211	12.4149	10.7432	11.396	7.88371	10.3722	10.1257	12.7861	4.27569	8.95711
PTGES3P1	14.7578	7.76529	8.103	13.7702	17.6612	15.1183	10.0938	14.8443	16.7798	11.395	7.90134	14.1215
HMGB1P5	14.7458	10.387	5.71773	29.6542	21.5706	23.1286	25.4613	15.0884	19.8373	21.0094	21.7139	19.1522
FEZF2	14.7329	20.2019	1.49311	14.426	12.3442	11.4853	11.809	7.60196	8.8784	8.21549	11.191	9.29296
HEY1	14.7237	6.51229	3.32493	19.8439	23.14	18.981	19.4391	5.20993	2.94803	4.64351	2.61686	3.62954
SEPHS2	14.6927	14.2971	11.0135	9.80009	12.2639	7.26396	8.45693	11.4138	13.8592	16.8951	9.92633	11.7227
TPP1	14.6688	20.8272	8.55091	9.58232	11.8027	9.86262	9.87741	14.9998	15.573	42.3932	17.6141	11.2573
AC008429.2	14.6666	9.08818	10.2959	17.8324	18.0977	21.9973	19.9532	13.05	12.8098	12.7904	8.36315	12.0468
ATP5F1D	14.6427	19.1444	7.57916	6.34271	5.52951	5.70433	6.8709	5.34991	5.41498	7.06024	7.76745	4.39101
MANF	14.6058	7.36578	12.6986	7.30426	8.08732	8.68252	5.28547	9.7838	7.95608	11.3072	4.7609	10.4913
HNRNPA3P6	14.5352	10.3493	9.22976	25.6557	22.7276	19.7816	27.4143	13.3867	15.7505	13.7069	15.1845	15.1458
SOX4	14.5039	25.848	6.13768	67.3401	47.1186	67.6918	74.6989	28.6685	24.3955	66.6515	56.0278	13.8482
POLE3	14.5003	15.3146	8.68552	11.9036	10.8529	10.5482	12.1408	10.3448	11.9088	7.93145	7.93555	11.2011
RCN1P2	14.4259	4.44487	6.62336	8.34485	7.0558	16.6404	12.6795	27.2002	31.2264	17.658	12.4421	20.3773
S100A11	14.3837	8.98958	15.1588	0.0964184	0.138565	0.0970571	0.0958357	0.371285	1.48353	1.46805	1.05831	0.641746
HLA-DRA	14.3771	19.8493	10.3347	0.113192	0.276801	0.130157	0.370218	0.0280827	1.00252	0.00343938	0.0618401	0.654021
YIPF3	14.3705	18.7755	8.9247	11.3085	9.86641	9.63787	10.2159	10.8208	11.0949	11.4934	13.1689	10.4631
MRPL57	14.3159	16.0019	8.49229	12.4737	9.8115	11.5374	10.1174	9.9845	10.9017	14.6902	9.16658	9.20494
LDHAP4	14.2841	3.69754	9.10795	3.70095	5.45699	5.80969	6.03129	3.40629	4.62259	1.78282	3.31236	4.41889
CALU	14.2576	7.75926	25.8016	6.43745	7.47022	6.76107	5.26812	7.77312	7.45773	7.90763	4.49757	7.60514
NDUFB11	14.2517	17.5213	5.82046	10.9758	8.28771	10.297	10.1084	6.5415	5.91362	9.49282	5.62943	5.17532
POU3F3	14.2366	18.7159	4.17381	44.4832	34.2871	42.1404	46.5695	28.3098	21.9152	35.2368	25.9927	22.4902
MIEN1	14.2055	14.365	9.01598	5.71318	5.34442	5.59807	4.64495	5.76675	6.0511	7.4556	5.38928	5.40394
SLC35A4	14.1859	14.1767	7.72536	6.30417	5.54983	5.51094	5.48957	7.15124	9.14882	7.09408	9.43857	8.4194
INAFM1	14.1765	14.2971	6.52495	10.1488	9.59865	7.22416	8.21938	2.00898	2.80375	9.82064	2.82851	3.31016
ATP5F1E	14.1542	12.3883	9.77833	8.09247	5.91223	6.30439	5.28352	6.41366	6.51116	9.60145	2.77955	5.62567
FEN1	14.1446	15.457	5.61882	11.4653	7.9073	9.94042	11.1554	9.55914	9.17524	5.86603	8.70926	12.4767
LAMTOR5	14.1231	12.1511	7.76111	12.4681	10.5499	10.882	7.30995	9.93996	9.93502	16.6062	4.3333	8.74874
HSPA1A	14.1111	22.4245	13.0838	449.102	766.971	318.581	615.651	11.4088	13.1871	21.5101	11.2271	11.9122
YWHAZ	14.0738	9.93148	13.7039	18.4228	13.1984	15.6188	13.2849	7.61737	7.4548	17.5404	4.50292	7.25769
RPL34	14.0737	14.8924	11.8506	16.2562	11.7683	12.7677	17.3612	9.87293	9.24535	18.7766	11.9719	7.85057
HAX1	14.0551	12.9758	8.944	9.70898	8.15002	9.25706	8.48428	8.39605	7.4985	14.0802	7.98326	6.70364
DAXX	14.0513	17.3149	8.9143	12.4154	10.5734	12.2134	8.38742	14.7182	15.1929	11.6225	13.2744	16.2931
DKK3	14.0173	12.6804	10.0919	4.44714	4.41199	4.24053	3.48637	2.83152	2.64545	2.93989	1.24008	3.49336
SYT11	14.0097	21.8448	5.59212	22.715	22.8764	20.8745	19.7147	13.6604	13.1133	16.0515	15.9253	14.3934
AC005261.6	13.9893	9.18707	20.3595	49.2999	52.2147	44.1639	42.7147	38.9006	31.3068	33.8438	28.0736	32.3249
H2BC4	13.9165	22.2447	2.80423	23.0632	20.1223	23.764	38.9837	5.23101	8.03384	1.88487	13.4236	7.5186
CHPF	13.8881	15.3493	11.2083	3.18903	2.99589	3.49017	2.85641	6.63406	7.73043	10.18	4.87066	6.09969
RPL10P9	13.8695	15.8294	45.9399	17.049	68.6413	8.23984	164.845	6.98613	6.64188	13.607	106.985	45.426
TMEM147	13.8289	16.9334	8.56768	11.5065	9.54597	10.9625	7.69175	9.87133	10.7368	18.1254	6.07044	9.42818
MIR145	13.8237	0	13.4677	0	0	0	0	0	0	0	0	0
APRT	13.8141	11.8729	9.05755	3.95769	2.37398	4.18572	3.64015	3.92156	4.34212	5.85649	2.15274	3.91195
PSME2P2	13.7643	7.74938	7.96216	5.50407	4.73045	5.61343	4.6141	3.92415	3.98615	4.98404	3.23857	4.63537
C1orf122	13.6769	15.1455	7.45624	8.01786	6.85999	7.20211	8.12802	6.06912	5.70195	9.3434	6.73613	5.12354
PRDX1	13.675	8.08803	13.1776	9.56085	6.69692	10.4072	6.50833	13.0728	11.2178	13.6355	7.34605	9.36019
CHST2	13.6607	11.0022	4.25728	3.91335	2.81875	1.94642	3.47859	3.09896	3.15564	7.00432	2.72413	3.97752
IER3	13.5685	2.5933	19.1084	0.316889	0.782277	0.470927	0.526798	0.322753	0.279117	0.263524	0.533044	0.639346
SALL1	13.4755	18.3587	4.91631	11.691	13.1698	10.5223	11.1767	9.74581	11.1197	8.36423	12.6657	12.0822
RNA5SP259	13.4443	8.70759	9.94494	54.1645	45.599	96.8837	35.4313	190.686	123.278	88.2153	91.7341	142.451
MFAP4	13.4115	5.02646	8.48383	7.09094	6.72408	9.92779	5.75728	3.26717	3.77521	4.58642	7.9659	4.17964
ISLR	13.4096	6.1505	3.1806	0.782701	0.289243	0.260002	0.5878	0.110156	1.50516	0.53965	0.370597	0.538155
H2BC9	13.3701	21.9781	2.32366	15.5057	14.271	11.8878	25.3017	4.95518	7.60739	1.64884	15.4828	7.3361
TGOLN2	13.3021	9.15893	14.2908	10.908	12.0609	11.4188	9.11267	10.1264	10.9529	10.4839	8.86885	10.3735
VPS28	13.2744	19.3277	7.41853	13.2718	12.4486	12.2682	10.6973	7.10154	6.49555	9.51066	7.38539	6.248
HNRNPH3	13.263	8.89004	10.5628	52.1109	44.3727	40.0033	54.952	22.9357	20.1208	28.7188	17.3465	20.8021
TAGLN	13.1916	2.05651	33.1261	0.10285	0.110098	0.133891	0.168845	0.186479	0.563817	0.202035	0.157939	0.544308
ID4	13.1838	11.8415	2.00258	29.8403	33.7311	30.936	36.738	9.90392	9.78492	6.70556	4.65117	16.9213
FZD7	13.1649	7.2445	15.7927	18.0261	10.9353	10.9067	11.1938	5.7443	6.26963	20.8846	11.625	6.01184
DYNLT1	13.1394	12.4123	9.95423	10.2197	9.23403	10.6834	7.02737	8.12447	7.94313	9.38713	5.15322	7.47878
YWHAE	13.1112	15.7885	7.23404	15.8918	14.0617	15.2251	14.5274	10.4762	13.6328	15.8707	10.9544	15.3768
CBX5	13.0661	12.8444	5.78015	18.3968	16.4997	19.0087	15.6681	17.9435	21.7533	10.7163	15.7426	21.3252
SEPTIN2	13.014	9.96781	11.0391	19.8473	18.8905	16.0308	16.0049	10.7654	11.9203	15.9314	6.95111	15.2825
SAP18	13.0116	11.7964	8.62478	16.6919	13.8845	12.1571	11.9154	10.1846	9.72562	12.378	7.37132	9.60697
TMSB4XP4	13.0026	6.64543	13.4514	32.053	11.3264	7.38909	116.596	4.5868	2.80719	9.07461	6.86315	3.96689
SELENOW	12.979	16.0616	7.90604	8.51506	11.1393	6.37013	7.48166	5.9946	5.18167	6.43864	4.0597	6.01
GAPDHP65	12.9737	7.35492	9.03545	2.48497	3.68681	3.42088	3.42679	4.43336	8.13753	3.51957	5.936	7.35258
CCNB1	12.9636	8.87769	4.4646	9.38643	6.85375	7.2317	5.67811	3.59497	5.41307	1.57749	2.16943	5.59571
RBM8B	12.9312	8.29148	7.08085	18.2912	16.7826	15.6181	17.3177	6.20408	8.36412	10.4817	5.18418	6.76174
ANXA5	12.9222	9.26466	10.8401	3.7239	4.53535	4.03552	3.37036	6.83414	9.82043	7.47849	5.38444	10.4735
CD44	12.8313	7.36152	11.8445	0.305739	0.45582	0.278876	0.241965	0.816491	2.54696	1.1714	0.266234	2.56001
UBE2D3P2	12.8167	8.04863	11.4355	13.1751	14.7889	14.8131	10.8346	12.5519	16.5198	10.7689	9.29737	11.6026
CNP	12.8027	15.4569	5.29257	5.79848	6.31511	4.78309	5.33357	7.72129	8.91431	7.48264	6.35909	7.70849
POP7	12.7755	14.1097	7.3678	7.58211	6.64873	6.54307	6.08728	7.41073	5.43968	7.03176	4.54606	6.04529
AC026401.3	12.7687	15.2645	3.98988	14.046	14.6668	16.0761	8.99714	4.49725	5.43638	5.64917	3.26482	6.72054
RTL6	12.7534	17.3303	5.01167	15.2755	16.2289	13.7308	12.0361	10.8836	13.683	9.22083	11.5345	11.8573
EIF2S2P4	12.7269	5.12782	20.0646	16.7084	21.0891	16.2707	13.0685	15.0299	18.9835	22.8739	8.01955	20.3698
EIF5A	12.7205	11.4661	14.7605	9.61482	7.3606	7.71462	11.6454	6.14895	5.68653	8.49049	7.13579	5.39668
RPS3A	12.6878	15.7649	7.88057	15.0069	12.7816	14.8867	11.0137	10.2442	10.433	21.4196	4.023	10.5309
SERPINE1	12.6845	1.92374	61.6178	0.0426154	0.0386246	0.0584715	0.045018	1.15096	3.40963	1.57357	0.22371	3.97942
HNRNPA3	12.6445	8.70187	9.72556	37.2859	32.0842	37.0939	28.2418	15.5766	16.0538	21.7602	9.22963	17.9465
SSNA1	12.6424	14.7717	6.96621	8.09178	5.89702	6.18453	5.56244	7.01043	6.69385	7.92066	3.67559	5.57537
C16orf91	12.5922	12.439	11.2813	14.723	15.3692	13.7344	11.7607	9.09238	7.12555	14.0215	5.46443	7.52242
PNN	12.5497	7.18449	11.6023	69.4289	57.9518	68.2618	69.2415	43.8897	43.7687	48.7948	39.6853	46.3913
NDUFAF3	12.512	13.7222	9.16592	7.21809	6.10219	6.42518	6.80616	3.68564	6.5533	7.58177	5.64054	5.72007
SNHG19	12.4966	8.44869	6.96194	4.45169	2.63353	6.46138	10.134	5.35511	3.5438	4.65755	10.9188	5.31855
RNF5	12.4862	15.3507	5.80613	13.0868	9.63374	11.7523	10.4615	8.9765	9.05058	8.26956	11.6991	8.02387
BEX1	12.4859	23.8817	2.5695	60.0074	37.9226	53.5464	50.3857	22.6195	26.1886	30.6731	32.5547	20.0591
NACA	12.4682	11.3217	9.97719	20.2973	15.5831	19.0126	14.4059	14.0921	14.163	27.8447	11.2142	14.4212
H2AC11	12.4623	22.739	2.90883	18.2474	15.6201	21.634	36.314	8.64076	10.1725	3.15345	27.864	8.62344
CDC20	12.4433	11.0703	3.58465	6.33619	4.71018	5.69127	5.26973	4.12843	5.73623	1.41878	4.91395	6.2444
MYL12B	12.4154	7.58793	13.3859	5.44825	5.05069	4.99082	3.42142	5.81227	6.8749	6.47154	3.06041	6.75298
PRPF8	12.4069	15.4568	11.49	12.1347	17.1461	13.3879	11.1157	12.7065	15.2217	11.154	15.3013	11.9091
SNHG1	12.3977	8.32611	13.7765	36.5461	41.0052	39.7327	30.6727	19.2887	21.6032	17.5598	12.6419	20.1975
MAGED2	12.354	10.7183	7.39038	10.8833	9.7833	8.55198	9.204	8.11017	9.16269	12.9171	9.54415	7.78023
DYNLL1	12.3501	11.1289	7.91888	9.41815	8.97494	7.23565	6.31525	4.68333	5.69309	7.05205	2.40541	5.11811
AC113191.1	12.3316	10.8546	10.4442	17.2381	16.5673	17.7551	16.726	21.7336	23.4909	17.1115	23.9825	21.0488
HMGN1	12.3221	5.43832	9.42853	35.2185	51.997	56.6301	34.4902	12.6247	14.5969	19.9105	10.0507	14.7962
CBR1	12.3063	8.02491	9.53705	3.35568	4.8138	5.45767	3.30535	6.01676	7.57495	10.8467	4.93836	7.6472
AC008026.1	12.2989	20.6639	7.66242	7.41562	5.15289	5.27864	4.90272	6.11764	6.61881	14.427	5.73255	8.04882
PTBP1	12.2664	12.9779	7.13167	9.40117	7.81544	8.21529	10.2363	5.20976	6.74553	5.0963	7.41246	5.57997
ACTG2	12.2641	0.501084	6.46074	0.015516	0.00680946	0.00271274	0.0178574	0.00105355	0.0366266	0.00387094	0.00773329	0.00930683
FAM192BP	12.2575	13.6676	5.51718	11.3235	10.4774	11.1961	10.2004	15.1043	15.5362	12.2157	9.41411	15.4687
PAF1	12.2482	13.2527	7.47552	16.688	13.9857	13.0539	16.7014	9.60624	7.23209	12.5662	8.5465	8.00775
NT5DC2	12.2457	12.7052	6.27818	5.87941	4.44005	4.72503	3.95042	3.84559	4.21526	3.1571	3.4573	4.2124
AC023157.1	12.216	10.1781	2.43494	1.00993	0.760255	1.11829	0.408968	0.289538	1.01409	1.41843	0.199245	1.337
BHLHE40	12.1947	9.3307	12.0932	11.0814	15.0005	4.22199	13.6246	3.68869	3.90219	7.93913	5.20342	4.35631
CALM2	12.1693	9.73371	13.8767	24.0785	16.1586	15.7552	15.2912	12.7669	13.0119	19.5957	6.50549	14.4183
H2AZP3	12.1588	9.50165	6.32391	10.4335	7.3512	9.00351	7.36425	7.70774	9.67661	4.74299	10.8324	9.29993
IMPDH2	12.1332	14.4014	6.87695	13.549	11.1372	12.0644	8.6359	11.8663	12.59	18.9811	10.0966	12.492
ACADVL	12.1155	13.728	11.0702	8.07822	7.45786	6.94049	7.68176	3.93981	5.59452	7.84481	4.7926	5.03657
AC007229.1	12.0972	11.0745	6.65195	12.1528	9.47167	12.3655	6.9163	4.73177	4.69058	9.08197	1.87918	2.89251
JUND	12.0345	18.9547	5.72275	226.356	149.5	169.965	511.666	11.8408	12.2489	32	25.0025	11.5584
ELOB	12.0015	14.6106	9.06206	7.62208	4.72367	5.97098	6.20712	5.50872	5.40185	7.27244	4.82581	4.16834
FGFRL1	11.9731	7.56017	6.57964	2.19924	2.20656	1.93434	1.83378	1.84131	2.8485	2.84613	3.03976	2.44893
NOP56	11.9482	11.0645	10.8079	13.8331	12.8131	10.8887	14.7502	10.5796	13.0591	8.21927	8.56372	13.3833
STMN1	11.9101	13.4372	3.09062	27.4181	17.4109	24.2942	21.2814	9.66035	9.47976	9.22477	6.7813	8.06814
CALM3	11.9064	12.6649	5.35075	9.30277	8.15516	8.94972	7.64122	6.0576	6.95966	7.79063	9.47554	7.27304
SRP9P1	11.9025	10.417	6.00869	14.7975	16.2353	15.2352	19.9739	16.9692	19.7533	12.6474	20.1792	20.8895
PAICS	11.9019	9.55159	7.64525	8.10694	11.0237	6.61785	5.26409	5.16348	6.33877	5.82773	4.51879	7.15522
KIF20A	11.8909	8.2929	3.07975	6.23448	6.3081	5.88099	4.62021	3.9168	6.55706	1.143	4.17944	6.82427
SLC35B2	11.8562	15.2738	7.10305	5.29565	5.14264	4.36338	5.04293	6.23903	7.17331	5.22372	6.17026	6.53104
HNRNPUP1	11.8393	11.6136	11.1758	24.7354	26.2763	22.9619	24.2043	15.3	13.0651	14.5624	14.5997	14.1125
NDUFS8	11.8389	12.464	7.59809	4.51699	3.82483	3.58379	3.67338	3.93229	4.2882	5.2407	3.57486	3.23334
POLR2L	11.8285	10.6422	7.51231	3.51426	2.448	2.57172	3.15967	2.10136	2.08463	2.12348	1.75559	2.21702
CLIP3	11.8279	21.151	5.91606	17.1185	14.9708	16.7075	16.4555	11.287	14.2091	18.8336	21.4038	12.1798
NDUFS5	11.7819	9.61674	7.45397	9.58875	6.75222	8.28884	10.6794	5.9218	4.7675	10.8704	5.05242	5.39739
CACYBPP2	11.7636	8.61241	10.3843	16.9491	16.142	15.6764	17.3605	8.21052	12.7252	10.8696	5.62547	11.5346
SPCS2P4	11.6901	8.13186	6.17437	11.0179	12.3807	8.7928	7.07434	9.77501	10.9858	9.43628	6.38396	10.5239
B4GAT1	11.6812	15.3386	5.28258	10.8654	9.44277	8.65048	10.6422	8.05784	9.47752	12.6118	8.34996	10.5232
PSMC3	11.67	12.9295	7.84526	10.572	8.27966	8.2364	7.93301	7.57116	7.29208	6.60784	6.51293	7.29806
ATP6V1F	11.646	17.186	7.70422	7.74041	5.79413	7.13405	6.7258	7.64231	7.08494	8.55159	7.75556	6.30491
PPP1R11	11.6272	12.8503	6.00827	8.35645	8.27642	8.62054	8.13042	9.30297	12.5302	10.0547	12.3462	10.9926
SSR2	11.6083	12.224	7.52222	7.8708	7.00592	8.00571	7.34811	6.45366	5.37637	7.38137	6.52219	5.64788
FGFBP3	11.6039	27.3311	3.0618	84.4762	77.8762	61.4496	54.1379	75.6362	89.3031	122.053	29.2205	124.937
EEF1A1P11	11.5705	11.4504	9.07472	8.57494	8.68428	9.28851	3.85966	10.247	9.64653	14.2403	5.18067	12.0582
AL139095.2	11.5482	13.8031	5.8933	9.01198	6.5624	8.91945	5.24908	8.08275	7.95412	8.50943	6.42979	8.9212
CKS2	11.5138	8.34221	4.21906	16.568	24.1705	21.3443	10.4309	4.62691	5.28836	1.87816	1.29101	5.21391
COA4	11.5109	11.5143	7.26428	9.00707	8.23607	8.36708	7.51423	7.37996	8.70802	10.1048	5.24598	7.41038
SRPRA	11.3721	7.68883	10.4941	6.69607	6.80931	7.02107	6.14831	6.56434	8.4528	7.69302	7.61296	6.97504
HSP90AB3P	11.3713	10.0017	12.0928	18.6974	21.7558	15.519	32.7942	11.6399	13.4316	13.9612	21.5193	14.6279
COX17P1	11.3647	5.90839	8.17937	6.83218	5.52509	9.58692	9.1586	6.07879	5.20438	11.1674	3.48593	5.85807
HMGN1P38	11.3642	5.54287	6.14299	14.0806	15.1422	21.6545	21.7213	8.60214	11.4704	9.6525	14.9918	8.41329
NDUFA6	11.3626	11.542	5.06612	10.5693	8.45161	9.42256	11.5085	5.99702	6.93747	7.43765	7.20737	6.29524
ISYNA1	11.3444	13.2291	3.56562	7.09087	5.57262	7.48575	4.51326	3.67532	5.85867	6.45327	4.48925	4.67562
SNAPIN	11.3178	13.9286	4.49602	7.1234	7.78222	5.55379	5.52035	6.41084	6.4664	5.53731	4.1526	5.18169
ZNF436	11.3049	7.6099	1.6919	2.67269	4.03641	2.37426	2.9364	4.27653	5.89514	2.93108	1.87925	5.08705
FZD8	11.2593	21.516	2.49616	21.9797	16.1112	15.0071	15.5218	10.6624	8.17542	17.113	9.57156	9.34955
CDIPT	11.253	13.3485	8.0901	9.39649	8.76917	9.26661	7.23179	7.11737	6.97811	10.7766	8.59486	5.97391
PPIA	11.2266	9.18902	7.94884	10.2474	7.29162	9.35441	7.29094	7.90039	8.11663	7.85341	5.69441	8.70413
UBA1	11.2252	15.8019	8.64274	7.62671	7.57732	7.91985	8.23799	6.98414	9.51572	6.00841	9.54476	7.56259
REPIN1	11.2247	12.4029	5.58664	6.93225	7.32566	7.97172	7.12377	7.53294	7.8174	6.23861	10.2573	7.32948
MORF4L2	11.2217	5.82136	10.071	13.8687	14.3813	13.3015	13.6815	7.08921	7.66024	7.37548	4.27188	7.08953
TMEM106C	11.205	10.1889	4.54273	6.92475	6.44028	6.72213	4.0981	7.87574	11.1235	3.67279	4.06836	8.57943
AL109741.2	11.1929	17.0485	14.846	9.73645	5.69131	7.97651	7.67233	7.4263	8.19116	13.1491	4.82811	7.97455
H4C3	11.1858	19.8051	3.14972	45.9832	16.3724	19.9763	158.454	5.41734	6.6283	4.70989	35.6532	9.07702
PNRC1	11.1571	17.6395	3.05613	27.4847	19.2916	18.511	24.3384	7.933	6.77394	11.1349	10.5708	7.51278
FLOT1	11.1451	13.6465	3.28222	5.51582	5.40575	5.04212	4.62853	5.63696	6.61476	6.8813	6.76493	6.5898
SLC25A39	11.0957	11.3532	7.46504	4.75719	4.10447	4.78784	3.87713	5.16606	6.56432	3.66	5.06246	6.15532
FAM3C2	11.0762	5.83451	11.7092	14.9399	15.7579	12.4441	22.2129	9.30623	10.1502	15.009	9.18543	10.6733
LRP10	11.0415	9.31084	9.92762	4.57742	5.26488	4.19296	4.18774	6.39287	7.50416	12.672	6.78029	5.99292
COX20P1	11.0411	3.53978	3.56555	10.4911	9.61752	22.2537	20.4227	8.88724	8.29211	11.0343	21.695	7.85738
SSRP1	11.0273	10.9383	4.85939	9.15544	7.55894	9.63849	7.42226	10.364	10.8785	6.85617	9.54693	11.5069
AC098591.3	11.0233	12.8185	8.08494	12.4676	12.0242	11.425	9.92333	9.70622	12.8068	12.3404	17.8115	12.0263
RPL30	11.0179	13.0218	5.37031	8.34687	6.1399	7.78573	4.64775	8.31594	9.29253	16.5241	6.31872	7.71832
RPS20P10	10.9999	11.4194	20.9231	9.4639	24.2885	6.37653	5.85701	20.6178	5.19969	46.7644	1.79664	25.0677
CZIB	10.9994	11.0807	5.60298	13.5167	11.5012	15.7083	9.54448	10.7421	12.0328	15.4954	12.76	12.1991
LRATD2	10.9701	7.36129	14.3024	11.6391	13.8763	12.861	11.1142	17.9135	15.9846	17.5155	10.8516	21.2979
EZR	10.9648	12.9116	10.8917	15.2136	13.781	13.7535	13.4913	7.71893	5.4162	9.28825	8.69937	7.02736
BSG	10.9483	12.9161	8.15275	4.29685	3.60134	4.34386	4.5286	6.14693	8.65376	5.45493	9.30698	8.08302
DCXR	10.8987	14.4736	4.6297	9.60999	8.18458	8.40921	7.30855	10.2545	12.5851	12.1446	14.4082	11.4603
LAPTM4A	10.8782	9.94928	8.79789	8.56786	7.22261	6.84653	7.49208	5.53667	5.71559	5.45473	4.78397	4.78414
AC016734.1	10.8708	11.7228	9.42021	3.75559	4.5609	3.83423	2.67885	6.46756	8.1418	9.20039	4.11927	6.38979
TXNP6	10.8694	7.79118	16.7475	14.9266	18.3661	10.4005	8.66862	10.6617	11.3568	22.5492	8.7913	12.4472
MYADM	10.8341	4.35081	20.5371	18.6843	23.2942	9.69453	23.6749	1.76067	2.5317	2.75179	2.80198	1.92122
AL035398.1	10.7829	15.2342	10.6462	11.0042	6.35586	5.82078	14.8159	6.42013	6.05262	8.8043	14.9341	7.0439
DDX41	10.7793	10.5395	5.93029	6.45637	5.39232	6.42721	4.86343	6.07588	5.57241	5.88639	4.97133	5.34698
TSEN34	10.7718	11.7604	5.18148	7.64323	7.03324	6.91635	5.24303	4.79141	5.31629	5.76383	4.5237	4.76547
TUG1	10.7709	9.17627	8.52316	26.713	28.7465	32.0199	24.2736	25.942	26.8104	22.1685	21.5736	24.5435
UBL5P2	10.7644	10.6121	7.16633	6.39882	4.84079	4.28548	4.51366	4.5936	4.14528	8.64275	4.76453	4.38403
MCM7	10.7515	16.3481	4.50472	13.6577	10.4399	13.2286	11.8742	9.10614	9.72796	5.48176	10.3153	8.90455
MRPS16	10.7504	10.7379	7.76057	5.7212	5.75005	4.65904	5.58013	5.6243	5.86799	6.72207	5.16048	5.02532
FUS	10.722	11.3989	5.44399	17.3121	14.2761	13.1316	24.3089	8.87246	7.72394	6.80836	8.80653	7.83114
YWHAZP3	10.7064	6.94149	9.67138	8.66993	10.6277	9.07615	5.93383	8.21163	9.33915	7.66942	4.62545	6.54711
VAT1	10.6805	8.93559	9.45214	3.01243	2.58014	2.61899	2.69272	3.98986	4.50861	8.02026	4.89799	3.79711
HMGA1P2	10.6707	11.0638	7.55737	4.94562	2.46852	4.28071	3.89258	13.2101	17.2061	12.9871	15.1714	14.2171
UBE2C	10.6626	10.3079	2.87508	12.6387	8.39866	10.8841	9.33342	6.13519	9.47125	1.79329	10.9484	9.67845
FAM50A	10.6402	10.4655	8.41036	6.60153	5.71421	6.51225	5.53956	8.34955	7.77224	11.3777	6.79204	8.96905
AL365434.2	10.638	7.74938	0.838122	1.35188	0.503239	0.801919	1.40769	0.62288	0.711042	0.83915	0.114302	0.900395
MT2P1	10.6373	8.47411	13.9487	4.20313	3.99439	3.0799	2.70323	5.263	3.80667	9.66866	3.65831	3.20195
ERGIC3	10.6347	15.4775	6.97303	7.63756	7.56264	7.82429	6.16574	8.48124	9.15265	9.25565	8.71829	7.99651
B3GALT6	10.6233	14.2807	7.41711	8.34488	7.24269	5.97058	7.56425	7.10128	5.34983	9.48323	6.87657	7.0496
CCT2	10.6211	8.7576	9.47139	14.2529	14.5464	11.884	11.7667	9.99395	10.6428	8.4987	5.26084	10.5736
RAB34	10.5898	7.28666	8.87433	5.22339	4.81683	5.58559	5.28467	4.1496	4.82916	3.60808	2.60675	4.50132
RPS3AP5	10.5885	13.5558	6.19188	9.63071	6.40611	8.1119	4.86655	10.407	9.53262	18.1649	3.83248	10.717
H2AZ2	10.5715	10.648	3.86584	18.2417	16.793	22.839	16.1721	11.1657	13.6302	8.40317	10.8859	13.7856
HSPE1	10.5711	7.83256	9.61953	33.4801	46.0939	29.5884	50.2875	4.4956	4.58799	17.3128	2.50308	5.67786
DCTN3	10.5554	14.3664	4.46368	9.84698	7.75648	7.8027	6.70587	9.15753	9.62853	7.72326	8.38133	8.12417
AC104306.1	10.5441	11.0309	7.91685	13.4995	4.11976	5.85791	36.6406	4.78541	4.51835	9.75207	11.3728	6.04806
TRIP6	10.5182	9.18254	8.94816	5.31048	5.64724	5.32793	5.46924	3.5308	5.10397	7.69056	4.21853	5.73246
FIBP	10.5093	13.0028	5.39285	5.49113	5.07338	5.0314	4.88776	4.52211	6.2373	7.16472	4.23522	6.8308
GRINA	10.5011	13.5338	8.42987	7.88372	6.02505	6.96435	8.60911	13.6663	20.7646	12.4143	13.2013	11.8113
FAM210B	10.4251	12.0277	6.2783	6.22098	4.02749	5.71591	3.67294	4.55061	5.86187	5.4302	4.33475	6.3394
RPL26	10.3981	11.4065	8.50097	9.30057	7.25303	7.87139	11.7544	6.05796	6.03293	11.2258	8.83542	6.75943
AL450063.1	10.3813	10.6813	9.64357	5.46274	2.79867	4.61351	3.59937	5.37523	4.27663	5.70546	2.73997	3.933
MRPS26	10.3693	13.0495	5.99707	9.97002	7.5218	7.6507	6.86426	8.02249	9.28475	10.0195	6.99133	8.54779
MOAP1	10.3538	12.3456	6.63128	18.3115	19.9987	21.0855	13.867	13.6607	13.0431	16.4762	9.70854	12.7676
PRRC2A	10.3318	12.9716	5.64459	10.4567	9.9078	10.5693	13.1952	8.67843	12.3635	8.30793	20.2445	9.86612
CHTOP	10.3216	11.289	5.14193	15.0049	16.5568	13.5147	15.9019	9.28915	8.02065	11.1388	8.60304	7.15346
TP53INP2	10.3198	14.0257	4.21681	11.1655	13.7433	12.106	13.9547	4.85153	4.57628	4.2171	8.26778	3.60412
ATP5ME	10.3146	8.13309	6.80498	7.4601	4.28407	5.42587	10.3039	4.59761	4.42134	8.78413	3.78254	3.47069
IGFBP4	10.3072	4.9778	3.20113	1.25774	1.85308	1.54975	1.0148	1.09598	1.17746	1.00111	0.848881	1.14959
SLC6A8	10.3049	10.2923	5.65872	4.5819	5.62855	4.45223	5.21915	5.48221	6.7551	7.94137	6.63506	5.5275
RPL7L1	10.2903	9.17522	8.37276	8.90666	7.57054	8.31197	6.81395	7.54023	8.06603	9.4572	7.19483	7.88012
H2AC21	10.286	20.835	2.21492	19.1816	16.2694	11.8678	27.0743	14.6777	17.0826	2.88965	38.0104	12.1619
PGRMC1	10.285	6.6256	8.64649	14.7567	9.92407	13.9095	8.65762	4.17334	5.00696	10.8862	2.65644	5.87505
STARD7	10.253	9.02357	5.65085	8.43786	8.3819	7.44239	8.37339	11.1068	12.0459	7.69328	9.2268	12.1638
TMED2	10.2475	4.6616	9.09761	7.66465	6.43319	6.21361	7.05059	3.86665	3.99444	7.02309	2.64827	3.67183
SNX17	10.243	13.1918	5.03534	5.14612	4.98403	4.90543	4.51985	7.21017	8.3918	5.97204	5.53535	7.0636
CHCHD1	10.2346	8.20303	4.68434	8.29873	6.32664	7.33418	6.16476	6.29354	6.11831	10.3326	4.24792	6.15797
C1orf43	10.229	9.58295	6.69572	5.86322	6.55536	5.20293	5.21911	7.18629	6.90776	9.38907	5.5439	6.30702
PSMD8	10.2262	9.85375	7.07499	5.13303	3.70902	4.63094	4.52013	4.65332	5.84415	7.6109	4.28391	4.9341
FBL	10.2104	13.1269	4.77517	10.0369	7.18223	8.94032	5.79625	8.24573	6.7239	10.5253	6.39394	8.57244
METRN	10.1699	13.386	2.51797	2.13238	3.62851	1.07076	1.51815	2.1912	4.30556	2.11165	1.99582	2.67166
NDUFB4	10.1567	10.4863	5.18309	6.61973	4.6492	6.01152	4.3704	6.05985	6.52513	9.73453	4.25844	4.80615
H2AW	10.155	18.1352	2.51202	14.6471	10.8598	19.3117	12.046	8.62021	6.46923	10.4779	8.43064	3.88504
UBQLN2	10.1268	10.8563	8.63509	17.5832	16.9741	19.0249	14.8911	17.7253	19.2779	18.5229	19.3399	15.2407
HNRNPH1	10.0992	6.79552	7.88484	40.5215	36.0425	36.4264	50.8267	17.8304	15.5136	16.0901	15.7331	16.0647
SNRPEP2	10.0767	5.34483	6.67332	15.7008	11.3037	14.7865	11.2084	10.1801	7.15135	12.4679	2.29921	8.88807
ARPC2	10.0591	6.34477	11.2504	4.10745	4.28941	4.31383	3.31092	5.79043	6.91725	5.06471	3.67838	6.72404
CCNI	10.0556	11.0663	5.38086	13.9962	12.7966	14.7357	11.0643	21.0429	21.0801	20.0433	23.0653	17.534
TCEA1P2	10.0478	5.96465	7.0129	12.9277	11.9198	11.8096	15.8258	11.4181	14.6784	20.7208	16.2443	12.8786
AC004461.1	10.042	12.8778	7.91685	13.1751	12.6762	18.5164	9.35714	8.23717	8.8196	19.0558	3.11912	4.41004
ELOF1	10.0394	10.5726	6.92867	5.24302	5.78953	4.85539	6.10247	6.53081	4.94902	5.97691	7.75038	5.11793
LAPTM4BP2	10.0194	15.258	4.38837	4.1459	3.32002	2.93917	2.45687	2.77217	2.9107	3.11557	1.19697	2.82866
HEXIM1	10.0127	10.7865	6.02288	10.2399	9.72832	8.78425	9.9792	5.92784	6.25631	7.9317	8.52476	5.64782
CCT8	10.0062	3.99438	11.2609	9.11743	12.8008	11.3861	5.45682	6.27407	6.3059	9.10767	1.86954	5.33394
EIF1B	9.98643	12.6405	4.81558	27.0039	22.1304	21.5111	19.2948	11.4577	10.4602	19.0177	5.36178	8.92257
MAP1A	9.95611	8.83071	12.4615	5.28231	6.56585	5.42582	5.2861	11.11	15.3192	13.3263	13.516	10.1513
NQO1	9.93526	1.61581	10.7806	0.18185	0.226498	0.170966	0.225086	6.24583	6.40819	8.07597	1.92108	4.14731
CIRBP	9.93135	12.049	4.07048	10.0285	11.2321	9.46052	12.6363	3.11691	4.14241	8.4251	4.42385	4.0119
AC113404.3	9.92772	4.75302	9.86987	10.3561	12.6991	9.6459	6.31513	7.43994	8.64522	5.96768	3.41319	6.39559
CD2BP2	9.92539	12.9481	5.44724	8.55313	8.69262	8.15782	11.3791	6.5285	5.5894	6.66699	7.71667	6.30173
DANCR	9.92166	9.24917	3.16993	4.32315	3.50274	4.00168	3.20549	4.99476	4.94458	4.2586	3.87071	4.17689
QARS1	9.91165	13.3098	6.22067	7.4997	6.59828	6.87422	5.87186	6.01005	7.68123	5.64856	6.84777	8.03617
PPP1R14B	9.91064	8.81643	9.23312	6.08133	3.15978	5.26266	4.30401	4.68849	4.10759	7.3869	3.62089	3.55708
EIF4A1P10	9.89842	8.69985	5.70578	6.12938	6.35009	7.07405	4.72417	5.82914	6.30958	4.91548	4.55931	5.44865
CIAO2B	9.88344	12.1481	4.72057	5.5055	6.03677	5.84789	4.05702	5.17622	5.00762	6.63348	4.31451	3.79607
SEC61A1	9.86674	7.88391	10.3478	4.23444	4.33284	3.81302	3.25396	6.0936	7.05715	5.03655	4.43697	5.63274
THAP11	9.85593	10.7734	3.38489	7.97968	7.96706	8.55012	8.83393	8.83945	7.6069	8.06735	6.34918	7.59603
AC012354.2	9.8521	7.64602	6.3679	7.14101	3.31372	6.90522	3.80281	5.07959	5.66431	8.77144	2.37376	3.80058
FZD2	9.84499	15.1692	6.69377	8.09324	7.79008	5.40066	6.67039	2.91184	3.556	5.0012	4.13092	3.94879
EIF4EP2	9.8376	6.13505	10.4669	13.1618	14.9037	12.9906	9.29228	8.57896	11.2786	9.17317	4.44554	8.28173
DOLK	9.8343	9.20912	5.18115	3.66845	4.44583	3.42508	3.63908	3.89257	6.11747	6.23358	4.23961	5.30749
HSD17B10	9.83112	11.2476	6.68302	5.8995	4.37821	5.41568	4.81308	5.16727	5.13493	5.2376	3.97091	4.59163
NRM	9.79655	11.9776	2.60531	5.92994	4.47049	6.25963	4.18134	5.96789	7.68464	3.95228	8.49586	6.84172
TOMM20P4	9.76644	7.88739	11.6989	10.8348	11.0771	11.2797	9.32083	10.7344	10.3068	14.2525	11.4753	9.88268
ATP5PB	9.74009	7.26562	7.46226	8.00384	7.99176	7.41263	5.06212	6.45781	7.52355	7.9845	3.82762	7.20976
DPM3	9.72909	10.8202	4.57693	4.92167	3.83076	5.67973	5.20253	5.89595	4.94195	6.21105	7.22557	4.768
PLK2	9.72609	2.98759	42.4375	12.7277	14.8696	7.2833	14.9959	3.14447	3.62525	3.43831	4.4337	1.76805
KDELR1	9.70744	9.33924	6.59209	2.9703	2.96533	3.70946	3.35568	4.82962	6.86109	4.35853	7.89242	5.85093
TMBIM6	9.69789	10.5514	6.04529	9.13941	8.80624	7.49622	6.37535	9.66416	11.7224	8.54015	6.07563	11.0368
LAMP1	9.65064	8.47028	7.89758	3.56046	3.56027	3.06216	2.76295	4.74711	4.42154	6.17371	2.83322	3.97102
C1orf61	9.6415	11.3105	1.47076	11.7176	10.1743	12.1609	10.3256	11.1527	9.89747	7.95332	12.3143	11.0854
PAXX	9.63373	11.8004	3.0005	8.45516	6.33565	7.70355	7.83934	3.95812	5.30323	4.34695	4.92752	3.64129
SOX21	9.62885	17.9011	1.73703	11.746	10.3014	7.65798	15.5599	6.81714	7.8114	12.2106	7.88132	8.03058
RPL41	9.62859	8.56417	6.73632	20.2606	13.5051	18.644	18.5791	5.57548	5.82978	11.824	5.93767	5.4509
CYCS	9.62298	6.37959	13.0109	24.2196	22.8224	18.8205	16.6628	19.4116	14.2105	13.4279	13.5945	20.7018
S100B	9.61188	7.8805	3.54844	2.01347	3.93098	4.31186	1.95352	5.85228	11.0587	2.84762	2.6576	9.0043
PSMA4	9.59578	5.42706	7.08004	10.5415	7.98683	9.70323	5.17437	7.70843	7.32997	6.91486	3.04416	7.23448
RBM15B	9.54002	14.1567	5.13047	11.4211	9.92849	10.6923	10.9611	7.77919	8.63237	7.54949	9.94043	6.53235
EIF4G1	9.52908	8.80063	9.91716	5.89572	6.17775	5.39146	7.04836	7.28543	9.35016	6.18959	9.5064	8.51494
CCT5	9.52524	6.44124	9.69887	10.126	9.03274	9.16754	8.91717	10.7508	11.4844	7.26971	8.66122	10.8805
PLAU	9.52207	2.52768	15.0822	0.519272	0.955628	0.251555	0.243132	0.0767613	0.126732	0.0982855	0.0576253	0.274601
AC026462.1	9.51935	5.65781	9.26136	4.0852	3.40007	3.29134	6.22208	3.95276	3.7959	3.80543	6.35138	4.86419
RPL5P4	9.51255	9.52108	6.8404	10.347	10.3873	13.0054	11.0566	17.3337	18.8903	15.2642	23.5931	21.7299
CNBP	9.5102	8.97821	8.89307	17.3379	13.8971	15.5451	12.7898	11.6191	13.9043	18.4001	7.81008	13.3294
COL6A1	9.50009	4.23009	9.9734	2.14834	3.75017	3.85235	2.05221	1.48678	2.34641	2.87147	2.62424	1.88136
CDK16	9.49211	11.06	5.26138	5.67065	5.13188	5.23116	6.4858	5.21597	6.88468	4.60441	8.6171	6.33219
KLF6	9.4839	9.05476	8.87552	69.7266	95.8697	47.7049	64.4857	11.1244	10.057	12.7878	7.04176	11.7944
TOP2A	9.45529	6.30767	2.92548	35.3255	30.3319	32.5219	24.7168	11.8097	18.4897	5.04538	8.55982	21.4213
TXNIP	9.4462	17.5421	5.2779	2.62779	7.44725	6.42061	2.79659	8.23717	8.90441	22.5058	12.4743	9.02821
PGAM1	9.43529	4.85704	5.85605	2.10008	3.04574	3.91057	2.09527	2.55525	3.34739	4.51659	2.10401	3.9852
AC090114.1	9.41678	11.4028	6.5531	11.2747	3.41009	4.09642	31.9187	2.20781	3.23461	6.48161	13.1077	5.68415
CFL1	9.41534	7.98503	6.44866	3.53661	3.17878	3.40027	4.028	3.41693	3.43861	3.33584	2.8009	2.83041
F3	9.40519	5.81915	2.46702	13.1838	17.8537	8.11759	17.7817	4.8281	3.95855	4.08991	1.64205	5.40806
TALDO1	9.38069	9.57254	6.20349	3.34347	2.50808	3.3256	2.22427	4.2623	5.23208	6.64241	2.63343	3.823
ATP6V0B	9.35532	11.6663	5.7436	6.86553	6.34924	6.68292	8.98648	5.62536	4.34274	6.42746	5.82585	3.62998
SDC3	9.34931	7.44255	4.48545	5.24227	6.88213	4.92654	4.4896	3.41331	5.70256	4.39799	5.25031	4.83919
PA2G4	9.34791	9.61188	7.44836	6.89159	6.42005	6.86548	6.02468	5.04777	6.44515	5.55258	4.56898	5.97118
HMGB1P6	9.34567	7.08595	5.44974	18.5225	20.2514	15.2954	13.3061	16.0882	18.1201	42.494	9.41427	20.6359
BRD2	9.32748	11.9004	6.23161	15.5164	18.1381	14.2114	20.5223	11.2589	13.5598	10.6007	17.2778	10.3326
NAP1L1	9.3027	8.92925	4.93928	12.5702	7.67574	10.4778	10.477	4.06744	4.47106	9.33253	2.81999	5.44867
PHLDA2	9.29606	0.787099	14.3865	0.0392312	0	0	0.0953189	0.215103	0.800986	0.247947	0.092877	0.182905
TNFAIP1	9.29083	10.1453	7.84074	7.5444	7.82863	6.08355	6.93441	6.10067	7.14967	5.12969	5.53802	6.66182
ARF6	9.2903	6.65302	9.80837	13.7815	13.1897	10.1044	16.8868	8.31983	11.1632	9.79131	7.93879	8.98488
PGD	9.27675	8.72244	6.26322	3.83077	3.67935	3.33987	2.6087	20.6504	19.511	40.1231	16.5865	19.7986
SOX11	9.25683	12.036	5.05508	54.0418	35.9671	58.7133	80.416	41.669	26.7155	50.5931	55.0136	18.7652
NUDT16L1	9.25382	12.2667	5.23158	6.90041	5.62172	4.78121	6.4639	5.08797	5.59316	8.23466	4.83444	4.43594
SMPD1	9.24141	8.67381	7.73332	2.61124	2.90178	2.67276	2.75845	3.09813	2.65999	3.40832	3.15523	2.30647
NDUFV1	9.23859	11.8857	5.91422	8.58102	6.54832	7.64608	8.16693	5.74131	6.09343	7.06765	5.46466	5.36057
SLC25A11	9.23747	11.1512	5.07748	4.04876	4.34039	4.28284	4.03959	4.21541	3.61715	5.18708	3.7721	3.12611
CCT7	9.21177	8.83373	6.84948	6.18808	5.39464	6.00168	4.50409	7.08811	6.73876	6.79486	4.60066	6.35171
AIF1L	9.17732	9.02628	1.46777	5.70152	4.85089	4.41552	5.06161	3.51784	3.12335	2.83052	2.98812	3.95757
PCNA	9.16581	8.62514	3.89795	11.8577	6.31626	9.95621	5.82105	4.40503	6.65386	4.75546	2.92038	6.09864
TEX261	9.15038	8.5776	5.34616	4.97293	4.88922	4.44784	4.20503	5.11071	5.86696	3.77347	4.977	5.43148
EIF4EBP2	9.1021	9.83726	3.56285	10.7508	10.4611	12.6005	8.64666	12.4927	13.6802	6.72916	10.9325	10.8955
AL591846.2	9.0987	12.0165	5.19849	11.3016	7.87126	11.5914	10.3763	12.4638	7.67004	12.467	14.4259	6.63694
ADH5	9.08235	8.73039	6.1577	8.02736	8.20776	7.13715	5.07916	9.6404	10.0425	9.38152	5.11491	11.0188
DPYSL2	9.07911	10.0012	2.47512	7.79657	7.89181	7.4113	7.33855	7.17455	7.5017	5.8741	8.53181	7.69423
FAM136A	9.06616	6.9974	6.86602	7.5647	7.24429	7.94444	5.80177	8.71736	8.50962	7.41219	4.90403	9.89589
AC012618.1	9.02832	12.5847	4.51383	5.41949	4.33643	5.18262	4.5222	3.07212	3.04155	13.5797	3.88795	4.42384
EIF5	9.01378	7.51287	8.18141	27.9666	31.2863	17.0882	27.4113	10.3719	11.0378	11.4968	6.56011	9.56083
CD59	9.00293	5.8002	9.22139	2.61877	2.01022	2.05481	2.26459	2.26837	2.46289	2.38953	1.04681	2.45488
LINC00294	8.973	9.74849	7.0018	16.7058	19.3426	20.6125	14.2907	14.3814	13.375	12.2191	13.6507	11.1931
RPS3AP26	8.97226	11.482	4.73865	7.03994	4.43262	5.82256	4.46818	7.17315	9.69455	12.2357	4.38773	7.56168
SOX3	8.96787	17.4845	1.6495	22.0451	26.2021	22.832	27.679	9.12603	7.27968	14.7302	14.3723	10.687
IDI1	8.96712	7.20569	6.92007	51.2821	73.3351	54.8381	45.7382	38.9484	29.3376	57.4955	27.7995	43.9888
SELENOK	8.96322	8.84705	4.42588	14.2271	13.508	13.5956	8.21611	7.33061	7.59945	11.6519	3.81573	7.72373
CNN2	8.9595	3.93587	9.12893	0.369517	0.426483	0.407166	0.433574	0.38835	1.21266	0.111074	0.810795	1.01032
RPS4XP11	8.9407	8.48939	4.30584	9.62996	5.14035	6.73716	27.2972	10.9931	10.5877	13.6941	43.0748	12.8191
NAP1L5	8.93313	8.0986	4.73937	19.1524	18.8856	17.4365	18.2598	5.94614	4.65356	14.7226	6.43572	6.72785
ST13P4	8.93156	7.04453	6.79554	11.1259	9.62089	11.293	10.7629	10.207	12.4958	14.9913	11.1213	13.4269
RPL3P2	8.91951	11.501	6.09242	6.60747	4.87748	6.7153	3.09255	8.95901	10.5754	7.00933	9.68252	12.5278
FKBP2	8.90486	7.06441	5.95639	3.69356	3.59516	2.27964	8.15354	1.58991	2.16946	2.32757	4.33809	1.77935
MAPK1IP1L	8.90337	7.70102	5.94365	15.559	13.8098	13.4411	13.4932	10.768	10.7727	13.166	9.46288	12.7379
TXNDC17	8.90057	5.86043	6.45267	5.69437	4.58335	4.69745	3.93542	3.8854	4.95121	5.0385	3.0557	4.13632
SEC61G	8.87513	4.91151	8.02721	6.50737	4.89421	5.32674	5.5274	3.72035	3.6249	5.38488	1.37921	2.84889
ATXN7L3B	8.86752	11.0696	5.65663	20.8579	19.9248	18.5396	25.3066	13.5386	11.1744	14.0232	13.8861	10.6223
CAPRIN1	8.85488	6.97972	6.60358	8.46651	8.91734	9.08327	7.26307	8.90458	10.5211	7.41431	7.81245	9.48875
BRK1	8.84961	7.74223	4.57044	5.87145	4.47227	5.19245	4.40076	6.1821	6.01924	5.08312	4.63264	4.76933
HMGB3	8.83538	6.61281	3.96768	14.6588	10.4252	12.5888	11.3571	6.20859	7.75514	5.02653	5.68101	6.68278
VEGFB	8.80683	13.115	3.5339	5.13963	4.12251	5.04992	4.30385	7.17981	7.36599	11.4711	5.08865	6.98485
ACTR1B	8.79631	11.8002	5.02361	6.81218	6.86312	6.52409	5.01802	3.38789	4.95969	6.08573	4.92561	3.90853
VAMP3	8.79617	6.02885	9.26705	6.09535	6.17507	5.52651	5.3069	4.32558	4.65387	5.43097	3.31855	5.01115
TIMM10B	8.79532	9.92468	6.66294	19.6336	20.6707	24.9247	17.7233	14.9649	16.3163	12.4423	12.5625	13.0625
SLC25A1	8.77764	12.4476	6.1219	6.86087	5.88872	4.96997	6.04123	4.32452	5.46075	5.96055	4.2757	4.09664
ZWINT	8.77601	6.3082	2.43741	10.1819	8.1319	8.34947	8.83617	4.73488	5.22265	2.02525	2.63955	5.91686
BEX4	8.77387	10.8997	4.65828	21.9624	20.8733	18.405	14.4718	9.95146	13.5466	10.1677	6.92594	14.1082
SEC61B	8.75602	6.38091	7.8218	5.49124	4.54977	5.03008	3.05579	4.15485	4.10391	5.36713	1.99331	3.51384
HSP90AA1	8.72416	4.34761	9.91962	52.0012	115.087	47.6148	88.4422	14.9766	17.9359	17.8468	11.067	19.7916
VDAC1	8.71779	5.93444	6.64529	3.62253	3.59656	3.62699	2.47368	2.46912	3.03507	5.71138	1.55029	3.02926
COA3	8.71664	12.3098	3.12935	9.56385	6.23029	6.72376	9.25177	5.87542	5.59342	7.9454	6.25942	4.82981
MTCH1	8.70365	9.93922	5.14637	5.39522	5.2825	5.23793	4.67864	4.05491	4.0438	5.33525	2.96438	4.53443
PSMA6P2	8.6995	7.36804	6.58808	5.09798	4.39262	4.47831	2.80759	1.37385	1.5319	4.0633	0.375483	1.31457
PRPH	8.68549	2.85206	0.107811	0.028983	0.151046	0.0206309	0.140838	0.0106832	0.0360315	0.140654	0.0931206	0.0557661
TARDBP	8.67323	6.12782	7.00608	15.0362	14.4511	14.5803	13.1848	12.4355	12.6334	11.9609	8.37799	14.0812
HLA-E	8.65906	11.4938	5.73134	14.7673	21.1284	7.92056	13.6518	2.14676	2.55895	5.2167	1.85887	2.73653
PSME2	8.65076	6.00277	5.05841	4.29343	3.91778	4.55573	3.61145	3.51791	3.77961	3.4975	3.58855	3.44003
MDH2	8.64752	9.22681	5.6757	4.32475	3.55796	4.62676	2.93879	5.15123	5.48277	5.75346	4.2843	4.77658
HSBP1	8.64477	7.87108	5.26444	12.5592	11.3156	10.2393	9.06518	7.17942	7.59911	7.99174	4.85359	6.52583
CREB3	8.63797	9.18837	9.54004	5.6695	5.72286	5.3579	5.0554	7.1263	6.58092	4.9354	5.02876	5.34424
EIF4BP6	8.62975	9.71818	6.5201	8.57108	9.45995	10.3906	7.0314	14.243	14.0884	11.5969	13.0757	15.6167
NDUFV2P1	8.62834	5.95807	4.84973	6.95336	5.90156	6.72319	4.8873	4.98188	6.23393	7.20013	2.91017	6.04625
METTL26	8.61537	10.2238	5.94206	7.7279	6.1923	6.70684	9.98017	3.1586	4.01579	5.92185	7.82904	2.94534
G6PC3	8.59232	10.3381	6.70206	4.08746	3.69596	3.65766	4.18104	4.78941	6.51962	5.05767	7.24571	5.24054
AP001000.1	8.59013	7.74164	6.85201	19.1288	21.0141	15.8858	17.9267	12.202	11.1587	8.4196	10.0636	9.62608
CHMP1B	8.58412	10.3815	8.24683	17.1026	13.416	14.7086	13.0576	13.0288	10.5692	13.441	11.3524	8.68269
UQCRHL	8.58185	7.97565	5.95974	6.23655	4.3049	5.64228	4.11433	5.64806	5.73693	7.88809	6.49006	5.26325
MRPS7	8.58096	8.81218	5.71062	5.84249	5.3216	4.25194	3.97609	5.27806	5.41972	4.69507	3.38712	5.7061
UCP2	8.57516	12.1463	5.32961	4.58956	4.67979	5.46986	4.84554	5.22533	6.35541	3.81035	8.31217	7.32149
H2BC10	8.56836	18.0165	1.5417	10.3614	5.80102	6.68716	15.8242	1.98601	3.60675	1.12261	9.25128	2.88311
CRIM1-DT	8.55884	6.44123	7.49028	4.74638	4.24044	5.52863	6.5898	3.85691	3.96129	6.62291	4.52387	4.27886
AC007238.1	8.55549	6.5397	6.34107	14.4304	13.0732	16.4511	12.5039	14.2379	13.6589	17.8769	14.3417	14.7096
EFEMP2	8.55259	6.8595	7.16846	3.02043	2.83339	2.99436	3.44	2.25277	2.03666	2.46326	2.06326	3.10977
AC231533.2	8.54996	8.09924	5.15451	6.70222	5.78315	6.11551	4.20503	5.46157	7.13304	6.38067	3.25374	8.33261
SPRY2	8.53223	8.04926	6.3135	29.843	35.2083	19.9545	25.6025	19.5547	23.01	22.0199	15.8761	21.1014
DDX39A	8.52559	7.34744	3.27469	5.39255	4.69462	4.44479	4.26581	5.60095	4.42515	2.87989	3.76906	3.78998
MRPL17	8.51206	6.71501	5.6503	3.58615	4.2299	4.33763	3.16338	7.74033	7.56372	4.96248	6.83161	6.94179
SMIM30	8.5117	9.21019	7.58018	12.9474	9.39565	8.07439	6.64769	9.65177	10.0898	12.284	5.13275	11.1616
ALDH7A1P1	8.50124	8.42203	2.86805	6.30033	5.81681	8.58618	4.31757	6.71658	8.23842	5.10501	4.97186	10.9856
UFC1	8.48875	7.1707	5.84562	10.6131	8.62825	10.547	7.9031	8.34265	8.38521	8.78504	7.66998	8.56881
NELFE	8.48006	10.5231	4.18603	9.00481	6.63616	7.58033	6.669	5.22188	5.07023	7.91948	4.60925	6.22411
TGFB1I1	8.47094	3.9269	8.04104	1.24583	1.16611	1.11376	1.16619	2.46097	2.73582	2.01029	3.28363	2.42426
TMEM208	8.46277	9.8063	6.73387	4.62395	4.93817	4.62178	5.57964	5.80525	5.55359	6.99547	4.81221	4.512
IER5	8.46121	9.07729	5.5795	13.1191	11.0778	8.87079	9.8658	9.43698	10.4424	14.7657	5.9289	10.5451
ZYX	8.45688	5.67547	11.2602	2.72987	2.94092	2.68012	3.07409	3.13445	4.36676	6.58222	3.96394	4.15813
AC078817.1	8.44848	9.14417	4.94955	6.7912	4.53889	5.25238	4.03063	3.24371	4.12968	5.69282	2.33188	3.27632
AC093673.1	8.43829	5.08271	9.48445	8.71384	7.38865	8.56285	5.85457	6.75953	5.25172	12.0859	3.34979	4.67366
CBX3P9	8.43793	3.65245	8.86036	16.7824	9.02286	9.83406	11.2109	7.4541	7.8176	15.065	4.10846	7.48804
ARPC4	8.42188	7.71921	7.0197	3.42856	2.64672	3.88636	3.0902	4.07351	3.63996	4.23974	2.74001	3.60114
SLC1A3	8.41987	10.6971	1.0648	20.1819	22.1273	18.7077	14.8835	21.8978	21.5226	20.7762	12.0358	22.6548
ARMCX3	8.41743	7.16403	8.95915	16.8141	21.7546	18.1293	17.7126	10.7425	11.3004	15.4111	7.85357	9.41001
SPCS1	8.40491	7.12793	5.3448	5.47854	4.15399	4.07908	3.72498	4.02608	3.86196	8.26598	2.85118	3.79408
SF3B6	8.40402	9.50373	7.14502	8.28321	6.53594	6.93633	4.1433	6.04176	6.42075	10.007	2.49746	5.58947
ATRAID	8.3996	10.202	4.24609	6.70474	5.31299	5.49187	3.72501	5.17581	5.9385	9.02711	4.83945	4.95981
ZNF703	8.39078	13.0775	3.34151	4.81099	5.36322	3.63375	7.30248	3.42533	3.3023	2.3199	11	2.86083
NPM1	8.38865	4.70973	10.6336	10.4689	8.89282	9.63132	8.68192	7.87192	10.1486	12.3189	6.26092	10.5008
YWHAQ	8.37706	6.09283	5.36684	10.2923	6.90663	8.94148	6.68236	6.57426	8.09198	7.02901	5.11301	8.16378
SRI	8.37418	6.63603	7.08819	11.3879	10.5639	9.25736	8.1442	9.22138	10.2636	12.2136	3.98361	10.313
UBE2A	8.34151	5.87201	6.02476	8.84762	7.72391	8.99513	6.30665	3.02419	3.9603	8.06614	2.54463	3.60353
DBN1	8.3385	9.89414	5.81139	6.59938	5.09138	6.41411	7.07857	3.90295	3.83788	3.49441	7.17713	2.95685
MARVELD1	8.33079	7.03283	5.49317	2.88867	3.6564	3.32623	2.76787	1.60674	1.90648	2.35353	2.28492	1.93901
RPL37A	8.32264	8.74846	4.61747	6.33659	3.91214	5.19372	4.33418	4.50466	4.14077	11.1517	3.13306	4.12741
ANXA1	8.31643	3.47176	14.1814	0.276867	0.704996	0.429603	0.233083	2.67969	6.67705	1.16177	0.692835	6.13076
TRMT112P6	8.31347	7.26264	4.83372	5.62477	4.12133	5.91991	4.32993	4.95745	4.73458	8.75537	4.8123	3.9812
HSPA9	8.30766	7.4756	10.1743	11.9798	13.7663	11.4938	10.7615	13.6434	17.3141	19.4841	9.40498	15.4541
H2BC21	8.29968	13.9369	4.6305	24.3766	23.3868	49.0761	23.4067	10.2512	10.5833	9.93698	24.3979	8.94994
HES6	8.29166	47.5432	1.71229	82.4246	61.6285	96.3803	73.8382	32.7166	24.6701	38.9782	48.3721	16.7405
RPS7P10	8.28344	6.68604	5.02803	5.38184	4.32401	4.59358	3.81386	4.26715	4.02799	8.38541	2.34472	4.87888
MIR125B1	8.26047	8.43135	4.48925	23.7921	23.4509	23.6243	28.2752	32.5294	31.8535	47.6036	77.1424	34.2955
MLLT11	8.25605	8.07895	10.173	11.8928	7.76826	11.7701	9.6159	16.6281	11.8306	10.2505	16.899	9.17424
UQCRB	8.25126	7.48734	6.34256	10.1332	8.08495	9.0019	8.67758	6.45725	4.93977	13.1307	4.25231	4.54734
RIC8A	8.2497	7.69209	6.4606	4.78276	5.09924	4.11447	4.16354	3.62732	4.21206	4.42848	3.38774	3.35763
RAC1	8.24944	7.49524	5.95333	8.2973	8.11941	7.94608	6.11086	9.34676	9.00652	9.26773	5.31654	9.04617
ENO2	8.23879	9.04987	2.81554	7.97968	6.95069	9.71687	7.45312	8.39611	7.80524	11.2117	8.28168	7.42892
C11orf68	8.21249	8.27669	6.46027	3.28694	3.44683	2.88733	3.10709	4.56918	4.58122	6.27482	4.1628	4.0265
C6orf226	8.20377	9.50568	2.10736	3.11588	3.71166	4.16709	1.96638	2.92351	2.51922	4.50762	2.34711	1.88662
NUCKS1	8.20361	6.75561	5.60862	12.3649	10.4054	11.876	10.0595	7.06621	8.90931	8.29598	6.10708	8.43373
H2AC8	8.19941	16.8091	1.34545	19.3102	12.7872	31.3373	57.786	7.57082	10.9401	4.51366	31.5605	8.62662
RASD1	8.19469	6.68572	1.44617	8.12403	7.11433	5.05766	17.6169	6.84147	13.0381	23.8297	34.9432	4.91681
EIF1P3	8.19213	6.38243	4.98469	6.08083	6.40851	7.29433	3.77569	5.18637	7.68889	9.44782	5.75837	5.11005
PNMA8A	8.18921	8.77379	3.13792	14.0176	14.1898	14.4556	14.3885	10.0779	13.0093	15.255	8.3174	11.8803
JPT1	8.18242	8.36593	4.58455	9.49194	7.24975	10.7301	7.10933	4.61891	3.85454	4.85303	3.48537	3.44364
TMEM14C	8.17427	7.56549	6.05057	5.3714	4.31675	4.50853	2.50899	4.07441	5.774	5.87946	2.67492	4.02126
ARHGDIA	8.16948	6.5009	4.00497	1.43965	2.50733	2.10503	2.16748	4.07177	7.01784	1.60395	8.18565	5.42439
HSPD1	8.16673	5.12797	8.5294	18.5907	34.2948	15.5003	24.3223	7.94364	9.40842	13.5069	5.26237	9.3363
DYNC1I2P1	8.15164	7.64827	6.75037	14.5381	14.7574	13.2431	11.8437	13.6362	15.0448	12.9367	12.6711	14.9353
RASL11B	8.14809	5.13713	3.06885	2.10151	2.18522	0.885022	2.3231	1.69609	0.760059	1.82153	1.33221	0.61397
AC112777.1	8.13777	10.4888	5.14985	10.0154	7.05837	7.96268	5.26664	4.19472	5.74062	2.26246	3.98925	6.08164
ARRDC4	8.12525	4.50656	3.80005	5.55023	8.00511	3.74548	4.77541	2.93689	3.17512	3.60368	1.28801	5.38993
MRPL36	8.10326	5.61539	6.94396	2.50577	2.56458	2.21885	2.2739	2.37098	2.34936	3.94132	2.23352	2.26768
AL080243.4	8.10321	11.2332	2.18474	4.95677	3.63267	2.18685	9.03249	2.64783	2.98113	4.34425	5.13397	3.12943
C4orf3	8.0953	5.24226	5.81516	7.30533	6.65018	6.38809	5.97328	6.06672	4.72515	6.34716	3.80938	5.19586
RPS9	8.09043	11.4035	3.74811	4.83697	4.14773	3.23728	4.06979	3.15293	2.77104	4.15692	3.01228	3.37073
AL118516.1	8.0677	4.21713	4.08663	7.63422	10.4811	15.4728	21.572	4.25197	6.79891	12.4609	10.5893	5.19166
UQCRH	8.06672	6.98807	5.61448	5.92498	3.86964	5.3291	4.38059	4.43006	4.39236	7.64104	3.16258	4.02822
UBE2I	8.03839	8.19302	4.54345	6.83358	5.71857	6.30447	6.80529	3.62708	3.3389	6.38353	3.4491	3.15764
TPM3	8.02254	5.47654	7.24169	3.52206	3.56497	3.02135	3.13731	4.30369	5.09095	3.26635	3.40758	5.48688
TSPYL4	8.01648	10.2712	6.0328	23.0354	24.0727	21.3163	22.2199	14.7143	16.9736	10.0396	15.9108	13.2229
PDLIM7	8.01026	3.47926	8.97266	0.886539	0.930645	0.815122	0.923142	0.494255	0.884891	0.635347	0.693359	0.933262
AC018738.1	7.99994	13.8588	11.6796	5.81316	3.36616	5.00643	3.6618	4.99973	3.45902	6.80372	2.67599	2.7883
S100A16	7.99057	3.28148	13.0729	0.424172	1.93332	1.02096	0.410493	4.46593	2.59402	3.33684	0.238284	5.80987
GDI2P2	7.97358	5.54646	6.75606	6.0047	7.03142	6.71049	5.13332	8.58354	10.7686	5.79801	5.52832	11.6359
LDHBP2	7.96143	4.77703	4.76536	7.73126	5.93281	7.55577	3.04907	5.82548	6.31549	7.45334	3.23622	7.42955
POLR2H	7.95807	7.95214	5.20999	8.01436	8.04314	7.27503	7.2246	5.53895	6.09629	7.40398	4.32904	5.28699
DRAP1	7.958	8.06074	7.72086	3.00774	2.91984	2.67741	3.31957	1.89577	3.30964	5.22603	2.73422	2.67828
ARF4	7.9572	3.79011	10.336	6.22187	3.90572	4.56943	5.03564	1.57198	1.50853	5.54546	0.838928	1.28976
DCTN2	7.95598	10.6405	4.29578	6.32701	5.72764	6.22932	5.48589	6.08693	6.02394	5.5762	5.88484	5.75551
SERPINB6	7.95584	9.41438	3.91281	1.76386	1.79062	1.56134	1.39134	1.91767	2.04593	2.6026	1.34239	2.53047
HNRNPF	7.95515	8.19937	4.23752	6.30097	5.97203	4.61306	5.42499	3.71256	6.23194	3.98608	2.79907	6.541
DVL3	7.95052	7.87318	5.263	7.1962	6.78183	8.05091	7.57768	7.90952	9.84175	7.45706	13.2337	8.30819
RPS19BP1	7.92906	9.20421	4.25916	5.02365	3.89996	4.18725	4.64984	4.00416	3.59284	5.60185	4.34194	3.12032
GPX3	7.92652	11.0093	0.719125	17.3333	14.2531	22.9136	10.4103	22.4653	14.7777	10.0365	11.7377	22.1984
SON	7.92198	5.07192	6.29907	13.9921	23.3284	23.215	16.057	10.0778	10.1427	9.15545	10.3482	9.63663
ATP6AP1	7.90999	9.50336	5.4955	3.69601	3.89111	3.75071	3.51425	6.96062	5.63144	7.31223	5.40026	4.76511
AL732414.1	7.89738	9.27267	5.63315	6.01811	6.96968	5.68381	3.53605	5.35361	5.6611	3.38714	3.77138	4.80875
PIGCP1	7.89107	8.26812	7.09919	14.8232	21.0639	25.4563	13.33	15.2274	13.9493	10.7762	13.495	12.1244
SURF4	7.88841	5.4779	6.55542	2.79022	2.49712	2.30575	2.41083	3.1046	3.40606	3.52934	2.96258	2.81953
TRPT1	7.88589	9.00964	4.65337	4.82058	4.62332	4.24687	3.96352	3.87805	3.99995	4.83646	3.05921	4.00689
ECHS1	7.88181	7.42714	5.47991	4.10486	3.18893	3.58944	3.15348	3.38225	3.82453	4.18488	2.14648	3.18052
AC005034.4	7.87088	4.10424	4.25013	11.1465	9.5899	14.1259	6.76273	13.1915	12.0852	10.4958	8.03855	14.1517
MCM4	7.85752	8.6754	2.66171	7.86185	8.33274	5.84189	4.68343	4.76612	5.69099	1.16883	4.48937	6.26102
HYOU1	7.85238	4.78324	6.21537	2.41055	2.57189	2.64816	2.10461	2.34187	3.35553	2.31334	2.90447	2.77098
PEG10	7.84995	8.83164	14.3577	56.8636	60.562	48.692	53.2098	25.5505	43.3	21.9931	43.2972	26.8024
ATN1	7.84905	10.3847	4.17728	9.12537	8.4031	9.44384	10.1537	8.06194	11.8234	10.7178	18.4659	10.0652
CCT4	7.84197	5.1274	6.26562	7.28657	8.3672	6.84362	5.59241	7.90093	7.96736	7.61033	3.79706	9.15265
BANF1P3	7.84097	8.10207	4.88206	8.48042	6.40391	8.76744	5.88704	8.09385	8.28364	3.34985	12.5992	8.69651
LINC01963	7.80632	7.59029	4.74709	11.5248	9.88114	12.5396	12.559	19.9872	21.5317	10.9743	21.2247	20.2066
BTBD6	7.79812	7.96267	4.83892	9.84497	7.61277	9.34594	9.51341	7.65521	6.9028	6.84221	9.84266	6.80591
SERBP1P5	7.79316	5.19622	5.87502	9.70511	8.64505	8.26561	15.1488	5.86674	8.16877	8.19445	9.59221	8.29686
TP53RK	7.78809	11.1799	3.09514	14.7513	18.1457	14.7447	13.8197	9.3068	6.86189	9.77102	5.66314	6.73284
ALYREF	7.78098	8.10801	4.50331	7.36574	4.65142	4.72223	6.4998	3.32358	3.45712	4.28375	4.33816	3.44278
COX7B	7.78052	8.59839	5.4997	6.1606	5.20968	5.74008	4.18119	4.61033	4.1088	7.55022	2.77534	3.278
COX5A	7.76705	7.14723	4.69737	3.81545	2.95252	4.39232	3.12596	2.60478	2.41413	3.93644	1.63941	2.07208
PDIA4	7.75609	4.70797	5.89661	2.36416	2.29654	2.11517	1.79157	2.40827	2.27094	4.14304	1.90485	2.29369
RPS28	7.75002	8.43016	1.20821	5.9702	2.05276	5.5489	2.32992	3.79789	1.22864	6.98118	1.63554	2.45708
SNORD116-19	7.73621	8.88748	6.43788	4.45037	8.50418	7.8024	13.8165	5.58197	7.61334	2.14859	18.4379	4.0985
DMRTA2	7.73024	10.475	2.65104	11.324	9.08112	10.292	12.8941	4.84427	3.42474	7.99304	7.12248	5.0671
NOL7	7.7302	5.62069	7.25969	9.31558	8.55223	8.40404	8.21363	6.52773	7.08232	11.7215	6.76983	7.63435
NAXE	7.72928	10.2901	4.15658	5.10819	3.5218	5.9361	4.56802	6.96195	8.80992	5.02344	6.28808	7.49749
SRSF1	7.7178	5.93194	5.08943	14.0834	12.333	14.9664	10.4534	3.75756	3.3136	5.1745	1.77356	4.34143
RPL36	7.7119	10.3019	5.34696	4.51364	3.14471	3.63804	6.03231	2.55403	3.07309	5.4853	5.16508	3.16302
EXOSC6	7.6998	6.24882	7.03652	8.34236	7.00984	7.22485	8.71554	6.06166	6.84784	8.65321	7.5997	5.22471
HTRA1	7.69763	6.44757	3.76143	2.97507	4.16454	3.03631	1.88277	1.96415	2.59153	1.93404	1.27028	2.88089
SNHG16	7.69298	7.57395	5.48459	4.66951	5.43601	5.14421	4.00764	4.05694	4.57157	3.88119	2.85498	4.45058
AC012513.3	7.69041	7.41664	7.2019	19.9992	15.2237	17.5274	17.7049	19.193	17.4254	14.993	13.4988	18.7915
AC026271.1	7.65448	5.61319	4.05932	9.90494	8.2174	10.1816	7.38612	6.13063	7.03302	9.14468	3.71708	7.5105
PRDX3	7.64533	5.31763	7.93137	6.78705	5.98747	6.21925	4.02647	7.16628	7.21014	5.74489	3.47672	8.34099
GTF3A	7.64221	5.43738	5.49907	4.73115	3.56243	4.05914	4.12771	3.60885	3.93333	5.39556	2.6623	3.92387
PUF60	7.63883	9.52276	3.31025	5.80638	4.38263	5.41811	4.90425	4.52642	4.11496	5.30454	2.50806	3.64312
EIF1AXP1	7.63742	4.50708	11.024	14.5674	15.5079	13.0018	15.2408	8.89514	12.042	10.6484	8.65249	11.3866
RNU6-850P	7.62086	7.37584	0	11.9113	8.04689	5.12914	11.7906	2.27657	6.20166	1.74262	4.43875	6.62742
HNRNPA1L2	7.61677	5.39146	2.27901	15.3768	13.1708	14.31	12.4403	10.5752	10.3374	14.4039	9.30486	11.2386
TINF2	7.61151	11.5109	4.7677	8.08364	7.78345	7.11387	7.10596	7.01954	6.59889	8.13379	5.66742	6.29092
NFKBIA	7.59146	6.21525	5.36755	7.1986	6.87305	4.6279	4.62579	3.0075	3.21876	3.61752	2.53329	2.31087
AL669983.1	7.58775	9.07786	4.31223	3.4068	2.88513	2.94711	3.79381	2.01444	1.94797	4.99038	5.3769	3.16195
FTH1P10	7.5622	6.60014	5.9909	1.62265	1.61556	1.52857	1.17687	6.03021	6.51732	25.0071	2.63745	4.11505
AEBP1	7.55793	6.54621	6.63238	3.24813	3.07568	2.84925	3.6811	1.96737	2.45885	2.53651	3.79533	2.76291
CXCL12	7.55514	8.6854	6.59592	2.4927	3.29904	2.21314	2.22974	1.39105	1.45926	1.77442	1.74364	2.21853
RCN2	7.54465	7.02855	4.478	9.43164	8.30797	9.03596	7.20748	2.85842	2.858	7.12166	2.02315	3.18863
AC021074.1	7.54214	12.1719	3.3989	6.76397	3.19111	4.19815	3.97881	3.69717	2.64524	6.01865	3.28692	3.17196
TAGLN2P1	7.5335	6.29086	5.99843	3.34031	2.64123	3.63491	1.67914	3.64066	3.75244	2.00193	4.31755	3.54029
HNRNPH2	7.52805	5.42201	4.74083	12.3172	12.9375	10.5957	10.7093	11.6994	10.8213	13.5799	6.56012	12.5365
IFITM2	7.51851	2.32366	0.81783	0.120725	0.217906	0.440158	0.393482	0.0170944	0.0886995	0.0418721	0.0662239	0.597933
CCDC85B	7.51623	6.37374	7.81535	1.40327	1.73079	1.20421	1.64792	0.92027	1.18986	2.38351	1.35654	1.18732
AC019097.1	7.51311	4.43304	3.19263	39.2661	40.6717	36.6566	25.0984	28.8285	23.2073	32.8372	13.3888	24.7393
RING1	7.50002	9.42201	3.86217	8.71826	8.99823	7.79783	8.63615	3.66094	4.4734	5.53618	5.98001	3.45623
RPS19P3	7.49994	7.52335	3.99441	7.56787	2.61158	3.56708	21.4934	3.39739	2.49879	7.19068	7.08182	3.23164
GNAI2	7.49915	7.71047	4.54399	3.86573	3.42723	3.25217	4.25487	2.07932	2.72668	3.88765	3.54992	2.57632
MRPL20	7.48583	6.83306	5.1686	4.22067	3.99851	4.24779	2.92415	3.27246	4.12616	3.51269	2.46341	3.58919
ISCA2	7.48213	8.61817	2.24429	5.93707	4.29817	4.75205	4.69959	5.13374	5.50744	6.80745	4.23735	5.52487
P4HB	7.47815	4.88331	6.184	1.58085	1.57521	1.62206	1.4024	2.23809	2.44594	1.72729	2.26322	2.43741
TIMM10	7.46809	7.79193	4.67542	5.89651	3.94024	3.85038	5.14168	3.51194	3.62524	5.66906	4.71391	4.07605
ANAPC11	7.46196	9.80706	3.40753	6.1712	4.11041	4.37399	5.90543	4.75329	4.16947	4.60355	5.61838	3.3568
BLOC1S4	7.46124	6.47564	4.91482	4.98302	5.27252	4.58967	4.51265	7.39292	5.63025	8.73228	4.48641	6.53938
SSR3	7.44344	3.56814	12.6887	4.22793	4.4442	3.76327	3.36117	3.97557	4.34595	4.3527	2.53862	4.18977
KLHL9	7.43934	5.96795	6.51622	13.3371	16.6433	11.317	11.9542	12.5735	14.5914	12.3392	9.13273	12.3761
ZFP36	7.43906	10.1705	3.34987	73.7163	126.224	50.8603	87.9122	2.61972	3.68162	4.65677	4.35049	4.30762
SNU13	7.43727	7.99053	5.49751	5.47304	4.50168	4.77632	4.30831	5.08498	4.93617	6.00357	3.35096	4.90653
ATP5MDP1	7.41661	6.09135	4.99302	6.90313	5.463	5.94513	4.03778	6.67933	3.93644	6.66552	4.69095	3.04622
CD81	7.41475	9.11643	6.22381	5.1635	4.39608	3.78233	4.40061	2.59626	3.25231	3.98806	3.07298	2.64465
BAG5	7.4091	6.53671	7.25281	13.2089	12.6114	11.7927	10.3557	9.54999	9.84115	8.87181	6.48973	11.4642
BAG6	7.40137	9.33475	4.75463	6.28895	5.47823	6.28425	5.74752	6.28297	6.69973	6.54092	8.26801	5.28856
FSTL1	7.39874	4.08305	10.3446	4.95057	6.59263	5.16551	4.70569	2.44498	2.22659	2.27589	1.76264	3.6653
SERBP1	7.39784	4.94485	8.37973	11.4153	10.1418	9.9751	10.3188	7.62348	7.51293	8.90662	6.49642	9.20653
VDAC1P1	7.39388	5.6403	6.34034	3.32041	2.7687	2.9119	2.19436	3.97526	5.70795	3.84035	2.64124	5.80692
EMD	7.39194	5.82642	4.20942	6.18975	5.45104	4.96598	10.6415	4.23138	4.71917	8.80836	10.0493	4.6206
PNMA2	7.3856	9.06472	5.57296	14.9068	13.9667	14.5602	13.6853	11.8689	16.3811	14.6858	16.5733	16.1342
AC022400.8	7.37484	6.68573	2.84622	10.4024	8.29802	11.468	8.76417	5.85225	7.85376	9.83007	6.70664	6.85151
AC133134.1	7.37425	6.93494	4.90933	16.8429	6.68155	6.68057	91.9234	5.02689	5.42707	10.3769	25.0702	8.59483
TIMP2	7.37379	5.48745	5.31019	2.9077	2.94618	3.06088	2.39468	3.7787	3.92202	5.81084	2.31347	4.04331
CCNA2	7.37147	4.55078	3.11607	7.12917	5.89639	6.30225	5.52566	3.18595	5.46015	1.59021	2.6885	5.25095
H2AC14	7.37127	16.1772	1.7707	16.4372	10.1459	12.5856	67.2696	2.59431	4.99438	1.15121	34.498	5.31425
CFL2	7.36924	3.26759	10.5336	7.11617	6.24263	6.46602	6.01223	4.40731	5.94534	7.05385	2.9431	5.14784
AL139156.2	7.35491	6.82428	4.89646	5.97321	6.29509	9.03921	4.19263	6.2933	6.66424	8.23195	3.37816	6.94493
TAPBP	7.34775	7.18131	5.25653	2.93852	2.69415	2.99352	2.60807	2.64126	3.72506	3.21549	3.70857	3.43791
LAGE3	7.34313	8.41827	3.93714	3.68937	3.16777	3.56617	2.31446	3.02357	2.85433	5.07678	1.57504	2.45948
UBE2Q1	7.3424	7.33007	5.40946	5.09572	5.84534	5.31346	4.24728	4.56876	4.81335	5.06488	3.66703	4.49432
LAMB2	7.30884	7.78094	8.08525	3.62864	3.16873	2.84224	3.81619	3.20149	4.47795	4.02611	4.19322	4.36533
CHST14	7.29839	7.60126	4.0718	4.87386	4.40402	4.82152	2.95282	4.59805	4.82649	4.43746	3.21259	4.80818
AC005261.2	7.2971	4.48892	9.22052	13.9899	16.3226	11.1661	13.9585	8.36285	7.39791	10.7767	7.64503	6.75706
MXRA8	7.29293	3.8039	5.49017	1.90628	1.62825	2.08476	1.41355	0.396045	0.740795	0.792117	0.427855	0.748964
SEPTIN2P1	7.29231	5.25374	3.27289	7.03882	10.0878	6.4718	3.66472	4.62149	5.55328	4.7664	2.23177	5.33921
RBM8A	7.29059	7.12204	3.80217	7.867	14.1944	6.52952	7.53267	3.32095	3.70332	5.16259	3.77944	3.51619
ILF3	7.286	8.22362	3.65681	10.2672	8.53689	9.91529	9.49868	6.22958	7.13033	5.59245	8.38076	5.72614
GPS1	7.27594	8.62872	4.65232	5.17091	3.72226	5.40779	4.46742	5.35866	5.54324	4.98972	6.82018	4.508
YWHAG	7.26858	6.56471	6.85175	7.75922	6.46226	8.00043	8.97448	6.69618	6.8784	6.04214	6.84261	4.90723
SLC38A2	7.26439	5.61221	9.37918	19.7393	16.2959	16.1699	16.2628	21.0259	15.1758	13.0803	10.3955	9.21221
MAF1	7.25878	10.3177	4.61858	8.58537	5.94835	5.56389	6.3516	4.41844	5.39812	7.14939	6.8399	3.75184
TCEAL4	7.2536	5.59756	5.20244	12.813	10.4423	12.9534	10.8	10.1838	10.4662	20.2451	8.5974	12.7725
UBE2V1P2	7.24976	5.65537	6.4501	5.94509	3.63249	5.61818	6.97326	3.50431	4.49434	6.3163	5.33863	3.6107
RAD21	7.24886	6.61117	2.77601	17.7679	15.7754	16.9213	15.8792	12.3418	14.6502	9.23802	11.6181	15.6986
AC009244.1	7.24768	5.48883	5.6989	7.44133	6.84366	7.99735	7.01929	6.0989	6.38781	7.26204	4.55965	7.80031
ST13P6	7.23337	5.8253	4.70026	8.6645	7.68918	8.75687	6.70284	9.01632	9.53464	9.5412	10.087	10.5224
POLR2A	7.22758	9.19404	4.08963	4.59874	4.746	5.1576	4.65514	5.36721	6.29781	4.05205	7.29334	5.66689
YWHAB	7.217	6.0808	6.12877	6.22741	5.60645	6.30353	5.10737	6.77724	7.03844	6.46056	4.32326	6.88994
SUMO3	7.20736	5.22725	3.60535	5.91793	7.22307	7.274	5.97241	2.74009	2.50943	4.07838	1.72397	2.506
NCBP2	7.19665	5.80309	6.69315	15.526	14.1319	14.7929	13.1115	7.9023	7.39656	16.6527	5.51757	8.18386
PSMB3	7.19535	7.62228	3.9536	3.2483	2.90584	2.69109	1.53276	2.65897	2.69512	2.81851	1.3358	1.90801
HNRNPUL1	7.18415	8.14528	3.7857	6.65966	5.8173	6.2105	5.81282	4.3846	5.77094	4.48028	7.33215	5.17353
ARPP19	7.1753	7.08423	5.5922	13.6494	12.2882	13.4617	9.87845	11.2042	11.2982	9.90926	7.75605	12.5553
CCND1	7.15157	2.71859	27.2733	0.780491	1.8436	1.29073	1.10414	4.70003	5.1512	4.42299	5.24331	4.92879
TM2D2	7.14299	4.98131	6.2122	4.29436	4.37365	3.226	3.4575	3.1159	3.4891	3.88046	1.91039	3.46629
EMX2	7.14016	11.3867	1.77379	11.7612	10.7628	14.3826	12.2402	6.97553	5.94302	8.22027	12.3955	7.53044
RPL5P23	7.13874	7.72294	6.64456	7.6554	7.92517	8.40489	4.03528	10.2613	12.577	10.2507	9.98334	13.7119
PHF23	7.13795	7.68286	5.20143	4.68391	5.58665	4.31584	4.32151	3.76358	3.77733	4.57151	2.42887	3.45208
IRGQ	7.13508	8.44187	4.91276	7.12299	7.72529	8.68332	7.43832	8.9859	8.02853	5.93548	9.7082	6.59129
CDV3	7.13055	4.69442	9.22603	12.2941	11.3673	12.5371	9.65928	10.5896	9.74589	9.78357	5.79499	10.5362
HTATSF1	7.11857	7.42258	5.44263	19.9643	17.2023	17.1047	16.7108	10.377	11.193	16.2158	8.65246	10.2344
NFE2L1	7.11133	5.83208	6.12474	3.51889	3.70147	3.77483	3.48277	5.08772	5.52144	5.54922	7.44807	5.32488
AC024075.2	7.09415	5.4943	3.05129	6.8934	7.93381	7.66682	5.23629	3.86491	4.67592	8.1387	3.96231	3.95894
MTA2	7.09169	8.81174	4.27766	5.40956	4.74386	6.41902	8.61275	5.9002	6.36674	3.70247	7.73946	5.02527
FAM32A	7.08906	8.79756	4.80443	5.81547	5.50917	5.29204	5.32221	5.46691	4.78993	4.25036	3.71161	4.54945
UQCRFS1	7.08138	6.41037	4.76298	6.02772	5.95033	6.17495	4.37686	3.83816	4.24082	4.79379	1.8841	4.12565
POP5	7.07197	6.30986	4.77472	6.34546	5.61827	5.93548	5.42924	5.06144	5.62367	5.53186	3.69503	5.38132
CDO1	7.05903	10.2874	1.90763	15.6509	18.3895	11.7943	11.6197	7.21883	9.56762	4.69332	5.20769	11.1567
GMPR2	7.05801	6.86975	3.9801	6.66725	6.32694	6.4602	4.26422	6.23511	5.87209	5.01706	4.99066	5.53703
HMGN2	7.04707	6.32467	2.48634	16.0096	9.86703	13.8379	15.7023	5.56417	7.26176	5.46101	6.80706	6.92872
CEBPD	7.04604	8.69005	1.01466	3.70489	10.7038	1.88191	6.68569	0.162417	0.589926	1.3498	0.468357	0.819864
GRN	7.03472	9.52145	6.08705	1.49421	1.52163	1.45484	1.31447	3.22575	3.28242	4.28764	3.15456	2.54455
KRT18	7.0334	0.237727	7.81613	0.0167279	0.0174356	0.027784	0.0270956	0	0.0223958	0.0132154	0.00660037	0.00577701
GAS5	7.01858	4.64425	7.21692	9.15176	8.77337	9.32154	7.55137	7.04638	6.95647	12.5403	7.49982	8.08169
GUK1	7.00652	6.83998	3.69049	2.86538	2.79945	3.23493	2.87808	2.54165	2.38054	4.99631	2.19035	2.11864
ZCCHC3	6.98941	9.09995	2.52	9.24172	11.9769	9.41367	9.69709	6.87408	6.99132	7.66943	6.94129	6.17708
TSR3	6.98857	8.63418	4.51563	4.00856	4.06258	4.77388	3.50207	4.91839	5.58942	7.1018	4.68441	4.63023
MRPL27	6.98786	5.92728	3.74139	4.55869	4.00638	4.67991	3.61711	4.33495	4.2678	4.56827	3.00175	3.9257
NDUFA1	6.98104	6.10202	6.752	5.98578	3.26274	3.66731	6.30406	3.87918	3.81051	7.07677	3.06577	3.29625
PMP22	6.97908	4.32473	5.46037	1.89048	2.18222	1.86379	1.46547	2.57243	3.68088	2.38103	1.76431	4.52579
ERP29	6.97681	5.73133	5.57756	3.57945	3.50568	2.6193	5.03846	2.41382	3.0343	6.61295	3.58053	3.27234
CTSA	6.97659	7.48563	4.64797	2.18352	2.16778	2.09761	1.79572	2.82032	3.19937	2.57115	2.30225	2.89363
ZFP36L2	6.97394	4.69315	3.34451	18.2337	18.8991	15.0758	17.2942	4.20135	4.97262	7.56398	4.40285	4.32492
ARPC5	6.95279	3.83798	7.73311	5.26289	4.31119	5.73913	4.37338	5.66067	4.86209	3.6818	3.6159	4.85337
SF1	6.95058	9.70794	4.58597	18.7133	14.9686	19.0009	20.86	9.43762	8.73187	9.37247	10.7187	8.11255
POLR2I	6.94321	11.1925	2.98637	6.02868	3.38355	4.32332	4.17987	2.44137	3.30465	5.43642	2.07181	3.40974
CSDE1	6.93416	5.0625	7.74106	11.6867	10.4264	11.3398	9.53827	12.2223	12.9882	11.6766	8.70276	12.9855
GCSHP5	6.92509	7.58112	4.49787	8.16186	9.13731	6.16846	5.03635	7.91118	10.9851	9.04088	4.90733	15.212
PIANP	6.9168	9.34783	3.09309	5.71466	5.15666	5.01245	6.15454	4.58298	4.20802	5.90969	9.33353	4.47045
OXLD1	6.90676	7.90446	2.80894	2.26539	2.52255	2.59412	1.84611	1.85158	3.09889	3.53493	1.76551	3.13427
CHCHD2P6	6.90578	8.39208	4.37853	4.99419	2.68161	3.01637	2.81907	3.44931	4.05233	7.05409	1.61228	4.338
PA2G4P4	6.90483	7.03921	4.05116	4.80082	4.15008	4.58812	4.11958	4.58374	6.59325	4.62052	4.44251	5.82262
ARCN1	6.90036	4.8913	7.22678	5.06694	5.72058	5.39145	4.56511	7.47892	8.09606	5.90847	5.53717	7.76069
C6orf62	6.88321	6.22763	5.92156	9.26599	9.91517	8.45052	8.30977	8.29828	8.80965	11.0415	6.52924	7.62891
SYNM	6.88162	1.96407	2.76654	0.371413	0.912915	0.414927	0.26619	4.50778	3.86805	2.80964	0.649851	5.46333
RPL26P6	6.88019	7.40284	5.80932	10.503	4.56139	5.13081	25.3938	7.14032	5.44546	7.48409	8.34931	8.00122
AP006296.1	6.86206	5.66518	3.72527	8.31292	7.01644	6.90359	6.25688	5.88685	4.7482	3.85476	5.98963	5.4765
NT5C	6.84503	7.55036	3.05925	5.36042	4.31669	5.39076	7.74307	4.83139	4.31583	4.83816	5.00663	3.59087
G0S2	6.83839	0.230778	0.998376	0.253057	1.05505	0.42031	0.279475	0.489706	0.615999	1.63571	0.163389	0.357519
RAP2B	6.83136	5.35751	5.21853	9.0066	6.84741	6.79242	6.95599	5.70263	4.90864	8.28965	4.27337	4.76693
MLEC	6.82977	5.31136	4.95176	3.81766	4.42714	4.38221	3.86485	4.12603	5.12551	3.56824	4.14062	4.70483
NACA2	6.81866	4.83173	5.87315	9.21955	8.25778	10.1619	10.2754	7.36568	7.03987	13.8545	6.8083	6.10506
SNAI2	6.8163	1.00808	10.8202	1.11355	0.990805	1.1458	1.02943	1.79399	2.5708	0.73811	1.41457	2.03163
AC080023.2	6.80188	5.08826	6.13206	9.45614	8.04356	4.15216	12.1479	10.026	14.5519	8.67269	20.9715	9.57183
INSM1	6.79456	24.2757	0.652085	43.2425	51.4189	58.425	48.1517	15.6456	17.3534	57.1852	15.942	10.8563
HSPD1P1	6.78488	4.4595	7.52828	12.0517	16.6536	10.4418	13.7535	7.58047	9.55184	9.8508	6.36092	9.8511
TNFRSF1A	6.78371	5.86486	3.79395	1.68949	1.46952	1.29256	1.65343	2.88698	3.59024	4.40476	2.50633	3.03136
TMEM129	6.7744	6.44342	3.64845	2.38892	2.35984	1.76271	3.31673	2.24435	1.57131	2.81778	2.69478	2.1344
RNF113A	6.77366	7.25125	6.2093	5.27602	6.15167	4.60434	6.7354	7.16426	5.93827	8.11024	7.81191	5.29946
MRPL52	6.77312	6.24272	4.69465	3.8429	2.70972	3.15155	3.20065	3.38771	3.01924	4.82447	2.15311	2.59856
ATP5MPL	6.76473	6.50367	3.89807	4.52769	3.55851	4.21373	3.47196	3.41827	3.72265	5.53785	1.91815	2.86181
AC104692.1	6.7565	7.18523	2.19418	8.08956	9.22228	11.3368	7.98483	2.6091	9.64592	2.99574	6.28407	1.57148
EIF3D	6.73994	7.43552	5.55621	5.16783	4.80559	5.13577	4.13666	4.97733	5.56053	6.51678	3.7241	4.92428
CLIC4P1	6.72904	3.20517	10.4224	5.94077	5.79686	4.12883	3.17346	3.17984	4.23067	5.6919	1.8952	2.66278
CXXC5	6.72048	5.11456	2.51957	2.14763	2.14874	2.71105	1.64072	2.02604	2.46813	2.29235	1.97216	2.392
HES1	6.70893	7.89021	2.38057	23.9967	32.7533	28.4031	53.9884	3.89226	5.21662	4.65004	5.11212	5.49378
AKR1B1	6.70773	6.57982	3.73768	2.81371	2.63213	3.20536	2.24758	3.52797	3.75551	2.7836	2.16011	2.93581
SERBP1P1	6.6892	4.11802	7.04438	7.93255	8.19458	7.0097	8.36785	5.98188	7.11484	7.11435	5.21288	7.66283
WDR54	6.67675	8.94517	1.72435	5.72824	4.37728	5.93951	4.22359	3.04003	3.86781	4.44259	2.43657	4.31099
DPYSL3	6.67448	8.02203	1.87652	4.54208	4.38579	4.88754	4.40266	4.43961	5.41929	4.41894	5.52994	4.01899
AC025458.1	6.66662	3.87567	6.50941	6.27247	3.6953	4.75611	4.63827	4.48587	4.83783	11.0957	6.13354	3.39058
DYNC1H1	6.65032	7.39601	6.01768	7.94166	7.8391	8.46395	7.61638	9.98193	10.3307	7.48465	11.5064	9.11831
AC115618.2	6.63866	5.84787	3.10644	7.36955	3.96784	10.4299	7.15433	11.2915	10.0517	7.21013	17.1002	10.0286
RPL3P7	6.62478	9.03921	4.27331	4.4961	4.26028	4.99905	6.3197	6.04014	7.36269	6.78111	9.45662	8.14222
IDH3B	6.61556	7.3115	3.97338	7.23958	5.5406	5.69139	6.70177	6.98743	5.99964	5.57596	5.15821	5.39529
TAF9	6.60412	3.38337	7.15171	8.30801	8.92203	8.43825	5.76735	7.81285	7.97928	8.43203	4.32588	7.97944
THY1	6.59388	4.76206	8.95932	0.922797	1.02349	1.03654	0.883902	0.799395	1.10281	0.57481	1.35841	0.741564
CDK4	6.58986	8.99334	3.64122	4.27933	4.32453	4.2619	3.06775	4.36655	4.71866	3.30997	4.29732	4.77964
HDGF	6.58151	6.58324	3.14768	4.43436	3.28574	4.07184	3.66771	3.43119	3.90488	3.20885	3.05539	3.74132
MRPL9	6.56928	5.98115	4.08424	6.26046	5.75763	5.31075	5.6952	5.63331	6.06125	4.6919	5.87451	6.14702
TBCAP1	6.56846	4.50017	2.09659	4.20995	4.81967	5.27298	2.01222	3.33891	5.03579	6.65189	1.47051	3.7897
Z95152.1	6.56076	4.99643	3.72676	4.32807	3.83092	4.67831	2.25338	3.2793	3.12721	3.31071	2.39896	3.48764
NHP2P1	6.55382	6.69105	2.54164	4.49006	3.91697	5.26901	2.01586	4.75375	3.36508	3.77857	3.4085	3.33726
PKMP4	6.53984	5.48835	3.84162	1.10651	1.07644	1.1027	0.716923	1.09443	1.23452	0.815889	0.523918	1.75782
IRF2BPL	6.53921	7.19822	3.3055	9.06986	7.56736	11.4037	15.4087	6.76349	8.67509	8.53955	7.5837	6.99587
PPP1R10	6.53745	8.34229	3.66443	6.03058	6.76506	6.69196	6.60526	6.04401	6.19197	5.59446	9.297	5.16568
OLA1P1	6.51847	4.97124	6.73954	6.8179	7.63932	7.6752	6.02792	8.78361	10.4211	8.85743	9.03442	11.3608
HCFC1R1	6.51456	6.57052	0.820514	2.03923	1.60469	2.26549	2.06718	1.62902	1.8171	1.84575	3.66077	1.53909
ZSWIM1	6.50354	7.60904	3.21522	4.86301	5.42292	4.74635	5.12953	6.14086	6.64496	5.39095	7.95875	5.4077
DDOST	6.49997	5.71158	5.43283	2.54746	2.54489	2.37357	2.2924	2.53241	2.64036	2.82883	2.38077	2.8205
IMP4	6.48901	7.41619	5.56305	6.08227	5.89268	5.10985	6.22906	6.97713	6.91808	6.18798	7.19966	5.99929
AC008953.1	6.47734	4.98393	5.54429	34.8487	25.0784	57.174	36.5586	22.7082	15.8214	19.5129	29.1529	19.4129
VPS25	6.46998	6.78325	3.76276	2.99256	2.67302	3.17184	2.13328	4.07075	5.07182	3.82084	2.56798	4.39294
SELENOS	6.46531	5.65968	6.20941	6.56153	5.91975	5.46869	5.39865	4.77545	4.09038	7.69981	2.74972	4.60066
PSMB8	6.45965	8.74908	2.58766	2.28285	2.87662	3.10311	1.97303	1.46523	1.99194	1.81695	0.934355	2.22983
TRDJ1	6.45328	3.76168	0	1.34995	2.34509	1.49478	2.18662	6.9663	3.01223	4.62143	2.1306	3.26343
RPS15AP17	6.44725	6.38228	4.01609	7.22978	2.77312	3.45835	6.60481	1.75351	1.66486	7.31094	1.02696	1.61793
EIF4H	6.43811	5.24522	5.16059	3.8519	4.19236	3.60353	3.03032	2.79836	3.42066	2.83621	2.43649	3.53182
LAMTOR4	6.43603	8.64913	2.95546	3.74079	3.23254	3.45177	3.86083	3.49989	3.49294	5.11494	3.3002	3.57421
MEMO1P1	6.43212	4.81342	4.40321	4.56577	6.76825	4.84496	4.25244	5.20312	5.19585	3.38661	3.48294	5.28225
AC092115.2	6.42774	7.46428	4.32102	5.86165	5.02161	6.18823	7.2575	6.74378	6.85869	2.90536	10.2082	7.27093
FKBP4	6.42618	6.06734	4.95072	8.31259	11.3385	7.27869	9.74281	4.48181	5.10492	8.94772	5.9925	4.36858
IGFBP3	6.40948	0.535206	66.1352	0.0654247	0.0584508	0.0426902	0.0624488	0.0256229	0.14703	0.0369191	0.0304245	0.14525
DDR1	6.40607	8.10025	3.28282	5.51126	5.09923	4.68082	4.94948	4.63246	6.44074	5.89445	4.92591	5.15015
PLEKHG2	6.39717	5.60573	4.65696	4.59812	4.53202	4.81061	5.3117	4.37163	5.23784	3.64841	7.21205	4.11697
AC015922.2	6.38592	5.53453	4.20464	8.61209	7.18115	6.61564	6.01581	3.99284	3.9995	4.37989	3.6317	2.45371
SNORD62B	6.38427	8.40846	9.18976	32.5575	21.2438	23.7406	24.4386	13.3179	17.1875	13.3833	29.4524	10.6953
EIF3K	6.38261	6.38347	3.63839	3.47186	3.38387	3.77395	2.60588	2.68695	3.00414	4.33006	2.37521	2.73494
RNPS1	6.37397	6.83359	4.02552	8.5117	7.20823	8.56897	7.02948	5.2844	5.00495	5.21691	5.26515	4.5214
RPL35AP21	6.3614	6.62826	7.0584	6.37022	3.67304	3.15164	12.8431	2.22942	2.22288	4.28306	6.25703	3.22973
UBL4A	6.35146	8.24895	3.94204	4.52621	4.53158	4.539	3.77263	5.07809	4.33437	5.26249	2.46291	4.33548
OCLM	6.34821	4.21083	14.5733	105.108	71.9279	132.466	81.1822	31.1924	24.7273	47.4877	17.6887	19.4832
HCFC1	6.34759	8.24248	3.55374	6.79953	6.25397	6.70958	7.02329	4.38905	6.08195	5.59961	8.23531	4.53887
AL139100.2	6.34469	9.99077	7.0726	2.26349	2.8311	1.95494	1.42988	3.24136	3.15163	6.72364	1.87553	5.25301
ATP5F1C	6.34074	5.96154	3.5347	4.73707	4.24234	4.32252	3.24357	3.91237	4.61606	4.14183	2.02167	4.06637
RPL19P21	6.33894	7.52335	4.13734	4.69049	3.65676	3.80028	2.68694	3.96036	4.51835	8.04381	5.86817	5.3732
NRBP1	6.33838	5.7053	3.55636	3.91079	3.81854	3.46085	3.59675	5.0674	5.81878	3.26896	5.60296	4.73325
HYAL2	6.33729	6.91374	4.75297	2.96562	2.16094	2.50028	2.42008	2.36943	2.99594	2.62419	2.5128	2.13397
COL3A1	6.33093	0.709732	3.87277	0.0293163	0.00488905	0.0107123	0.0185195	0.00718602	0.0188397	0.0138963	0.00694042	0
TBCB	6.3306	8.50879	3.45907	5.07764	3.87831	3.8658	3.92008	3.2131	3.42358	4.17305	3.25995	3.6271
LAMTOR2	6.32899	7.66174	3.27743	2.97249	2.19774	2.49865	2.84777	1.83168	2.14351	2.62039	1.95238	2.03432
PSMC4	6.32797	6.49483	4.05341	4.05022	3.96933	3.83601	3.8321	4.00381	3.8637	3.41609	2.9801	3.26374
SELENOH	6.3275	7.09396	3.64459	4.86308	5.2215	4.23325	4.98252	4.61724	4.45167	4.48225	4.27692	4.0975
UQCRC1	6.32644	5.68932	3.35147	2.73582	2.11713	3.1396	2.03614	3.64828	3.55838	2.79669	2.47108	2.98435
PDCL3P5	6.32635	3.46951	4.73986	6.05385	5.43177	7.35986	4.85241	7.34714	6.49657	6.0153	3.7677	7.85629
TMEM214	6.32479	4.45586	4.55748	2.09776	2.48285	2.3441	1.99768	2.99052	3.83388	2.5112	3.53826	3.01993
SLC35B1	6.30771	5.45397	4.50745	5.95892	5.91497	5.98466	5.58155	5.61665	6.03006	4.85505	4.32778	5.79005
ZNF22	6.30232	5.25422	3.25988	21.007	18.3964	16.8642	14.7868	5.20468	3.9406	15.4938	2.18963	4.32534
ZNF281	6.29836	5.08812	6.4318	9.38488	10.1486	6.48633	8.53746	6.10481	7.73372	7.68524	5.40354	5.54051
ATP6V1G1	6.29302	3.11837	5.67743	6.72745	4.80206	5.70127	5.44194	4.6988	4.18486	7.15628	3.14268	3.7032
AL356653.1	6.2915	3.40542	4.07972	9.08737	5.48713	8.32745	8.07038	3.63839	4.36312	7.72383	2.89322	4.15558
AC024619.4	6.28567	4.00051	2.1698	6.14261	3.12679	2.72856	29.6755	2.9487	2.10378	5.92491	9.46933	3.03403
AL691432.2	6.28567	10.96	1.53388	10.261	9.76259	13.2086	8.80228	7.40261	10.063	11.4135	7.77925	7.74719
PSME3	6.27237	6.31185	4.33401	2.98788	3.29705	3.24415	2.58444	4.75281	5.76483	2.49901	3.77597	5.16735
NRAS	6.26864	4.36039	5.23049	8.79151	8.73453	7.81896	7.2742	8.45871	9.65595	7.12896	6.02489	9.87965
SMDT1	6.26195	9.8526	3.08251	6.15749	6.01463	6.12653	6.71267	6.51558	7.88637	8.56809	7.03937	6.59264
AC108449.2	6.25773	6.94656	3.12452	19.0792	19.8551	22.3718	19.1693	16.9513	13.3542	16.3527	13.5648	10.5362
TUBG1	6.25738	5.98618	3.58574	2.39774	2.10657	2.54287	1.91895	3.29452	4.2052	1.98066	4.16147	3.85636
YWHAZP2	6.25396	3.85481	4.70074	6.28241	5.4192	5.19162	3.60927	5.1305	4.68201	4.0097	2.82077	3.46287
ILF3-DT	6.2529	6.83251	2.26614	5.13097	2.75684	6.10882	3.50278	3.78571	4.59738	10.9052	3.17117	3.39892
PARK7	6.23143	5.34593	4.30117	5.20346	4.30642	4.4907	3.46234	3.79636	3.2367	4.72869	2.4351	3.5099
POLDIP2	6.22393	6.55721	3.88091	3.3065	3.3366	3.31022	3.1613	4.28839	4.93698	4.42165	4.08753	4.37575
ACTC1	6.22343	1.22702	20.156	0.109979	0.123449	0.0913334	0.0719417	0.125513	0.237853	0.0167087	0.0550775	0.0262947
SNORD71	6.21172	7.30208	1.14872	41.2924	53.5233	83.5316	32.1561	13.6594	14.884	11.9195	20.6793	20.0194
IVNS1ABP	6.2023	7.79353	7.99924	20.6138	18.3284	25.8535	18.5943	9.06853	8.7468	6.71754	7.83098	11.2115
WDR1	6.18983	3.56878	6.75078	2.47432	2.47773	2.58806	2.75059	1.78136	2.01723	2.19712	1.5882	2.03616
PCDHGC3	6.18903	7.02	2.33094	1.95523	3.07592	2.31704	1.91321	3.87343	5.09387	3.44022	3.94992	4.67086
ATP6V1B2	6.18738	7.25872	3.69496	4.88227	4.53596	4.54582	4.02405	5.4916	4.58568	3.77255	3.08683	4.90229
ZNHIT1	6.18064	8.31003	3.97047	3.84632	3.04376	3.15702	3.2028	2.91467	2.08482	4.29838	2.30741	2.17046
AL355032.1	6.17539	6.24077	6.25619	5.81784	3.43446	4.36119	9.63212	3.05539	2.72273	6.18251	2.62059	3.09381
RPS3AP47	6.17442	5.96827	3.70321	9.10203	2.78684	3.8267	32.274	4.9906	4.22703	8.15704	9.32642	6.719
PIGBOS1	6.17227	5.58448	2.91393	8.01181	6.38169	6.89926	5.88959	4.03754	4.18239	3.65025	3.13878	5.43552
CELSR2	6.16497	10.7733	1.59805	8.19381	6.33333	8.33156	7.57249	5.79871	5.87232	5.7816	11.0322	5.90492
TXN	6.16487	4.4662	8.87437	4.24217	2.99393	2.74598	2.5617	3.72401	4.3747	10.9599	2.34086	4.23539
NASP	6.15855	5.92986	2.73779	22.4285	17.7002	22.6553	20.397	9.50361	11.602	7.67916	10.1955	12.5275
FZD5	6.15522	4.02007	2.64545	2.27208	1.79701	0.700549	2.56571	1.05055	3.29953	0.505903	0.346208	1.732
TOMM7	6.1541	4.60644	5.89247	4.81715	3.68141	4.27643	4.48059	3.63538	3.38965	10.0122	2.24542	3.15089
GID8	6.15319	6.27917	3.55471	6.86649	6.97079	7.02667	7.32542	6.76895	7.10622	6.57258	6.62975	6.34666
CRIP2	6.15108	4.47508	2.89889	2.43157	1.85447	1.38424	2.844	0.944319	1.17221	0.971592	1.37818	0.85376
PYURF	6.14538	4.59038	5.62368	12.9179	11.6579	10.062	11.4723	5.20341	4.90654	6.62873	2.55971	4.83322
TRIM47	6.13625	6.15733	1.12739	1.74716	2.37854	0.989862	1.24999	1.03829	1.26845	1.18713	0.572806	1.00798
AC090281.1	6.13329	4.7192	5.32588	7.60878	11.0859	7.47388	10.1379	5.54137	7.55797	7.30379	4.93911	8.05262
JAGN1	6.13081	5.55034	3.67286	3.08729	3.19927	1.97984	2.53416	4.31357	4.54428	4.44015	2.62445	4.39035
RNU6-564P	6.12293	3.65211	6.63581	7.86376	3.87054	5.44215	10.6146	5.07255	6.14145	10.6993	5.68849	4.75257
ESD	6.11518	4.35057	4.63874	6.7143	5.94878	5.69311	4.40014	4.52855	5.42948	6.29289	3.10156	5.29033
H2BC13	6.11357	10.4276	1.80446	12.1966	7.84908	9.43827	22.7866	2.17548	3.7421	1.86142	7.8749	2.96763
TRDD3	6.11106	0	0	1.87492	0	3.11412	0	0	0	0	0	0
GNB2	6.1078	7.68168	2.73402	2.69652	3.095	2.29935	4.20203	2.36838	2.43364	2.84991	3.41515	2.51104
POLR2K	6.09226	4.7021	4.27541	7.82143	5.71703	5.81548	7.66609	5.05383	5.61898	9.38168	3.88456	4.49653
MT-TY	6.09226	5.49784	3.00434	3.4614	0.360784	1.72474	7.56905	1.33967	1.15855	0.273457	2.45838	0.717238
LHX2	6.0839	8.35439	2.53433	12.2009	10.3083	12.7522	9.58817	5.47104	5.22529	9.28268	6.55814	6.06061
OGA	6.08139	3.29376	5.57917	19.4233	15.804	24.0328	16.855	5.15309	6.47831	21.552	5.42873	5.66483
RPL31P49	6.07839	7.84521	4.17716	6.19627	2.88434	3.49714	10.3777	3.18202	3.22164	7.08137	12.5329	3.92659
COX7A2P2	6.06689	5.51411	4.7056	5.96361	1.88361	3.30172	2.1954	2.448	2.7219	4.21168	2.7809	2.52761
F8A1	6.05681	5.70184	0.798468	2.47069	0.493127	2.29193	0.351238	2.24648	1.47797	2.35681	0.560029	2.65508
MFSD5	6.05449	6.19591	2.50759	3.08881	2.66184	2.02605	2.85979	3.60757	4.03987	3.97311	3.14118	3.0154
NDUFAF8	6.0495	5.44083	6.57434	4.47737	2.91236	4.23085	7.49775	3.77848	4.76249	6.06379	4.84831	3.0809
SGCB	6.04203	4.96556	6.04215	11.3761	10.8851	10.9337	8.60143	11.3225	10.6113	9.34333	6.74502	11.3181
AMIGO2	6.0408	0.487494	19.6019	0.397604	0.569144	0.281767	0.270493	1.32	1.66085	0.305739	0.489475	0.89528
SNRNP25	6.04074	11.287	3.53349	7.14629	6.06269	4.74779	5.49358	6.13624	6.40717	5.5115	3.92449	7.1369
SCRN1	6.03568	8.60574	3.0036	14.3281	15.8962	14.7529	12.6785	10.1268	9.29357	8.63398	8.08821	11.7204
ATP1A1	6.02221	5.28134	4.23104	1.75897	1.8889	2.0219	1.93255	4.82883	5.2139	2.39672	3.01726	5.52357
PABPC1P3	6.02033	7.39194	3.62424	14.0496	12.5959	18.5215	10.2647	5.0384	6.60982	9.93521	6.04755	5.853
PREB	6.01291	5.41643	3.59599	2.90014	3.14878	3.42155	2.55851	3.90481	4.36042	3.68223	3.19454	3.74394
BTF3P10	5.99726	3.88351	6.52259	7.15052	5.41175	4.99267	2.76647	5.52321	6.67692	5.90092	2.42604	5.56803
PRPS1	5.98485	4.43373	2.74754	1.78782	1.8894	1.45827	1.52614	0.689633	0.738332	0.716431	0.659861	0.759062
RNU6-516P	5.98054	1.46085	0	1.31063	1.13839	0.72562	4.24585	0.563616	0.87735	2.07084	0	0.452626
MRPL24	5.98021	6.48005	3.41642	4.25105	3.12351	3.78314	4.51401	2.04477	2.33278	5.70516	2.16191	2.25653
ATP5IF1	5.97828	5.226	2.97527	3.30703	2.31316	2.88309	3.34159	2.1816	2.11194	3.52959	2.45679	1.85022
SNRPGP15	5.97281	5.7872	5.30178	2.44334	3.18338	3.72003	2.47355	1.7731	1.43115	2.815	1.20509	2.32047
RBX1	5.9716	4.63144	2.97876	3.75975	2.92896	3.49328	2.13564	2.31422	2.25966	3.26973	1.23934	1.92218
PABPC4	5.96523	4.31295	6.04527	5.86069	4.96941	5.87187	4.7739	5.23232	5.65147	4.71463	5.53357	5.64296
RTL8B	5.96348	6.66497	4.09044	4.11393	3.64073	3.62828	3.66412	2.56072	3.0063	2.82959	4.81721	2.22877
RNF26	5.9573	7.05822	3.50975	6.10597	3.3971	5.33273	4.87312	4.9716	6.26376	4.77272	9.4104	5.48821
CITED2	5.95232	4.87919	8.28283	6.94534	7.47854	4.61692	7.79285	8.38297	9.47353	4.85504	16.5551	4.56194
STIP1	5.95232	5.21571	4.71714	5.54684	7.12862	4.77807	7.44341	3.46052	4.34852	3.3749	4.27176	3.75339
SETP14	5.93726	5.37074	5.37474	9.85625	7.07293	8.09956	7.96159	4.52703	5.14705	5.15711	4.48965	4.86521
PURB	5.93431	4.10765	4.54834	8.70374	7.38256	9.44052	7.01157	7.78718	6.91956	10.8312	4.77775	6.42666
TRAPPC4	5.93151	4.66345	4.68433	4.63029	4.72804	4.87014	3.65198	4.0301	4.25206	5.54945	3.31961	4.20845
GADD45B	5.92976	1.71625	6.62516	9.57027	11.7639	7.09966	7.92993	0.550099	0.873929	1.29755	1.14656	0.709015
REC8	5.91968	11.4229	2.24235	6.42257	4.81073	5.45156	6.08839	3.00486	3.42658	3.46231	4.65847	3.3229
GANAB	5.91886	5.45787	4.70372	2.37936	2.61601	2.40768	2.62843	3.21608	4.43926	2.41704	4.84127	3.72325
GREM1	5.90136	0.219993	9.9003	0.0091318	0.00692227	0.0248192	0.0161362	0	0.00222289	0.00655845	0.00982676	0.00688074
FAM89B	5.88566	7.37484	2.90442	4.07636	3.22149	2.74864	6.00166	1.86025	1.73501	2.11489	5.66066	1.41198
CD74	5.88346	9.84638	4.56841	0.113473	0.260202	0.214567	0.173904	0.0371611	0.275794	0.0386167	0.357497	0.202572
PSMB5	5.88091	5.63839	4.18007	2.69936	2.49481	2.27172	1.88098	3.95932	4.31597	3.32723	3.07128	3.8208
SLC25A4	5.87816	5.31266	6.55881	6.46264	6.48888	6.04443	5.82298	6.92004	7.49249	8.79244	5.09745	5.89307
NDUFS2	5.86968	5.49861	4.03756	4.40717	3.95076	4.3786	5.55158	6.44449	5.7088	5.2252	4.7794	5.86294
MEX3A	5.86831	8.78696	2.84927	18.3424	15.0977	19.7216	24.4613	14.6131	14.1476	11.69	29.7207	11.4633
TNC	5.86472	4.7142	6.942	7.92194	11.1962	6.86367	7.16652	4.91683	8.09163	6.57208	3.74272	8.25503
FLNC	5.85962	4.19295	11.9547	0.134697	0.236968	0.148717	0.234575	0.536388	2.00715	0.887598	0.286628	1.43022
PGP	5.85397	6.12851	4.08968	4.12287	2.8456	2.47441	3.72068	2.80697	2.36563	1.95429	2.56728	2.00294
PSMD4	5.8432	5.79739	3.8977	4.06801	3.1553	3.75274	3.80381	3.31134	2.98371	5.11566	3.21024	2.69666
XBP1	5.84041	3.12228	7.46611	5.67877	9.45877	7.13124	5.27473	2.90406	3.18324	4.21863	2.07612	3.25232
RPL9	5.83422	2.1038	3.55446	5.24325	6.27498	7.389	5.85943	2.8516	2.71326	6.97937	2.84638	2.38977
C6orf120	5.82591	3.28759	5.27394	6.03408	6.04306	5.48066	5.61827	4.97017	5.31604	8.41399	4.55529	5.09747
NOLC1	5.82273	5.56934	6.02796	11.0793	10.4311	10.0909	10.3675	8.98957	10.7212	8.76045	9.71476	10.3625
AL031727.1	5.81493	6.13137	2.15069	6.78937	3.30586	4.52713	16.4959	7.06475	5.00933	5.16798	19.6517	7.34221
COASY	5.80869	6.58489	3.63363	3.95254	3.69072	3.8224	3.89818	1.8858	2.01964	5.06265	1.92684	1.55563
CTSB	5.79385	15.0927	3.59754	1.78245	2.01725	2.19992	1.55932	1.8958	3.02353	1.87491	2.84387	2.23025
RETREG2	5.79051	6.90319	2.96618	3.71417	3.1082	3.32487	2.68895	4.23626	3.99732	6.37584	2.84464	3.19539
CSNK2A3	5.78589	5.59363	5.44939	7.74051	7.22532	8.08528	6.18538	8.33284	10.1444	5.58517	8.85713	9.24924
MPV17L2	5.78405	6.0913	3.35069	1.51401	1.91757	1.81337	1.62677	2.19448	2.68517	2.38267	2.3348	2.45601
RPP25L	5.78323	8.61373	1.44832	2.29441	2.14508	1.52434	1.79065	2.30524	3.02527	4.16355	2.23858	2.76611
MRPL18	5.77547	3.97366	4.676	6.03698	8.93822	5.64614	6.92825	3.71579	4.03948	4.88681	3.12215	4.41391
KIAA1191	5.76136	6.56054	4.23556	7.60068	6.96304	7.27926	6.62095	6.32143	6.19091	5.79809	6.52238	5.43486
RCN1	5.75759	4.22242	8.33675	10.0974	8.28228	9.33292	7.66368	7.07528	5.78574	11.0327	4.19635	7.53254
ATMIN	5.75549	4.48472	4.59867	8.62778	8.47315	8.53379	6.74054	8.81027	10.4792	7.50653	6.753	9.1819
DPM2	5.75397	6.1676	2.39416	3.54269	2.92357	3.1684	2.87458	5.26931	5.95773	2.98258	7.08101	3.8288
ARX	5.75322	8.03857	1.22761	9.26766	9.53995	5.97276	9.92705	3.48287	3.39427	6.26152	3.66652	3.93083
SEPTIN3	5.75111	11.9533	0.57404	15.606	15.0319	15.2137	12.9732	14.5641	14.7751	15.8653	20.6623	12.9818
PPP1R3C	5.74115	4.86361	1.94059	2.64895	5.54737	3.09999	3.57823	1.09107	1.44462	4.98798	1.40958	1.60639
COMMD4	5.73714	7.33903	1.92463	3.58224	3.1511	3.26801	3.30087	3.55575	3.30744	2.16386	2.92795	3.21632
PPP1R18	5.731	4.06867	4.26851	1.91631	1.5388	2.37416	2.11896	2.17583	2.21087	2.62156	3.80762	1.57414
MESTP1	5.73074	4.48901	6.48975	5.95897	5.92768	4.817	3.74345	6.21155	9.0094	3.1146	3.78165	9.74194
HECTD3	5.7237	6.34012	3.31251	2.6459	2.89399	2.68869	2.83782	2.91782	4.18023	3.58165	3.95364	3.50556
SLC2A4RG	5.72044	5.14436	3.76949	2.63209	2.52945	1.64376	3.2743	0.587452	1.07479	2.91116	1.17771	0.610844
DCTPP1	5.71344	6.74932	3.30291	4.86457	3.67026	5.20783	4.18405	3.19221	3.56866	4.01213	3.17597	4.8401
SOX12	5.71264	8.67486	1.47654	6.93588	5.33459	6.49868	8.06577	5.1481	6.234	5.92875	11.2652	4.84434
KDELR2	5.7102	3.61883	5.62298	2.85262	2.86229	2.46966	2.093	3.52912	3.46072	2.76497	2.46774	3.60593
CS	5.70928	5.71489	4.49207	4.14506	3.99022	3.87995	3.88861	5.27069	5.52327	3.64266	4.88615	5.02813
MSL1	5.70922	6.02407	3.59964	14.9046	13.282	16.9545	12.8672	6.43215	6.28808	11.3931	6.12978	5.43375
NME3	5.70817	8.49243	3.04283	5.60919	4.54727	5.40873	4.20212	3.54787	2.14862	4.25904	2.02879	1.84028
HNRNPM	5.70629	3.9935	2.7676	6.56551	5.73489	6.02333	6.45551	3.82963	4.41711	3.41731	3.63151	4.36695
SNN	5.70237	8.61033	1.67041	10.9709	10.2007	10.6655	9.43881	7.64934	6.94979	6.50205	7.51894	6.33039
PPP1CC	5.69536	4.41604	3.26184	9.12674	8.47133	8.48962	7.78181	8.48985	7.88188	8.43457	5.7126	6.92422
CAVIN1	5.69054	2.8176	8.53134	0.0443342	0.0225414	0.037716	0.0315271	0.335503	1.01484	0.283616	0.135678	1.20993
EMP1	5.68899	2.2107	3.78487	1.73554	1.22517	0.811189	0.550939	1.62458	3.99395	4.29707	0.424413	4.26889
PPIB	5.68768	3.84156	4.39801	1.89597	2.2807	1.90057	1.1535	2.71495	2.76043	2.24799	1.55263	2.40575
AKIRIN1	5.68189	4.97469	4.03563	7.61131	7.32891	5.6245	6.58218	6.2704	6.08743	3.79109	2.6501	6.28523
RNU6-26P	5.67291	0.887188	6.448	14.2211	10.6193	18.6847	13.4085	8.62572	9.37771	14.9241	10.8037	10.7755
CDKN1B	5.67123	7.99054	2.89812	15.7441	15.5441	14.2608	17.7433	8.06946	6.69317	11.2517	17.8679	6.0069
AL360219.2	5.66571	4.12239	7.49028	0.739696	0.963737	0.51191	0.449305	0.318096	0.412635	0.535676	0.0729657	1.21341
CDK2AP1	5.66083	4.61619	3.168	2.77012	2.94429	3.18335	1.59898	4.1119	4.84666	1.94688	2.18721	4.16966
POLD2	5.65929	6.274	2.91602	4.68721	3.65444	4.36755	3.18604	2.47759	3.18748	4.05014	2.91177	3.57711
GPX8	5.65269	1.29522	8.39468	1.61249	2.14117	1.32601	1.34172	1.02793	1.46176	1.32874	0.664878	1.55619
YWHAEP1	5.6395	5.2081	2.43462	5.63953	4.43167	5.05125	7.03046	5.371	6.68068	5.43505	5.73192	7.92303
ITM2C	5.63913	6.62394	2.6534	5.13926	6.39688	4.03136	4.42666	2.04946	2.77429	3.81313	2.11106	2.42692
MRPS12	5.63883	5.80657	4.55709	1.71282	1.97368	1.70121	1.31749	2.12644	2.58702	2.80832	1.406	1.85483
MRPL49	5.62859	6.05073	4.06525	2.77552	3.07827	2.68674	2.03362	3.88844	3.54176	4.03597	3.17249	3.57202
SNORD99	5.62553	7.21418	4.01265	17.2596	13.4923	27.6431	10.4838	12.1274	10.1096	5.84374	8.75588	9.89886
MRPL55	5.61485	7.00761	2.7071	5.05012	4.05248	3.91719	4.13157	3.47256	2.88868	4.73902	2.22527	2.27525
ELOVL1	5.60817	4.24355	6.2644	0.962322	1.24878	0.990977	0.806653	1.56739	1.28516	1.09857	1.32137	1.31108
PSMD6	5.60033	3.1494	4.46099	9.34662	9.141	7.87031	7.82558	7.00373	6.48276	7.04334	5.04911	6.64102
PTMAP5	5.59628	7.56548	3.70044	12.0538	7.4736	7.88588	13.7958	5.10022	5.33173	5.32782	13.9471	4.97927
IRAK1	5.58815	4.62403	5.4349	2.1048	1.75458	2.08801	1.80356	2.95946	3.57775	3.91021	1.98978	2.91006
NACC2	5.58506	2.61108	2.86151	1.12176	1.24901	0.964214	0.912198	1.65487	2.01908	1.23689	0.7757	2.87412
RPL7AP50	5.57846	5.92204	4.18111	3.40037	1.68351	1.83553	5.92094	1.64506	1.93481	4.96976	2.81754	2.08442
CBX1	5.57661	4.1847	2.6565	12.2132	8.42416	11.6582	10.4961	6.47655	6.93439	10.4671	8.34839	6.51108
DTYMK	5.57478	5.8204	2.43296	4.28803	2.8777	3.44425	2.89999	3.3428	3.77437	1.87796	3.27049	4.11577
GABARAPL2	5.57421	5.74583	3.67449	7.21551	6.76869	7.34982	5.97205	6.96771	6.11034	6.37393	4.45804	6.53561
SRSF8	5.5687	4.48375	4.99481	4.49758	5.34008	6.23597	4.42536	3.05976	4.25991	6.31186	2.75782	3.14315
COPB2	5.56623	3.75561	6.09398	4.50906	5.38931	4.77206	4.07905	7.59554	7.62472	5.82216	4.91075	7.86652
MAGED1	5.56443	5.86761	3.5538	4.50072	3.76631	3.81217	4.97133	2.18434	2.94947	2.55233	2.94499	2.68883
MTRNR2L8	5.56239	5.42998	10.0513	2.92558	3.32161	3.44192	6.60046	5.29077	7.7987	5.0215	10.5334	128.459
AMZ2	5.55436	5.44453	2.74926	6.13766	6.98652	5.49574	5.17409	5.44595	7.09836	7.16263	4.82523	7.19956
YIF1A	5.55177	4.78759	3.89281	3.31202	2.91788	3.33992	3.20927	3.42719	3.53682	4.43492	3.37209	2.63485
MYORG	5.54726	8.29393	0.973358	10.0094	9.71316	6.48267	7.19647	7.44095	7.13757	4.86929	5.90589	7.05777
IDH3G	5.54539	7.48727	3.20007	3.08055	2.46105	2.62444	2.26602	2.67657	3.40368	2.67727	2.73715	2.39038
SERINC1	5.53294	3.31077	6.98613	14.1291	12.2496	13.11	9.64559	11.884	10.005	17.493	6.75546	10.7401
JUNB	5.52502	2.65312	2.29556	19.6329	20.0916	8.39739	36.3738	0.30153	0.667006	0.50535	1.31051	0.433323
SRF	5.52163	4.06042	5.57023	15.0243	14.164	13.9629	27.2606	2.07837	2.56144	2.38223	3.34565	2.1632
SOX1	5.51645	9.54659	1.13561	22.0054	21.1918	24.0765	21.7126	13.3443	16.2312	16.3354	14.5289	12.4352
BAP1	5.51463	6.89432	3.23301	4.10983	3.94236	3.79507	4.78018	3.02195	4.24223	3.42855	4.1813	3.00184
NDUFB9P2	5.5072	5.94732	3.08747	3.46824	2.22459	2.88025	2.59282	2.20852	2.26215	3.96945	1.579	2.30338
ENY2	5.50217	4.48781	4.36573	12.1162	9.0275	11.0405	10.6182	6.88718	6.43629	7.48739	6.21043	5.6602
ICMT	5.49785	5.22674	4.12261	2.50886	2.40238	2.12904	1.9271	2.87238	3.74211	1.89185	2.29221	3.1687
FADS1	5.4836	5.90205	2.66046	8.43479	6.94184	7.39182	6.07393	8.90456	9.13531	9.54678	8.44963	11.3572
HADHA	5.47936	6.56207	3.285	4.25358	4.47215	4.28209	3.47292	5.3138	5.41664	5.45738	4.93744	5.81882
URB1-AS1	5.47787	3.78434	1.52932	1.65355	2.17557	2.83647	1.25138	0.874284	2.10493	3.31937	1.34767	2.58378
RAB13	5.46941	4.59796	4.71627	1.53759	1.42951	0.985272	2.22536	1.35611	1.81077	4.24779	1.2527	2.39937
VAMP2	5.46368	9.73143	3.1755	11.1344	11.1788	11.6519	18.773	6.68059	7.87826	21.3402	20.2848	6.06479
MAP1LC3B	5.45647	4.68178	4.71656	4.35268	4.12807	4.16831	3.12884	4.03281	4.4252	5.8993	2.24431	4.51408
DYNLRB1	5.45224	6.31237	2.53758	3.49735	3.00337	3.21192	2.0531	2.28495	2.14853	2.61165	1.70542	1.93041
ASCL1	5.45023	22.0083	0.206357	11.0475	9.59844	12.7153	8.47227	19.3798	20.7164	17.2363	24.6343	14.1799
NEU1	5.44279	6.71754	3.97146	3.67359	4.11515	5.13169	2.96461	4.99231	4.55365	5.29489	4.19888	3.35454
ZIC2	5.42083	4.95037	1.74464	4.72476	3.61109	4.34388	3.66558	3.37115	4.83494	6.05932	2.75896	4.268
CYB5R3	5.40374	4.61924	4.29223	2.21411	2.11305	1.70905	2.02881	1.94753	2.51179	2.17846	4.12419	2.23853
GPAA1	5.3958	6.25044	3.55451	3.48717	2.2442	3.25668	3.03027	1.78112	2.57942	4.1373	2.18142	1.81287
EI24	5.38713	4.36998	3.27076	2.89491	2.39929	2.50601	2.20379	4.93035	4.8457	3.44094	3.30745	4.4172
RNA5SP217	5.37774	2.92575	3.25471	25.9989	19.0213	53.5628	27.9401	7.74033	9.70609	47.3992	10.653	7.51107
PHB	5.37702	5.44189	4.00243	2.52638	2.52093	2.4096	1.81278	4.30875	4.65875	2.54112	3.02486	4.17634
COPS7A	5.37519	5.41211	3.62692	3.57764	3.82148	3.09471	3.42832	2.71579	3.35672	4.41824	3.03219	3.56726
ISCU	5.36681	3.90436	3.27289	6.74113	5.01978	6.70254	5.2399	8.4514	8.6067	10.9648	5.77128	7.59073
CDK5R1	5.35364	9.5234	0.733455	25.0817	20.1425	26.6937	33.0559	19.8312	15.6021	19.7608	29.2207	14.1667
CDCA3	5.35199	4.68076	1.62444	5.52501	4.45287	5.44639	4.13391	2.88347	3.83104	0.965353	3.56662	4.03835
AL391422.4	5.35117	3.6322	1.66273	0.725514	0.59477	0.487427	0.455545	0.730914	0.971336	0.985338	0.916698	1.13173
ACP1	5.34791	3.54145	3.13435	6.15969	5.13689	5.8843	4.24398	4.52438	4.97424	4.78961	2.87359	5.08299
VN1R81P	5.33689	4.10641	1.05274	18.0114	6.76348	13.7995	15.324	11.3836	8.20042	3.64118	12.3471	6.22025
HMGN1P36	5.33329	2.21648	5.26013	8.40875	11.607	14.218	6.07393	5.37523	4.10759	5.08704	4.66293	5.02308
SCARNA9	5.33329	8.9233	3.60607	31.7672	21.6521	18.5785	91.6266	13.1113	10.7824	11.6647	36.771	7.152
WEE1	5.33013	4.01794	5.73402	13.3162	8.80699	9.49391	9.40144	4.48515	5.36088	3.98218	3.49007	7.29689
DDX3X	5.32949	3.90665	4.47694	18.5876	17.8348	17.0336	20.8702	15.6541	14.9656	9.35013	10.3463	12.8622
DACT1	5.32345	3.66104	1.81623	5.34185	5.8178	3.80359	3.24854	1.87051	0.918108	3.76447	1.15592	0.984116
DAD1	5.31427	3.52546	3.53351	2.71003	2.14575	2.24982	1.66354	3.15365	3.46289	3.65333	2.15978	3.19213
AHCYL1	5.31092	6.28957	3.7852	5.02545	5.7609	5.61735	4.66753	4.35315	5.25288	5.20012	3.56881	5.30591
TTYH3	5.31046	6.10745	1.37167	5.71184	4.06261	3.90593	5.44222	3.20681	4.5648	3.26397	5.1275	3.87344
CHRAC1	5.30888	3.99151	3.8769	8.07087	5.49048	6.86886	6.2309	3.48732	4.12165	3.75694	3.60995	4.52401
ERAL1	5.29605	6.06431	2.75932	3.88185	3.64301	3.73015	2.92705	4.83771	6.11806	3.99204	4.54658	5.13896
TP53	5.29444	6.57721	2.14825	2.49515	2.46057	3.01757	2.79574	2.48521	2.64335	3.80586	4.20605	2.76962
NFIX	5.29081	6.47306	1.93886	3.24705	2.73762	3.9974	2.78762	2.08242	2.58274	2.66032	3.48456	2.38845
AL445189.2	5.28678	4.44694	6.43372	3.48823	3.45401	5.21434	3.17822	3.15013	3.44422	7.99173	4.74843	2.89119
MOSPD3	5.28657	6.28092	2.20154	3.27683	3.15823	3.26783	3.08138	1.30892	2.23485	3.15201	2.39384	1.56254
TCEAL9	5.28531	2.69781	5.19631	21.5298	11.6007	16.7623	23.5507	7.5324	7.51914	13.3063	8.27456	8.03393
FSCN1	5.27886	5.70952	3.66886	2.99142	2.16056	2.7273	2.65446	3.35273	3.89725	4.35281	5.22104	2.32445
ZNF24	5.27133	4.35764	3.76421	13.2296	16.4272	12.5232	14.1128	14.823	14.0226	12.3625	9.43338	13.4023
VEZF1	5.2709	6.10665	3.11994	17.4748	16.2762	14.4898	16.2603	10.125	10.474	9.06711	10.2374	7.8082
DSTN	5.26235	2.24366	6.63374	2.75451	2.51731	2.36818	1.8563	2.2802	2.35421	2.4304	0.729245	2.60517
EIF4BP7	5.25309	6.02034	3.12538	4.69352	5.17681	4.90834	5.43034	6.31144	8.08748	6.09167	8.01032	7.34555
PDCD2	5.25043	4.32731	4.24979	3.69677	3.36653	3.63872	3.31587	3.4997	3.98447	4.26162	2.38068	3.66137
MCAM	5.24822	2.24971	7.38772	1.19319	1.08663	1.16779	1.24125	1.03218	1.44792	0.890651	0.778967	1.6686
TMEM14DP	5.24415	4.37404	3.40609	3.98966	2.45417	3.15033	1.90693	2.40479	3.45882	2.73855	1.78066	3.38811
MGST3	5.24357	4.62476	2.25721	5.65438	4.76564	5.18819	3.94489	4.4916	4.04514	4.90529	4.77997	3.87576
AC104563.1	5.24085	4.76479	1.30188	3.53986	3.12679	3.68712	2.62394	2.74782	4.09664	8.91106	3.551	4.97285
NXF1	5.23813	5.23966	3.02998	8.51471	8.53092	7.39798	10.1512	6.03186	5.62231	4.25721	6.19089	4.47825
RPL12P47	5.23806	2.08982	2.32479	6.42831	3.90849	2.37266	25.5973	1.3822	1.91253	6.48918	4.86148	3.88504
SNORA65	5.22993	4.66565	3.02763	3.48823	3.81759	4.0556	3.3901	2.81262	1.28429	2.3424	1.03227	2.52979
SBDS	5.22706	3.63703	6.37193	8.10104	8.25691	6.01635	6.34663	2.78992	3.7791	6.86306	1.72116	3.43743
RSL1D1	5.22305	4.30588	7.40707	7.89181	7.9003	7.27365	7.01431	6.35123	8.07425	10.5124	7.08848	8.68907
ZMYM3	5.2224	6.28764	2.76153	4.88335	5.25614	5.73951	4.72978	4.70119	6.1314	3.70793	6.47882	5.27566
IDH2	5.21948	5.74623	2.1426	3.8595	3.43949	4.05016	3.41325	1.73704	2.3127	1.89814	1.62458	2.185
RNA5SP435	5.20868	3.86714	0.912534	7.35951	6.13669	13.2714	9.70694	13.5637	13.3721	6.97699	21.6544	14.814
AC004832.5	5.20663	3.8087	3.41744	3.93734	3.8694	8.59497	4.50989	9.50609	7.45528	8.22081	5.45966	8.50823
SCAMP3	5.20639	5.54834	3.51151	3.69346	3.44621	3.53941	3.49126	4.31951	3.36431	4.62071	2.8321	2.71368
H3C6	5.20542	8.65163	1.16311	8.51447	7.03385	6.58587	10.1684	4.90272	6.62894	1.72644	7.03638	4.46411
TMSB15A	5.2007	9.73951	0.511043	14.992	8.5841	11.9675	8.90525	4.48164	5.12878	4.30268	2.63973	3.59147
MEA1	5.18773	5.75914	3.22344	3.93783	3.05579	3.46605	2.74043	3.36654	3.60416	5.24082	3.62853	3.60341
APOBEC3C	5.18082	2.71248	4.50159	0.313769	0.26933	0.141017	0.331849	0.173824	0.261933	0.822391	0.222848	0.260065
PDIA3	5.17762	2.99403	4.46632	3.07156	3.09764	3.43819	2.24415	1.85168	2.64081	2.58206	1.43035	2.61576
KLF10	5.17693	3.82346	4.13579	12.8006	9.48714	9.09873	6.89913	1.34028	2.05271	3.11397	1.33911	1.38364
YIPF5	5.17279	3.78655	5.66306	4.37363	3.63385	3.5339	3.51893	3.0305	3.6765	4.81045	2.29576	3.57119
HSP90AA2P	5.17171	2.3307	5.56043	27.7267	54.3057	22.1833	59.9949	7.10118	9.37978	11.1183	10.3861	9.62144
AC018638.4	5.16967	4.4852	3.99403	14.8427	15.2462	13.9525	24.4067	13.25	14.9563	10.3647	34.1888	11.7261
AC005332.6	5.15339	8.28986	3.41075	22.6994	17.3312	18.6719	20.2561	13.0767	13.911	13.5258	10.3976	13.7387
HDLBP	5.15127	3.86653	4.77457	2.70524	2.55749	2.86314	2.26583	3.4844	4.01583	3.15838	3.19571	3.81646
UBAP2L	5.14391	5.77358	3.85764	4.30556	4.32415	4.45541	3.79871	4.97643	5.49239	4.48116	5.5744	4.77639
PABPC1P4	5.1419	4.98814	3.59511	3.67381	3.29114	3.56944	2.27529	3.59343	4.70963	4.62863	3.25445	5.09989
SMIM26	5.13594	3.81939	4.18588	3.70585	4.12719	3.33896	2.71353	1.82069	2.25646	5.00515	0.937425	2.37731
CTDSP2	5.13565	7.46735	1.40622	6.28165	6.02416	6.41228	5.50692	4.77489	5.53176	3.85775	4.97136	5.03481
ECH1	5.1345	6.47107	2.65824	2.99275	2.91798	2.67656	2.24401	2.74193	3.46465	4.0001	3.46308	2.74004
RNF114	5.13317	4.25705	2.88767	5.31163	5.46551	5.7303	5.53538	4.50139	4.03542	5.41375	2.73624	3.66476
MRPS21	5.12786	3.89381	4.24889	3.4665	3.73303	3.80086	3.56459	2.86857	2.49523	2.77821	3.28652	2.71767
ZNF830	5.12707	4.8093	4.58307	10.4097	8.85831	5.77998	10.459	6.9938	7.50702	10.7189	6.35751	6.64816
PSMG3	5.11513	6.31384	1.96718	3.84071	3.01995	3.08275	5.72997	3.52456	3.1902	3.35363	3.62544	2.42431
RAB5B	5.10978	6.65686	3.15179	5.07983	5.28341	5.01213	5.0392	6.62619	7.1529	5.77815	7.92658	6.22527
RPS4XP6	5.10381	4.63121	2.57596	3.8158	2.91664	3.80267	3.77713	5.90735	5.78985	7.36892	4.81794	6.2961
PSMB1	5.09664	3.53685	3.44673	3.45769	3.01599	3.23209	2.45869	3.86309	3.19409	4.19079	1.54052	3.17476
FGFR3	5.09597	6.08354	1.0404	8.64927	4.7236	3.16629	8.78632	0.410828	0.54332	0.935571	1.27359	0.713716
HNRNPA0	5.0774	5.11013	5.58142	12.4762	7.87889	9.71553	17.2806	3.65327	4.23379	8.45278	4.79641	3.34991
AC002524.1	5.07688	5.54606	3.39777	8.40625	9.74975	10.8823	6.70802	6.35281	7.75126	4.36229	5.60941	7.47123
SPRY4	5.07674	3.73164	4.48974	3.93608	5.45598	4.00553	4.50543	12.4187	16.4162	8.21864	12.3442	13.3378
TRA2B	5.0749	4.33683	3.28028	18.1627	18.2727	16.3349	17.4665	5.53341	5.67329	7.11064	4.60031	6.03818
UBE2T	5.0565	4.06668	1.57013	5.33326	3.96869	5.53862	3.13493	2.57983	3.2448	1.20358	1.96848	3.36003
AL358472.1	5.05281	4.87412	3.27455	6.85948	4.14681	3.6458	5.66653	3.14156	2.43366	5.5275	6.41453	4.193
ATP5PD	5.05258	3.91127	3.77485	3.72307	3.08656	3.1977	3.7691	2.77325	3.06898	3.9283	2.13139	2.75234
ARF3	5.05216	5.1221	2.82641	3.81153	3.30149	3.10095	3.0392	2.94877	3.82204	2.259	3.04822	3.58265
APLP2	5.05153	5.25803	5.162	3.77381	3.71751	3.32096	3.83622	4.44249	5.36583	4.0275	4.72523	5.61745
OTX1	5.051	6.96822	1.78237	5.19165	4.75108	5.25545	5.41102	4.49815	3.99618	4.33	7.04927	4.12027
CDKN2D	5.05062	6.80257	2.02871	5.15081	4.05135	4.42854	6.18377	2.10521	3.80151	3.18016	2.66427	2.23326
PSMD10	5.046	2.94089	3.56413	4.75294	3.69236	3.86317	2.58361	5.74041	6.45156	4.39405	3.06879	7.38803
AC092809.4	5.03764	5.23364	2.97169	5.38022	5.09803	7.79883	1.9014	3.28123	5.56608	7.26445	2.20007	4.1553
ATXN2L	5.03756	5.54902	3.74697	5.61764	4.84639	5.5941	5.84683	5.23523	7.79571	6.01001	9.78887	5.92522
PABPC3	5.0289	5.22702	4.98876	3.7875	3.76766	4.26007	3.21276	5.01058	6.97013	5.87416	4.82153	7.30424
AL592293.2	5.02643	3.70497	2.25703	21.6398	18.3129	19.5673	25.712	8.69328	14.2135	13.5767	9.98383	13.9861
TKT	5.02566	3.49762	2.97846	0.984245	0.820109	1.02903	0.744803	5.23565	4.90473	7.36567	4.0875	3.86396
ADO	5.02151	4.71836	3.8963	5.23123	7.26798	5.3186	4.33367	2.45167	2.88482	6.38831	1.78542	2.28823
HRAS	5.02064	4.47748	3.09665	2.31903	2.05457	1.82218	2.1021	2.37618	2.21216	3.32946	2.21717	2.6198
RTN4	5.01686	3.22839	4.42269	5.09872	4.33954	4.04418	4.62636	3.68569	4.03207	3.41536	2.40601	5.68672
TSTD1	5.01234	4.89074	1.01558	3.86128	3.18835	3.94239	5.07665	1.75753	3.06594	6.29906	4.33322	3.60217
TLN1	5.0116	4.016	6.83685	1.46943	1.74649	1.58184	1.43771	2.42565	3.16205	2.175	3.15008	2.76043
XRCC6P2	5.00966	4.68919	2.84184	3.52127	3.83766	3.22185	2.64171	4.37545	3.97827	1.95219	3.12979	3.62262
EXOSC4	5.00863	6.89327	3.85683	3.18362	3.83423	2.98955	4.59189	3.38881	3.52431	3.3061	4.58079	2.61075
ACAA2	4.99989	4.38718	3.34184	3.82829	3.64132	3.87577	2.40577	3.11044	3.76849	3.80947	2.09028	4.5148
CCNL2	4.99722	5.00858	3.61926	8.61221	8.59099	9.00223	10.5888	7.67094	6.76448	5.92578	7.63944	6.46404
F2R	4.99039	5.25359	6.81957	8.57632	7.87667	8.161	6.04981	8.69354	9.63059	7.50657	7.56648	8.6909
MSNP1	4.97358	4.41144	6.20481	2.13163	1.88312	1.38165	1.10531	2.64103	3.27152	2.87517	4.13873	3.15112
MRPL40	4.9732	5.29141	3.36936	3.73098	3.06835	2.86562	3.34044	2.77186	3.27715	4.5704	3.2804	2.70919
PEX19	4.97088	5.92496	2.8977	5.00897	4.53722	4.93765	3.65162	5.58852	5.85168	5.09234	4.39872	5.60756
POMP	4.96617	2.50273	5.56193	5.26811	3.46656	3.89786	3.82148	2.09126	2.01397	6.7133	1.14283	2.0111
RNF167	4.95917	6.45704	2.9401	3.50389	3.52169	2.17881	3.52274	3.17039	3.6483	3.03063	5.04148	3.07137
MTCO2P12	4.95346	3.31425	4.30137	0.858996	0.998645	0.713366	0.561906	1.72623	1.94623	1.77486	2.54201	1.30072
YWHAH	4.94678	4.13091	3.13503	6.44305	6.42521	5.73925	6.66131	4.22268	4.16799	3.38074	3.9457	3.64952
CTDNEP1	4.94543	5.64674	2.80856	3.57963	3.6731	2.93077	3.04652	3.24996	3.12731	4.04225	3.71658	2.61913
SNRPB	4.94135	5.8043	2.44659	4.21477	3.22549	3.36037	2.99447	2.49363	2.7626	2.39464	1.75932	2.37932
RANBP1	4.93553	4.25194	2.46305	4.32364	2.98041	3.61354	3.90228	2.39364	2.28747	2.36332	2.20207	2.71344
PLPP5	4.92564	3.46138	4.08901	9.81598	9.41797	11.9144	8.87094	6.18463	7.54906	7.14711	6.51762	5.60925
EIF2B4	4.92312	5.31075	3.16769	4.62893	4.69095	4.4351	4.5094	5.25964	4.51049	4.00467	5.2579	3.78877
PRAF2	4.91983	5.88548	3.81491	1.80563	1.77471	1.49951	2.32823	1.31287	1.5374	2.33367	1.41552	1.09126
CCNG1	4.91847	2.96963	4.74439	4.88415	4.75741	3.9146	4.07028	6.07785	6.80227	7.07923	3.17467	6.63562
SAMD1	4.91341	5.97026	1.22626	2.88921	2.78319	3.34389	2.60883	2.42873	3.57969	3.44891	3.59559	2.8104
TOB1	4.91094	5.64742	2.95214	15.8217	16.0591	18.9737	15.1315	6.63493	6.6735	7.69363	6.65465	5.57744
AL583856.1	4.90663	3.43681	2.66294	1.6772	1.2365	1.73258	1.59027	3.48315	3.16285	3.78117	2.71167	2.75484
TMEM183B	4.9062	5.62416	2.42587	3.99274	3.87034	2.85161	2.91031	6.54185	7.61745	3.2332	3.73375	5.54316
NCOA4	4.90488	4.53072	3.86739	4.55056	5.39648	4.315	3.7651	4.98042	5.61341	5.10227	3.84324	4.7501
RBM12	4.90197	4.5921	2.74694	7.77103	8.44064	7.76014	7.77816	4.83076	5.58065	5.14359	5.24808	4.91767
ZBTB18	4.89458	8.2244	2.39042	16.7379	11.2434	15.0012	15.5345	14.5981	10.2307	16.5484	15.8728	8.14233
TSR2	4.88949	5.26674	2.56007	4.23849	4.11037	3.8408	3.61187	3.44943	3.61326	3.83084	3.55775	3.73428
FKBP1C	4.88885	3.28968	4.33136	1.4258	1.38209	1.49193	1.52426	2.97068	3.61735	2.07259	2.56536	3.60437
RN7SL68P	4.88885	3.65211	1.89595	10.1938	7.66519	16.5683	9.37626	8.59515	8.72476	8.45593	14.9107	9.05251
LAPTM4B	4.88484	6.00447	2.00778	2.09417	1.92346	2.15331	1.63458	1.59083	1.91655	1.67678	1.01841	1.99026
HACD3	4.87998	3.8079	3.18809	5.54838	5.25763	5.19403	4.39093	5.57319	6.00612	5.09311	3.86171	6.32762
STRAP	4.87888	3.7294	4.09712	5.75625	4.51651	5.16131	4.32067	2.26873	2.44081	5.17709	1.51908	2.35302
DYNLL2	4.87554	5.90952	2.78676	8.54086	8.12068	7.50902	13.672	3.93026	4.4489	4.13175	5.06375	4.20519
PAXIP1-AS1	4.87151	5.997	0.822697	5.04858	4.21181	5.88299	3.61204	3.76504	3.72689	4.93436	3.36597	5.70609
RABGGTB	4.8641	2.24922	7.40355	10.3801	11.6978	9.25722	9.55061	9.69664	8.36675	15.1872	4.92562	9.5087
H2BC17	4.86312	8.71125	0.770851	14.802	10.1826	8.75231	28.4835	1.4895	3.48785	0.748409	5.67692	2.02431
MRPS2	4.85757	5.76405	3.35258	2.96533	2.70068	2.70169	3.11274	2.9961	2.96148	3.41924	3.43627	2.31163
APLP1	4.85679	6.26314	2.80805	2.91171	2.46499	2.44164	2.1743	1.59141	2.29996	2.46921	2.87779	1.79943
C11orf24	4.85401	3.0092	5.91543	1.50866	1.81441	1.47543	1.69692	1.93272	2.37436	1.957	2.66749	2.09646
TMEM256	4.84964	4.84458	1.74048	2.68706	1.31676	1.6653	2.77712	1.35818	2.59074	3.18424	1.30551	2.03601
RNF208	4.84854	8.05067	2.78138	3.01899	2.05679	1.62476	2.21284	0.783317	1.72741	2.86474	1.61711	1.24065
ARL16	4.84263	4.89018	4.93532	3.68167	2.67767	2.55471	4.19433	2.80235	3.80637	3.96861	2.79883	4.49252
RNU6-780P	4.84139	3.1043	2.84392	13.3247	14.3438	33.7413	14.8605	5.63616	4.38675	15.0136	1.80997	5.2052
ARMCX2	4.83428	2.53989	5.53492	3.37806	4.45511	3.82773	3.61325	3.18596	3.97873	3.79692	2.96694	3.76004
AC005476.1	4.81478	4.89208	1.47941	8.69283	7.75776	8.39868	8.00655	5.86388	5.55286	3.32154	4.30424	6.94598
CIAO1	4.80955	5.30878	3.44802	5.91815	5.31406	6.04327	4.57705	6.67524	7.09457	4.87729	5.39695	6.79469
AC097468.3	4.80289	4.3404	1.28758	4.25257	3.96862	5.58488	3.72445	6.57077	4.63421	7.10989	3.92171	4.45712
PRELID1	4.80039	4.84241	4.09163	2.02849	1.8463	1.86254	1.11066	2.6999	3.20349	3.01324	2.00378	2.61223
SLC9A3R1	4.79166	3.98856	3.00108	2.85839	3.13547	2.60729	2.61919	2.0637	2.05224	3.4486	1.83632	2.31134
VDAC3	4.78946	2.46521	2.88564	5.12136	4.45982	5.16953	3.05924	6.32522	5.17402	4.67808	3.05902	5.25714
TBCC	4.78833	5.48431	2.85927	6.25208	5.71297	5.98376	7.15248	4.11431	3.91309	4.6181	3.551	3.20969
AC046176.1	4.78012	2.50993	4.42685	6.27434	5.61699	6.00979	5.47121	4.43215	4.32896	6.64461	1.93649	4.22735
CCT8P1	4.76486	1.7718	4.42216	4.82317	6.44334	6.27337	3.20202	3.47053	4.70207	5.19503	1.72082	3.11085
SRSF9	4.76173	4.5251	2.8654	4.29867	4.21048	4.61334	4.0884	4.19975	4.4777	3.18695	4.08589	3.99472
TOR1A	4.75865	4.50156	3.95679	3.60917	3.44647	3.42217	2.55382	3.10885	3.55008	2.98499	2.90785	2.91429
HIRIP3	4.75566	6.71656	1.61692	8.94795	7.51006	8.8433	8.73128	4.83771	5.86114	4.48166	8.0808	5.77775
APEH	4.75334	6.94571	2.98111	2.89684	2.86159	2.70222	2.4541	2.56097	3.1523	2.93478	3.19633	2.84442
NME4	4.7455	5.08055	4.03677	3.7537	3.12691	3.60765	4.1514	2.02558	2.5481	2.9681	3.41838	2.89626
PJA1	4.74541	6.7972	2.29186	12.5106	10.9615	11.5692	12.1786	8.1082	8.07306	9.95197	9.905	8.26376
BCKDK	4.74403	5.82205	3.47675	2.65586	2.66296	2.41526	2.15914	2.30594	2.76482	2.16998	2.9844	2.48308
RN7SL648P	4.74219	3.00934	4.88206	14.7744	21.1058	16.318	23.5061	30.2357	11.5971	19.7299	43.4109	10.3342
XRCC6	4.73864	4.39968	2.92271	3.8579	3.50215	3.80667	2.83966	3.7597	3.73012	2.57994	2.69123	3.67553
SFRP1	4.73728	4.46428	1.36666	26.6015	26.7377	24.2019	20.1203	8.10011	7.1757	10.6953	9.5367	8.10272
PRR13	4.73629	3.60491	2.9487	1.57634	1.34558	1.36928	1.65086	1.60705	1.72535	2.3869	1.64074	1.67541
SLC2A1	4.72931	1.63695	5.85386	0.906869	0.862614	0.852424	0.693661	0.802505	0.901611	0.997184	0.762564	0.760003
ORMDL3	4.72862	5.5651	3.14059	2.73007	2.42731	2.13621	2.43328	1.13937	1.47168	1.91295	1.36004	1.33607
PPIF	4.71978	4.88803	3.94786	4.06214	3.75096	4.40926	3.27367	4.37885	4.95592	4.79115	3.07129	4.59091
WBP2	4.70475	6.29267	1.87007	3.39526	3.76673	3.89668	3.29267	4.76161	4.5805	7.78384	6.87989	3.47885
NLGN2	4.69475	5.91763	1.89601	5.73812	5.64756	6.66046	6.08082	3.65394	4.56378	4.4419	7.40186	4.46108
TCTA	4.69302	4.37937	4.34571	1.67597	1.45573	1.74198	1.05003	2.77752	3.37986	2.71055	2.7824	2.94859
MEST	4.68963	3.17057	4.93643	4.95902	5.0914	4.64586	3.28897	4.00981	5.32195	2.87895	2.69553	5.46861
TSPYL5	4.68075	4.1514	4.04639	9.32901	7.36803	7.70955	8.33524	4.81809	5.9261	5.85285	6.06429	3.86404
RNF7	4.6783	3.60977	3.52351	3.53761	3.13569	3.41546	2.96488	3.2499	3.27881	4.06427	1.87923	2.849
PPP1R35	4.67157	5.95986	2.49126	2.44435	3.2233	2.46054	2.69953	1.68424	1.72305	3.7305	1.22751	1.68831
CLTC	4.6617	3.3984	5.29358	4.66801	5.11467	5.06806	4.00508	6.30003	7.0077	6.69885	3.55228	6.466
HILPDA	4.65859	6.5013	1.97639	3.66081	3.41403	3.40383	3.08543	2.62129	2.77304	2.4493	2.81979	2.36822
GSPT2	4.65755	5.13017	2.55477	4.83045	6.32923	4.76828	4.93752	6.97566	6.18642	5.98224	3.38872	5.81502
H3C1	4.65037	10.1382	0.476298	9.82277	5.54815	5.10411	14.133	2.58404	3.9306	0.953765	7.79487	2.04675
MINCR	4.64265	3.67803	1.59649	2.19252	3.08282	3.05505	1.82337	2.29704	3.05361	4.06877	4.35456	2.68319
MLX	4.64168	4.76077	3.82907	2.08183	2.57272	2.44648	2.29433	3.62651	3.90746	2.71042	3.72017	3.29765
TLE1P1	4.63942	7.45298	1.49451	5.62477	6.18179	6.67311	5.5781	5.57817	5.73759	5.19941	4.43875	6.10506
AC112191.2	4.63852	5.04201	5.2938	7.04791	4.23812	5.74048	11.3612	3.01628	2.13215	12.5815	2.56699	3.651
ZNF629	4.63516	6.48372	2.87935	3.16823	3.5301	2.92583	4.44871	4.15537	4.53264	3.67725	5.29666	4.05511
ARMCX1	4.62634	5.18102	3.50314	7.2866	8.57176	7.57646	7.98986	6.37766	5.82791	7.52419	6.05371	6.24712
SCARA3	4.61893	4.87349	1.64525	2.04184	2.19217	1.83329	1.72247	1.49636	1.71995	1.21956	1.60572	2.20184
PPM1G	4.61597	4.94849	2.83681	3.41892	3.03831	3.29002	2.95312	3.36966	3.31127	2.67535	3.1457	3.51509
EIF4B	4.61465	5.39298	3.30969	5.93884	5.51878	6.15516	4.93112	7.27085	7.08879	8.01344	6.57187	7.67891
CEND1	4.60837	6.49322	2.31238	2.13884	2.11199	1.90711	2.26101	2.41078	2.09992	2.82214	4.41506	2.45698
BEX2	4.60702	7.14719	0.746668	27.8989	18.7469	30.7089	28.1366	20.8135	13.0323	32.1827	21.165	10.4348
TOMM20	4.60474	3.54346	4.22197	8.10249	7.84625	7.24349	6.52474	4.06376	4.09671	7.25448	3.31813	3.85236
AC025048.6	4.60226	4.0211	2.8619	2.40507	2.32488	2.3517	2.54477	2.75249	2.27216	1.99199	1.49234	2.19036
PDIA3P1	4.60169	2.98889	4.25885	2.79031	3.15725	2.87415	2.31283	2.84438	3.64157	3.10114	1.88573	3.45688
REEP2	4.59906	5.38198	2.80138	1.93654	1.82877	1.70505	1.83784	1.75177	1.93595	2.95422	2.1139	1.61746
PHC1P1	4.59648	7.06851	2.10599	10.5952	10.8825	11.5283	8.12835	8.53238	10.5576	7.86502	8.77305	5.83517
AL590556.1	4.59471	4.29237	2.02575	3.96768	2.67594	4.34167	2.15486	3.10135	3.12472	4.6465	0.386779	1.98282
GPRC5B	4.59064	9.09791	0.89108	2.98069	3.23807	2.81957	2.90055	4.68737	6.68136	5.19203	3.54907	4.99403
CNDP2	4.58602	5.11688	2.30342	2.2346	2.37581	2.55142	2.09856	2.60719	2.73944	2.92365	2.51215	3.17376
EIF6	4.58541	4.09053	5.14409	2.42993	1.94588	1.80879	2.32197	1.75859	2.04816	2.68055	1.83279	1.64638
AP001505.1	4.57915	2.72339	2.65089	4.88668	6.15454	6.17187	7.66799	2.06861	1.70375	6.35386	3.01272	2.53143
RNF187	4.57851	5.66217	2.05129	2.26115	2.02925	2.60983	2.74382	1.92992	2.37394	4.34982	2.9185	1.78943
NELFCD	4.57849	6.23479	2.2929	4.85528	4.52178	4.87345	4.47922	3.94694	4.42804	3.83321	3.39289	3.63254
EWSR1	4.57597	4.07507	2.55844	9.50378	7.59653	7.82533	10.2115	5.04674	3.81069	4.88701	4.49007	3.74501
CRELD2	4.57538	2.91968	1.91678	1.98034	1.80392	2.45993	1.54554	1.3053	1.47993	2.20359	0.792752	1.62647
SNRNP200	4.56781	5.86257	2.56934	6.40222	5.83662	6.80059	5.60829	6.91099	7.76212	6.64928	7.06201	6.2044
HMGN1P4	4.56744	2.66832	2.70287	3.03621	4.70642	5.30154	5.2963	2.31005	3.64803	3.50574	4.42339	2.41975
RNU6-701P	4.566	3.90363	4.60572	33.7486	35.3976	36.3118	21.1442	15.8823	13.3561	16.6009	20.1	15.8334
NRBP2	4.56271	4.739	4.94152	10.6802	9.76435	8.86449	10.5188	3.2738	4.72623	7.98539	4.27057	4.61473
AHSA1	4.56228	4.00096	4.15745	6.47319	7.73747	4.51899	8.04291	4.63589	4.89144	4.60071	3.98271	4.66325
ISCA1P1	4.55955	3.75193	2.52956	4.02186	4.9818	3.87248	3.68212	2.55671	4.56517	2.9471	2.06988	2.11362
IFI27L2	4.55884	6.75855	2.99949	3.90142	2.68254	2.20531	3.66793	2.20571	3.15347	4.1096	2.7343	2.77951
USB1	4.55772	3.86359	3.15414	1.28438	1.1666	1.20039	1.13184	1.75562	2.15696	1.53733	1.67117	1.65491
SNORA66	4.55552	4.55961	2.95882	32.8964	18.8318	35.9539	21.1207	13.0838	10.3831	11.7152	8.27221	15.5401
SRP9	4.55121	3.42133	3.89639	9.08853	7.02509	7.42073	8.09074	7.11378	5.48296	8.80238	3.64289	8.30179
MRPL16	4.55049	4.26615	2.44208	4.00695	3.18544	3.1262	3.66557	3.17924	3.09796	3.72127	2.48064	3.08592
CENPB	4.54871	7.72127	2.8052	2.47653	2.50013	1.96613	2.55446	1.73816	3.04456	2.37488	3.09744	3.3162
COPG1	4.54675	3.81082	4.08008	1.90827	1.9174	1.87995	1.59142	2.26608	2.6404	3.29091	2.74579	2.32631
RELA	4.54381	5.23853	3.21939	4.18318	4.3058	3.92865	5.30357	3.12491	3.7173	2.9921	4.67394	3.03993
EIF3M	4.54046	3.43082	4.38095	4.99935	5.36012	4.81714	3.28489	4.87151	5.76409	5.20519	2.68506	6.35516
DNAJB5	4.53667	5.9458	3.22694	7.7759	7.93517	9.4483	7.74608	5.21337	5.72256	4.65725	8.81613	4.47877
EIF4A3	4.53123	5.00007	2.63544	5.8932	5.4325	4.82978	3.64807	3.79803	3.62684	3.29295	1.91274	3.71118
UQCRC2	4.5262	3.55274	3.93497	4.92325	4.86283	5.03845	3.60332	5.41112	5.53314	6.19294	3.88982	5.72932
STT3A	4.52521	2.87995	4.20257	2.37529	2.54507	2.368	2.17663	2.93745	3.12795	2.37789	2.4301	2.6453
AHNAK	4.52274	2.77696	7.98045	1.24366	1.18121	1.12358	0.936092	1.40526	2.59799	1.79814	0.976797	2.69023
HSPB1P2	4.52107	3.17499	3.04569	1.23848	3.8296	1.57706	1.30394	0.718998	0.580339	1.36979	0.390935	0.256626
TRIB2	4.51999	2.85346	3.78551	3.97053	4.21926	3.48752	3.08385	11.6711	10.5833	6.733	6.5002	9.00932
RPL39	4.51785	5.22496	3.29534	5.20999	4.67555	4.95003	2.53811	1.54871	1.54843	5.34698	0.50397	1.45518
PCOLCE	4.51453	1.45626	0.907196	0.37163	0.576993	0.42436	0.310385	0.194773	0.40944	0.452625	0.380333	0.316846
EIF3EP1	4.50592	4.09065	3.26708	8.62322	8.8097	7.92857	5.61204	4.56915	5.22273	8.02904	3.1797	4.7684
IGFBP7	4.50302	0.674732	6.56648	0.0163913	0.0220924	0.0164288	0.025406	0.0470329	0.328231	0.0752409	0.0143847	0.205837
HNRNPC	4.4995	4.58415	2.50097	4.94989	4.48675	4.3661	4.56194	2.90368	2.98264	3.96028	1.88366	3.07994
HIGD1AP1	4.49632	2.67711	3.20719	2.4634	1.88292	2.31854	4.98772	1.00638	1.04439	1.94614	2.13837	2.63729
NOP53	4.49603	7.95664	1.54367	4.01239	3.10859	3.94404	4.51113	3.32193	3.14777	4.87446	5.9664	2.83683
ATP5MGP2	4.49459	3.51899	3.77966	1.37898	1.43732	1.8082	2.29242	2.05993	2.38064	3.21092	0.773201	2.40622
CST3	4.48958	8.28132	1.88362	6.81837	7.60905	6.44048	6.18801	9.87686	9.26044	13.8155	7.32184	8.07845
PODXL	4.48816	3.67503	2.05037	0.577278	0.600486	0.486824	0.694223	0.768791	1.21285	0.405456	0.580855	1.42303
CDK2	4.48443	4.37652	1.80396	7.27625	5.21479	6.15774	6.84227	2.95673	4.29424	2.30468	3.861	3.82943
VPS29	4.48056	2.29562	3.83375	5.4534	4.45074	4.61188	4.53066	2.37806	2.23159	3.73933	2.08172	2.86411
AC139768.1	4.48009	5.7872	2.28591	8.15184	6.74508	8.37375	5.24105	5.38781	3.72751	5.2908	4.127	5.97698
CTNND1	4.4721	4.30474	3.09257	6.15117	6.84397	6.65743	5.82329	5.97747	6.61935	3.70545	5.67009	7.09506
CWC15	4.46978	2.36691	3.23215	6.82195	5.55372	5.449	5.46355	3.72555	3.70417	5.7639	2.33878	3.54564
ROM1	4.4673	6.13293	0.718372	0.701855	0.779857	0.725833	1.22265	0.973805	1.30311	1.36527	0.81512	1.74244
SHC1	4.45683	2.497	5.66621	0.771854	1.0604	0.914388	0.994163	0.873402	1.51023	1.18283	1.55652	1.20434
NCSTN	4.4555	4.93546	3.32839	3.27644	3.32207	3.58255	2.75495	3.94572	5.44229	3.87188	4.31781	3.9402
TSPAN6	4.45473	4.2236	1.65224	8.43694	7.14468	7.35321	5.58408	2.6282	2.82799	5.34773	1.76751	2.42457
AC116347.1	4.44688	2.27584	2.17282	1.84624	1.17418	1.4033	1.59662	1.00926	1.61295	1.55745	2.2595	1.45892
RPS27P27	4.44616	2.96195	1.92207	1.06295	1.10792	2.20686	0.860872	1.42846	1.95677	4.12877	0.524261	1.56013
RNASEH2C	4.43893	4.68208	1.47615	2.5065	2.48863	3.17582	2.81631	2.34962	2.20181	1.63581	2.85362	1.8681
COPS9	4.43691	4.48177	2.60211	3.25714	2.06947	2.62651	3.18045	1.89844	1.90249	2.80571	1.60928	1.67249
PDLIM4	4.43589	4.38878	3.43275	1.01087	0.840828	0.76598	0.759723	1.21388	1.28074	2.22325	1.18814	1.34169
KCNE5	4.43384	2.06994	0.397994	0.901798	2.32598	0.9647	1.03983	1.4592	1.80079	0.398482	1.80927	0.934309
ANKRD52	4.4334	2.83447	4.12355	1.69806	2.13232	1.59633	2.35377	1.98967	3.03317	1.72245	3.2616	2.10253
EBP	4.42732	5.13376	2.71029	4.24155	3.82769	3.77098	2.87671	3.10741	3.04838	2.98601	1.82504	2.82405
C11orf95	4.42655	6.47484	1.78069	11.0836	8.01234	12.5995	12.9786	6.02712	5.5087	5.78684	7.14457	4.27735
ATP5PF	4.42445	2.27231	3.09172	3.41535	3.26136	4.08393	2.76036	2.21293	1.93038	3.41401	1.77411	1.94799
BRD3OS	4.42152	5.18485	2.08358	3.66452	3.0919	3.26703	2.55323	3.16334	5.03897	3.06728	3.44758	4.25091
AC016747.1	4.42125	4.26628	1.73482	0.866118	1.99302	0.763544	0.987441	0.674729	1.34244	2.05801	1.41167	0.938759
HSPA1B	4.41279	7.24377	5.20029	279.155	620.965	208.354	421.745	3.77826	3.13076	12.1018	2.38168	3.56695
AC004987.2	4.41147	4.87018	1.02153	4.80582	3.35305	4.69154	4.05105	2.96083	4.29381	1.81311	4.24912	2.29647
ADM	4.41133	0.85787	2.01669	0.948757	1.30171	1.01303	0.470442	3.22861	4.56242	4.29071	0.45839	3.36012
AL049840.2	4.40973	4.3579	3.01252	5.2947	5.57545	5.87783	5.75425	5.66301	5.00217	5.52704	6.12241	3.93439
B4GALT2	4.40704	4.6994	3.2422	2.83378	2.77529	2.3778	2.80324	1.82912	2.53504	2.83331	2.43519	2.08947
MDH1	4.40517	2.70166	3.36187	2.80694	2.82224	2.90303	1.87923	2.61951	2.89426	2.62394	1.68495	2.8818
ARPC3	4.38991	2.73824	3.29873	2.44621	2.18138	2.04587	1.81529	2.60322	2.09422	3.4549	1.09098	2.26542
GMPSP1	4.38982	3.61199	4.39216	6.30597	6.2076	4.84897	7.84987	3.51529	4.45581	3.69025	2.53423	4.79916
PLEKHJ1	4.38457	4.4997	2.44744	3.09141	2.87443	2.74631	2.40327	2.27791	2.60705	2.10871	1.72657	1.92416
ARL6IP1P2	4.38431	1.80721	1.56365	4.16353	4.13104	3.59066	3.01535	5.50052	6.53901	2.49858	4.02804	5.22614
CBX3	4.3817	2.17932	4.03275	12.5377	6.53121	9.13741	9.90083	6.3102	6.18543	9.87643	3.98257	6.75425
GAPDHP38	4.38092	3.10028	3.41403	0.809158	1.33537	0.783974	1.69293	2.1313	2.3171	1.29626	2.04865	1.6068
C9orf78	4.37961	3.19214	3.70155	5.20946	4.1524	5.21768	4.94176	4.89921	5.55329	6.04378	5.38055	4.84259
TMED9	4.37173	2.74343	4.63113	2.46467	1.50786	1.73535	3.86205	1.31911	1.70368	1.65436	2.5475	1.32303
SCRG1	4.36905	3.17103	1.85563	2.19812	2.1797	1.88924	1.00611	1.9923	2.0064	2.13667	0.845203	2.2021
CUEDC2	4.36903	6.72865	2.30015	3.15599	2.53116	2.793	2.84478	3.19509	2.89805	3.74756	2.69775	2.6907
S1PR3	4.36446	3.14394	2.21353	5.6783	6.75371	6.65705	4.55545	5.3952	4.55039	3.17264	3.72877	6.65773
ATP5MD	4.36395	3.80913	3.52509	3.43027	2.35107	2.66315	2.19366	1.76666	1.5423	3.20856	0.764911	1.30144
BOD1	4.35495	3.91825	2.31941	7.69992	7.02986	7.34112	6.36058	6.93469	6.22615	7.4544	4.7616	6.33595
MLF2	4.35276	3.95788	2.90232	2.69356	2.54386	2.56113	3.61742	2.57122	3.42837	2.75303	4.4449	2.86008
PCGF1	4.35241	3.42551	2.42998	2.33305	3.0419	2.57866	3.13316	3.0263	2.58402	2.72787	1.85785	2.215
ALDH1B1	4.34902	2.9322	7.06215	2.3258	2.51077	2.37047	2.431	2.964	4.00603	3.30498	2.14526	3.34065
TWF1P1	4.33839	1.47165	3.54042	5.21687	5.03479	5.31302	3.96428	4.7223	6.69705	6.49591	2.87163	5.18252
SNORD114-10	4.338	2.11925	8.25137	1.26755	0.330295	1.05266	0.769935	1.02205	1.4849	0.751044	0.375105	1.31325
EIF2S3	4.33654	2.95556	5.12264	4.21528	3.8718	4.83403	3.80257	4.48639	4.79971	6.78171	3.75649	5.14282
MAVS	4.33585	4.59113	2.25423	2.75369	3.64032	2.45697	2.92677	2.30782	2.81562	2.59796	3.97071	2.63118
SF3B3	4.32383	4.34088	2.08225	3.44007	3.69268	3.79388	3.03871	4.85746	5.37885	3.09348	4.54214	4.74477
ADAR	4.32056	4.901	2.50498	4.40866	4.75183	4.89601	4.50826	4.53369	5.32889	3.4516	4.98504	4.56354
HNRNPKP2	4.31866	3.9675	2.46036	5.23197	4.50785	5.21934	4.9982	3.65701	4.39149	3.48072	4.33329	3.60813
AQP4	4.31728	1.73588	0.199152	0.899767	4.29968	3.38633	2.50072	0.693517	4.77903	1.29996	0.632444	2.64719
CSRP1	4.31636	2.13939	4.89223	0.585778	0.521011	0.639976	0.546106	0.348189	0.554206	0.35171	0.34002	0.790314
MCM3	4.31555	5.96511	1.63305	4.17377	3.58389	4.35532	3.43181	4.01376	4.58468	1.87398	3.16266	4.99784
FLII	4.31475	4.23233	4.22179	1.95209	1.7955	2.20894	1.67651	2.53404	2.84283	2.70776	2.32219	2.63523
TFAP2C	4.31015	5.49528	1.77138	5.43929	6.53204	6.43112	8.22967	3.36462	2.48478	2.86476	3.81989	3.20554
GADD45GIP1	4.30991	4.0559	2.8788	2.48893	1.72568	2.16713	2.95705	1.80353	1.9487	2.8715	2.05714	1.93684
PIMREG	4.3094	5.00986	1.31985	4.65796	3.547	4.11021	3.74133	1.89984	3.36669	0.92819	2.06148	2.7297
EIF1AD	4.30802	4.80648	4.07489	4.48703	4.91424	3.18546	7.79547	3.05159	3.70979	4.85167	4.60665	3.22477
SARAF	4.30742	3.63787	3.76937	10.5853	9.18074	8.60024	9.19612	7.95079	8.39117	8.72681	5.9091	9.03336
GHITM	4.30326	3.57331	4.09066	3.95122	3.59295	3.44482	3.06008	5.27196	5.3532	5.18993	2.43422	4.94756
CIB1	4.30056	5.13166	2.56572	2.35931	2.06175	1.78037	1.59754	2.60538	2.40786	3.93296	1.43235	2.17532
KPNB1	4.29751	3.65372	4.1437	6.15667	6.10991	6.48149	5.39386	5.66523	7.29921	4.58515	5.00509	7.0489
RPL27A	4.29524	3.93864	2.88608	3.52219	2.66483	3.29617	3.72062	3.47496	3.37959	5.37283	2.91474	3.21608
ZNF207	4.29161	3.69194	3.07655	7.38378	7.22595	7.65409	6.49742	5.93197	5.75064	4.51124	5.57732	5.36291
SFT2D2	4.29063	2.97442	3.25194	3.51322	3.28259	3.68409	3.09629	2.4945	2.98743	2.46311	2.21454	3.09506
MAPKAPK5-AS1	4.2906	3.69814	2.11587	8.5465	7.89171	10.432	8.62312	6.23907	4.63642	8.83072	5.15166	4.98444
SNORA79B	4.29022	2.68691	3.32113	6.42831	3.98825	7.11798	30.1217	2.46822	2.35651	3.99024	10.5081	2.06145
SARS1	4.28923	4.37653	4.22935	3.6395	3.87659	4.17988	3.50332	5.65296	5.17929	6.27873	4.04361	4.27508
FSTL3	4.28892	0.491705	6.02586	0.231419	0.335013	0.208201	0.343611	0.4582	0.434622	0.43675	0.460361	0.339663
ZNF134	4.28771	3.75773	2.62461	8.41544	12.4486	7.41974	7.81083	9.14834	10.8706	7.29389	7.90521	9.14323
C1orf226	4.28718	7.52241	0.881968	3.42384	3.97174	3.99901	3.23699	5.12538	5.61936	4.0317	3.86574	5.68499
RN7SL81P	4.28715	2.60424	5.2576	10.0381	15.6039	17.2474	7.7793	8.37295	9.0367	5.26405	8.39947	6.45514
PRKCSH	4.28305	5.4422	2.95165	2.01602	1.89043	1.81366	1.78848	1.2412	2.10069	2.43382	2.61569	1.87166
AC026410.3	4.28232	5.3106	2.08858	2.83946	3.43613	2.75774	2.0463	3.08889	2.25515	1.88203	2.05084	2.11911
TMED10	4.28109	3.36312	2.85507	3.71504	3.89039	3.30458	2.76699	4.77094	5.54264	4.4548	2.75923	5.44299
DCAF16	4.27672	4.52012	2.32916	9.43345	9.90682	10.5528	10.7729	5.65987	6.31189	6.72424	7.82393	6.19729
TPRG1L	4.26914	5.04059	4.20209	1.93214	1.73405	1.84215	1.62542	2.78225	3.18194	3.93255	2.28189	2.95026
GPATCH4	4.26877	3.49923	5.27978	4.90492	4.64736	4.5852	5.74809	6.55979	7.53596	5.71865	6.93075	6.43534
RGL2	4.26634	6.4828	2.1436	5.26975	5.86595	6.02997	4.48544	3.76369	4.76551	3.90712	3.98318	4.22194
H4C2	4.26236	9.25355	1.34061	6.17824	5.20536	4.70324	38.4034	1.66054	1.99897	1.4236	20.5381	1.70693
SLC4A1APP1	4.24622	3.78671	3.73668	5.16618	5.85298	4.78776	4.09308	4.17765	3.88433	6.86145	1.59529	4.887
TSPO	4.24383	5.25734	4.27467	1.75452	1.13896	1.13115	1.04236	1.8205	1.43207	3.24337	1.00655	1.00058
BTG1	4.2435	5.72224	2.36738	20.7333	17.6303	23.6713	15.787	8.34348	6.32418	13.3949	7.71519	4.14041
IK	4.24058	3.30263	3.03269	7.16901	5.86197	6.99071	6.09677	6.35784	6.41335	8.44132	5.84733	6.66417
MRPS15	4.23952	3.95224	2.952	2.80654	2.53831	2.28546	3.0657	2.12689	2.34277	2.47771	1.79168	2.48542
MYH9	4.23887	1.32376	6.16258	0.378602	0.395058	0.382827	0.357815	0.50026	0.774566	0.399969	0.508259	0.727749
RBMS2P1	4.23834	3.07076	7.49247	2.68152	2.14409	2.47096	2.05274	3.16327	4.56138	2.1765	3.45679	4.87136
DAZAP2	4.23711	4.56581	1.90568	3.99618	3.28434	3.48642	2.93442	4.40178	4.95332	4.52401	2.89107	4.28452
PAFAH1B3	4.2358	7.27731	1.10939	7.07479	4.72043	5.63439	4.97721	5.18087	4.66658	3.50145	6.36677	3.24976
LMAN2	4.23558	3.95799	2.63764	1.51665	1.44549	1.2084	1.38152	1.36749	1.37417	1.37769	1.16992	1.21416
JPT2	4.23379	4.37641	2.52394	3.28252	2.98115	3.49988	2.90347	2.51309	3.0832	1.89112	2.31028	3.43191
AL591135.1	4.23155	3.88382	2.72464	21.1864	22.7926	21.2537	16.7426	19.9374	18.9506	16.909	19.6962	18.7294
AC008026.2	4.22667	5.47449	1.12555	2.72323	1.55438	3.0154	1.73291	2.84407	3.12508	5.53219	2.68627	2.75423
MIR5581	4.22596	6.69451	0	11.0589	5.16715	12.0342	7.41226	13.0372	11.7426	10.5443	11.7363	9.87721
MRPL58	4.22361	4.05023	2.2731	2.24965	2.42398	1.98787	3.47425	2.14884	2.68755	2.4352	2.64434	2.40672
CRTAP	4.2198	5.16633	2.98775	2.07003	2.00964	1.85635	1.86703	3.43579	3.49683	4.99139	3.96738	3.88124
AL133338.2	4.2104	3.88963	2.92259	4.95898	4.49875	3.81321	4.01623	4.8772	6.4343	5.29614	5.21779	5.04262
VCAN	4.21002	2.68825	6.49177	14.2276	14.3606	15.0058	11.3069	9.33764	9.91097	6.67758	8.61739	10.8389
RPUSD4	4.20922	3.94161	2.36065	4.47356	4.84366	3.99163	5.03587	3.89446	3.28973	4.08804	3.08899	3.16277
PSMC2	4.20436	2.00196	4.07793	4.15241	4.07157	3.58815	3.37677	4.11939	4.15993	3.91537	2.34852	4.15747
ALKBH7	4.20409	5.15393	1.47098	3.35288	3.0364	2.52578	2.98256	2.73598	1.97463	5.07332	2.08202	1.67044
TSPYL1	4.20321	4.55998	3.91594	7.43361	5.4171	6.08103	6.38806	3.91662	3.2025	5.10714	3.27231	3.50719
COX7A2	4.20237	4.75712	2.66336	3.96865	2.01172	2.7448	3.43604	2.36492	2.18868	3.74242	1.97722	2.02914
AC007485.2	4.19925	2.79981	2.81319	3.92991	4.47623	5.71981	4.36404	5.07872	3.8783	7.92714	4.38013	3.56789
CRKL	4.19333	5.35371	1.89156	6.17889	6.51709	6.21007	5.44397	4.78166	5.43263	5.06046	4.65958	4.91606
HP1BP3	4.19236	4.19878	2.56465	9.68775	7.41597	8.9848	7.22568	9.4369	7.3115	5.50349	7.52956	7.97284
ATP2A2	4.18809	3.86051	2.96656	5.10393	5.12615	4.79649	4.18363	4.59347	5.3196	4.37918	3.65578	4.77658
PITHD1	4.18148	3.63557	2.53704	4.19537	4.33223	4.28374	3.97151	3.14692	3.84586	2.19694	2.28224	3.77182
SF3B1	4.17708	2.96647	3.55127	11.7906	12.0266	11.5881	10.488	8.0502	7.99041	7.43335	5.34639	7.40206
RBMX	4.17657	4.50058	2.42017	9.93298	8.37676	9.28646	8.34164	5.98732	5.93436	4.55219	4.67125	6.25875
SEPTIN11	4.17526	2.94609	4.80771	10.4004	10.7512	10.3457	8.0894	7.53224	7.29349	6.17992	6.51149	7.95618
LGALS3	4.17501	8.8469	0.852121	2.26965	1.84082	1.39568	1.45942	2.82459	2.92348	3.60115	0.88096	3.87829
GLUD2	4.17442	4.01306	2.24056	5.0632	6.75017	4.90436	3.65316	8.10958	12.6116	5.38107	6.4008	10.7824
FEM1B	4.16836	3.32004	3.74569	7.40655	5.7718	6.60674	6.42998	3.84036	4.34203	10.4174	2.78864	3.41605
ATP5PO	4.16824	2.02067	2.66991	2.53003	2.69588	3.41921	2.42348	1.86096	1.93489	3.00535	1.28412	1.78018
RBM42	4.16309	4.74555	2.92157	2.74481	2.48164	3.00043	2.81663	2.1545	2.51774	3.43954	3.01523	2.219
MICOS13	4.15404	4.43042	2.44596	2.12719	1.70552	0.815333	2.84923	0.979269	0.888457	2.39869	0.946933	0.555678
GRHPR	4.15402	6.38545	2.07225	3.68807	3.07462	3.3837	2.93477	2.82076	3.18594	4.28608	2.46542	3.51997
ERRFI1	4.14453	2.03067	8.00118	2.27199	1.71399	1.61385	1.81178	1.01039	1.36963	1.18958	0.917942	1.55047
AC004918.5	4.14283	3.39935	1.69076	9.49637	6.82716	8.45261	10.8857	8.79583	6.40589	6.19422	8.99279	7.9719
SPTAN1	4.14079	5.50194	3.44677	5.17453	5.61002	5.85901	5.34158	5.77633	6.05388	4.30473	7.79856	5.59274
COX6C	4.14028	3.55128	2.90443	4.53229	3.06016	4.07643	4.04919	3.99434	3.41001	5.19885	2.57273	3.66925
RNU1-103P	4.13975	4.39874	4.72457	8.34643	9.83426	4.82186	4.84935	4.68165	3.40091	6.4505	5.58423	4.51166
AEN	4.13569	3.5386	2.57843	1.08959	1.23426	0.98682	1.17882	1.96664	1.99687	3.5845	1.6913	1.38234
MED11	4.12602	5.52426	2.15088	2.77754	2.51837	2.70967	1.50524	2.69748	3.11038	3.38527	2.11446	2.50325
NME1	4.12353	3.68045	3.71151	2.35567	1.87512	2.12231	2.75417	2.27196	2.0732	3.30627	2.02469	1.99233
PRDM16-DT	4.12133	4.97606	0.874366	2.78242	3.32545	3.06682	3.81703	1.90832	2.08965	6.72949	3.37812	3.06505
RFLNB	4.11874	3.17417	5.43816	0.690712	0.751405	1.26633	0.522719	0.852137	2.22595	0.641094	0.522731	2.00215
RBBP7	4.11668	3.35495	2.45585	5.70662	5.5164	6.128	4.17045	3.07689	3.33677	3.59251	2.06431	3.65179
RABAC1	4.11664	4.70922	2.99581	2.27548	1.66999	1.41551	2.40196	1.70419	1.21516	2.06698	2.50184	0.759348
FBXW5	4.114	4.57206	3.1768	2.36337	1.94562	1.69348	1.75315	2.03042	2.2891	2.13561	1.87535	1.71184
H4C13	4.10286	5.68485	0.941876	4.34066	1.88512	2.6435	7.73401	2.75329	3.4384	0.514381	18.6684	1.574
DENND10P1	4.09362	2.59586	2.94789	3.85382	5.11499	4.46683	3.77235	5.86605	6.77428	3.64694	3.4788	7.39665
TMUB2	4.09327	5.18473	2.18556	5.00887	4.89448	4.51387	4.58576	3.66706	3.45019	4.14708	5.44572	3.65236
SNRPFP1	4.09027	2.69762	1.16703	4.48189	3.55034	5.06199	4.35581	3.23799	2.10016	5.31117	1.37937	2.50747
LOX	4.0784	7.07066	10.0249	4.31882	5.35977	2.10935	2.68551	0.44214	0.574043	0.901336	0.899165	1.44949
PAFAH1B2	4.07794	3.35217	3.14991	3.83747	3.48564	3.44243	3.351	3.62939	3.58771	3.04912	2.53503	3.48117
PRXL2B	4.07764	4.76822	1.49071	3.52537	2.72291	2.66495	2.81124	1.19825	1.57026	2.53159	0.995107	1.14725
AL035071.1	4.07634	2.71971	1.69611	6.22158	4.44797	8.08793	6.21081	7.29744	5.07696	5.7747	5.38901	4.18052
FKBP1A	4.07371	2.92691	4.45144	1.84966	1.5276	1.76081	1.87761	1.84458	2.22488	2.51993	1.79759	2.08206
EIF3A	4.07185	3.39168	4.94905	8.54911	8.4796	7.65252	10.0246	8.33828	9.29741	9.2596	8.6478	9.63346
NARS1	4.06856	2.31299	7.32411	5.70696	6.20731	5.3947	5.19596	8.63906	9.01421	10.4148	7.30024	9.1859
EIF3F	4.06299	5.01938	2.27029	5.01498	4.147	4.8516	3.76991	4.64166	4.62732	5.10902	3.8907	4.46943
SRSF10	4.06028	3.19221	3.01522	15.6571	14.3761	14.3257	16.2117	7.55417	7.91847	5.91776	6.15213	7.36986
MAPRE1	4.05978	3.23901	3.21933	5.738	5.37159	5.45367	4.20793	4.23941	4.3352	3.72002	2.70777	4.6351
PEX11B	4.05933	4.26106	2.66403	2.0401	2.73759	2.38917	2.47838	2.22809	3.05435	3.15587	1.90878	2.36994
PIM1	4.0586	4.4989	1.86917	14.3754	14.3168	9.72483	12.7131	2.42069	2.86608	3.29149	2.7107	2.39906
SLC39A7	4.05772	3.47536	3.54481	2.43355	2.54825	2.98469	5.83061	2.06032	2.38324	1.60213	3.44075	2.01936
ACTA2	4.05654	0.398799	6.71419	0.0103968	0.016255	0.0192609	0.0213745	0.100339	0.163019	0.156692	0.0440206	0.109788
RNU6-446P	4.05076	5.55295	2.78975	8.99963	7.81698	10.3211	10.9331	1.79686	3.44255	3.21638	1.7755	4.66204
KIAA2013	4.04365	3.29566	3.1276	1.83955	1.43717	1.94581	1.63908	2.09301	2.26898	2.50879	2.53977	2.00133
UBALD2	4.03762	6.28105	1.52616	4.48091	3.64179	3.87511	4.03329	3.3929	3.73618	2.87084	3.72407	3.56509
PTRHD1	4.0325	5.52187	1.63271	3.33662	2.33995	2.37656	2.54745	1.38447	1.77943	2.20235	1.36521	1.59747
DEGS1	4.02553	3.248	4.27888	2.71109	2.25559	2.19335	2.06174	2.95761	3.61179	1.96894	1.81465	3.14362
UBTF	4.0244	4.93078	1.7065	4.10578	3.26332	3.58988	4.47391	2.74728	3.35479	3.12474	4.67228	2.66354
FOS	4.02425	4.79603	1.60632	393.139	441.351	266.636	355.662	2.55386	4.1458	2.96071	2.0655	5.21125
RNU4-47P	4.02357	3.66181	0.864081	3.38482	1.24518	2.97632	1.93506	0.385304	0.533139	0.786492	1.6498	0
AL136126.1	4.02324	3.28326	2.67844	2.46873	2.1638	2.88891	1.49955	2.28012	7.8874	5.67373	1.52755	3.02277
AL353705.4	4.02247	2.69825	3.70789	7.68956	8.60857	8.51455	1.84524	1.04103	2.60552	0.674989	1.01136	3.14737
LOXL1	4.02225	2.61324	4.52955	0.363111	0.391028	0.48734	0.255055	0.159296	0.190079	0.36096	0.147687	0.277248
RNH1	4.02218	3.82551	3.2374	1.60632	1.32769	1.4202	1.38074	1.31195	1.58997	2.69234	1.48907	1.1739
TSPAN3	4.01453	3.78995	1.55244	5.11064	4.68633	4.81467	3.94392	4.39143	4.6899	4.20657	2.54691	5.10821
AC078819.1	4.01219	3.56965	2.04484	1.20741	1.25849	1.66304	1.07327	2.0136	2.38534	1.83796	1.7081	1.7086
SLC50A1	4.00794	3.63532	2.69604	1.87652	1.53536	1.72327	1.88287	2.99516	3.27976	2.69176	2.4108	2.64753
SRRT	4.00272	3.94309	2.00884	4.75996	4.26443	4.11695	5.52257	2.50536	2.50446	2.07356	3.89049	2.62135
AC138392.1	4.00142	1.96261	3.29008	4.32863	4.40979	4.10251	3.38688	3.02882	3.97811	3.34242	2.22902	4.10463
IFT22	3.99838	4.08616	1.38733	2.94722	2.46139	2.32253	2.26499	1.38226	2.41608	1.37192	1.13034	2.35901
BUB3	3.9969	2.54642	2.23666	6.17902	5.44196	6.00376	5.43081	5.35806	5.1432	3.27723	4.00026	4.67365
ANP32E	3.99674	2.46728	2.90078	11.7816	8.17656	8.22848	11.6456	3.48285	4.04399	5.3728	3.05375	4.60449
MAPK3	3.99387	4.67159	2.69004	2.65174	2.81132	2.46055	3.16909	2.41911	3.11765	3.62074	3.96328	2.14481
AC007406.5	3.98945	3.42456	2.09517	9.11607	7.2521	7.46445	9.52202	11.0692	9.95682	8.19465	11.2362	10.1509
DDX6	3.98759	3.74512	3.08215	10.0145	9.95453	9.37227	10.2023	5.52723	5.77031	6.1993	5.00728	5.29839
HEG1	3.98539	2.86895	4.42855	2.93153	3.18698	3.81695	2.53325	1.18661	1.5824	1.16448	1.12917	2.11707
DKC1	3.98481	3.52461	4.49436	5.71396	4.58287	5.70779	4.13273	6.40356	7.02727	6.1457	4.16584	7.18317
TMEM97	3.98479	4.76307	1.46179	9.16568	6.06238	8.34065	6.40885	7.5511	7.11853	6.03047	5.80102	6.43642
SMIM29	3.97992	4.84176	2.6496	2.50815	2.26168	1.82256	2.38547	3.75734	3.95445	8.11497	3.22285	2.76098
DUSP3	3.97818	3.50645	3.08453	4.32931	5.26788	4.26846	5.14668	1.96828	2.31918	2.75223	2.02251	1.96428
DNAJB2	3.97744	6.27357	2.63515	4.89598	6.22757	5.06223	6.81079	3.12965	3.18864	5.9218	4.22882	2.94699
TOB2	3.97442	5.1505	2.52413	6.6312	7.67658	7.1807	7.59983	3.21956	3.5743	4.0286	4.96144	3.24069
PARP2	3.97204	3.72937	2.36553	8.43382	8.59578	10.0918	8.42327	5.91346	6.74246	4.90192	5.29563	7.34476
ENSAP2	3.96958	3.91172	2.7818	3.205	3.4074	3.83276	3.7378	4.50692	5.27785	2.22817	6.60121	4.38312
ST13	3.96724	3.13141	2.69468	5.3031	5.06141	4.89117	4.32501	3.96959	4.17297	6.43575	2.87529	5.06081
RNPS1P1	3.96653	4.65595	1.38423	4.39186	3.17112	3.58616	4.41138	3.68763	4.82877	2.17096	7.49311	3.27919
EMC7	3.9656	3.38224	3.39788	2.08663	2.42854	1.47007	1.80431	1.93237	2.17161	2.55689	0.982021	1.98552
SV2A	3.965	5.29059	1.80817	2.64085	3.22398	2.29989	2.34829	3.30507	3.87261	3.70031	3.69804	3.24154
IGFBP2	3.96175	4.16536	3.66371	0.671243	0.664769	0.388969	0.766159	1.29896	1.51765	0.901445	1.15519	1.3223
AC005332.4	3.95207	6.64488	0.77957	16.167	12.1584	15.0671	11.0476	6.26439	6.07257	13.7834	5.6614	6.30446
AJUBA	3.95097	2.87732	4.567	1.39853	1.85356	1.05465	1.61007	0.746454	1.00637	0.826695	0.576015	1.13129
TPGS2	3.94898	3.4707	2.25316	3.12384	2.90039	3.64064	2.507	2.82669	3.52486	2.53097	3.44881	3.58
CASP2	3.9435	4.38711	2.13516	6.49414	5.73844	6.41846	5.55886	6.07389	5.75434	3.16242	6.38983	5.40367
CHD3	3.94304	4.71353	2.0985	5.78488	5.07108	7.43406	7.05896	3.23955	3.46368	2.95059	7.02003	2.41988
EIF2S1	3.94131	2.51397	4.14415	4.36498	4.2917	4.22807	3.63883	3.5742	3.90968	4.85476	1.87382	3.61169
NEDD8	3.92999	3.22932	2.32929	2.41963	1.69947	2.15157	1.99136	2.09228	1.91979	2.60604	1.66389	1.69829
FKBP10	3.92946	2.97313	3.91195	1.33504	1.34699	1.20981	1.38571	1.18221	1.73876	1.18802	2.30092	1.60226
NABP2	3.92904	3.9589	2.26696	2.84432	2.04923	2.56471	2.49652	2.66787	3.24894	2.2448	4.12109	2.64652
IDH1	3.92867	3.67761	1.57681	7.02102	7.47834	5.91335	4.90481	10.0892	9.04568	7.70553	5.609	10.1685
RER1	3.92661	3.3001	3.44355	2.90231	2.7557	2.82451	3.22785	3.73261	3.673	3.62595	3.85252	3.08881
CSRP2	3.92547	3.05449	2.3312	5.76156	5.72016	7.4485	5.97676	2.51197	3.63221	2.49987	1.5798	2.81251
POLR2J	3.92189	4.35364	1.771	2.68947	1.90394	2.29161	2.07745	1.61201	1.45955	1.84226	1.84941	1.32476
ADIPOR1	3.92161	3.77948	2.66304	2.62189	2.59802	2.63224	1.9992	3.47412	4.2342	2.9077	3.31068	3.62408
PWAR5	3.91693	3.27771	4.11573	18.3517	21.3633	24.6034	20.0675	14.7733	12.8629	17.2883	13.622	11.2775
KARS1	3.91658	3.44733	3.22411	2.88665	2.7994	2.7821	2.77342	2.54968	2.87293	3.11093	2.59166	2.77269
S100A11P1	3.91423	1.87479	3.13959	0.0723443	0.226215	0	0.351546	0.326662	0.581138	0.800148	0.428175	0.674572
SLC35F6	3.91177	3.58921	1.58443	0.703636	0.737555	0.732085	0.883833	1.09617	1.34908	1.2219	1.41279	1.24618
AC004908.1	3.91108	3.79651	4.52043	6.58307	5.64559	10.7264	4.96038	15.9913	17.8224	14.5489	14.6479	14.461
DNAJC19	3.90786	3.42365	2.44707	6.81464	5.26244	5.48372	5.40795	3.75929	3.51883	8.16787	4.75125	3.755
TXLNA	3.9074	3.87891	2.59187	3.41295	3.23096	2.90963	4.56475	2.94863	3.00009	2.73068	3.56912	2.8095
UBE2SP2	3.9032	5.00546	3.54343	4.71755	3.35689	2.78764	2.97574	3.92088	3.03653	2.25768	3.86601	1.83286
SNORA73B	3.90145	2.3163	6.25288	2.54916	2.07939	2.02494	1.88501	1.78733	2.29998	2.01388	1.44314	2.06692
AC013391.3	3.901	2.54657	0.536859	7.76257	11.6046	17.5675	11.1961	15.0218	12.2249	12.705	20.9582	16.8378
FDFT1	3.89881	5.67507	2.50293	8.35529	8.49105	8.59314	6.38769	10.1284	10.9307	10.5073	9.81415	10.907
KLHDC8B	3.89168	4.33655	1.19854	1.27041	1.58323	0.917416	1.62162	1.09858	1.37732	0.716371	0.697414	1.30667
PPP2CA	3.8897	2.58533	3.08849	6.87852	5.83521	5.91487	5.0892	4.09546	4.21737	4.00899	2.28391	4.22567
NPRL2	3.88899	5.35307	1.8992	4.65299	3.76986	3.60226	3.51822	4.06417	3.72652	3.50308	3.29097	3.32717
RPS6P25	3.88752	3.80196	2.61422	6.02385	4.17533	5.60291	3.65899	5.1097	6.1898	4.33065	4.95571	6.58428
SF3B4	3.88732	4.00821	2.61189	2.30708	2.73403	2.38245	3.00989	2.7661	3.56553	3.01132	6.0496	2.83194
SCDP1	3.88392	3.84875	1.98899	6.91639	7.55641	9.75757	8.14919	19.1224	14.5591	13.4627	31.5151	31.8573
SCN4B	3.88106	4.68981	1.64645	1.14277	1.53247	0.768035	0.991827	1.66472	1.65734	1.54598	1.66803	1.35601
AL031651.2	3.88075	0.274575	4.81079	3.32559	2.52483	5.59177	3.69091	5.93237	3.13316	1.3623	2.72157	2.12685
TUBB6	3.87803	2.54689	3.70573	1.35114	0.899621	1.04407	0.709959	0.931744	1.33307	1.00292	0.635093	1.35914
TMEM50A	3.8716	3.17593	3.04976	3.13007	2.88699	2.82089	2.01437	2.73615	2.75428	2.63841	1.38235	2.72134
SNORD101	3.87034	4.17964	0	10.3121	9.77122	10.3804	8.35166	8.86913	6.06631	2.46871	6.65812	6.79882
TMEM98	3.86963	5.61539	1.65801	6.14289	4.80992	5.46981	4.01185	3.9684	3.60589	3.5537	2.33863	4.24019
PSMD7	3.86866	3.48612	3.33922	3.88284	3.83423	4.05092	3.90632	3.87108	3.96004	3.55344	3.63758	4.09664
COPS8P2	3.86579	3.00453	1.71574	4.38481	4.83254	3.52204	4.10427	3.61669	3.39237	2.58386	3.65878	3.42578
AC083873.1	3.86032	3.10047	2.31209	4.58998	4.39972	4.3904	4.43098	4.67909	6.37836	6.16773	7.39791	6.60244
MIR1972-1	3.85962	2.22731	1.28475	8.28914	8.63982	13.276	2.15784	1.71866	1.18904	1.16939	2.10256	6.13427
AC090589.1	3.85962	5.15798	2.16379	3.55249	2.79332	2.07033	2.11999	1.68851	2.2112	12.5063	1.62303	1.87257
CD99	3.85874	4.41334	2.33379	2.74449	1.72226	1.48965	0.719827	0.824365	1.11332	1.87634	0.433584	1.16872
WDR82	3.85856	4.18829	2.09318	3.90013	4.26692	3.76409	4.30344	3.02483	3.1969	2.91923	3.79275	2.65681
RPS15AP11	3.85761	4.40822	2.79701	2.63661	2.07638	1.84901	1.85065	2.22988	2.54942	6.48037	1.80324	2.61026
GPX1P1	3.85452	3.91712	1.77529	0.595017	0.891523	1.17358	1.26498	1.96707	2.2405	2.87921	4.00588	1.69529
HPS6	3.84813	4.48685	2.90707	0.820584	1.23058	0.472855	0.935842	1.55556	1.76003	2.22267	0.763194	1.54418
ANP32B	3.84771	3.84106	2.42591	5.45052	4.38563	5.34144	4.03091	4.10304	4.82436	6.41813	3.93091	5.06359
UBFD1	3.84526	3.23629	3.09303	3.24501	3.55675	3.66116	3.18783	3.46981	3.55024	3.09042	2.94798	2.97881
GAPDHP69	3.84506	0.0747106	2.71495	0.0223427	0.605486	0.890631	1.19428	0.0144122	1.77982	0.0529535	1.13724	1.45834
EMP3	3.84502	3.37736	3.07693	1.11202	0.855684	0.61153	0.423107	0.718916	0.939242	1.86709	0.653738	0.739721
FUNDC2P1	3.84063	5.25577	2.23082	6.56388	4.73964	6.76459	4.32327	3.6219	4.44688	4.6233	3.51043	3.728
NAP1L4P3	3.83941	3.72557	2.21525	3.86764	2.96718	3.71738	5.24711	2.00094	2.86504	3.67592	2.34719	2.52222
PLK1	3.825	3.4758	1.32892	1.98599	1.54421	1.6052	1.58693	1.26052	1.788	0.450276	1.67199	1.9604
EIF2B1	3.82472	3.58148	2.69683	4.33646	4.47779	4.52573	3.3102	4.26051	4.31318	3.62413	3.55831	4.31483
AL158801.6	3.82468	1.90516	2.10434	2.47296	2.83028	2.5772	4.83035	1.40752	2.10986	1.41738	3.67345	1.6076
ACAT2	3.82412	4.29682	2.04814	7.69216	7.62186	7.61752	4.87174	9.03084	9.25979	6.48001	6.72873	11.8798
NACAD	3.82307	5.22014	2.02561	4.36164	3.41099	4.88798	4.64515	2.97679	2.98858	4.21243	4.69159	2.76761
PIH1D1	3.81587	5.17825	1.26137	3.20657	2.72655	3.05745	2.33879	2.25993	2.4415	2.10857	2.28627	2.35725
PPP1R15B	3.81268	3.84818	3.17137	15.8368	17.5187	14.3081	16.2	8.1047	7.81446	7.41035	8.21768	5.09808
RPL23A	3.8125	4.20974	2.70109	2.64907	2.00518	2.29821	1.76219	2.84024	2.5343	3.33632	2.14326	2.94176
H2AZP2	3.81099	3.40624	1.79393	3.01169	2.83135	2.45206	3.44349	4.19014	4.42743	1.49289	4.4038	3.30381
NDUFAB1	3.80993	2.8467	2.34819	2.19521	1.68426	1.84625	1.49685	1.63133	1.78151	2.66005	0.774504	1.62236
AC079150.1	3.8095	4.64103	0	10.5191	6.09115	3.39722	84.4829	5.2775	3.52079	5.54017	15.2186	3.63276
GDI2	3.80771	2.77226	2.55056	3.14102	3.07937	2.98434	2.33136	2.57299	2.73086	2.83184	1.54097	2.87207
IPO5	3.80669	3.73063	3.17232	4.77482	4.84237	4.72844	3.66432	4.53609	5.69373	3.42873	2.97701	5.66767
DMAC2	3.80279	4.27236	2.01536	2.90844	2.33536	2.28614	2.62887	3.72286	3.66154	2.7705	3.48526	2.78264
ORMDL2	3.8023	3.03835	2.5695	1.72348	1.64975	1.19761	1.19643	2.00794	2.11908	1.65799	1.64458	1.80991
C12orf57	3.80118	5.93164	1.74302	5.25846	3.79091	5.06495	6.36106	2.9602	2.76827	4.58911	4.12913	2.57376
PRR14	3.80054	5.50481	1.63787	5.0164	4.11405	4.22471	5.93171	3.02029	3.34751	3.74564	5.71926	2.30536
AURKB	3.79976	4.52337	1.5311	3.28263	3.7133	4.19745	4.13694	2.01605	2.24878	0.739225	2.51481	2.53484
AC011495.1	3.79871	4.22624	1.67481	5.13272	2.01123	2.24345	14.5337	1.36916	1.18836	1.55491	4.33977	1.71928
MFGE8	3.78888	4.31372	6.62987	7.5099	5.95767	4.06035	7.81412	3.41648	3.63567	2.80685	4.83799	3.11321
GAL3ST4	3.78673	3.39526	1.448	2.95731	3.48274	3.963	3.34769	3.05963	2.17891	3.8724	4.58887	1.40264
ZFAND5	3.78495	4.4279	3.29898	16.1589	10.5531	11.777	14.8311	6.68746	5.08759	6.44915	4.77658	4.31059
AL023775.1	3.78221	2.02635	3.91684	3.13311	3.62851	2.56982	3.3833	4.72404	5.73101	2.97434	4.1971	5.66392
SORT1	3.78176	4.76628	1.76495	1.93642	1.93075	1.70203	1.8822	1.84999	1.91542	0.938127	1.14458	2.31546
MPDU1	3.77751	4.88896	1.81364	1.79312	1.89431	1.56177	1.55849	2.23496	2.50315	1.52793	1.94998	1.98867
H4C9	3.77723	3.78204	3.4737	4.12396	2.77494	6.6473	10.95	2.34589	2.17822	2.08953	6.447	1.53238
NAV1	3.77695	2.26354	1.56018	1.64947	1.61205	1.70071	1.5375	1.62153	1.73855	1.04087	1.60917	1.53704
C1QBP	3.77331	3.00878	2.99864	2.22426	1.85527	1.95774	1.6039	2.56757	2.99854	2.40606	1.70881	2.62245
ISG20L2	3.7728	4.31003	2.53008	4.26988	3.93112	4.49537	4.37608	4.51697	4.07271	3.88018	5.39358	3.43849
GLT8D1	3.77209	2.54982	2.77428	3.82001	3.54892	4.07554	2.79862	3.03991	3.58916	3.66919	2.10171	2.98647
DNAJA2	3.77076	3.73045	3.52451	5.10014	5.14686	5.00177	4.48679	4.37803	4.3657	4.47377	2.69932	4.32293
SEC13	3.77029	2.76738	3.03242	2.10509	1.72649	1.8644	1.60786	1.9523	1.97435	2.23478	1.41724	1.84442
MYL12BP1	3.76809	2.04439	2.8945	2.22323	1.71479	2.51099	1.83658	3.09766	3.36346	1.93203	1.52637	2.94833
CSNK2B	3.765	4.5557	2.40901	3.32618	2.48882	2.95619	3.86415	2.09157	1.66331	3.21943	1.42367	1.71164
CALM2P3	3.76485	2.93881	5.44873	7.33229	4.92051	5.17166	4.02669	3.23953	4.26957	6.38779	1.72398	3.48613
AC079250.1	3.76349	4.18753	2.21074	4.62717	1.76988	1.76271	6.70424	1.01318	1.19353	4.19215	2.613	1.45139
NKAIN3-IT1	3.75884	4.90317	0.790673	43.2849	36.0443	52.7918	38.1702	12.2348	10.6427	14.1334	17.4384	16.8295
SGPL1	3.75702	3.57364	1.95773	3.18987	3.23602	3.33733	2.51808	3.12105	3.53788	2.60779	3.03206	3.75652
RBM39	3.75534	2.46279	3.04138	13.9383	13.9755	12.9162	15.0472	8.03722	7.03112	7.6848	6.88615	7.64603
AC091825.2	3.74812	2.71677	6.50941	3.99984	4.42962	2.07608	2.42957	36.1215	28.6162	7.70238	18.9387	27.1953
MEPCE	3.74647	5.20337	1.3378	3.71607	3.6312	3.18426	3.65257	2.44337	3.17167	2.59215	3.29907	2.58565
TOR1B	3.74607	3.04212	3.08885	2.55898	2.90106	2.62193	1.93792	2.73148	2.98294	2.42422	2.46852	2.47621
AC091429.1	3.74561	4.25359	2.40348	2.45759	1.76784	2.35715	3.53222	2.724	3.56834	3.41821	6.3918	3.58619
LIX1L	3.74506	3.50028	1.91757	2.82679	2.68607	2.67728	2.46721	2.36574	2.30566	2.54833	2.11921	2.46239
PRPF38A	3.74208	3.03432	1.78032	9.56426	8.56478	10.3886	7.3307	4.6604	5.27614	9.99759	3.78964	5.25105
NUDCD2	3.7347	3.3624	1.71893	5.71261	5.03013	5.5878	4.33264	3.27871	3.68098	4.05875	2.95437	3.97833
FUBP1	3.73369	3.458	2.49012	9.12158	8.87262	9.32876	9.53116	5.92862	6.34412	7.03789	6.26857	5.97335
AC011447.4	3.73331	2.05182	0.887647	4.90889	5.96933	8.15333	4.96958	9.10368	8.89978	8.88736	13.8005	6.99307
CYTH2	3.72987	5.45481	1.69863	5.56383	5.33756	6.38411	5.67676	2.81492	2.3811	2.46291	3.76951	2.28193
MT1E	3.72712	1.12598	2.26656	0.769669	1.27497	1.20988	0.500905	1.23233	0.239212	1.04238	0.244036	0.185115
PHLDA3	3.72653	3.41729	1.98866	0.326665	0.435065	0.369248	0.396845	1.43112	1.7828	2.21512	0.972067	1.29266
PTOV1	3.72342	6.71044	1.79498	4.34291	3.71129	3.32289	4.19453	2.92176	3.04414	2.41696	4.14561	2.33126
SKP1	3.72157	2.88788	2.80384	5.91799	4.67049	5.14074	4.38638	2.16641	2.21124	5.08012	1.51628	2.08608
HNRNPR	3.72078	3.16634	2.24095	9.73065	7.61888	8.22836	7.77161	5.87931	5.8069	4.78009	4.58395	6.25265
LAMC1	3.71658	1.46345	5.12614	1.02079	1.05765	0.986142	0.834039	1.96233	2.44486	1.95494	1.20593	2.19323
MYL6P5	3.71467	3.49064	4.69019	2.55448	1.7409	2.28459	1.43228	2.53504	2.20327	1.43595	2.50043	2.13762
LINC01560	3.7135	4.68707	1.16982	5.76854	6.72435	8.38722	4.36624	5.93508	6.37574	5.62204	3.70132	6.05098
ITM2B	3.70812	3.04213	3.26721	2.96729	2.34416	2.74739	2.28684	2.30395	2.29399	2.91544	1.96789	2.05157
ACTN1	3.70644	1.57866	5.09177	0.477131	0.581056	0.557895	0.449068	0.719061	0.827601	0.571069	0.617142	0.958115
PRPF38B	3.70601	2.83065	3.77028	19.433	18.3513	17.8999	24.7379	10.3689	11.6016	14.4551	10.3816	10.1162
EFNB2	3.69946	3.72137	3.44276	6.70901	6.14248	5.32907	5.42523	3.01944	2.95929	3.98525	3.2417	3.11957
NEAT1	3.6966	3.36578	4.17739	4.96411	7.58349	7.30448	7.21556	9.88621	7.78595	18.3564	6.38847	3.63077
C1orf216	3.69514	4.17256	2.89985	1.25568	1.85102	1.24391	1.48186	1.79064	2.42864	2.38083	1.79956	1.52397
AC078909.2	3.69435	5.44827	1.96758	8.1042	7.56101	11.4838	7.84868	17.5108	11.533	20.5506	26.6996	13.3872
MSN	3.69334	2.77054	3.94179	1.42185	1.31432	1.20879	1.17089	1.50798	1.9863	1.78518	1.7547	1.9812
CNPPD1	3.69203	5.32839	1.91854	2.97137	3.79203	2.79262	3.81223	2.0172	2.10793	2.92285	3.47007	1.84334
ORC6	3.68885	3.21318	1.80755	5.01094	4.14833	5.27809	4.41021	3.09301	3.55747	1.24713	2.11818	4.66418
DDX56	3.68719	3.59612	3.33444	3.85805	4.22574	4.09613	4.23864	3.52057	3.90052	2.63466	3.88955	3.22046
THYN1	3.68464	4.17841	1.22747	7.6367	7.31488	8.29453	6.82915	5.16554	4.98489	6.21469	5.62363	5.78749
PSMD13	3.68083	3.38758	2.50534	2.83872	2.51668	3.05618	2.98957	2.22435	2.55846	2.1805	2.13818	2.45064
MRPS30	3.67909	3.00285	3.54641	5.07165	5.14323	5.53332	4.73281	3.93893	3.90402	5.2019	3.37284	3.35817
MIS12	3.67878	3.07313	2.02656	6.61709	8.3831	7.76432	5.46775	8.38934	8.17739	6.43642	5.55113	7.34975
MRPL28	3.67682	4.44958	2.50884	2.19262	1.61225	1.95497	2.18915	2.85223	2.31496	2.35762	1.8988	1.82921
C8orf33	3.67076	3.9905	2.05307	3.53308	3.50774	3.50043	2.814	4.68053	5.5309	2.67996	3.47983	4.86203
STK25	3.66664	4.55547	3.0334	3.39333	2.72449	3.27037	2.84862	2.12082	3.01135	2.52972	3.1269	2.27227
LRRC4	3.66664	5.93831	0.620436	8.52428	6.24458	5.61728	6.38269	6.01447	6.67225	3.97778	6.29322	6.20711
AL663058.1	3.66664	1.87015	1.94173	3.25981	2.93137	3.39722	1.70829	3.13351	3.08069	2.12085	1.51321	2.25156
KIF5B	3.66432	1.45556	3.97897	8.28209	7.99637	7.6599	7.62733	5.51811	6.44253	6.53777	3.51598	5.84747
AL358942.1	3.66352	3.65941	3.15239	3.13496	2.41084	2.50823	4.18002	3.40325	4.00522	2.6126	4.52549	4.9908
NOTCH3	3.66201	3.51853	1.8501	2.26187	1.98866	1.65128	2.19016	1.18922	1.88529	1.17137	2.56822	2.01951
TMEM167B	3.6607	3.32881	3.29163	9.48462	7.68522	7.54051	7.07903	2.51921	2.93168	7.12429	2.2575	2.25168
CASC3	3.66008	3.84104	2.09671	6.00814	5.87727	6.65547	5.81441	6.95972	6.43101	6.19015	8.26909	5.41463
MIDN	3.65729	3.79472	2.11201	8.17762	6.72052	6.23	12.3664	3.33937	3.76992	3.64997	6.97068	2.85571
RBMS1P1	3.65712	1.17247	6.9321	0.409074	0.406077	0.29119	0.520623	0.163351	0.417279	0.107726	0.184467	0.464186
NUTF2	3.65577	3.28802	2.83664	1.91441	1.66344	1.53739	1.76931	2.0957	2.27292	1.93731	1.51108	1.88253
HIGD1AP14	3.65359	3.74829	2.77982	3.36285	3.42167	5.71845	4.47439	2.789	2.09034	4.42787	3.22244	3.40114
DAG1	3.65091	4.05259	2.07933	2.62901	2.70449	2.37569	2.48594	2.77206	3.71831	2.48764	2.84573	3.35885
PPP4C	3.64713	4.18876	2.23376	2.15702	2.00873	1.95635	2.00676	1.64311	2.07215	1.93483	2.02053	1.49316
SDF2	3.64571	3.16168	2.22184	2.55335	2.19212	2.35668	1.49665	3.64007	3.10841	2.1379	1.73151	3.05459
FOXC2	3.64261	0.434688	4.88374	0.0232829	0	0.0257809	0	0.00500625	0.0467577	0.018394	0.0183736	0.00804078
SMC1A	3.64196	3.62934	2.19285	6.57526	6.40545	7.25095	7.76674	6.18926	7.58314	4.1152	7.80954	7.68178
RXRB	3.63772	4.4213	1.98033	3.43824	3.9239	3.14745	3.81888	2.77793	3.39619	2.86148	4.77134	3.03033
AC104297.1	3.62866	2.72711	2.58429	4.91925	4.91147	6.27841	2.89368	3.75771	3.7263	3.49767	1.13395	3.40667
TMEM115	3.62744	4.95144	2.23075	1.792	2.16765	1.49603	1.84471	2.18716	2.08666	3.05125	1.52951	1.63675
RHOT2	3.62012	3.70032	1.9628	2.99543	2.44594	2.51839	4.49465	1.81025	1.80665	1.94763	2.20731	1.57091
SERINC3	3.61333	2.71174	4.3037	2.48182	2.71738	2.58771	2.27843	3.28487	3.79033	3.7427	2.74933	2.70919
GTF2F2P1	3.61224	2.06502	3.91144	3.20462	4.21003	4.60187	1.94654	2.00255	3.24016	2.34711	1.50153	3.49308
TRO	3.60747	3.82718	1.82482	6.64163	6.31758	6.34009	6.76278	6.79281	6.4795	4.19372	9.1122	5.43388
WSB1	3.60723	2.70548	2.88678	20.9597	17.1476	20.0478	19.8697	9.32758	8.68792	12.1405	9.28541	9.31769
XRCC5	3.60109	2.98475	2.58133	4.24332	3.7846	4.47878	3.51645	3.84284	4.04617	3.89559	2.87884	4.05174
AL136298.3	3.60057	4.44793	1.97921	6.13151	7.23599	6.5649	4.30921	7.55074	7.15745	9.12756	5.87834	7.14007
VN1R83P	3.60057	2.45695	1.7593	5.97949	7.86979	7.06989	6.15601	3.62828	4.81686	5.56461	4.49873	2.99253
CD320	3.59661	3.4562	3.24374	1.54544	1.23069	1.39138	1.01768	1.35325	1.65574	1.57465	1.37202	1.41784
CTNNB1	3.59466	3.20193	2.03484	4.44715	4.61232	4.28386	4.7242	4.61964	5.42414	3.3681	3.64717	5.56906
ALG2	3.5942	2.94893	3.68123	2.86693	3.4813	2.58748	3.01219	3.41191	3.65541	3.68575	3.2295	3.47731
SLC25A44	3.59355	3.99818	1.93067	3.18332	4.13474	2.77141	3.4021	4.73461	5.52259	2.49604	4.5884	4.49794
DNAJB1	3.59307	3.46678	2.8249	23.582	47.61	18.1529	35.4244	2.16231	2.55722	2.09017	1.86948	2.50957
REEP4	3.59295	2.34447	1.36613	1.08747	1.28858	1.42595	1.02906	1.07067	1.04597	0.872684	0.474249	0.972495
ATP5PDP4	3.58928	3.13473	2.47193	5.22131	4.65061	6.46475	5.53573	5.02142	5.02039	3.22495	3.3712	3.09819
MLC1	3.58877	7.43013	0.651899	3.77998	3.26585	2.4569	3.25176	2.96273	3.04621	3.63929	2.60689	2.68
NAB2	3.58855	3.87687	0.849978	2.29083	1.69147	2.33523	1.42761	3.12011	3.63594	3.51184	3.3037	2.93869
FNDC4	3.58594	4.32644	1.79563	4.11048	3.01179	2.72638	3.16423	3.01463	3.43723	3.07052	2.90653	3.16238
PPP1R15A	3.58498	3.82684	3.30214	26.0809	28.5899	23.4368	26.8893	2.85713	4.49309	6.83718	6.99313	2.28167
HSPD1P4	3.57826	1.95713	4.59218	5.89923	8.54766	5.86575	7.64865	4.13807	4.93185	5.39198	4.19606	6.02969
RPS27L	3.56935	2.24596	2.39327	1.3038	0.943172	1.19028	0.851888	1.63735	1.308	3.35491	0.817638	1.18331
PDGFRB	3.56885	0.790674	1.37287	1.04967	1.08013	0.956617	1.00401	0.907739	0.712694	0.722271	0.857906	0.85681
[truncated: 56,477 more rows]
