# Supplementary material for: Conservation and divergence of vulnerability and responses to stressors between human and mouse astrocytes
Source: Nat Commun. 2021 Jun 25;12:3958. doi: 10.1038/s41467-021-24232-3 (PMC8233314; doi:10.1038/s41467-021-24232-3)
Supplement: Supplementary file 4 — Supplementary Data 2 [file 41467_2021_24232_MOESM4_ESM.xlsx]

## Sheet: Culture_higher_than_acute
#term ID	term description	observed gene count	background gene count	false discovery rate	matching proteins in your network (IDs)	matching proteins in your network (labels)
GO:0051179	localization	439	5233	0.0029	ENSP00000000412,ENSP00000006053,ENSP00000007722,ENSP00000016171,ENSP00000053867,ENSP00000064571,ENSP00000162749,ENSP00000171111,ENSP00000172229,ENSP00000176183,ENSP00000182527,ENSP00000187762,ENSP00000194530,ENSP00000200181,ENSP00000204726,ENSP00000215095,ENSP00000215730,ENSP00000215754,ENSP00000215838,ENSP00000216181,ENSP00000217420,ENSP00000217909,ENSP00000218388,ENSP00000220166,ENSP00000222256…	ABCA1,ABCA2,ABCA3,ABCB6,ABCC3,ACKR3,ACOX2,ACTN1,ACTN4,ADAM9,ADAMTS9,ADCYAP1,ADM,AKAP3,AKR1C1,ANTXR2,ANXA1,ANXA2,ANXA5,AP1S1,AP3D1,AQP11,ARCN1,ARHGAP35,ARPC2,ASCL1,ATG9A,ATP13A1,ATP1A1,ATP5B,ATP6AP1,ATP6V0D1,ATP6V1C1,ATP6V1E1,ATP7B,B9D1,BANF1,BAX,BBC3,BBS12,BCL11B,BCL2L1,BEST3,BET1L,BLOC1S4,BNIP3,BSG,C5orf45,CAD,CADM3,CAP1,CAV1,CBLN4,CCND1,CD34,CD44,CD63,CDC42BPB,CDH2,CDK5,CHI3L1,CHP1,CHRNA10,CHRN…
GO:0009968	negative regulation of signal transduction	125	1160	0.0033	ENSP00000006053,ENSP00000007722,ENSP00000166139,ENSP00000194530,ENSP00000215754,ENSP00000216117,ENSP00000217233,ENSP00000223095,ENSP00000226760,ENSP00000227507,ENSP00000229416,ENSP00000233809,ENSP00000233813,ENSP00000234198,ENSP00000240100,ENSP00000243077,ENSP00000246672,ENSP00000247665,ENSP00000249075,ENSP00000249749,ENSP00000250699,ENSP00000252809,ENSP00000253063,ENSP00000253794,ENSP00000259526…	ACKR3,ADIPOR1,ADM,AR,ARHGAP35,BAX,BCL2L1,BEND6,BGN,CARD8,CAV1,CCND1,CD44,CDH2,CHP1,CHRNA10,CHST11,CPNE1,CREB3L1,CUL3,CX3CL1,DKK1,DLK1,DLL4,DLX1,DLX2,DNM1,DRAXIN,DUSP4,DUSP6,DUSP7,ECM1,EGF,FAM65A,FSTL3,GBP1,GCLC,GCLM,GDF15,GLIS2,GNB2L1,GRB10,GRINA,HGS,HIPK2,HMOX1,HOMER2,HOMER3,HTT,IGBP1,IGFBP2,IGFBP5,IRS1,ITGA3,KANK1,KCTD13,KCTD21,LGR4,LIF,LRP1,LRRC14,LRRC66,MCC,MEIS3,MIF,MMP14,MMRN2,NEUROD1,NF2,N…
GO:0010646	regulation of cell communication	293	3327	0.0033	ENSP00000006053,ENSP00000007722,ENSP00000053867,ENSP00000155926,ENSP00000162749,ENSP00000166139,ENSP00000176183,ENSP00000194530,ENSP00000202967,ENSP00000215095,ENSP00000215754,ENSP00000216117,ENSP00000217233,ENSP00000217964,ENSP00000218388,ENSP00000220166,ENSP00000222256,ENSP00000222345,ENSP00000223095,ENSP00000226760,ENSP00000227507,ENSP00000228280,ENSP00000228850,ENSP00000229416,ENSP00000230361…	ABCA1,ABHD6,ACKR3,ACTN4,ADAM9,ADCYAP1,ADIPOR1,ADM,ADM2,AKAP1,AKAP3,AKR1C2,ANXA1,AR,ARHGAP29,ARHGAP31,ARHGAP35,ARHGDIA,ARHGEF12,ASCL1,ATP6AP1,BAX,BBC3,BCL2L1,BEND6,BGN,BNIP3,CALB1,CAMK2D,CARD8,CAV1,CCND1,CD44,CD63,CDH2,CDK5,CDKN1C,CDKN2B,CHI3L1,CHP1,CHRNA10,CHST11,CKLF,CMTM1,CNTNAP1,CPNE1,CREB3L1,CRH,CTSH,CUL3,CX3CL1,CXCL14,CYFIP2,CYP1B1,DDRGK1,DKK1,DLK1,DLL4,DLX1,DLX2,DNM1,DRAXIN,DRD4,DUSP4,DUSP6…
GO:0010648	negative regulation of cell communication	133	1255	0.0033	ENSP00000006053,ENSP00000007722,ENSP00000166139,ENSP00000194530,ENSP00000202967,ENSP00000215754,ENSP00000216117,ENSP00000217233,ENSP00000223095,ENSP00000226760,ENSP00000227507,ENSP00000229416,ENSP00000233809,ENSP00000233813,ENSP00000234198,ENSP00000240100,ENSP00000243077,ENSP00000246672,ENSP00000247665,ENSP00000249075,ENSP00000249749,ENSP00000250699,ENSP00000252809,ENSP00000253063,ENSP00000253794…	ABHD6,ACKR3,ADIPOR1,ADM,AR,ARHGAP35,BAX,BCL2L1,BEND6,BGN,CARD8,CAV1,CCND1,CD44,CDH2,CHP1,CHRNA10,CHST11,CPNE1,CREB3L1,CRH,CUL3,CX3CL1,DKK1,DLK1,DLL4,DLX1,DLX2,DNM1,DRAXIN,DUSP4,DUSP6,DUSP7,ECM1,EGF,FAM65A,FSTL3,GBP1,GCLC,GCLM,GDF15,GLIS2,GNB2L1,GRB10,GRINA,HGS,HIPK2,HMOX1,HOMER2,HOMER3,HTT,IGBP1,IGFBP2,IGFBP5,IL11,IRS1,ITGA3,JAGN1,KANK1,KCTD13,KCTD21,LGR4,LIF,LRP1,LRRC14,LRRC66,MCC,MEIS3,MIF,MMP1…
GO:0023051	regulation of signaling	295	3360	0.0033	ENSP00000006053,ENSP00000007722,ENSP00000053867,ENSP00000155926,ENSP00000162749,ENSP00000166139,ENSP00000176183,ENSP00000194530,ENSP00000202967,ENSP00000215095,ENSP00000215754,ENSP00000216117,ENSP00000217233,ENSP00000217964,ENSP00000218388,ENSP00000220166,ENSP00000222256,ENSP00000222345,ENSP00000223095,ENSP00000226760,ENSP00000227507,ENSP00000228280,ENSP00000228850,ENSP00000229416,ENSP00000230361…	ABCA1,ABHD6,ACKR3,ACTN4,ADAM9,ADCYAP1,ADIPOR1,ADM,ADM2,AKAP1,AKAP3,AKR1C2,ANXA1,ANXA2,AR,ARHGAP29,ARHGAP31,ARHGAP35,ARHGDIA,ARHGEF12,ASCL1,ATP6AP1,BAX,BBC3,BCL2L1,BEND6,BGN,BNIP3,CALB1,CAMK2D,CARD8,CAV1,CCND1,CD44,CD63,CDH2,CDK5,CDKN1C,CDKN2B,CHI3L1,CHP1,CHRNA10,CHST11,CKLF,CMTM1,CNTNAP1,CPNE1,CREB3L1,CRH,CTSH,CUL3,CX3CL1,CXCL14,CYFIP2,CYP1B1,DDRGK1,DKK1,DLK1,DLL4,DLX1,DLX2,DNM1,DRAXIN,DRD4,DUSP4…
GO:0023057	negative regulation of signaling	133	1258	0.0033	ENSP00000006053,ENSP00000007722,ENSP00000166139,ENSP00000194530,ENSP00000202967,ENSP00000215754,ENSP00000216117,ENSP00000217233,ENSP00000223095,ENSP00000226760,ENSP00000227507,ENSP00000229416,ENSP00000233809,ENSP00000233813,ENSP00000234198,ENSP00000240100,ENSP00000243077,ENSP00000246672,ENSP00000247665,ENSP00000249075,ENSP00000249749,ENSP00000250699,ENSP00000252809,ENSP00000253063,ENSP00000253794…	ABHD6,ACKR3,ADIPOR1,ADM,AR,ARHGAP35,BAX,BCL2L1,BEND6,BGN,CARD8,CAV1,CCND1,CD44,CDH2,CHP1,CHRNA10,CHST11,CPNE1,CREB3L1,CRH,CUL3,CX3CL1,DKK1,DLK1,DLL4,DLX1,DLX2,DNM1,DRAXIN,DUSP4,DUSP6,DUSP7,ECM1,EGF,FAM65A,FSTL3,GBP1,GCLC,GCLM,GDF15,GLIS2,GNB2L1,GRB10,GRINA,HGS,HIPK2,HMOX1,HOMER2,HOMER3,HTT,IGBP1,IGFBP2,IGFBP5,IL11,IRS1,ITGA3,JAGN1,KANK1,KCTD13,KCTD21,LGR4,LIF,LRP1,LRRC14,LRRC66,MCC,MEIS3,MIF,MMP1…
GO:0032502	developmental process	445	5401	0.0033	ENSP00000006053,ENSP00000007722,ENSP00000053243,ENSP00000162749,ENSP00000166139,ENSP00000171111,ENSP00000172229,ENSP00000194530,ENSP00000196061,ENSP00000200181,ENSP00000210633,ENSP00000215095,ENSP00000215754,ENSP00000216117,ENSP00000216181,ENSP00000217086,ENSP00000217420,ENSP00000218388,ENSP00000219070,ENSP00000220166,ENSP00000221166,ENSP00000222256,ENSP00000222345,ENSP00000222673,ENSP00000222747…	ABCB6,ABLIM1,ACKR3,ACRV1,ACTA2,ACTN1,ADAM23,ADAM9,ADAMTS4,ADAMTS9,ADCYAP1,ADM,ADM2,AIFM1,AKR1C1,AKR1C2,ALDH3A2,ALOX12,ANXA1,ANXA2,ANXA4,AP3D1,AQP11,AR,ARCN1,ARHGAP35,ARHGDIA,ASCL1,ATIC,ATOH8,ATP5B,ATP6V0D1,ATP7B,ATRN,AVIL,B9D1,BAX,BBC3,BCL11B,BCL2L1,BEND6,BHLHE22,BLOC1S4,BNIP3,BSG,CAD,CALB1,CAMK2D,CAP1,CAV1,CBR1,CCDC182,CCDC78,CCM2,CCND1,CCNO,CD34,CD44,CD63,CDH2,CDHR5,CDK5,CDKL1,CDKN1A,CDKN2B,CER…
GO:0009966	regulation of signal transduction	269	3033	0.0037	ENSP00000006053,ENSP00000007722,ENSP00000053867,ENSP00000155926,ENSP00000162749,ENSP00000166139,ENSP00000176183,ENSP00000194530,ENSP00000215095,ENSP00000215754,ENSP00000216117,ENSP00000217233,ENSP00000217964,ENSP00000218388,ENSP00000220166,ENSP00000222345,ENSP00000223095,ENSP00000226760,ENSP00000227507,ENSP00000228280,ENSP00000228850,ENSP00000229416,ENSP00000230361,ENSP00000233809,ENSP00000233813…	ABCA1,ABHD6,ACKR3,ACTN4,ADAM9,ADCYAP1,ADIPOR1,ADM,ADM2,AKAP1,AKAP3,AKR1C2,AR,ARHGAP29,ARHGAP31,ARHGAP35,ARHGDIA,ARHGEF12,ASCL1,ATP6AP1,BAX,BBC3,BCL2L1,BEND6,BGN,BNIP3,CAMK2D,CARD8,CAV1,CCND1,CD44,CD63,CDH2,CDK5,CDKN1C,CDKN2B,CHI3L1,CHP1,CHRNA10,CHST11,CKLF,CMTM1,CNTNAP1,CPNE1,CREB3L1,CRH,CTSH,CUL3,CX3CL1,CXCL14,CYFIP2,CYP1B1,DDRGK1,DKK1,DLK1,DLL4,DLX1,DLX2,DNM1,DRAXIN,DRD4,DUSP4,DUSP6,DUSP7,ECM1,…
GO:0006810	transport	349	4130	0.0053	ENSP00000000412,ENSP00000016171,ENSP00000053867,ENSP00000064571,ENSP00000172229,ENSP00000176183,ENSP00000182527,ENSP00000187762,ENSP00000194530,ENSP00000204726,ENSP00000215095,ENSP00000215730,ENSP00000215754,ENSP00000215838,ENSP00000216181,ENSP00000217420,ENSP00000217909,ENSP00000218388,ENSP00000220166,ENSP00000222256,ENSP00000223095,ENSP00000224807,ENSP00000225576,ENSP00000227507,ENSP00000230361…	ABCA1,ABCA2,ABCA3,ABCB6,ABCC3,ACKR3,ACOX2,ACTN1,ACTN4,ADAMTS9,ADCYAP1,ADM,AKR1C1,ANTXR2,ANXA1,ANXA2,ANXA5,AP1S1,AP3D1,AQP11,ARCN1,ARPC2,ATG9A,ATP13A1,ATP1A1,ATP5B,ATP6AP1,ATP6V0D1,ATP6V1C1,ATP6V1E1,ATP7B,BANF1,BAX,BBC3,BBS12,BCL2L1,BEST3,BET1L,BLOC1S4,BNIP3,BSG,CAD,CAP1,CAV1,CBLN4,CCND1,CD44,CD63,CDK5,CHI3L1,CHP1,CHRNA10,CHRNG,CKLF,CLCN6,CLCN7,CLDN15,CLEC5A,CLIC1,CLTA,CNP,COG1,COPB2,COPE,COPG1,CO…
GO:0010941	regulation of cell death	159	1638	0.0055	ENSP00000006053,ENSP00000162749,ENSP00000172229,ENSP00000194530,ENSP00000202967,ENSP00000215754,ENSP00000216117,ENSP00000218388,ENSP00000220166,ENSP00000223095,ENSP00000226760,ENSP00000229239,ENSP00000229416,ENSP00000243077,ENSP00000250498,ENSP00000251535,ENSP00000252699,ENSP00000252809,ENSP00000253083,ENSP00000257868,ENSP00000259526,ENSP00000261584,ENSP00000262395,ENSP00000263726,ENSP00000263798…	ACKR3,ACOX2,ACTN1,ACTN4,ADCYAP1,ADM,AIFM1,AIFM2,ALOX12,AMIGO2,ANXA1,ANXA4,ANXA5,AR,ARHGDIA,ARHGEF12,ASCL1,BAX,BBC3,BCL11B,BCL2L1,BCL2L13,BLID,BNIP3,CAMK2D,CARD8,CAV1,CD34,CD44,CDK5,CDKN1A,CHP1,CHST11,CLEC5A,CREB3L1,CRH,CST3,CTSH,CX3CL1,CYP1B1,DAD1,DDRGK1,DHCR24,DKK1,DLX1,DRAXIN,DUSP6,EN2,ENSG00000196689,FBXO10,FGFR1,FLNA,FOSL1,G6PD,GABRB3,GAPDH,GAS1,GCLC,GCLM,GDF11,GDF15,GDF7,GNB2L1,GNRH1,GPNMB,G…
GO:0071702	organic substance transport	191	2040	0.0055	ENSP00000000412,ENSP00000064571,ENSP00000172229,ENSP00000176183,ENSP00000182527,ENSP00000194530,ENSP00000215095,ENSP00000215730,ENSP00000215838,ENSP00000216181,ENSP00000217420,ENSP00000222256,ENSP00000225576,ENSP00000233575,ENSP00000236495,ENSP00000242285,ENSP00000243077,ENSP00000243253,ENSP00000243389,ENSP00000249330,ENSP00000252100,ENSP00000252699,ENSP00000253063,ENSP00000253413,ENSP00000253794…	ABCA1,ABCA3,ABCB6,ABCC3,ACOX2,ACTN4,ADAMTS9,ADCYAP1,AKR1C1,ANXA1,AP1S1,AP3D1,ARCN1,ATG9A,ATP6AP1,ATP6V0D1,ATP6V1C1,ATP6V1E1,BBS12,BET1L,BSG,CAV1,CBLN4,CD63,CDK5,CHI3L1,CHP1,CLTA,COG1,COPB2,COPE,COPG1,CPT2,CTSA,CYB5R2,CYB5RL,DRD4,DUOXA1,EHD3,EIF2D,EIF4ENIF1,ENSG00000196689,FABP3,FAM21A,FAM21C,G6PC3,GM2A,GOLGA7B,HAP1,HDLBP,HGS,HIP1,HMGCL,HOMER3,IGF2BP3,ILDR2,IPO13,JAGN1,KCNJ10,KDELR1,KDELR3,KPNA6,L…
GO:0043436	oxoacid metabolic process	101	943	0.0073	ENSP00000162749,ENSP00000169298,ENSP00000196061,ENSP00000202967,ENSP00000215754,ENSP00000215862,ENSP00000216465,ENSP00000222673,ENSP00000229239,ENSP00000229416,ENSP00000236959,ENSP00000243776,ENSP00000244137,ENSP00000251535,ENSP00000253063,ENSP00000253382,ENSP00000255192,ENSP00000256854,ENSP00000258145,ENSP00000261622,ENSP00000261797,ENSP00000262288,ENSP00000263038,ENSP00000264705,ENSP00000265174…	ABHD14B,ACOX2,ACSF3,ACSS2,ADIPOR1,AKR1C1,AKR1C2,ALDH3A2,ALOX12,AMT,ATIC,BCAT2,BGN,BHMT2,BPHL,BSG,CAD,CBR1,CD44,CHP1,CHPF,CHST11,CHST12,CHST15,CKMT2,CPT2,CRTAP,CYP1B1,CYP4F11,CYP4V2,DCXR,ENOPH1,FABP3,FADS2,FAH,FASN,FN3K,GAD1,GAPDH,GCAT,GCLC,GCLM,GGT1,GLB1,GLUD2,GNS,GSTZ1,HADHB,HGD,HK1,HK3,HMGCL,IDS,LPIN1,LPIN3,MARS2,ME1,MIF,MORC2,MPC1,MRS2,MTHFD1L,NAGK,NAGS,NARS,NDST1,NFS1,NMNAT2,NPC1,OGDH,P4HB,PA…
GO:0044281	small molecule metabolic process	169	1779	0.0073	ENSP00000016171,ENSP00000162749,ENSP00000169298,ENSP00000196061,ENSP00000202967,ENSP00000215754,ENSP00000215838,ENSP00000215862,ENSP00000216465,ENSP00000216780,ENSP00000221130,ENSP00000222673,ENSP00000229239,ENSP00000229416,ENSP00000230048,ENSP00000233575,ENSP00000233813,ENSP00000236959,ENSP00000243776,ENSP00000244137,ENSP00000244669,ENSP00000251535,ENSP00000252603,ENSP00000253063,ENSP00000253382…	ABCA1,ABHD14B,ACOT13,ACOX2,ACSF3,ACSS2,ADCY9,ADCYAP1,ADIPOR1,ADM,AKR1C1,AKR1C2,ALDH3A2,ALOX12,AMT,APOA1BP,APOBEC2,ATIC,ATP5B,BCAT2,BGN,BHMT2,BPHL,BSG,CAD,CBR1,CD44,CHCHD10,CHP1,CHPF,CHST11,CHST12,CHST15,CKMT2,CNP,COX15,CPT2,CRTAP,CYP1B1,CYP4F11,CYP4V2,DCAKD,DCXR,DHCR24,DHCR7,DHRS7B,DPM2,ENOPH1,ENTPD7,EPHX1,FABP3,FADS2,FAH,FASN,FDPS,FGFR1,FN3K,G6PC3,G6PD,GAD1,GAL3ST3,GAPDH,GCAT,GCLC,GCLM,GGT1,GLB1…
GO:0048856	anatomical structure development	416	5085	0.0073	ENSP00000006053,ENSP00000007722,ENSP00000053243,ENSP00000162749,ENSP00000166139,ENSP00000171111,ENSP00000172229,ENSP00000194530,ENSP00000196061,ENSP00000200181,ENSP00000210633,ENSP00000215095,ENSP00000216117,ENSP00000216181,ENSP00000217086,ENSP00000217420,ENSP00000218388,ENSP00000219070,ENSP00000220166,ENSP00000221166,ENSP00000222256,ENSP00000222345,ENSP00000222673,ENSP00000222747,ENSP00000223095…	ABCB6,ABLIM1,ACKR3,ACRV1,ACTA2,ACTN1,ADAM23,ADAM9,ADAMTS4,ADAMTS9,ADCYAP1,ADM,ADM2,AIFM1,AKR1C1,AKR1C2,ALDH3A2,ALOX12,ANXA1,ANXA2,ANXA4,AQP11,AR,ARCN1,ARHGAP35,ARHGDIA,ASCL1,ATIC,ATOH8,ATP5B,ATP6V0D1,ATP7B,ATRN,AVIL,B9D1,BAX,BBC3,BCL11B,BCL2L1,BEND6,BHLHE22,BLOC1S4,BNIP3,BSG,CAD,CALB1,CAMK2D,CAP1,CAV1,CBR1,CCDC182,CCDC78,CCM2,CCND1,CCNO,CD34,CD44,CDH2,CDK5,CDKL1,CDKN1A,CDKN2B,CERS2,CHI3L1,CHRNA10…
GO:0051234	establishment of localization	355	4248	0.0073	ENSP00000000412,ENSP00000016171,ENSP00000053867,ENSP00000064571,ENSP00000172229,ENSP00000176183,ENSP00000182527,ENSP00000187762,ENSP00000194530,ENSP00000204726,ENSP00000215095,ENSP00000215730,ENSP00000215754,ENSP00000215838,ENSP00000216181,ENSP00000217420,ENSP00000217909,ENSP00000218388,ENSP00000220166,ENSP00000222256,ENSP00000223095,ENSP00000224807,ENSP00000225576,ENSP00000227507,ENSP00000230361…	ABCA1,ABCA2,ABCA3,ABCB6,ABCC3,ACKR3,ACOX2,ACTN1,ACTN4,ADAMTS9,ADCYAP1,ADM,AKR1C1,ANTXR2,ANXA1,ANXA2,ANXA5,AP1S1,AP3D1,AQP11,ARCN1,ARPC2,ATG9A,ATP13A1,ATP1A1,ATP5B,ATP6AP1,ATP6V0D1,ATP6V1C1,ATP6V1E1,ATP7B,BANF1,BAX,BBC3,BBS12,BCL2L1,BEST3,BET1L,BLOC1S4,BNIP3,BSG,CAD,CAP1,CAV1,CBLN4,CCND1,CD44,CD63,CDK5,CHI3L1,CHP1,CHRNA10,CHRNG,CKLF,CLCN6,CLCN7,CLDN15,CLEC5A,CLIC1,CLTA,CNP,COG1,COPB2,COPE,COPG1,CO…
GO:0042981	regulation of apoptotic process	146	1501	0.0083	ENSP00000006053,ENSP00000162749,ENSP00000172229,ENSP00000194530,ENSP00000202967,ENSP00000215754,ENSP00000216117,ENSP00000218388,ENSP00000220166,ENSP00000223095,ENSP00000226760,ENSP00000229239,ENSP00000229416,ENSP00000243077,ENSP00000250498,ENSP00000251535,ENSP00000252699,ENSP00000252809,ENSP00000253083,ENSP00000257868,ENSP00000261584,ENSP00000262395,ENSP00000263726,ENSP00000263798,ENSP00000264634…	ACKR3,ACTN1,ACTN4,ADCYAP1,ADM,AIFM1,AIFM2,ALOX12,AMIGO2,ANXA1,ANXA4,ANXA5,AR,ARHGDIA,ARHGEF12,ASCL1,BAX,BBC3,BCL11B,BCL2L1,BCL2L13,BLID,BNIP3,CAMK2D,CARD8,CAV1,CD44,CDK5,CDKN1A,CHST11,CLEC5A,CREB3L1,CTSH,CX3CL1,CYP1B1,DAD1,DDRGK1,DHCR24,DKK1,DLX1,DRAXIN,DUSP6,EN2,ENSG00000196689,FBXO10,FGFR1,FLNA,FOSL1,G6PD,GABRB3,GAPDH,GAS1,GCLC,GCLM,GDF11,GDF15,GDF7,GNB2L1,GNRH1,GRINA,GSN,HIP1,HIP1R,HIPK2,HMOX1…
GO:0007275	multicellular organism development	388	4726	0.0085	ENSP00000006053,ENSP00000007722,ENSP00000053243,ENSP00000162749,ENSP00000166139,ENSP00000171111,ENSP00000172229,ENSP00000200181,ENSP00000210633,ENSP00000215095,ENSP00000216117,ENSP00000216181,ENSP00000217086,ENSP00000217420,ENSP00000218388,ENSP00000219070,ENSP00000220166,ENSP00000221166,ENSP00000222256,ENSP00000222345,ENSP00000222673,ENSP00000222747,ENSP00000223095,ENSP00000225655,ENSP00000225927…	ABCB6,ABLIM1,ACKR3,ACRV1,ACTA2,ACTN1,ADAM23,ADAM9,ADAMTS4,ADAMTS9,ADCYAP1,ADM,ADM2,AIFM1,ALDH3A2,ALOX12,ANXA1,ANXA2,AQP11,AR,ARCN1,ARHGAP35,ARHGDIA,ASCL1,ATIC,ATOH8,ATP5B,ATP6V0D1,ATP7B,ATRN,AVIL,B9D1,BAX,BBC3,BCL11B,BCL2L1,BEND6,BHLHE22,BLOC1S4,BNIP3,BSG,CAD,CALB1,CAMK2D,CAV1,CCDC182,CCM2,CCND1,CD34,CD44,CDH2,CDK5,CDKL1,CDKN1A,CDKN2B,CERS2,CHI3L1,CHRNA10,CHST11,CLEC5A,CLP1,CLPTM1,CNP,CNTNAP1,COB…
GO:0043067	regulation of programmed cell death	147	1516	0.0085	ENSP00000006053,ENSP00000162749,ENSP00000172229,ENSP00000194530,ENSP00000202967,ENSP00000215754,ENSP00000216117,ENSP00000218388,ENSP00000220166,ENSP00000223095,ENSP00000226760,ENSP00000229239,ENSP00000229416,ENSP00000243077,ENSP00000250498,ENSP00000251535,ENSP00000252699,ENSP00000252809,ENSP00000253083,ENSP00000257868,ENSP00000261584,ENSP00000262395,ENSP00000263726,ENSP00000263798,ENSP00000264634…	ACKR3,ACTN1,ACTN4,ADCYAP1,ADM,AIFM1,AIFM2,ALOX12,AMIGO2,ANXA1,ANXA4,ANXA5,AR,ARHGDIA,ARHGEF12,ASCL1,BAX,BBC3,BCL11B,BCL2L1,BCL2L13,BLID,BNIP3,CAMK2D,CARD8,CAV1,CD44,CDK5,CDKN1A,CHST11,CLEC5A,CREB3L1,CST3,CTSH,CX3CL1,CYP1B1,DAD1,DDRGK1,DHCR24,DKK1,DLX1,DRAXIN,DUSP6,EN2,ENSG00000196689,FBXO10,FGFR1,FLNA,FOSL1,G6PD,GABRB3,GAPDH,GAS1,GCLC,GCLM,GDF11,GDF15,GDF7,GNB2L1,GNRH1,GRINA,GSN,HIP1,HIP1R,HIPK2,…
GO:0048585	negative regulation of response to stimulus	144	1483	0.0087	ENSP00000006053,ENSP00000007722,ENSP00000162749,ENSP00000166139,ENSP00000194530,ENSP00000215754,ENSP00000216117,ENSP00000217233,ENSP00000223095,ENSP00000226760,ENSP00000227507,ENSP00000229416,ENSP00000233809,ENSP00000233813,ENSP00000234198,ENSP00000240100,ENSP00000243077,ENSP00000246672,ENSP00000247665,ENSP00000249075,ENSP00000249749,ENSP00000250699,ENSP00000251535,ENSP00000252809,ENSP00000253063…	ACKR3,ADCYAP1,ADIPOR1,ADM,ALOX12,ANXA1,ANXA2,AR,ARHGAP35,BAX,BCDIN3D,BCL2L1,BEND6,BGN,CARD8,CAV1,CCND1,CD34,CD44,CDH2,CERS2,CHP1,CHRNA10,CHST11,CORO1B,CPNE1,CREB3L1,CUL3,CX3CL1,DKK1,DLK1,DLL4,DLX1,DLX2,DNM1,DRAXIN,DUSP4,DUSP6,DUSP7,ECM1,EGF,FAM65A,FCRLB,FSTL3,GBP1,GCLC,GCLM,GDF15,GLIS2,GNB2L1,GRB10,GRINA,HGS,HIPK2,HMOX1,HOMER2,HOMER3,HTT,IGBP1,IGFBP2,IGFBP5,IRS1,ITGA3,JAGN1,KANK1,KCTD13,KCTD21,LG…
GO:1901135	carbohydrate derivative metabolic process	111	1083	0.0098	ENSP00000002596,ENSP00000016171,ENSP00000169298,ENSP00000220562,ENSP00000222673,ENSP00000225927,ENSP00000229239,ENSP00000230048,ENSP00000233616,ENSP00000236959,ENSP00000243776,ENSP00000244669,ENSP00000250498,ENSP00000252603,ENSP00000253382,ENSP00000257770,ENSP00000258145,ENSP00000261797,ENSP00000262030,ENSP00000264705,ENSP00000265174,ENSP00000267814,ENSP00000269097,ENSP00000269228,ENSP00000270776…	ABHD14B,ACOT13,ACP6,ACSF3,ACSS2,ADAMTS9,ADCY9,ADCYAP1,ADM,AKR1C1,AKR1C2,APOBEC2,ATIC,ATP5B,B3GNT9,BAX,BGN,CAD,CD44,CHCHD10,CHP1,CHPF,CHST11,CHST12,CHST15,COX15,CTSA,CYTL1,DAD1,DCAKD,DCXR,DOLK,DPM2,EXTL3,FASN,FBXO2,FN3K,G6PC3,G6PD,GAL3ST1,GAL3ST3,GANAB,GAPDH,GLB1,GM2A,GNS,HINT1,HK1,HK3,HMGCL,HS3ST1,IDS,KRTCAP2,LCTL,LYG1,LYG2,MAN2A2,MAN2B2,MGAT4B,MOCS1,MOGS,MPC1,MPPE1,MT-CO1,MT-CO2,MYH3,MYH7,NAGK,N…
GO:0048731	system development	343	4144	0.0143	ENSP00000006053,ENSP00000007722,ENSP00000162749,ENSP00000166139,ENSP00000172229,ENSP00000200181,ENSP00000210633,ENSP00000215095,ENSP00000216117,ENSP00000216181,ENSP00000217086,ENSP00000217420,ENSP00000218388,ENSP00000219070,ENSP00000220166,ENSP00000221166,ENSP00000222256,ENSP00000222345,ENSP00000222673,ENSP00000222747,ENSP00000223095,ENSP00000225655,ENSP00000225927,ENSP00000226760,ENSP00000227507…	ABCB6,ABLIM1,ACKR3,ACTA2,ACTN1,ADAM23,ADAM9,ADAMTS4,ADAMTS9,ADCYAP1,ADM,ADM2,AIFM1,ALDH3A2,ALOX12,ANXA1,ANXA2,AQP11,AR,ARCN1,ARHGAP35,ARHGDIA,ASCL1,ATIC,ATOH8,ATP5B,ATP6V0D1,ATP7B,ATRN,AVIL,B9D1,BAX,BCL11B,BCL2L1,BEND6,BHLHE22,BLOC1S4,BNIP3,BSG,CAD,CALB1,CAMK2D,CAV1,CCDC182,CCM2,CCND1,CD34,CD44,CDH2,CDK5,CDKL1,CDKN1A,CDKN2B,CERS2,CHI3L1,CHRNA10,CHST11,CLEC5A,CLP1,CNP,CNTNAP1,COBL,COL4A1,COL4A2,CP…
GO:0051186	cofactor metabolic process	57	467	0.0155	ENSP00000016171,ENSP00000215838,ENSP00000216117,ENSP00000216465,ENSP00000221130,ENSP00000222673,ENSP00000229239,ENSP00000229416,ENSP00000230048,ENSP00000236959,ENSP00000252603,ENSP00000253382,ENSP00000255192,ENSP00000257770,ENSP00000263038,ENSP00000263368,ENSP00000265316,ENSP00000267803,ENSP00000270776,ENSP00000287713,ENSP00000288014,ENSP00000292432,ENSP00000295304,ENSP00000299299,ENSP00000302108…	ABCB6,ACOT13,ACSF3,ACSS2,AKR1C1,AKR1C2,ALAS1,APOA1BP,ATIC,BHMT2,BLVRB,CHAC2,COX15,CYP4F11,DCAKD,DCXR,DUOXA1,FASN,FECH,G6PD,GAPDH,GCLC,GCLM,GGT1,GSR,GSTZ1,HK1,HK3,HMGCL,HMOX1,ISCU,ME1,MOCS1,MPC1,MTHFD1L,NFE2L1,NFS1,NMNAT2,NT5E,OGDH,PANK1,PCBD1,PFKFB2,PFKP,PGD,PGLS,PHYH,PIPOX,PKM,SCD,SHMT2,SLC11A2,TALDO1,TCN2,THTPA,TKT,UROS
GO:0051188	cofactor biosynthetic process	33	218	0.0172	ENSP00000016171,ENSP00000222673,ENSP00000229239,ENSP00000229416,ENSP00000236959,ENSP00000253382,ENSP00000265316,ENSP00000287713,ENSP00000292432,ENSP00000295304,ENSP00000299299,ENSP00000302108,ENSP00000304592,ENSP00000308515,ENSP00000320171,ENSP00000354223,ENSP00000354855,ENSP00000356047,ENSP00000357218,ENSP00000357787,ENSP00000358719,ENSP00000359258,ENSP00000359380,ENSP00000362282,ENSP00000363205…	ABCB6,ACSF3,ACSS2,ALAS1,APOA1BP,ATIC,CHAC2,COX15,DCAKD,FASN,FECH,GAPDH,GCLC,GCLM,GGT1,HK1,HK3,ME1,MOCS1,MPC1,MTHFD1L,NFE2L1,NFS1,NMNAT2,OGDH,PANK1,PCBD1,PFKFB2,PFKP,PKM,SCD,SLC11A2,UROS
GO:0035295	tube development	85	793	0.0183	ENSP00000006053,ENSP00000007722,ENSP00000166139,ENSP00000200181,ENSP00000216117,ENSP00000216181,ENSP00000217086,ENSP00000219070,ENSP00000220166,ENSP00000222256,ENSP00000222747,ENSP00000223095,ENSP00000225655,ENSP00000228741,ENSP00000233813,ENSP00000243077,ENSP00000249075,ENSP00000249749,ENSP00000254958,ENSP00000255409,ENSP00000257868,ENSP00000259526,ENSP00000262030,ENSP00000262395,ENSP00000264634…	ACKR3,ADAMTS9,ADM,ADM2,ANXA2,AQP11,AR,ARHGAP35,ASCL1,ATOH8,ATP5B,BAX,CALB1,CAV1,CCM2,CD34,CDH2,CDKN1A,CHI3L1,COBL,COL4A1,COL4A2,CRH,CTSH,CX3CL1,CYP1B1,DHCR7,DLL4,ECM1,EGF,ELK3,FGF1,FGFR1,FSTL3,GBX2,GDF11,GDF7,GJB5,HMOX1,HTATIP2,IGFBP5,ITGA3,ITGA5,ITGB4,JAG1,LGR4,LIF,LRP1,MMP14,MMP2,MMRN2,MTHFD1L,MYH9,NOV,NRCAM,NRP1,NRP2,PDGFC,PFN1,PLCD3,PLXNB2,PLXND1,PRKACA,PROX1,RAB3A,RBPMS2,SALL4,SCG2,SDC1,SERP…
GO:0019752	carboxylic acid metabolic process	90	854	0.0188	ENSP00000162749,ENSP00000169298,ENSP00000196061,ENSP00000202967,ENSP00000215754,ENSP00000215862,ENSP00000216465,ENSP00000222673,ENSP00000229239,ENSP00000229416,ENSP00000236959,ENSP00000244137,ENSP00000251535,ENSP00000253063,ENSP00000253382,ENSP00000255192,ENSP00000256854,ENSP00000261622,ENSP00000262288,ENSP00000263038,ENSP00000264705,ENSP00000265322,ENSP00000267814,ENSP00000269228,ENSP00000270776…	ACOX2,ACSF3,ACSS2,ADIPOR1,AKR1C1,AKR1C2,ALDH3A2,ALOX12,AMT,ATIC,BCAT2,BGN,BHMT2,BPHL,BSG,CAD,CBR1,CD44,CHP1,CHST12,CKMT2,CPT2,CRTAP,CYP1B1,CYP4F11,CYP4V2,DCXR,ENOPH1,FABP3,FADS2,FAH,FASN,FN3K,GAD1,GAPDH,GCAT,GCLC,GCLM,GGT1,GLUD2,GSTZ1,HADHB,HGD,HK1,HK3,HMGCL,LPIN1,LPIN3,MARS2,ME1,MIF,MORC2,MPC1,MRS2,MTHFD1L,NAGK,NAGS,NARS,NFS1,NMNAT2,NPC1,OGDH,P4HB,PARS2,PCBD1,PECR,PEPD,PFKFB2,PFKP,PGD,PHYH,PIPOX…
GO:1901566	organonitrogen compound biosynthetic process	132	1370	0.0189	ENSP00000002596,ENSP00000016171,ENSP00000169298,ENSP00000196061,ENSP00000216465,ENSP00000220562,ENSP00000222673,ENSP00000229239,ENSP00000229416,ENSP00000233616,ENSP00000236959,ENSP00000243776,ENSP00000250498,ENSP00000252602,ENSP00000253382,ENSP00000254928,ENSP00000255192,ENSP00000256854,ENSP00000257770,ENSP00000258729,ENSP00000261797,ENSP00000262030,ENSP00000262134,ENSP00000262139,ENSP00000264230…	ABCA1,ABCB6,ACSF3,ACSS2,ADCY9,ADM,ALAS1,ALDH3A2,APOA1BP,ATIC,ATP5B,B3GNT9,BCAT2,BGN,BHMT2,CAD,CERS2,CHAC2,CHCHD10,CHPF,CHST11,CHST12,CHST15,COX15,CYTL1,DAD1,DCAKD,DOLK,DPM2,EEF2,EIF2D,EIF2S3L,EIF3I,EIF3L,ENOPH1,ERAL1,EXTL3,FASN,FECH,GAD1,GAL3ST1,GAL3ST3,GAPDH,GCLC,GCLM,GGT1,GLUD2,GNB2L1,GOLGA7B,GSTZ1,HK1,HK3,HS3ST1,IGF2BP3,KRTCAP2,LPCAT2,LPIN1,LPIN3,MAN2A2,MARS2,ME1,MGAT4B,MGST1,MOCS1,MOGS,MPC1,M…
GO:0001944	vasculature development	58	487	0.0202	ENSP00000006053,ENSP00000216117,ENSP00000216181,ENSP00000219070,ENSP00000222747,ENSP00000223095,ENSP00000228741,ENSP00000233575,ENSP00000243077,ENSP00000249075,ENSP00000249749,ENSP00000254958,ENSP00000259526,ENSP00000261499,ENSP00000261797,ENSP00000262030,ENSP00000265171,ENSP00000265371,ENSP00000269141,ENSP00000272928,ENSP00000293288,ENSP00000293379,ENSP00000302251,ENSP00000304133,ENSP00000308208…	ACKR3,ACTA2,ADAMTS9,ADM,ADM2,ANXA2,ATP5B,B9D1,BAX,CAV1,CCM2,CD34,CDH2,COL4A1,COL4A2,CX3CL1,CYP1B1,DHCR7,DLL4,ECM1,EGF,ELK3,FGF1,FGFR1,FOSL1,GBX2,HMOX1,HTATIP2,ITGA5,JAG1,LIF,LRP1,MMP14,MMP2,MMRN2,MYH9,NDST1,NOV,NRCAM,NRP1,NRP2,PLCD3,PLXND1,PROX1,PROX2,PTPN14,RAPGEF1,SCG2,SERPINE1,SHC1,SNX17,SRPX2,TGFBR2,TNFRSF12A,TSPAN12,TYMP,VASH2,VEGFB
GO:0051270	regulation of cellular component movement	92	886	0.0227	ENSP00000006053,ENSP00000007722,ENSP00000215754,ENSP00000216117,ENSP00000218388,ENSP00000220166,ENSP00000223095,ENSP00000225655,ENSP00000230538,ENSP00000233813,ENSP00000243077,ENSP00000243457,ENSP00000247665,ENSP00000249749,ENSP00000252699,ENSP00000254958,ENSP00000259526,ENSP00000261693,ENSP00000262030,ENSP00000264634,ENSP00000265171,ENSP00000265371,ENSP00000265562,ENSP00000271688,ENSP00000272928…	ABHD6,ACKR3,ACTN1,ACTN4,ADAM9,ADAMTS9,ADIPOR1,ANXA1,ATOH8,ATP1A1,ATP5B,CAMK2D,CAV1,CDK5,CERS2,CORO1B,CTSH,CX3CL1,CXCL14,CYP1B1,DDRGK1,DLL4,DOCK4,ECM1,EGF,FAM65A,FGF1,FGFR1,FLNA,GNB2L1,GNRH1,GPNMB,GSX2,HAP1,HMOX1,IGBP1,IGFBP5,ITGA3,ITGA5,JAG1,KANK1,KCNJ2,LAMA4,LAMP1,LGALS9,LRP1,MCC,MIF,MINK1,MMP14,MMRN2,MSN,NEFH,NF2,NOV,NRP1,NRP2,NSMF,ONECUT2,PDGFC,PFN1,PHLDA2,PHPT1,PIK3CD,PKN1,PLXNB2,PLXNB3,PLXND…
GO:0001525	angiogenesis	40	297	0.0247	ENSP00000006053,ENSP00000216117,ENSP00000216181,ENSP00000219070,ENSP00000222747,ENSP00000223095,ENSP00000228741,ENSP00000249749,ENSP00000254958,ENSP00000259526,ENSP00000262030,ENSP00000265171,ENSP00000265371,ENSP00000272928,ENSP00000293379,ENSP00000302251,ENSP00000304133,ENSP00000308208,ENSP00000310036,ENSP00000311127,ENSP00000317128,ENSP00000326737,ENSP00000339191,ENSP00000346032,ENSP00000351905…	ACKR3,ADM2,ANXA2,ATP5B,CAV1,CD34,COL4A1,COL4A2,CX3CL1,CYP1B1,DLL4,ECM1,EGF,ELK3,FGF1,FGFR1,GBX2,HMOX1,HTATIP2,ITGA5,JAG1,MMP14,MMP2,MMRN2,MYH9,NOV,NRCAM,NRP1,NRP2,PLCD3,PLXND1,SCG2,SERPINE1,SHC1,SRPX2,TGFBR2,TNFRSF12A,TSPAN12,TYMP,VEGFB
GO:0048646	anatomical structure formation involved in morphogenesis	87	831	0.0255	ENSP00000006053,ENSP00000007722,ENSP00000200181,ENSP00000216117,ENSP00000216181,ENSP00000217086,ENSP00000219070,ENSP00000222747,ENSP00000223095,ENSP00000225655,ENSP00000228741,ENSP00000240100,ENSP00000249749,ENSP00000254958,ENSP00000259526,ENSP00000261584,ENSP00000262030,ENSP00000264414,ENSP00000264634,ENSP00000264638,ENSP00000265171,ENSP00000265371,ENSP00000265431,ENSP00000272224,ENSP00000272928…	ACKR3,ACTN1,ADM,ADM2,ANXA2,AR,ARHGAP35,ATOH8,ATP5B,CALB1,CAV1,CD34,CDK5,CNTNAP1,COBL,COL4A1,COL4A2,CUL3,CX3CL1,CYP1B1,DKK1,DLL4,DUSP4,ECM1,EGF,ELK3,ERVW-1,FGF1,FGFR1,GBX2,GDF7,HIPK2,HMOX1,HTATIP2,ITGA3,ITGA5,ITGA7,ITGB4,ITGB5,JAG1,MMP14,MMP2,MMRN2,MTHFD1L,MYH3,MYH9,MYOF,NF2,NFASC,NOV,NRCAM,NRP1,NRP2,OBSCN,PALB2,PERP,PFN1,PLCD3,PLXNB2,PLXND1,PPARA,PRKACA,PROX1,PROX2,PTPN14,RRP7A,SALL4,SCG2,SDK2,SE…
GO:0030334	regulation of cell migration	80	753	0.0294	ENSP00000006053,ENSP00000007722,ENSP00000215754,ENSP00000216117,ENSP00000218388,ENSP00000220166,ENSP00000223095,ENSP00000225655,ENSP00000230538,ENSP00000233813,ENSP00000243077,ENSP00000249749,ENSP00000252699,ENSP00000254958,ENSP00000259526,ENSP00000261693,ENSP00000262030,ENSP00000264634,ENSP00000265171,ENSP00000265371,ENSP00000265562,ENSP00000271688,ENSP00000272928,ENSP00000276414,ENSP00000290167…	ABHD6,ACKR3,ACTN4,ADAM9,ADAMTS9,ADIPOR1,ANXA1,ATOH8,ATP5B,CDK5,CERS2,CORO1B,CTSH,CX3CL1,CXCL14,CYP1B1,DDRGK1,DLL4,DOCK4,ECM1,EGF,FAM65A,FGF1,FGFR1,FLNA,GNB2L1,GNRH1,GPNMB,GSX2,HMOX1,IGFBP5,ITGA3,ITGA5,JAG1,KANK1,LAMA4,LGALS9,LRP1,MCC,MIF,MINK1,MMP14,MMRN2,MSN,NF2,NOV,NRP1,NRP2,NSMF,ONECUT2,PDGFC,PFN1,PHLDA2,PIK3CD,PLXNB2,PLXNB3,PLXND1,POSTN,PREX1,PROX1,PTPN23,RFFL,SASH1,SCARB1,SERPINE1,SNAI2,SRGA…
GO:0048514	blood vessel morphogenesis	47	381	0.0374	ENSP00000006053,ENSP00000216117,ENSP00000216181,ENSP00000219070,ENSP00000222747,ENSP00000223095,ENSP00000228741,ENSP00000243077,ENSP00000249749,ENSP00000254958,ENSP00000259526,ENSP00000262030,ENSP00000265171,ENSP00000265371,ENSP00000269141,ENSP00000272928,ENSP00000293288,ENSP00000293379,ENSP00000302251,ENSP00000304133,ENSP00000308208,ENSP00000310036,ENSP00000311127,ENSP00000317128,ENSP00000326737…	ACKR3,ADAMTS9,ADM,ADM2,ANXA2,ATP5B,BAX,CAV1,CCM2,CD34,CDH2,COL4A1,COL4A2,CX3CL1,CYP1B1,DLL4,ECM1,EGF,ELK3,FGF1,FGFR1,GBX2,HMOX1,HTATIP2,ITGA5,JAG1,LRP1,MMP14,MMP2,MMRN2,MYH9,NOV,NRCAM,NRP1,NRP2,PLCD3,PLXND1,PROX1,SCG2,SERPINE1,SHC1,SRPX2,TGFBR2,TNFRSF12A,TSPAN12,TYMP,VEGFB
GO:0001568	blood vessel development	54	464	0.0466	ENSP00000006053,ENSP00000216117,ENSP00000216181,ENSP00000219070,ENSP00000222747,ENSP00000223095,ENSP00000228741,ENSP00000233575,ENSP00000243077,ENSP00000249749,ENSP00000254958,ENSP00000259526,ENSP00000261797,ENSP00000262030,ENSP00000265171,ENSP00000265371,ENSP00000269141,ENSP00000272928,ENSP00000293288,ENSP00000293379,ENSP00000302251,ENSP00000304133,ENSP00000308208,ENSP00000310036,ENSP00000310170…	ACKR3,ACTA2,ADAMTS9,ADM,ADM2,ANXA2,ATP5B,BAX,CAV1,CCM2,CD34,CDH2,COL4A1,COL4A2,CX3CL1,CYP1B1,DHCR7,DLL4,ECM1,EGF,ELK3,FGF1,FGFR1,FOSL1,GBX2,HMOX1,HTATIP2,ITGA5,JAG1,LRP1,MMP14,MMP2,MMRN2,MYH9,NDST1,NOV,NRCAM,NRP1,NRP2,PLCD3,PLXND1,PROX1,RAPGEF1,SCG2,SERPINE1,SHC1,SNX17,SRPX2,TGFBR2,TNFRSF12A,TSPAN12,TYMP,VASH2,VEGFB
GO:0009653	anatomical structure morphogenesis	177	1992	0.0466	ENSP00000006053,ENSP00000007722,ENSP00000172229,ENSP00000194530,ENSP00000200181,ENSP00000216117,ENSP00000216181,ENSP00000217086,ENSP00000219070,ENSP00000220166,ENSP00000222256,ENSP00000222345,ENSP00000222747,ENSP00000223095,ENSP00000225655,ENSP00000225927,ENSP00000228741,ENSP00000233813,ENSP00000234198,ENSP00000240100,ENSP00000243077,ENSP00000249075,ENSP00000249749,ENSP00000250699,ENSP00000254898…	ABLIM1,ACKR3,ACTA2,ACTN1,ADAMTS9,ADM,ADM2,ANXA2,AR,ARHGAP35,ATOH8,ATP5B,B9D1,BAX,BCL11B,BCL2L1,BSG,CALB1,CAP1,CAV1,CCM2,CD34,CD44,CDH2,CDK5,CHRNA10,CHST11,CNP,CNTNAP1,COBL,COL4A1,COL4A2,CPNE1,CRYGS,CTSH,CUL3,CX3CL1,CYFIP2,CYP1B1,DKK1,DLL4,DLX1,DLX2,DRAXIN,DUSP4,ECM1,EGF,ELK3,ERVW-1,EZH1,FGF1,FGFR1,FLNA,FREM2,FSCN1,GAP43,GBX2,GDF11,GDF7,GJB5,GNB2L1,GRB10,GSX2,HIPK2,HMOX1,HTATIP2,IGF2BP3,IGFBP5,ITG…
GO:0033036	macromolecule localization	198	2268	0.0466	ENSP00000000412,ENSP00000064571,ENSP00000162749,ENSP00000171111,ENSP00000172229,ENSP00000176183,ENSP00000182527,ENSP00000194530,ENSP00000215095,ENSP00000215730,ENSP00000216181,ENSP00000222256,ENSP00000225576,ENSP00000228850,ENSP00000233575,ENSP00000242285,ENSP00000243077,ENSP00000243253,ENSP00000249330,ENSP00000252100,ENSP00000252699,ENSP00000253413,ENSP00000253794,ENSP00000255409,ENSP00000258729…	ABCA1,ABCA3,ABCC3,ACOX2,ACTN4,ADAMTS9,ADCYAP1,AKAP3,AKR1C1,ANXA1,ANXA2,AP1S1,AP3D1,ARCN1,ATG9A,ATP6AP1,ATP6V0D1,ATP6V1C1,ATP6V1E1,BAX,BBC3,BBS12,BET1L,BSG,C5orf45,CADM3,CAV1,CBLN4,CD63,CDH2,CDK5,CHI3L1,CHP1,CHST11,CLTA,CNTNAP1,COG1,COPB2,COPE,COPG1,CORO1B,CPT2,CRACR2B,CTSA,DHCR24,DRD4,DUOXA1,EHD2,EHD3,EIF2D,EIF4ENIF1,ETV5,FABP3,FAM21A,FAM21C,FAM65A,FLNA,FLOT2,GBP1,GM2A,GOLGA7B,GSN,HAP1,HDLBP,HGS,…
GO:1901137	carbohydrate derivative biosynthetic process	68	625	0.0466	ENSP00000002596,ENSP00000169298,ENSP00000220562,ENSP00000222673,ENSP00000229239,ENSP00000233616,ENSP00000236959,ENSP00000243776,ENSP00000250498,ENSP00000253382,ENSP00000257770,ENSP00000261797,ENSP00000262030,ENSP00000264705,ENSP00000265174,ENSP00000267814,ENSP00000269228,ENSP00000279036,ENSP00000283148,ENSP00000286298,ENSP00000292432,ENSP00000294016,ENSP00000295682,ENSP00000302108,ENSP00000303356…	ACSF3,ACSS2,ADCY9,ADM,ATIC,ATP5B,B3GNT9,BGN,CAD,CHCHD10,CHPF,CHST11,CHST12,CHST15,CYTL1,DAD1,DCAKD,DCXR,DOLK,DPM2,EXTL3,FASN,G6PD,GAL3ST1,GAL3ST3,GAPDH,HK1,HK3,HS3ST1,KRTCAP2,MAN2A2,MGAT4B,MOGS,MPC1,MPPE1,NAGK,NDST1,NME9,NPC1,NPPA,NT5E,OGDH,OST4,PANK1,PAPSS1,PFKFB2,PFKP,PIGM,PIGT,PIGV,PKM,POMGNT2,SCD,SDC1,SLC25A13,SLC26A1,SLC26A2,SORD,ST6GAL1,ST6GALNAC5,ST8SIA5,SURF1,TKT,TRAK2,TYMP,UAP1L1,UXS1,VE…
GO:2000145	regulation of cell motility	83	807	0.0489	ENSP00000006053,ENSP00000007722,ENSP00000215754,ENSP00000216117,ENSP00000218388,ENSP00000220166,ENSP00000223095,ENSP00000225655,ENSP00000230538,ENSP00000233813,ENSP00000243077,ENSP00000247665,ENSP00000249749,ENSP00000252699,ENSP00000254958,ENSP00000259526,ENSP00000261693,ENSP00000262030,ENSP00000264634,ENSP00000265171,ENSP00000265371,ENSP00000265562,ENSP00000271688,ENSP00000272928,ENSP00000276414…	ABHD6,ACKR3,ACTN4,ADAM9,ADAMTS9,ADIPOR1,ANXA1,ATOH8,ATP5B,CDK5,CERS2,CORO1B,CTSH,CX3CL1,CXCL14,CYP1B1,DDRGK1,DLL4,DOCK4,ECM1,EGF,FAM65A,FGF1,FGFR1,FLNA,GNB2L1,GNRH1,GPNMB,GSX2,HMOX1,IGFBP5,ITGA3,ITGA5,JAG1,KANK1,LAMA4,LGALS9,LRP1,MCC,MIF,MINK1,MMP14,MMRN2,MSN,NF2,NOV,NRP1,NRP2,NSMF,ONECUT2,PDGFC,PFN1,PHLDA2,PHPT1,PIK3CD,PKN1,PLXNB2,PLXNB3,PLXND1,POSTN,PREX1,PROX1,PTPN23,PTRF,RFFL,SASH1,SCARB1,SER…

## Sheet: Culture_lower_than_acute
#term ID	term description	observed gene count	background gene count	false discovery rate	matching proteins in your network (IDs)	matching proteins in your network (labels)
GO:0050794	regulation of cellular process	1061	10484	1.27e-26	ENSP00000004531,ENSP00000005178,ENSP00000005257,ENSP00000013125,ENSP00000020926,ENSP00000025008,ENSP00000046794,ENSP00000052754,ENSP00000056217,ENSP00000056233,ENSP00000062104,ENSP00000064780,ENSP00000161863,ENSP00000199814,ENSP00000200453,ENSP00000201031,ENSP00000203629,ENSP00000205194,ENSP00000211936,ENSP00000211998,ENSP00000215631,ENSP00000216037,ENSP00000216330,ENSP00000216554,ENSP00000216639…	ABAT,ABCB4,ABCC8,ABCD2,ACTR5,ACVR2A,ADAMTS1,ADAMTSL4,ADNP2,ADRB2,AGER,AGT,AHI1,AIF1,ALCAM,AMH,AMOTL2,ANAPC15,ANAPC4,ANKRD10,ANKRD26,ANKRD32,ANLN,ANP32E,APLN,APOD,ARC,ARGLU1,ARHGAP11A,ARHGAP18,ARHGAP33,ARHGEF5,ARID4A,ARID5A,ARIH1,ARMCX3,ARX,ASAP3,ASPM,ATAD5,ATF3,ATP1A2,ATP1B1,ATP1B2,ATP2B4,ATP8A1,ATR,ATRX,AVPR1A,AZIN1,B2M,BAG3,BAK1,BAMBI,BARD1,BCHE,BCL2,BCL2A1,BCL2L12,BCLAF1,BEX1,BHLHE40,BICC1,BIN…
GO:0080090	regulation of primary metabolic process	694	5982	6.12e-26	ENSP00000005178,ENSP00000013125,ENSP00000025008,ENSP00000046794,ENSP00000052754,ENSP00000056217,ENSP00000056233,ENSP00000199814,ENSP00000200453,ENSP00000201031,ENSP00000203629,ENSP00000205194,ENSP00000211936,ENSP00000215631,ENSP00000216037,ENSP00000216554,ENSP00000216727,ENSP00000216797,ENSP00000219255,ENSP00000220751,ENSP00000220772,ENSP00000221419,ENSP00000221452,ENSP00000221496,ENSP00000222122…	ABAT,ABCB4,ABCD2,ACTR5,ACVR2A,ADNP2,ADRB2,AGER,AGT,AHI1,AIF1,AMH,ANKRD32,APLN,APOD,ARGLU1,ARHGEF5,ARID4A,ARID5A,ARIH1,ARMCX3,ARX,ATAD5,ATF3,ATP2B4,ATR,ATRX,AVPR1A,AZIN1,AZIN2,BAG3,BAK1,BAMBI,BARD1,BCL2,BCL2L12,BCLAF1,BEX1,BHLHE40,BIN1,BIRC2,BIRC5,BRAT1,BRCA2,BRIP1,BRWD1,BSCL2,BST2,BTBD8,BTG1,BTG2,BUD31,C17orf96,C1QL4,C1QTNF3,C3,C3AR1,C4orf27,C5,C8orf4,C9orf72,CACYBP,CAMK2N1,CAMTA1,CARTPT,CASP1,CA…
GO:0051171	regulation of nitrogen compound metabolic process	678	5827	1.69e-25	ENSP00000005178,ENSP00000013125,ENSP00000025008,ENSP00000046794,ENSP00000052754,ENSP00000056217,ENSP00000056233,ENSP00000199814,ENSP00000200453,ENSP00000201031,ENSP00000203629,ENSP00000205194,ENSP00000211936,ENSP00000215631,ENSP00000216037,ENSP00000216554,ENSP00000216727,ENSP00000216797,ENSP00000218516,ENSP00000219255,ENSP00000220751,ENSP00000220772,ENSP00000221419,ENSP00000221452,ENSP00000221496…	ABAT,ACTR5,ACVR2A,ADNP2,ADRB2,AGER,AGT,AHI1,AIF1,AMH,ANKRD32,APLN,APOD,ARGLU1,ARHGEF5,ARID4A,ARID5A,ARIH1,ARMCX3,ARX,ATAD5,ATF3,ATP2B4,ATR,ATRX,AZIN1,AZIN2,BAG3,BAK1,BAMBI,BARD1,BCL2,BCL2L12,BCLAF1,BEX1,BHLHE40,BIN1,BIRC2,BIRC5,BRAT1,BRCA2,BRIP1,BRWD1,BST2,BTBD8,BTG1,BTG2,BUD31,C17orf96,C1QL4,C3,C3AR1,C4orf27,C5,C8orf4,C9orf72,CACYBP,CAMK2N1,CAMTA1,CARTPT,CASP1,CASP9,CBX4,CCDC59,CCDC88A,CCL3,CCL3…
GO:0050789	regulation of biological process	1099	11116	5.93e-25	ENSP00000004531,ENSP00000005178,ENSP00000005257,ENSP00000013125,ENSP00000020926,ENSP00000025008,ENSP00000046794,ENSP00000052754,ENSP00000056217,ENSP00000056233,ENSP00000062104,ENSP00000064780,ENSP00000161863,ENSP00000199814,ENSP00000200453,ENSP00000201031,ENSP00000203629,ENSP00000205194,ENSP00000211936,ENSP00000211998,ENSP00000215631,ENSP00000216037,ENSP00000216330,ENSP00000216554,ENSP00000216639…	ABAT,ABCB4,ABCC8,ABCD2,ABHD17C,ACTR5,ACVR2A,ADAMTS1,ADAMTSL4,ADNP2,ADRB2,AGER,AGT,AHI1,AIF1,ALCAM,AMH,AMOTL2,ANAPC15,ANAPC4,ANKRD10,ANKRD26,ANKRD32,ANLN,ANP32E,APLN,APOD,ARC,ARGLU1,ARHGAP11A,ARHGAP18,ARHGAP33,ARHGEF5,ARID4A,ARID5A,ARIH1,ARMCX3,ARX,ASAP3,ASPM,ATAD5,ATF3,ATP1A2,ATP1B1,ATP1B2,ATP2B4,ATP8A1,ATR,ATRX,AVPR1A,AZIN1,AZIN2,B2M,BAG3,BAK1,BAMBI,BARD1,BCHE,BCL2,BCL2A1,BCL2L12,BCLAF1,BEX1,BHL…
GO:0031323	regulation of cellular metabolic process	695	6082	1.69e-24	ENSP00000005178,ENSP00000013125,ENSP00000025008,ENSP00000046794,ENSP00000052754,ENSP00000056217,ENSP00000056233,ENSP00000199814,ENSP00000200453,ENSP00000201031,ENSP00000203629,ENSP00000205194,ENSP00000211936,ENSP00000215631,ENSP00000216037,ENSP00000216554,ENSP00000216727,ENSP00000216797,ENSP00000217402,ENSP00000218516,ENSP00000219255,ENSP00000220751,ENSP00000220772,ENSP00000221419,ENSP00000221452…	ABAT,ABCD2,ACTR5,ACVR2A,ADNP2,ADRB2,AGER,AGT,AHI1,AIF1,AMH,ANKRD32,APLN,APOD,ARGLU1,ARHGEF5,ARID4A,ARID5A,ARIH1,ARMCX3,ARX,ATAD5,ATF3,ATP2B4,ATR,ATRX,AVPR1A,AZIN1,BAG3,BAK1,BAMBI,BARD1,BCL2,BCL2L12,BCLAF1,BEX1,BHLHE40,BIN1,BIRC2,BIRC5,BRAT1,BRCA2,BRIP1,BRWD1,BST2,BTBD8,BTG1,BTG2,BUD31,C17orf96,C1QL4,C1QTNF3,C3,C4orf27,C5,C8orf4,C9orf72,CACYBP,CAMK2N1,CAMTA1,CARTPT,CASC5,CASP1,CASP9,CBX4,CCDC59,CC…
GO:0019222	regulation of metabolic process	726	6516	3.73e-23	ENSP00000005178,ENSP00000013125,ENSP00000025008,ENSP00000046794,ENSP00000052754,ENSP00000056217,ENSP00000056233,ENSP00000199814,ENSP00000200453,ENSP00000201031,ENSP00000203629,ENSP00000205194,ENSP00000211936,ENSP00000215631,ENSP00000216037,ENSP00000216554,ENSP00000216727,ENSP00000216797,ENSP00000217402,ENSP00000218516,ENSP00000219255,ENSP00000220751,ENSP00000220772,ENSP00000221419,ENSP00000221452…	ABAT,ABCB4,ABCD2,ACTR5,ACVR2A,ADNP2,ADRB2,AGER,AGT,AHI1,AIF1,AMH,ANKRD32,APLN,APOD,ARGLU1,ARHGEF5,ARID4A,ARID5A,ARIH1,ARMCX3,ARX,ATAD5,ATF3,ATP1B1,ATP2B4,ATR,ATRX,AVPR1A,AZIN1,AZIN2,BAG3,BAK1,BAMBI,BARD1,BCL2,BCL2L12,BCLAF1,BEX1,BHLHE40,BIN1,BIRC2,BIRC5,BRAT1,BRCA2,BRIP1,BRWD1,BSCL2,BST2,BTBD8,BTG1,BTG2,BUD31,C17orf96,C1QL4,C1QTNF3,C3,C3AR1,C4orf27,C5,C8orf4,C9orf72,CACYBP,CAMK2N1,CAMTA1,CARTPT,C…
GO:0060255	regulation of macromolecule metabolic process	688	6072	3.73e-23	ENSP00000013125,ENSP00000025008,ENSP00000046794,ENSP00000052754,ENSP00000056217,ENSP00000056233,ENSP00000199814,ENSP00000200453,ENSP00000201031,ENSP00000203629,ENSP00000205194,ENSP00000211936,ENSP00000215631,ENSP00000216037,ENSP00000216554,ENSP00000216727,ENSP00000216797,ENSP00000219255,ENSP00000220751,ENSP00000220772,ENSP00000221419,ENSP00000221452,ENSP00000221496,ENSP00000222122,ENSP00000222329…	ACTR5,ACVR2A,ADNP2,ADRB2,AGER,AGT,AHI1,AIF1,AMH,ANKRD32,APLN,APOD,ARGLU1,ARHGEF5,ARID4A,ARID5A,ARIH1,ARMCX3,ARX,ATAD5,ATF3,ATP1B1,ATP2B4,ATR,ATRX,AZIN1,AZIN2,BAG3,BAK1,BAMBI,BARD1,BCL2,BCL2L12,BCLAF1,BEX1,BHLHE40,BIN1,BIRC2,BIRC5,BRAT1,BRCA2,BRIP1,BRWD1,BST2,BTBD8,BTG1,BTG2,BUD31,C17orf96,C1QL4,C1QTNF3,C3,C3AR1,C4orf27,C5,C8orf4,C9orf72,CACYBP,CAMK2N1,CAMTA1,CARTPT,CASP1,CASP9,CBX4,CCDC59,CCDC88A…
GO:0019219	regulation of nucleobase-containing compound metabolic process	511	4133	2.85e-22	ENSP00000005178,ENSP00000025008,ENSP00000052754,ENSP00000056217,ENSP00000056233,ENSP00000199814,ENSP00000201031,ENSP00000205194,ENSP00000211936,ENSP00000216037,ENSP00000216727,ENSP00000216797,ENSP00000220751,ENSP00000220772,ENSP00000221419,ENSP00000221452,ENSP00000221496,ENSP00000222122,ENSP00000222329,ENSP00000222553,ENSP00000225728,ENSP00000225792,ENSP00000226279,ENSP00000226319,ENSP00000228251…	ACTR5,ACVR2A,ADNP2,ADRB2,AGER,AGT,AHI1,AMH,ANKRD32,APLN,ARGLU1,ARHGEF5,ARID4A,ARID5A,ARMCX3,ARX,ATAD5,ATF3,ATP2B4,ATR,ATRX,BAG3,BAMBI,BARD1,BCL2L12,BCLAF1,BEX1,BHLHE40,BIRC2,BIRC5,BRCA2,BRIP1,BRWD1,BTBD8,BTG1,BTG2,BUD31,C17orf96,C8orf4,CACYBP,CAMTA1,CBX4,CCDC59,CCDC88A,CCL3,CCL4,CCNA2,CCNH,CCNL1,CCNT1,CCNT2,CD38,CDC45,CDK1,CDK2,CDK9,CEBPD,CENPF,CENPU,CHD1,CHEK1,CHTF18,CHTOP,CIRBP,CKAP2,CKS1B,CKS2…
GO:0065007	biological regulation	1129	11740	1.75e-21	ENSP00000004531,ENSP00000005178,ENSP00000005257,ENSP00000013125,ENSP00000020926,ENSP00000025008,ENSP00000046794,ENSP00000052754,ENSP00000056217,ENSP00000056233,ENSP00000062104,ENSP00000064780,ENSP00000161863,ENSP00000199814,ENSP00000200453,ENSP00000201031,ENSP00000203629,ENSP00000205194,ENSP00000211936,ENSP00000211998,ENSP00000215631,ENSP00000216037,ENSP00000216330,ENSP00000216554,ENSP00000216639…	ABAT,ABCB4,ABCC8,ABCD2,ABHD17C,ACTR5,ACVR2A,ADAMTS1,ADAMTSL4,ADNP2,ADRB2,AGER,AGT,AHI1,AIF1,ALCAM,AMH,AMOTL2,ANAPC15,ANAPC4,ANKRD10,ANKRD26,ANKRD32,ANKRD36C,ANLN,ANP32E,APLN,APOD,ARC,ARGLU1,ARHGAP11A,ARHGAP18,ARHGAP33,ARHGEF5,ARID4A,ARID5A,ARIH1,ARMCX3,ARX,ASAP3,ASPM,ATAD5,ATF3,ATP13A4,ATP1A2,ATP1B1,ATP1B2,ATP2B4,ATP8A1,ATR,ATRX,AVPR1A,AZIN1,AZIN2,B2M,BAG3,BAK1,BAMBI,BARD1,BCHE,BCL2,BCL2A1,BCL2L1…
GO:0048518	positive regulation of biological process	624	5459	6.22e-21	ENSP00000005257,ENSP00000013125,ENSP00000025008,ENSP00000046794,ENSP00000052754,ENSP00000056217,ENSP00000056233,ENSP00000062104,ENSP00000161863,ENSP00000199814,ENSP00000200453,ENSP00000201031,ENSP00000203629,ENSP00000205194,ENSP00000215631,ENSP00000216037,ENSP00000216797,ENSP00000217402,ENSP00000219150,ENSP00000219255,ENSP00000220751,ENSP00000220772,ENSP00000221419,ENSP00000221452,ENSP00000221496…	ABAT,ABCB4,ABCD2,ABHD17C,ACVR2A,ADAMTS1,ADAMTSL4,ADNP2,ADRB2,AGER,AGT,AHI1,AIF1,AMH,ANKRD32,ANLN,APLN,ARC,ARHGEF5,ARID4A,ARIH1,ARMCX3,ARX,ASPM,ATAD5,ATF3,ATP1B1,ATP1B2,ATP2B4,ATP8A1,ATR,ATRX,AVPR1A,AZIN1,AZIN2,B2M,BAG3,BAK1,BAMBI,BARD1,BCL2,BCL2A1,BCL2L12,BCLAF1,BEX1,BIN1,BIRC2,BIRC5,BRAT1,BRCA2,BTBD8,BTG1,BTG2,BUD31,C1QTNF3,C2orf40,C3,C3AR1,C5,C8orf4,C9orf72,CACYBP,CAMK2N1,CAMTA1,CARTPT,CASP1,CA…
GO:0031326	regulation of cellular biosynthetic process	515	4266	1.86e-20	ENSP00000005178,ENSP00000025008,ENSP00000052754,ENSP00000056217,ENSP00000056233,ENSP00000200453,ENSP00000201031,ENSP00000203629,ENSP00000205194,ENSP00000211936,ENSP00000216037,ENSP00000216554,ENSP00000216797,ENSP00000218516,ENSP00000220751,ENSP00000220772,ENSP00000221419,ENSP00000221452,ENSP00000221496,ENSP00000222122,ENSP00000222329,ENSP00000222553,ENSP00000225728,ENSP00000225792,ENSP00000226279…	ACTR5,ACVR2A,ADNP2,ADRB2,AGER,AGT,AHI1,AIF1,AMH,APLN,ARGLU1,ARHGEF5,ARID4A,ARID5A,ARMCX3,ARX,ATF3,ATP2B4,ATR,ATRX,AVPR1A,BAG3,BAMBI,BCL2,BCL2L12,BCLAF1,BEX1,BHLHE40,BIRC2,BIRC5,BRCA2,BRIP1,BRWD1,BTBD8,BTG1,BTG2,BUD31,C17orf96,C1QTNF3,C3,C8orf4,CACYBP,CAMTA1,CBX4,CCDC59,CCDC88A,CCL3,CCL4,CCNA2,CCNH,CCNL1,CCNT1,CCNT2,CD38,CDC45,CDK1,CDK2,CDK9,CEBPD,CENPF,CENPU,CHD1,CHEK1,CHTF18,CHTOP,CIRBP,CKAP2,CK…
GO:0009889	regulation of biosynthetic process	520	4337	3.54e-20	ENSP00000005178,ENSP00000025008,ENSP00000052754,ENSP00000056217,ENSP00000056233,ENSP00000200453,ENSP00000201031,ENSP00000203629,ENSP00000205194,ENSP00000211936,ENSP00000216037,ENSP00000216554,ENSP00000216797,ENSP00000218516,ENSP00000220751,ENSP00000220772,ENSP00000221419,ENSP00000221452,ENSP00000221496,ENSP00000222122,ENSP00000222329,ENSP00000222553,ENSP00000225728,ENSP00000225792,ENSP00000226279…	ACTR5,ACVR2A,ADNP2,ADRB2,AGER,AGT,AHI1,AIF1,AMH,APLN,ARGLU1,ARHGEF5,ARID4A,ARID5A,ARMCX3,ARX,ATF3,ATP2B4,ATR,ATRX,AVPR1A,BAG3,BAMBI,BCL2,BCL2L12,BCLAF1,BEX1,BHLHE40,BIRC2,BIRC5,BRCA2,BRIP1,BRWD1,BTBD8,BTG1,BTG2,BUD31,C17orf96,C1QTNF3,C3,C8orf4,CACYBP,CAMTA1,CBX4,CCDC59,CCDC88A,CCL3,CCL4,CCNA2,CCNH,CCNL1,CCNT1,CCNT2,CD38,CDC45,CDK1,CDK2,CDK9,CEBPD,CENPF,CENPU,CHD1,CHEK1,CHTF18,CHTOP,CIRBP,CKAP2,CK…
GO:0051252	regulation of RNA metabolic process	479	3890	3.54e-20	ENSP00000025008,ENSP00000052754,ENSP00000056217,ENSP00000056233,ENSP00000199814,ENSP00000201031,ENSP00000205194,ENSP00000211936,ENSP00000216037,ENSP00000216727,ENSP00000216797,ENSP00000220751,ENSP00000220772,ENSP00000221419,ENSP00000221452,ENSP00000221496,ENSP00000222122,ENSP00000222329,ENSP00000222553,ENSP00000225728,ENSP00000225792,ENSP00000226279,ENSP00000226319,ENSP00000228251,ENSP00000228682…	ACTR5,ACVR2A,ADNP2,ADRB2,AGER,AGT,AHI1,AMH,APLN,ARGLU1,ARHGEF5,ARID4A,ARID5A,ARMCX3,ARX,ATF3,ATP2B4,ATRX,BAG3,BAMBI,BARD1,BCL2L12,BCLAF1,BEX1,BHLHE40,BIRC2,BIRC5,BRCA2,BRIP1,BRWD1,BTBD8,BTG1,BTG2,BUD31,C17orf96,C8orf4,CAMTA1,CBX4,CCDC59,CCL3,CCL4,CCNA2,CCNH,CCNL1,CCNT1,CCNT2,CD38,CDC45,CDK2,CDK9,CEBPD,CENPF,CENPU,CHD1,CHEK1,CHTOP,CIRBP,CKAP2,CKS1B,CKS2,CLK1,CLK4,CNOT6,CRB2,CREB5,CREBZF,CSRNP1,CTB…
GO:0048522	positive regulation of cellular process	568	4898	1.19e-19	ENSP00000005257,ENSP00000013125,ENSP00000025008,ENSP00000046794,ENSP00000052754,ENSP00000056217,ENSP00000056233,ENSP00000062104,ENSP00000161863,ENSP00000199814,ENSP00000200453,ENSP00000201031,ENSP00000205194,ENSP00000215631,ENSP00000216037,ENSP00000216797,ENSP00000219150,ENSP00000220751,ENSP00000220772,ENSP00000221419,ENSP00000221452,ENSP00000222122,ENSP00000222462,ENSP00000222553,ENSP00000222725…	ABAT,ABCB4,ABCD2,ACVR2A,ADAMTS1,ADAMTSL4,ADNP2,ADRB2,AGER,AGT,AHI1,AIF1,ANKRD32,ANLN,APLN,ARC,ARHGEF5,ARID4A,ARIH1,ARMCX3,ASPM,ATAD5,ATF3,ATP1B1,ATP1B2,ATP2B4,ATP8A1,ATR,ATRX,AVPR1A,B2M,BAK1,BAMBI,BARD1,BCL2,BCL2A1,BCL2L12,BCLAF1,BEX1,BIN1,BIRC2,BIRC5,BRAT1,BRCA2,BTBD8,BTG1,BTG2,BUD31,C1QTNF3,C2orf40,C3,C3AR1,C5,C8orf4,C9orf72,CACYBP,CAMTA1,CARTPT,CASP1,CASP9,CASQ1,CCDC71L,CCDC88A,CCL3,CCL3L3,CCL…
GO:0010468	regulation of gene expression	535	4533	1.27e-19	ENSP00000025008,ENSP00000052754,ENSP00000056217,ENSP00000056233,ENSP00000199814,ENSP00000200453,ENSP00000201031,ENSP00000205194,ENSP00000211936,ENSP00000216037,ENSP00000216554,ENSP00000216727,ENSP00000216797,ENSP00000220751,ENSP00000220772,ENSP00000221419,ENSP00000221452,ENSP00000221496,ENSP00000222122,ENSP00000222329,ENSP00000222462,ENSP00000222553,ENSP00000222567,ENSP00000223642,ENSP00000225512…	ACTR5,ACVR2A,ADNP2,ADRB2,AGER,AGT,AHI1,AIF1,AMH,APLN,ARGLU1,ARHGEF5,ARID4A,ARID5A,ARMCX3,ARX,ATF3,ATP1B1,ATP2B4,ATRX,BAG3,BAK1,BAMBI,BARD1,BCL2,BCL2L12,BCLAF1,BEX1,BHLHE40,BIRC2,BIRC5,BRCA2,BRIP1,BRWD1,BTBD8,BTG1,BTG2,BUD31,C17orf96,C1QTNF3,C3,C3AR1,C5,C8orf4,CAMK2N1,CAMTA1,CARTPT,CBX4,CCDC59,CCL3,CCNA2,CCNH,CCNL1,CCNT1,CCNT2,CCR1,CD38,CD46,CD55,CDC45,CDK1,CDK2,CDK9,CEBPD,CENPF,CENPU,CHD1,CHEK1,C…
GO:0010556	regulation of macromolecule biosynthetic process	496	4143	7.51e-19	ENSP00000025008,ENSP00000052754,ENSP00000056217,ENSP00000056233,ENSP00000200453,ENSP00000201031,ENSP00000203629,ENSP00000205194,ENSP00000211936,ENSP00000216037,ENSP00000216554,ENSP00000216797,ENSP00000220751,ENSP00000220772,ENSP00000221419,ENSP00000221452,ENSP00000221496,ENSP00000222122,ENSP00000222329,ENSP00000222553,ENSP00000225728,ENSP00000225792,ENSP00000226279,ENSP00000226319,ENSP00000228251…	ACTR5,ACVR2A,ADNP2,ADRB2,AGER,AGT,AHI1,AMH,APLN,ARGLU1,ARHGEF5,ARID4A,ARID5A,ARMCX3,ARX,ATF3,ATP2B4,ATR,ATRX,BAG3,BAMBI,BCL2,BCL2L12,BCLAF1,BEX1,BHLHE40,BIRC2,BIRC5,BRCA2,BRIP1,BRWD1,BTBD8,BTG1,BTG2,BUD31,C17orf96,C8orf4,CACYBP,CAMTA1,CBX4,CCDC59,CCDC88A,CCL3,CCL4,CCNA2,CCNH,CCNL1,CCNT1,CCNT2,CD38,CDC45,CDK1,CDK2,CDK9,CEBPD,CENPF,CENPU,CHD1,CHEK1,CHTF18,CHTOP,CIRBP,CKAP2,CKS1B,CKS2,CNOT6,CRB2,CRE…
GO:0048519	negative regulation of biological process	568	4953	1.13e-18	ENSP00000005178,ENSP00000025008,ENSP00000052754,ENSP00000056233,ENSP00000161863,ENSP00000200453,ENSP00000201031,ENSP00000203629,ENSP00000211998,ENSP00000215631,ENSP00000216037,ENSP00000216797,ENSP00000217402,ENSP00000218516,ENSP00000219150,ENSP00000219255,ENSP00000220751,ENSP00000220772,ENSP00000221419,ENSP00000221452,ENSP00000221496,ENSP00000222329,ENSP00000222462,ENSP00000222725,ENSP00000223642…	ABAT,ABHD17C,ADAMTS1,ADNP2,ADRB2,AGER,AGT,AHI1,AIF1,AMH,ANKRD26,APLN,APOD,ARID4A,ARID5A,ARX,ASPM,ATAD5,ATF3,ATP1A2,ATP2B4,ATR,ATRX,AVPR1A,AZIN1,AZIN2,B2M,BAG3,BAK1,BAMBI,BARD1,BCHE,BCL2,BCL2A1,BCL2L12,BCLAF1,BHLHE40,BICC1,BIN1,BIRC2,BIRC5,BNIP1,BRCA2,BRIP1,BSCL2,BST2,BTBD17,BTG1,BTG2,BTG3,C1QL4,C1QTNF3,C2orf40,C3,C5,C7orf60,C8orf4,C9orf72,CACYBP,CAMK2N1,CAPZA2,CARTPT,CASC5,CBX4,CCDC8,CCL3,CCL3L3,…
GO:0051726	regulation of cell cycle	192	1129	4.19e-18	ENSP00000013125,ENSP00000161863,ENSP00000200453,ENSP00000215631,ENSP00000217402,ENSP00000220772,ENSP00000222725,ENSP00000226004,ENSP00000226319,ENSP00000228682,ENSP00000229758,ENSP00000230056,ENSP00000232424,ENSP00000239223,ENSP00000242208,ENSP00000245414,ENSP00000245479,ENSP00000252818,ENSP00000254657,ENSP00000256897,ENSP00000257287,ENSP00000259008,ENSP00000260731,ENSP00000260947,ENSP00000261597…	ADAMTS1,AIF1,ANAPC15,ANAPC4,ANKRD32,ANLN,ASPM,ATAD5,ATP2B4,ATR,ATRX,BAK1,BARD1,BCL2,BIN1,BIRC2,BIRC5,BRCA2,BRIP1,BTG2,BTG3,C8orf4,CAMK2N1,CCDC8,CCNA2,CCNH,CCNL1,CCNT1,CCNT2,CCP110,CDC25A,CDC42,CDC45,CDCA5,CDK1,CDK2,CDK9,CDKN2D,CDKN3,CENPE,CENPF,CEP131,CEP135,CEP152,CEP70,CEP78,CEP97,CHEK1,CHMP4B,CHORDC1,CKS1B,CKS2,CNOT6,CNTRL,CUL4B,CXCL8,DACH1,DACT1,DCUN1D3,DDX11,DNA2,DOT1L,DUSP1,DUSP3,DYNLT3,E2F…
GO:0048523	negative regulation of cellular process	518	4454	1.46e-17	ENSP00000005178,ENSP00000025008,ENSP00000052754,ENSP00000056233,ENSP00000161863,ENSP00000200453,ENSP00000201031,ENSP00000203629,ENSP00000211998,ENSP00000215631,ENSP00000216037,ENSP00000216797,ENSP00000217402,ENSP00000218516,ENSP00000219150,ENSP00000219255,ENSP00000220751,ENSP00000220772,ENSP00000221419,ENSP00000221452,ENSP00000222329,ENSP00000222462,ENSP00000222725,ENSP00000223642,ENSP00000225512…	ABAT,ADAMTS1,ADNP2,ADRB2,AGER,AGT,AHI1,AIF1,ANKRD26,APLN,APOD,ARID4A,ARID5A,ARX,ASPM,ATAD5,ATF3,ATP2B4,ATR,ATRX,AVPR1A,B2M,BAG3,BAK1,BAMBI,BARD1,BCHE,BCL2,BCL2A1,BCL2L12,BCLAF1,BHLHE40,BICC1,BIN1,BIRC2,BIRC5,BNIP1,BRCA2,BRIP1,BST2,BTG1,BTG2,BTG3,C1QL4,C1QTNF3,C2orf40,C3,C5,C7orf60,C8orf4,C9orf72,CACYBP,CAMK2N1,CAPZA2,CARTPT,CASC5,CBX4,CCDC8,CCL3,CCL3L3,CCL8,CCNT1,CCP110,CD2AP,CD38,CD46,CD55,CDC42…
GO:2000112	regulation of cellular macromolecule biosynthetic process	481	4050	1.65e-17	ENSP00000025008,ENSP00000052754,ENSP00000056217,ENSP00000056233,ENSP00000200453,ENSP00000201031,ENSP00000205194,ENSP00000211936,ENSP00000216037,ENSP00000216554,ENSP00000216797,ENSP00000220751,ENSP00000220772,ENSP00000221419,ENSP00000221452,ENSP00000221496,ENSP00000222122,ENSP00000222329,ENSP00000222553,ENSP00000225728,ENSP00000225792,ENSP00000226279,ENSP00000226319,ENSP00000228251,ENSP00000228682…	ACTR5,ACVR2A,ADNP2,ADRB2,AGER,AGT,AHI1,AMH,APLN,ARGLU1,ARHGEF5,ARID4A,ARID5A,ARMCX3,ARX,ATF3,ATP2B4,ATR,ATRX,BAG3,BAMBI,BCL2,BCL2L12,BCLAF1,BEX1,BHLHE40,BIRC2,BIRC5,BRCA2,BRIP1,BRWD1,BTBD8,BTG1,BTG2,BUD31,C17orf96,C8orf4,CACYBP,CAMTA1,CBX4,CCDC59,CCDC88A,CCNA2,CCNH,CCNL1,CCNT1,CCNT2,CD38,CDC45,CDK1,CDK2,CDK9,CEBPD,CENPF,CENPU,CHD1,CHEK1,CHTF18,CHTOP,CIRBP,CKAP2,CKS1B,CKS2,CNOT6,CRB2,CREB5,CREBZF,…
GO:0051173	positive regulation of nitrogen compound metabolic process	373	2946	1.86e-16	ENSP00000013125,ENSP00000025008,ENSP00000046794,ENSP00000052754,ENSP00000056217,ENSP00000056233,ENSP00000199814,ENSP00000200453,ENSP00000201031,ENSP00000205194,ENSP00000215631,ENSP00000216037,ENSP00000216797,ENSP00000220751,ENSP00000220772,ENSP00000221419,ENSP00000221452,ENSP00000222122,ENSP00000222462,ENSP00000222553,ENSP00000223642,ENSP00000225728,ENSP00000225792,ENSP00000226279,ENSP00000226319…	ABAT,ACVR2A,ADRB2,AGER,AGT,AHI1,AIF1,ANKRD32,APLN,ARHGEF5,ARID4A,ARIH1,ARMCX3,ATAD5,ATF3,ATP2B4,ATR,ATRX,BAK1,BAMBI,BARD1,BCL2,BCL2L12,BCLAF1,BEX1,BIRC2,BRAT1,BRCA2,BTBD8,BTG2,BUD31,C3,C5,C8orf4,CACYBP,CAMTA1,CARTPT,CASP1,CASP9,CCDC88A,CCL3,CCL3L3,CCL4,CCL4L1,CCL8,CCNA2,CCNH,CCNL1,CCNT1,CCNT2,CCR1,CD38,CDK1,CDK2,CDK9,CEBPD,CENPE,CHEK1,CHTF18,CHTOP,CIRBP,CKAP2,CKS1B,CKS2,CNOT6,CNTN1,CREB5,CSF1,CSF…
GO:2001141	regulation of RNA biosynthetic process	443	3691	1.86e-16	ENSP00000025008,ENSP00000052754,ENSP00000056217,ENSP00000056233,ENSP00000201031,ENSP00000205194,ENSP00000211936,ENSP00000216037,ENSP00000216797,ENSP00000220751,ENSP00000220772,ENSP00000221452,ENSP00000221496,ENSP00000222122,ENSP00000222329,ENSP00000222553,ENSP00000225728,ENSP00000225792,ENSP00000226279,ENSP00000226319,ENSP00000228251,ENSP00000228682,ENSP00000229179,ENSP00000229758,ENSP00000230056…	ACTR5,ACVR2A,ADNP2,ADRB2,AGER,AGT,AHI1,AMH,APLN,ARGLU1,ARHGEF5,ARID4A,ARID5A,ARMCX3,ARX,ATF3,ATP2B4,ATRX,BAG3,BAMBI,BCL2L12,BCLAF1,BEX1,BHLHE40,BIRC2,BIRC5,BRCA2,BRIP1,BRWD1,BTBD8,BTG1,BTG2,BUD31,C17orf96,C8orf4,CAMTA1,CBX4,CCDC59,CCL3,CCL4,CCNA2,CCNH,CCNL1,CCNT1,CCNT2,CD38,CDC45,CDK2,CDK9,CEBPD,CENPF,CENPU,CHD1,CHEK1,CHTOP,CKAP2,CKS1B,CKS2,CNOT6,CRB2,CREB5,CREBZF,CSRNP1,CTBP2,CTDSPL2,CTH,DACH1,D…
GO:0009893	positive regulation of metabolic process	402	3280	6.9e-16	ENSP00000013125,ENSP00000025008,ENSP00000046794,ENSP00000052754,ENSP00000056217,ENSP00000056233,ENSP00000199814,ENSP00000200453,ENSP00000201031,ENSP00000205194,ENSP00000215631,ENSP00000216037,ENSP00000216797,ENSP00000220751,ENSP00000220772,ENSP00000221419,ENSP00000221452,ENSP00000221496,ENSP00000222122,ENSP00000222462,ENSP00000222553,ENSP00000222567,ENSP00000223642,ENSP00000225512,ENSP00000225728…	ABAT,ABCD2,ACVR2A,ADRB2,AGER,AGT,AHI1,AIF1,AMH,ANKRD32,APLN,ARHGEF5,ARID4A,ARIH1,ARMCX3,ARX,ATAD5,ATF3,ATP2B4,ATR,ATRX,AVPR1A,BAK1,BAMBI,BARD1,BCL2,BCL2L12,BCLAF1,BEX1,BIRC2,BRAT1,BRCA2,BTBD8,BTG2,BUD31,C3,C5,C8orf4,C9orf72,CACYBP,CAMK2N1,CAMTA1,CARTPT,CASP1,CASP9,CCDC88A,CCL3,CCL3L3,CCL4,CCL4L1,CCL8,CCNA2,CCNH,CCNL1,CCNT1,CCNT2,CCR1,CD38,CD46,CDK1,CDK2,CDK9,CEBPD,CENPE,CHEK1,CHTF18,CHTOP,CIRBP,C…
GO:1903506	regulation of nucleic acid-templated transcription	439	3683	8.52e-16	ENSP00000025008,ENSP00000052754,ENSP00000056217,ENSP00000056233,ENSP00000201031,ENSP00000205194,ENSP00000211936,ENSP00000216037,ENSP00000216797,ENSP00000220751,ENSP00000220772,ENSP00000221452,ENSP00000221496,ENSP00000222122,ENSP00000222329,ENSP00000222553,ENSP00000225728,ENSP00000225792,ENSP00000226279,ENSP00000226319,ENSP00000228251,ENSP00000228682,ENSP00000229179,ENSP00000229758,ENSP00000230056…	ACTR5,ACVR2A,ADNP2,ADRB2,AGER,AGT,AHI1,AMH,APLN,ARGLU1,ARHGEF5,ARID4A,ARID5A,ARMCX3,ARX,ATF3,ATP2B4,ATRX,BAG3,BAMBI,BCL2L12,BCLAF1,BEX1,BHLHE40,BIRC2,BIRC5,BRCA2,BRIP1,BRWD1,BTBD8,BTG1,BTG2,BUD31,C17orf96,C8orf4,CAMTA1,CBX4,CCDC59,CCNA2,CCNH,CCNL1,CCNT1,CCNT2,CD38,CDC45,CDK2,CDK9,CEBPD,CENPF,CENPU,CHD1,CHEK1,CHTOP,CKAP2,CKS1B,CKS2,CNOT6,CRB2,CREB5,CREBZF,CSRNP1,CTBP2,CTDSPL2,CTH,DACH1,DACT1,DBP,D…
GO:0045935	positive regulation of nucleobase-containing compound metabolic process	252	1770	1.82e-15	ENSP00000052754,ENSP00000056233,ENSP00000199814,ENSP00000201031,ENSP00000205194,ENSP00000216037,ENSP00000216797,ENSP00000220751,ENSP00000220772,ENSP00000221452,ENSP00000222122,ENSP00000222553,ENSP00000225728,ENSP00000225792,ENSP00000226279,ENSP00000226319,ENSP00000228682,ENSP00000232424,ENSP00000238682,ENSP00000239938,ENSP00000240055,ENSP00000241416,ENSP00000241463,ENSP00000242208,ENSP00000242480…	ACVR2A,ADRB2,AGT,AHI1,ANKRD32,APLN,ARID4A,ARMCX3,ATAD5,ATF3,ATR,ATRX,BAMBI,BCL2L12,BCLAF1,BEX1,BIRC2,BRCA2,BTBD8,BTG2,BUD31,CACYBP,CAMTA1,CCNA2,CCNH,CCNL1,CCNT1,CCNT2,CD38,CDK1,CDK2,CDK9,CEBPD,CHEK1,CHTF18,CKAP2,CKS1B,CKS2,CNOT6,CREB5,CSRNP1,CTBP2,DBP,DCN,DDX11,DDX5,DHX9,DMRT2,DNA2,DOT1L,DYRK1A,E2F2,EAF2,EFCAB7,EGR1,EGR2,EGR3,EGR4,EIF2AK3,ELL,EOMES,ETS2,EXOSC9,FBXO4,FGFR2,FOS,FOSB,FOXC1,FOXJ1,FOX…
GO:0010604	positive regulation of macromolecule metabolic process	381	3081	1.91e-15	ENSP00000013125,ENSP00000025008,ENSP00000046794,ENSP00000052754,ENSP00000056217,ENSP00000056233,ENSP00000199814,ENSP00000200453,ENSP00000201031,ENSP00000205194,ENSP00000215631,ENSP00000216037,ENSP00000216797,ENSP00000220751,ENSP00000220772,ENSP00000221419,ENSP00000221452,ENSP00000221496,ENSP00000222122,ENSP00000222462,ENSP00000222553,ENSP00000222567,ENSP00000223642,ENSP00000225512,ENSP00000225728…	ACVR2A,ADRB2,AGER,AGT,AHI1,AIF1,AMH,ANKRD32,APLN,ARHGEF5,ARID4A,ARIH1,ARMCX3,ARX,ATAD5,ATF3,ATP2B4,ATR,ATRX,BAK1,BAMBI,BARD1,BCL2,BCL2L12,BCLAF1,BEX1,BIRC2,BRAT1,BRCA2,BTBD8,BTG2,BUD31,C3,C5,C8orf4,CACYBP,CAMK2N1,CAMTA1,CARTPT,CASP1,CASP9,CCDC88A,CCL3,CCL3L3,CCL4,CCL4L1,CCL8,CCNA2,CCNH,CCNL1,CCNT1,CCNT2,CCR1,CD38,CD46,CDK1,CDK2,CDK9,CEBPD,CENPE,CHEK1,CHTF18,CHTOP,CIRBP,CKAP2,CKS1B,CKS2,CNOT6,CNTN…
GO:0006355	regulation of transcription, DNA-templated	434	3661	3.23e-15	ENSP00000025008,ENSP00000052754,ENSP00000056217,ENSP00000056233,ENSP00000201031,ENSP00000205194,ENSP00000211936,ENSP00000216037,ENSP00000216797,ENSP00000220751,ENSP00000220772,ENSP00000221452,ENSP00000221496,ENSP00000222122,ENSP00000222329,ENSP00000222553,ENSP00000225728,ENSP00000225792,ENSP00000226279,ENSP00000226319,ENSP00000228251,ENSP00000228682,ENSP00000229179,ENSP00000229758,ENSP00000230056…	ACTR5,ACVR2A,ADNP2,ADRB2,AGER,AGT,AHI1,AMH,APLN,ARGLU1,ARHGEF5,ARID4A,ARID5A,ARMCX3,ARX,ATF3,ATP2B4,ATRX,BAG3,BAMBI,BCL2L12,BCLAF1,BEX1,BHLHE40,BIRC2,BIRC5,BRCA2,BRIP1,BRWD1,BTBD8,BTG1,BTG2,BUD31,C17orf96,C8orf4,CAMTA1,CBX4,CCDC59,CCNA2,CCNH,CCNL1,CCNT1,CCNT2,CD38,CDC45,CDK2,CDK9,CEBPD,CENPF,CENPU,CHD1,CHEK1,CHTOP,CKAP2,CKS1B,CKS2,CNOT6,CRB2,CREB5,CREBZF,CSRNP1,CTBP2,CTDSPL2,CTH,DACH1,DACT1,DBP,D…
GO:0031325	positive regulation of cellular metabolic process	377	3060	4.89e-15	ENSP00000013125,ENSP00000025008,ENSP00000046794,ENSP00000052754,ENSP00000056217,ENSP00000056233,ENSP00000199814,ENSP00000200453,ENSP00000201031,ENSP00000205194,ENSP00000215631,ENSP00000216037,ENSP00000216797,ENSP00000220751,ENSP00000220772,ENSP00000221419,ENSP00000221452,ENSP00000222122,ENSP00000222462,ENSP00000222553,ENSP00000223642,ENSP00000225728,ENSP00000225792,ENSP00000226279,ENSP00000226319…	ABAT,ABCD2,ACVR2A,ADRB2,AGER,AGT,AHI1,AIF1,ANKRD32,APLN,ARHGEF5,ARID4A,ARIH1,ARMCX3,ATAD5,ATF3,ATP2B4,ATR,ATRX,AVPR1A,BAK1,BAMBI,BCL2,BCL2L12,BCLAF1,BEX1,BIRC2,BRAT1,BRCA2,BTBD8,BTG2,BUD31,C3,C5,C8orf4,C9orf72,CACYBP,CAMTA1,CARTPT,CASP1,CASP9,CCDC88A,CCL3,CCL3L3,CCL4,CCL4L1,CCL8,CCNA2,CCNH,CCNL1,CCNT1,CCNT2,CCR1,CD38,CDK1,CDK2,CDK9,CEBPD,CENPE,CHEK1,CHTF18,CHTOP,CIRBP,CKAP2,CKS1B,CKS2,CNOT6,CNTN1…
GO:0031328	positive regulation of cellular biosynthetic process	258	1846	4.89e-15	ENSP00000052754,ENSP00000056233,ENSP00000200453,ENSP00000201031,ENSP00000205194,ENSP00000216037,ENSP00000216797,ENSP00000220751,ENSP00000220772,ENSP00000221419,ENSP00000221452,ENSP00000222122,ENSP00000222553,ENSP00000225728,ENSP00000226279,ENSP00000226319,ENSP00000228251,ENSP00000228682,ENSP00000232424,ENSP00000238682,ENSP00000239938,ENSP00000240055,ENSP00000241416,ENSP00000241463,ENSP00000242208…	ACVR2A,ADRB2,AGT,AHI1,AIF1,APLN,ARID4A,ARMCX3,ATF3,ATR,ATRX,AVPR1A,BAMBI,BCL2L12,BCLAF1,BEX1,BIRC2,BRCA2,BTBD8,BUD31,CACYBP,CAMTA1,CCNA2,CCNH,CCNL1,CCNT1,CCNT2,CD38,CDK1,CDK2,CDK9,CEBPD,CHEK1,CHTF18,CIRBP,CKAP2,CKS1B,CKS2,CNOT6,CREB5,CSRNP1,CTBP2,DBP,DCN,DDX11,DHX9,DMRT2,DNA2,DOT1L,DYRK2,E2F2,EAF2,EFCAB7,EGR1,EGR2,EGR3,EGR4,EIF2AK3,ELL,ELOVL5,EOMES,ETS2,EXOSC9,FBXO4,FGFR2,FOS,FOSB,FOXC1,FOXJ1,FOX…
GO:0009891	positive regulation of biosynthetic process	259	1876	1.54e-14	ENSP00000052754,ENSP00000056233,ENSP00000200453,ENSP00000201031,ENSP00000205194,ENSP00000216037,ENSP00000216797,ENSP00000220751,ENSP00000220772,ENSP00000221419,ENSP00000221452,ENSP00000222122,ENSP00000222553,ENSP00000225728,ENSP00000226279,ENSP00000226319,ENSP00000228251,ENSP00000228682,ENSP00000232424,ENSP00000238682,ENSP00000239938,ENSP00000240055,ENSP00000241416,ENSP00000241463,ENSP00000242208…	ACVR2A,ADRB2,AGT,AHI1,AIF1,APLN,ARID4A,ARMCX3,ATF3,ATR,ATRX,AVPR1A,BAMBI,BCL2L12,BCLAF1,BEX1,BIRC2,BRCA2,BTBD8,BUD31,CACYBP,CAMTA1,CCNA2,CCNH,CCNL1,CCNT1,CCNT2,CD38,CDK1,CDK2,CDK9,CEBPD,CHEK1,CHTF18,CIRBP,CKAP2,CKS1B,CKS2,CNOT6,CREB5,CSRNP1,CTBP2,DBP,DCN,DDX11,DHX9,DMRT2,DNA2,DOT1L,DYRK2,E2F2,EAF2,EFCAB7,EGR1,EGR2,EGR3,EGR4,EIF2AK3,ELL,ELOVL5,ENHO,EOMES,ETS2,EXOSC9,FBXO4,FGFR2,FOS,FOSB,FOXC1,FOXJ…
GO:0051254	positive regulation of RNA metabolic process	230	1596	1.63e-14	ENSP00000052754,ENSP00000056233,ENSP00000199814,ENSP00000201031,ENSP00000205194,ENSP00000216037,ENSP00000216797,ENSP00000220751,ENSP00000220772,ENSP00000221452,ENSP00000222122,ENSP00000222553,ENSP00000225728,ENSP00000225792,ENSP00000226279,ENSP00000226319,ENSP00000228682,ENSP00000232424,ENSP00000238682,ENSP00000239938,ENSP00000240055,ENSP00000241416,ENSP00000241463,ENSP00000242208,ENSP00000242480…	ACVR2A,ADRB2,AGT,AHI1,APLN,ARID4A,ARMCX3,ATF3,ATRX,BAMBI,BCL2L12,BCLAF1,BEX1,BIRC2,BRCA2,BTBD8,BTG2,BUD31,CAMTA1,CCNA2,CCNH,CCNL1,CCNT1,CCNT2,CD38,CDK2,CDK9,CEBPD,CHEK1,CKAP2,CKS1B,CKS2,CNOT6,CREB5,CSRNP1,CTBP2,DBP,DCN,DDX11,DDX5,DHX9,DMRT2,DOT1L,DYRK1A,E2F2,EAF2,EFCAB7,EGR1,EGR2,EGR3,EGR4,EIF2AK3,ELL,EOMES,ETS2,EXOSC9,FGFR2,FOS,FOSB,FOXC1,FOXJ1,FOXN2,FOXN4,FOXO1,FUS,FZD2,GABPA,GALR1,GLI1,GPBP1,H…
GO:0090304	nucleic acid metabolic process	453	3941	6.01e-14	ENSP00000025008,ENSP00000056233,ENSP00000161863,ENSP00000199814,ENSP00000201031,ENSP00000205194,ENSP00000211936,ENSP00000215829,ENSP00000216037,ENSP00000216727,ENSP00000220913,ENSP00000221419,ENSP00000221452,ENSP00000222122,ENSP00000222329,ENSP00000222567,ENSP00000225728,ENSP00000225792,ENSP00000226319,ENSP00000226798,ENSP00000228251,ENSP00000228682,ENSP00000230056,ENSP00000232424,ENSP00000235521…	ACTR5,ADNP2,ALKBH2,ANKRD32,APOBEC4,ARGLU1,ARID4A,ARID5A,ARX,ATAD5,ATF3,ATR,ATRX,BARD1,BCAS2,BCLAF1,BDP1,BHLHE40,BIRC2,BIRC5,BRCA2,BRIP1,BRWD1,BTG2,BUD31,C7orf60,C9orf142,CAMTA1,CBX4,CCDC59,CCDC88A,CCNH,CCNL1,CCNT1,CCNT2,CDADC1,CDC45,CDCA5,CDK1,CDK2,CDK9,CDKN2D,CEBPD,CENPF,CENPU,CHD1,CHEK1,CHRAC1,CHTF18,CHTOP,CNOT6,CREB5,CREBZF,CSRNP1,CTBP2,CUL4B,CWC25,DACH1,DBP,DDX11,DDX47,DDX5,DDX59,DDX6,DHX9,DI…
GO:0010557	positive regulation of macromolecule biosynthetic process	244	1758	7.91e-14	ENSP00000052754,ENSP00000056233,ENSP00000200453,ENSP00000201031,ENSP00000205194,ENSP00000216037,ENSP00000216797,ENSP00000220751,ENSP00000220772,ENSP00000221419,ENSP00000221452,ENSP00000222122,ENSP00000222553,ENSP00000225728,ENSP00000226279,ENSP00000226319,ENSP00000228251,ENSP00000228682,ENSP00000232424,ENSP00000238682,ENSP00000239938,ENSP00000240055,ENSP00000241416,ENSP00000241463,ENSP00000242208…	ACVR2A,ADRB2,AGT,AHI1,APLN,ARID4A,ARMCX3,ATF3,ATR,ATRX,BAMBI,BCL2L12,BCLAF1,BEX1,BIRC2,BRCA2,BTBD8,BUD31,CACYBP,CAMTA1,CCNA2,CCNH,CCNL1,CCNT1,CCNT2,CD38,CDK1,CDK2,CDK9,CEBPD,CHEK1,CHTF18,CIRBP,CKAP2,CKS1B,CKS2,CNOT6,CREB5,CSRNP1,CTBP2,DBP,DCN,DDX11,DHX9,DMRT2,DNA2,DOT1L,DYRK2,E2F2,EAF2,EFCAB7,EGR1,EGR2,EGR3,EGR4,EIF2AK3,ELL,EOMES,ETS2,EXOSC9,FBXO4,FGFR2,FOS,FOSB,FOXC1,FOXJ1,FOXN2,FOXN4,FOXO1,FUS,…
GO:0010628	positive regulation of gene expression	250	1826	1.31e-13	ENSP00000052754,ENSP00000056233,ENSP00000199814,ENSP00000200453,ENSP00000201031,ENSP00000205194,ENSP00000216037,ENSP00000216797,ENSP00000220751,ENSP00000220772,ENSP00000221419,ENSP00000221452,ENSP00000221496,ENSP00000222122,ENSP00000222462,ENSP00000222553,ENSP00000222567,ENSP00000225512,ENSP00000225792,ENSP00000226279,ENSP00000228251,ENSP00000228682,ENSP00000232424,ENSP00000238682,ENSP00000239938…	ACVR2A,ADRB2,AGT,AHI1,AMH,APLN,ARID4A,ARMCX3,ARX,ATF3,ATRX,BAMBI,BCL2L12,BCLAF1,BEX1,BRCA2,BTBD8,C3,CAMK2N1,CAMTA1,CCL3,CCNA2,CCNH,CCNL1,CCNT1,CCNT2,CD38,CD46,CDK1,CDK2,CDK9,CEBPD,CHEK1,CIRBP,CKAP2,CKS1B,CKS2,CNTN1,CREB5,CSF1,CSRNP1,CTBP2,DBP,DCN,DDX11,DDX5,DHX9,DMRT2,DOT1L,DYRK1A,E2F2,EAF2,EFCAB7,EGR1,EGR2,EGR3,EGR4,EIF2AK3,ELL,EOMES,ETS2,EXOSC9,EZR,FAM98B,FBLN1,FGFR2,FOS,FOSB,FOXC1,FOXJ1,FOXN2,…
GO:0009987	cellular process	1296	14652	2.63e-13	ENSP00000004531,ENSP00000005178,ENSP00000005257,ENSP00000013125,ENSP00000020926,ENSP00000025008,ENSP00000046794,ENSP00000052754,ENSP00000056217,ENSP00000056233,ENSP00000062104,ENSP00000064780,ENSP00000075120,ENSP00000161863,ENSP00000199814,ENSP00000200453,ENSP00000201031,ENSP00000203629,ENSP00000205194,ENSP00000206595,ENSP00000207457,ENSP00000211936,ENSP00000211998,ENSP00000215631,ENSP00000215829…	AASS,ABAT,ABCB4,ABCC4,ABCC8,ABCD2,ABHD17C,ABHD3,ACOT9,ACSBG1,ACSL6,ACTR5,ACVR2A,ADAMTS1,ADAMTSL4,ADNP2,ADRB2,AFMID,AGER,AGT,AHI1,AIF1,AK4,AK5,ALCAM,ALKBH2,AMH,AMOTL2,ANAPC15,ANAPC4,ANKRD32,ANLN,ANP32E,APLN,APOBEC4,APOD,ARC,ARGLU1,ARHGAP11A,ARHGAP18,ARHGAP33,ARHGEF5,ARID4A,ARID5A,ARIH1,ARL4A,ARX,ASAP3,ASGR1,ASL,ASPM,ATAD3B,ATAD5,ATF3,ATL2,ATP13A4,ATP1A2,ATP1B1,ATP1B2,ATP2B4,ATP8A1,ATR,ATRX,AVPR1A,…
GO:1902680	positive regulation of RNA biosynthetic process	216	1521	6e-13	ENSP00000052754,ENSP00000056233,ENSP00000201031,ENSP00000205194,ENSP00000216037,ENSP00000216797,ENSP00000220751,ENSP00000220772,ENSP00000221452,ENSP00000222122,ENSP00000222553,ENSP00000225728,ENSP00000226279,ENSP00000226319,ENSP00000228682,ENSP00000232424,ENSP00000238682,ENSP00000239938,ENSP00000240055,ENSP00000241416,ENSP00000241463,ENSP00000242208,ENSP00000242480,ENSP00000245414,ENSP00000245479…	ACVR2A,ADRB2,AGT,AHI1,APLN,ARID4A,ARMCX3,ATF3,ATRX,BAMBI,BCL2L12,BCLAF1,BEX1,BIRC2,BRCA2,BTBD8,BUD31,CAMTA1,CCNA2,CCNH,CCNL1,CCNT1,CCNT2,CD38,CDK2,CDK9,CEBPD,CHEK1,CKAP2,CKS1B,CKS2,CNOT6,CREB5,CSRNP1,CTBP2,DBP,DCN,DDX11,DHX9,DMRT2,DOT1L,E2F2,EAF2,EFCAB7,EGR1,EGR2,EGR3,EGR4,EIF2AK3,ELL,EOMES,ETS2,EXOSC9,FGFR2,FOS,FOSB,FOXC1,FOXJ1,FOXN2,FOXN4,FOXO1,FUS,FZD2,GABPA,GALR1,GLI1,GPBP1,HDAC2,HES1,HES5,HE…
GO:0009892	negative regulation of metabolic process	338	2762	8.01e-13	ENSP00000052754,ENSP00000056233,ENSP00000200453,ENSP00000201031,ENSP00000203629,ENSP00000215631,ENSP00000216037,ENSP00000217402,ENSP00000218516,ENSP00000219255,ENSP00000220772,ENSP00000221419,ENSP00000221452,ENSP00000222329,ENSP00000223642,ENSP00000225792,ENSP00000226004,ENSP00000226279,ENSP00000228251,ENSP00000228606,ENSP00000229758,ENSP00000230056,ENSP00000232424,ENSP00000233156,ENSP00000234313…	AGT,AIF1,APLN,APOD,ARID4A,ARID5A,ARX,ATF3,ATP2B4,ATR,ATRX,AZIN1,AZIN2,BAG3,BAK1,BARD1,BCL2,BCL2L12,BCLAF1,BHLHE40,BIN1,BIRC2,BIRC5,BRCA2,BRIP1,BSCL2,BST2,BTG2,C1QL4,C1QTNF3,C3,C5,C9orf72,CAMK2N1,CASC5,CBX4,CCDC8,CCL3,CCNT1,CCR1,CD38,CD46,CD55,CDK2,CDK9,CDKN2D,CENPF,CHMP4B,CHORDC1,CIRBP,CISH,CNOT6,CORO1C,CRB2,CREBZF,CRYAB,CTBP2,CXorf57,CYP27B1,DACH1,DACT1,DCN,DDX5,DDX6,DHFR,DHX9,DIS3,DNAJA1,DNAJB1…
GO:1903508	positive regulation of nucleic acid-templated transcription	215	1520	9.7e-13	ENSP00000052754,ENSP00000056233,ENSP00000201031,ENSP00000205194,ENSP00000216037,ENSP00000216797,ENSP00000220751,ENSP00000220772,ENSP00000221452,ENSP00000222122,ENSP00000222553,ENSP00000225728,ENSP00000226279,ENSP00000226319,ENSP00000228682,ENSP00000232424,ENSP00000238682,ENSP00000239938,ENSP00000240055,ENSP00000241416,ENSP00000241463,ENSP00000242208,ENSP00000242480,ENSP00000245414,ENSP00000245479…	ACVR2A,ADRB2,AGT,AHI1,APLN,ARID4A,ARMCX3,ATF3,ATRX,BAMBI,BCL2L12,BCLAF1,BEX1,BIRC2,BRCA2,BTBD8,BUD31,CAMTA1,CCNA2,CCNH,CCNL1,CCNT1,CCNT2,CD38,CDK2,CDK9,CEBPD,CHEK1,CKAP2,CKS1B,CKS2,CNOT6,CREB5,CSRNP1,CTBP2,DBP,DCN,DDX11,DHX9,DMRT2,DOT1L,E2F2,EAF2,EFCAB7,EGR1,EGR2,EGR3,EGR4,EIF2AK3,ELL,EOMES,ETS2,EXOSC9,FGFR2,FOS,FOSB,FOXC1,FOXJ1,FOXN2,FOXN4,FOXO1,FUS,FZD2,GABPA,GALR1,GLI1,GPBP1,HDAC2,HES1,HES5,HE…
GO:0010605	negative regulation of macromolecule metabolic process	317	2558	1.64e-12	ENSP00000052754,ENSP00000056233,ENSP00000200453,ENSP00000201031,ENSP00000203629,ENSP00000215631,ENSP00000216037,ENSP00000219255,ENSP00000220772,ENSP00000221419,ENSP00000221452,ENSP00000222329,ENSP00000223642,ENSP00000225792,ENSP00000226004,ENSP00000226279,ENSP00000228251,ENSP00000229758,ENSP00000230056,ENSP00000232424,ENSP00000233156,ENSP00000235382,ENSP00000238558,ENSP00000239223,ENSP00000239938…	AGT,AIF1,APLN,APOD,ARID4A,ARID5A,ARX,ATF3,ATP2B4,ATR,ATRX,AZIN1,AZIN2,BAG3,BAK1,BARD1,BCL2L12,BCLAF1,BHLHE40,BIN1,BIRC2,BIRC5,BRCA2,BRIP1,BST2,BTG2,C1QL4,C1QTNF3,C3,C5,C9orf72,CAMK2N1,CBX4,CCL3,CCNT1,CCR1,CD38,CD46,CD55,CDK2,CDK9,CDKN2D,CENPF,CHORDC1,CIRBP,CISH,CNOT6,CORO1C,CRB2,CREBZF,CRYAB,CTBP2,CXorf57,DACH1,DACT1,DCN,DDX5,DDX6,DHFR,DHX9,DIS3,DNAJA1,DNAJB1,DNAJB6,DNAJC1,DOT1L,DUSP1,DUSP10,DUSP…
GO:0007049	cell cycle	186	1263	3.15e-12	ENSP00000005257,ENSP00000025008,ENSP00000161863,ENSP00000200453,ENSP00000216639,ENSP00000217402,ENSP00000219255,ENSP00000222329,ENSP00000228606,ENSP00000229758,ENSP00000230056,ENSP00000235382,ENSP00000238044,ENSP00000239223,ENSP00000240488,ENSP00000242208,ENSP00000245414,ENSP00000247843,ENSP00000255120,ENSP00000256897,ENSP00000257287,ENSP00000259008,ENSP00000260453,ENSP00000260731,ENSP00000260947…	ANAPC15,ANAPC4,ANLN,ASPM,ATAD5,ATRX,BARD1,BIRC5,BRCA2,BRIP1,BTG2,C2orf40,CASC5,CCNA2,CCNH,CCNT1,CCNT2,CCP110,CD2AP,CDC25A,CDC45,CDCA5,CDK1,CDK2,CDKN2D,CDKN3,CENPA,CENPC,CENPE,CENPF,CENPW,CEP131,CEP135,CEP152,CEP57L1,CEP70,CEP78,CHEK1,CHMP4B,CHTF18,CKAP2,CKS1B,CKS2,CNOT6,CNTLN,CNTRL,CNTROB,CUL4B,CXCL8,CYP27B1,DDX11,DHFR,DNA2,DSN1,DUSP1,DYNLT3,E2F2,EML1,ERF,EZH2,EZR,FBXL7,FBXO5,FIGN,GAS2L1,GEM,GMNN…
GO:0045893	positive regulation of transcription, DNA-templated	204	1435	3.26e-12	ENSP00000052754,ENSP00000056233,ENSP00000201031,ENSP00000205194,ENSP00000216037,ENSP00000216797,ENSP00000220751,ENSP00000220772,ENSP00000221452,ENSP00000222122,ENSP00000222553,ENSP00000226279,ENSP00000228682,ENSP00000232424,ENSP00000238682,ENSP00000239938,ENSP00000240055,ENSP00000241416,ENSP00000241463,ENSP00000242208,ENSP00000242480,ENSP00000245414,ENSP00000245479,ENSP00000245919,ENSP00000247843…	ACVR2A,ADRB2,AGT,AHI1,APLN,ARID4A,ARMCX3,ATF3,ATRX,BAMBI,BCL2L12,BCLAF1,BEX1,BRCA2,BTBD8,CAMTA1,CCNA2,CCNH,CCNL1,CCNT1,CCNT2,CD38,CDK2,CDK9,CEBPD,CHEK1,CKAP2,CKS1B,CKS2,CREB5,CSRNP1,CTBP2,DBP,DCN,DDX11,DHX9,DMRT2,DOT1L,E2F2,EAF2,EFCAB7,EGR1,EGR2,EGR3,EGR4,EIF2AK3,ELL,EOMES,ETS2,EXOSC9,FGFR2,FOS,FOSB,FOXC1,FOXJ1,FOXN2,FOXN4,FOXO1,FZD2,GABPA,GALR1,GLI1,GPBP1,HDAC2,HES1,HES5,HEY1,HEY2,HIF3A,HLTF,HMG…
GO:0006139	nucleobase-containing compound metabolic process	496	4551	6.28e-12	ENSP00000025008,ENSP00000056233,ENSP00000161863,ENSP00000199814,ENSP00000201031,ENSP00000205194,ENSP00000211936,ENSP00000215829,ENSP00000216037,ENSP00000216727,ENSP00000220913,ENSP00000221419,ENSP00000221452,ENSP00000222122,ENSP00000222329,ENSP00000222553,ENSP00000222567,ENSP00000225519,ENSP00000225728,ENSP00000225792,ENSP00000226279,ENSP00000226319,ENSP00000226798,ENSP00000228251,ENSP00000228682…	AASS,ACOT9,ACSBG1,ACSL6,ACTR5,ADNP2,AK4,AK5,ALKBH2,ANKRD32,APOBEC4,ARGLU1,ARID4A,ARID5A,ARX,ATAD5,ATF3,ATP1A2,ATP1B1,ATR,ATRX,BARD1,BCAS2,BCLAF1,BDP1,BHLHE40,BIRC2,BIRC5,BRCA2,BRIP1,BRWD1,BTG2,BUD31,C7orf60,C9orf142,CAMTA1,CBX4,CCDC59,CCDC88A,CCNH,CCNL1,CCNT1,CCNT2,CD38,CDADC1,CDC45,CDCA5,CDK1,CDK2,CDK9,CDKN2D,CEBPD,CENPF,CENPU,CHD1,CHEK1,CHRAC1,CHTF18,CHTOP,CNOT6,CREB5,CREBZF,CSRNP1,CTBP2,CUL4B,…
GO:0031324	negative regulation of cellular metabolic process	305	2463	6.28e-12	ENSP00000052754,ENSP00000056233,ENSP00000200453,ENSP00000201031,ENSP00000203629,ENSP00000215631,ENSP00000216037,ENSP00000217402,ENSP00000218516,ENSP00000219255,ENSP00000220772,ENSP00000221419,ENSP00000221452,ENSP00000222329,ENSP00000223642,ENSP00000225792,ENSP00000226004,ENSP00000226279,ENSP00000228251,ENSP00000228606,ENSP00000229758,ENSP00000230056,ENSP00000232424,ENSP00000233156,ENSP00000234313…	AGT,APOD,ARID4A,ARID5A,ARX,ATF3,ATP2B4,ATR,ATRX,BAG3,BAK1,BARD1,BCL2,BCL2L12,BCLAF1,BHLHE40,BIN1,BIRC2,BIRC5,BRCA2,BST2,BTG2,C1QL4,C1QTNF3,C3,C5,C9orf72,CAMK2N1,CASC5,CBX4,CCDC8,CCNT1,CD38,CD55,CDK2,CDK9,CDKN2D,CENPF,CHMP4B,CHORDC1,CIRBP,CISH,CORO1C,CRB2,CREBZF,CRYAB,CTBP2,CXorf57,CYP27B1,DACH1,DACT1,DCN,DDX5,DHFR,DHX9,DNAJA1,DNAJB1,DNAJB6,DNAJC1,DOT1L,DUSP1,DUSP10,DUSP16,DUSP2,DUSP3,DUSP5,DYRK1A…
GO:0051172	negative regulation of nitrogen compound metabolic process	290	2307	6.28e-12	ENSP00000052754,ENSP00000056233,ENSP00000200453,ENSP00000201031,ENSP00000203629,ENSP00000215631,ENSP00000216037,ENSP00000218516,ENSP00000219255,ENSP00000220772,ENSP00000221419,ENSP00000221452,ENSP00000222329,ENSP00000223642,ENSP00000225792,ENSP00000226004,ENSP00000226279,ENSP00000228251,ENSP00000229758,ENSP00000230056,ENSP00000232424,ENSP00000233156,ENSP00000235382,ENSP00000238558,ENSP00000239223…	AGT,APOD,ARID4A,ARID5A,ARX,ATF3,ATP2B4,ATR,ATRX,AZIN1,AZIN2,BAG3,BAK1,BARD1,BCL2L12,BCLAF1,BHLHE40,BIN1,BIRC2,BIRC5,BRCA2,BST2,BTG2,C1QL4,C3,C5,C9orf72,CAMK2N1,CBX4,CCNT1,CD38,CD55,CDK2,CDK9,CDKN2D,CENPF,CHORDC1,CIRBP,CISH,CORO1C,CRB2,CREBZF,CRYAB,CTBP2,CXorf57,DACH1,DACT1,DCN,DDX5,DHFR,DHX9,DNAJA1,DNAJB1,DNAJB6,DNAJC1,DOT1L,DUSP1,DUSP10,DUSP16,DUSP2,DUSP3,DUSP5,DYRK1A,EGR1,EIF2AK3,EIF4A2,ENC1,EO…
GO:0016070	RNA metabolic process	394	3430	1.14e-11	ENSP00000025008,ENSP00000056233,ENSP00000161863,ENSP00000199814,ENSP00000201031,ENSP00000205194,ENSP00000211936,ENSP00000215829,ENSP00000216037,ENSP00000216727,ENSP00000221419,ENSP00000221452,ENSP00000222122,ENSP00000222329,ENSP00000222567,ENSP00000225728,ENSP00000225792,ENSP00000226319,ENSP00000226798,ENSP00000228251,ENSP00000228682,ENSP00000232424,ENSP00000235521,ENSP00000237853,ENSP00000239938…	ACTR5,ADNP2,APOBEC4,ARGLU1,ARID4A,ARID5A,ARX,ATF3,ATRX,BCAS2,BCLAF1,BDP1,BHLHE40,BIRC2,BIRC5,BRWD1,BTG2,BUD31,C7orf60,CAMTA1,CBX4,CCDC59,CCNH,CCNL1,CCNT1,CCNT2,CDK9,CEBPD,CENPU,CHD1,CHTOP,CNOT6,CREB5,CREBZF,CSRNP1,CTBP2,CWC25,DACH1,DBP,DDX11,DDX47,DDX5,DDX59,DDX6,DHX9,DIS3,DMRT2,DNA2,DNTTIP2,DTD2,DUS3L,E2F2,EAF2,EGR1,EGR2,EGR3,EGR4,EIF4A1,EIF4A2,ELAVL2,ELL,ELL2,ENSG00000229117,EOMES,ERF,ETF1,ETS2…
GO:0046483	heterocycle metabolic process	507	4716	2.43e-11	ENSP00000025008,ENSP00000056233,ENSP00000161863,ENSP00000199814,ENSP00000201031,ENSP00000205194,ENSP00000211936,ENSP00000215829,ENSP00000216037,ENSP00000216727,ENSP00000220913,ENSP00000221419,ENSP00000221452,ENSP00000221730,ENSP00000222122,ENSP00000222329,ENSP00000222553,ENSP00000222567,ENSP00000225519,ENSP00000225728,ENSP00000225792,ENSP00000226279,ENSP00000226319,ENSP00000226798,ENSP00000228251…	AASS,ACOT9,ACSBG1,ACSL6,ACTR5,ADNP2,AFMID,AK4,AK5,ALKBH2,ANKRD32,APOBEC4,ARGLU1,ARID4A,ARID5A,ARX,ATAD5,ATF3,ATP1A2,ATP1B1,ATR,ATRX,BARD1,BCAS2,BCHE,BCLAF1,BDP1,BHLHE40,BIRC2,BIRC5,BRCA2,BRIP1,BRWD1,BTG2,BUD31,C7orf60,C9orf142,C9orf41,CAMTA1,CBX4,CCDC59,CCDC88A,CCNH,CCNL1,CCNT1,CCNT2,CD38,CDADC1,CDC45,CDCA5,CDK1,CDK2,CDK9,CDKN2D,CEBPD,CENPF,CENPU,CHD1,CHEK1,CHRAC1,CHTF18,CHTOP,CNOT6,CREB5,CREBZF,…
GO:0006725	cellular aromatic compound metabolic process	510	4754	2.7e-11	ENSP00000025008,ENSP00000056233,ENSP00000161863,ENSP00000199814,ENSP00000201031,ENSP00000205194,ENSP00000211936,ENSP00000215829,ENSP00000216037,ENSP00000216727,ENSP00000220913,ENSP00000221419,ENSP00000221452,ENSP00000222122,ENSP00000222329,ENSP00000222553,ENSP00000222567,ENSP00000225519,ENSP00000225728,ENSP00000225792,ENSP00000226279,ENSP00000226319,ENSP00000226798,ENSP00000228251,ENSP00000228682…	AASS,ACOT9,ACSBG1,ACSL6,ACTR5,ADNP2,AFMID,AK4,AK5,ALKBH2,ANKRD32,APOBEC4,ARGLU1,ARID4A,ARID5A,ARX,ATAD5,ATF3,ATP1A2,ATP1B1,ATR,ATRX,BARD1,BCAS2,BCHE,BCL2,BCLAF1,BDP1,BHLHE40,BIRC2,BIRC5,BRCA2,BRIP1,BRWD1,BTG2,BUD31,C7orf60,C9orf142,C9orf41,CAMTA1,CBX4,CCDC59,CCDC88A,CCNH,CCNL1,CCNT1,CCNT2,CD38,CDADC1,CDC45,CDCA5,CDK1,CDK2,CDK9,CDKN2D,CEBPD,CENPF,CENPU,CHD1,CHEK1,CHRAC1,CHTF18,CHTOP,CNOT6,CREB5,CR…
GO:0010564	regulation of cell cycle process	115	684	3.16e-10	ENSP00000217402,ENSP00000220772,ENSP00000226319,ENSP00000228682,ENSP00000229758,ENSP00000239223,ENSP00000245479,ENSP00000257287,ENSP00000260731,ENSP00000261597,ENSP00000263339,ENSP00000263341,ENSP00000264982,ENSP00000265140,ENSP00000265148,ENSP00000265339,ENSP00000265748,ENSP00000266970,ENSP00000270861,ENSP00000274289,ENSP00000275034,ENSP00000275517,ENSP00000282058,ENSP00000282388,ENSP00000284984…	ADAMTS1,AIF1,ANAPC15,ANAPC4,ANKRD32,ANLN,ATAD5,ATP2B4,ATRX,BCL2,BIN1,BIRC5,BRCA2,BTG2,C8orf4,CCDC8,CCP110,CDC25A,CDC42,CDC45,CDCA5,CDK1,CDK2,CDK9,CDKN2D,CENPE,CENPF,CEP131,CEP135,CEP152,CEP70,CEP78,CEP97,CHEK1,CHMP4B,CHORDC1,CNOT6,CNTRL,CUL4B,DACH1,DACT1,DCUN1D3,DDX11,DUSP1,EZH2,FBXL7,FBXO5,GLI1,GPR3,GPSM2,HAUS1,HAUS5,HMGN5,HSP90AA1,HSPA1A,HSPA1B,IL1A,IL1B,JADE1,KIF11,KIF20B,KLF4,MAD2L1,MAPK15,MK…
GO:0006357	regulation of transcription by RNA polymerase II	312	2633	3.93e-10	ENSP00000052754,ENSP00000056233,ENSP00000201031,ENSP00000211936,ENSP00000216037,ENSP00000216797,ENSP00000220751,ENSP00000220772,ENSP00000221452,ENSP00000221496,ENSP00000222122,ENSP00000222329,ENSP00000222553,ENSP00000225728,ENSP00000225792,ENSP00000228251,ENSP00000228682,ENSP00000232424,ENSP00000234313,ENSP00000238558,ENSP00000238682,ENSP00000239938,ENSP00000240055,ENSP00000241416,ENSP00000242208…	ACVR2A,ADNP2,ADRB2,AHI1,AMH,APLN,ARID4A,ARID5A,ARMCX3,ARX,ATF3,ATP2B4,ATRX,BAG3,BCL2L12,BEX1,BHLHE40,BRIP1,BRWD1,BTBD8,BTG2,BUD31,C17orf96,CAMTA1,CBX4,CCNH,CCNL1,CCNT1,CCNT2,CDK2,CDK9,CEBPD,CHD1,CHEK1,CKAP2,CKS2,CRB2,CREB5,CREBZF,CSRNP1,CTBP2,CTDSPL2,DACH1,DACT1,DBP,DCN,DDX5,DHX9,DMRT2,DMRTA2,DNAJB1,DNAJC1,DOT1L,E2F2,EAF2,EFCAB7,EGR1,EGR2,EGR3,EGR4,ELL,EOMES,ERF,ETS2,EXOSC9,EZH2,EZR,FGFR2,FOS,FOS…
GO:1901360	organic cyclic compound metabolic process	521	4963	3.96e-10	ENSP00000025008,ENSP00000056233,ENSP00000161863,ENSP00000199814,ENSP00000201031,ENSP00000205194,ENSP00000211936,ENSP00000215829,ENSP00000216037,ENSP00000216727,ENSP00000220913,ENSP00000221419,ENSP00000221452,ENSP00000221730,ENSP00000222122,ENSP00000222329,ENSP00000222553,ENSP00000222567,ENSP00000225519,ENSP00000225728,ENSP00000225792,ENSP00000226279,ENSP00000226319,ENSP00000226798,ENSP00000228251…	AASS,ACOT9,ACSBG1,ACSL6,ACTR5,ADNP2,AFMID,AK4,AK5,ALKBH2,ANKRD32,APOBEC4,ARGLU1,ARID4A,ARID5A,ARX,ATAD5,ATF3,ATP1A2,ATP1B1,ATR,ATRX,BARD1,BCAS2,BCHE,BCL2,BCLAF1,BDP1,BHLHE40,BIRC2,BIRC5,BRCA2,BRIP1,BRWD1,BTG2,BUD31,BZRAP1,C7orf60,C9orf142,C9orf41,CAMTA1,CBX4,CCDC59,CCDC88A,CCNH,CCNL1,CCNT1,CCNT2,CD38,CDADC1,CDC45,CDCA5,CDK1,CDK2,CDK9,CDKN2D,CEBPD,CENPF,CENPU,CH25H,CHD1,CHEK1,CHRAC1,CHTF18,CHTOP,C…
GO:0000278	mitotic cell cycle	108	628	4.3e-10	ENSP00000216639,ENSP00000217402,ENSP00000222329,ENSP00000229758,ENSP00000230056,ENSP00000242208,ENSP00000247843,ENSP00000255120,ENSP00000257287,ENSP00000260731,ENSP00000261597,ENSP00000261647,ENSP00000263181,ENSP00000264552,ENSP00000264982,ENSP00000265148,ENSP00000265748,ENSP00000266671,ENSP00000266970,ENSP00000270861,ENSP00000272233,ENSP00000273853,ENSP00000274026,ENSP00000274289,ENSP00000275517…	ANLN,BIRC5,BRCA2,BTG2,CCNA2,CCP110,CDC25A,CDC45,CDCA5,CDK1,CDK2,CDKN2D,CDKN3,CENPA,CENPC,CENPE,CENPF,CENPW,CEP131,CEP135,CEP152,CEP57L1,CEP70,CEP78,CHMP4B,CKAP2,CKS2,CNOT6,CNTRL,CNTROB,CUL4B,DHFR,DNA2,DSN1,EML1,ERF,FBXL7,FBXO5,GEM,GMNN,GPSM2,HAUS1,HAUS5,HSP90AA1,ID4,INHBA,KIF11,KIF15,KIF18A,KIF2A,KLF11,LATS2,LMNA,MAD2L1,MUC1,MYBL1,NABP1,NAE1,NASP,NDC80,NEDD1,NUSAP1,PAX6,PBK,PCM1,PCNT,PDS5B,PHLDA1…
GO:0050793	regulation of developmental process	291	2416	4.71e-10	ENSP00000052754,ENSP00000216037,ENSP00000216639,ENSP00000216797,ENSP00000219150,ENSP00000219255,ENSP00000220751,ENSP00000220772,ENSP00000221496,ENSP00000222725,ENSP00000223642,ENSP00000225512,ENSP00000225792,ENSP00000226279,ENSP00000228251,ENSP00000228606,ENSP00000228682,ENSP00000232424,ENSP00000235382,ENSP00000238682,ENSP00000239938,ENSP00000241416,ENSP00000242208,ENSP00000242465,ENSP00000242994…	ACVR2A,ADRB2,AGER,AGT,AHI1,AMH,ANKRD26,ARC,ARHGAP18,ARHGAP33,ARX,ASPM,ATAD5,B2M,BAMBI,BCL2,BCL2L12,BIN1,BIRC2,BRCA2,BRWD1,BTG1,C1QL4,C3,C3AR1,C5,C8orf4,CARTPT,CCDC71L,CCDC88A,CCL3,CCNT2,CCR1,CD38,CD46,CD53,CD83,CDC42,CDC42EP1,CDC42EP3,CDC42EP4,CDK1,CDK9,CELSR1,CENPF,CNTN1,CORO1A,CORO1C,CRB2,CSF1,CSF1R,CSF3R,CTH,CX3CR1,CXCL8,CYP27B1,DAAM1,DAAM2,DACT1,DCN,DDX5,DDX6,DMRT2,DMRTA2,DUSP10,E2F2,EAF2,EFN…
GO:0022402	cell cycle process	137	890	6.18e-10	ENSP00000161863,ENSP00000200453,ENSP00000216639,ENSP00000217402,ENSP00000219255,ENSP00000228606,ENSP00000229758,ENSP00000230056,ENSP00000238044,ENSP00000239223,ENSP00000240488,ENSP00000242208,ENSP00000245414,ENSP00000255120,ENSP00000257287,ENSP00000259008,ENSP00000260731,ENSP00000260947,ENSP00000261597,ENSP00000261647,ENSP00000263181,ENSP00000264552,ENSP00000264982,ENSP00000265148,ENSP00000265339…	ANLN,ASPM,ATAD5,ATRX,BARD1,BIRC5,BRCA2,BRIP1,BTG2,C2orf40,CASC5,CCNA2,CCP110,CDC25A,CDC45,CDCA5,CDK1,CDK2,CDKN2D,CDKN3,CENPA,CENPC,CENPE,CENPF,CEP131,CEP135,CEP152,CEP57L1,CEP70,CEP78,CHMP4B,CKAP2,CKS2,CNOT6,CNTLN,CNTRL,CNTROB,CUL4B,CXCL8,CYP27B1,DDX11,DHFR,DNA2,DSN1,DUSP1,EML1,EZH2,EZR,FBXL7,FBXO5,GAS2L1,GEM,GMNN,GPSM2,HAUS1,HAUS5,HSP90AA1,ID4,IL12A,ING2,INHBA,IRF1,KIAA0101,KIF11,KIF18A,KIF20B,K…
GO:0010648	negative regulation of cell communication	174	1255	1.76e-09	ENSP00000025008,ENSP00000052754,ENSP00000200453,ENSP00000216037,ENSP00000216797,ENSP00000220772,ENSP00000222725,ENSP00000226004,ENSP00000226279,ENSP00000226319,ENSP00000228251,ENSP00000228682,ENSP00000234313,ENSP00000235382,ENSP00000238558,ENSP00000238682,ENSP00000239223,ENSP00000239938,ENSP00000241014,ENSP00000241261,ENSP00000242208,ENSP00000245479,ENSP00000248553,ENSP00000249356,ENSP00000250559…	ADRB2,AGER,AGT,APLN,APOD,ATAD5,ATF3,ATP2B4,AVPR1A,BAMBI,BCHE,BCL2,BCL2L12,BICC1,C1QL4,C1QTNF3,C7orf60,C8orf4,CAMK2N1,CARTPT,CD2AP,CD38,CD46,CDC42,CDKN2D,CISH,CTDSPL2,CTH,CX3CR1,CXCL8,CXXC4,DACT1,DCN,DHRS3,DNAJA1,DNAJB9,DUSP1,DUSP10,DUSP16,DUSP2,DUSP3,DUSP5,DYRK1A,DYRK2,EGR1,EZH2,EZR,FBLN1,FBN2,FOXO1,FOXP1,FST,GLI1,GPC1,GRB14,GSC,HERPUD1,HEY1,HEY2,HMGB2,HSPA1A,HSPA1B,HSPB1,HSPH1,HTR2A,HTR2B,ICAM1,…
GO:0023057	negative regulation of signaling	174	1258	2.06e-09	ENSP00000025008,ENSP00000052754,ENSP00000200453,ENSP00000216037,ENSP00000216797,ENSP00000220772,ENSP00000222725,ENSP00000226004,ENSP00000226279,ENSP00000226319,ENSP00000228251,ENSP00000228682,ENSP00000234313,ENSP00000235382,ENSP00000238558,ENSP00000238682,ENSP00000239223,ENSP00000239938,ENSP00000241014,ENSP00000241261,ENSP00000242208,ENSP00000245479,ENSP00000248553,ENSP00000249356,ENSP00000250559…	ADRB2,AGER,AGT,APLN,APOD,ATAD5,ATF3,ATP2B4,AVPR1A,BAMBI,BCHE,BCL2,BCL2L12,BICC1,C1QL4,C1QTNF3,C7orf60,C8orf4,CAMK2N1,CARTPT,CD2AP,CD38,CD46,CDC42,CDKN2D,CISH,CTDSPL2,CTH,CX3CR1,CXCL8,CXXC4,DACT1,DCN,DHRS3,DNAJA1,DNAJB9,DUSP1,DUSP10,DUSP16,DUSP2,DUSP3,DUSP5,DYRK1A,DYRK2,EGR1,EZH2,EZR,FBLN1,FBN2,FOXO1,FOXP1,FST,GLI1,GPC1,GRB14,GSC,HERPUD1,HEY1,HEY2,HMGB2,HSPA1A,HSPA1B,HSPB1,HSPH1,HTR2A,HTR2B,ICAM1,…
GO:0042127	regulation of cell population proliferation	208	1594	2.08e-09	ENSP00000064780,ENSP00000201031,ENSP00000216037,ENSP00000216797,ENSP00000219150,ENSP00000220751,ENSP00000220772,ENSP00000222553,ENSP00000225512,ENSP00000225728,ENSP00000226279,ENSP00000228606,ENSP00000228682,ENSP00000232424,ENSP00000238044,ENSP00000238682,ENSP00000239223,ENSP00000239938,ENSP00000241014,ENSP00000242208,ENSP00000244020,ENSP00000245323,ENSP00000245414,ENSP00000245479,ENSP00000245817…	ADAMTS1,AGER,AGT,AIF1,APLN,APOD,ARX,ASPM,ATAD5,ATF3,AVPR1A,BAK1,BAMBI,BCHE,BCL2,BIRC2,BIRC5,BRCA2,BRIP1,BTG1,BTG2,BTG3,C1QL4,C2orf40,CAMK2N1,CCDC88A,CCL3L3,CCL8,CCNA2,CD38,CD46,CD55,CDK1,CDK2,CDKN2D,CDKN3,CEP131,CHTOP,CNOT6,CORO1A,CRIP2,CSF1,CSF1R,CTBP2,CX3CR1,CXCL2,CXCL3,CXCL8,CYP27B1,DACH1,DHX9,DMRTA2,DOT1L,DUSP1,DUSP10,EAF2,EFNB2,EGR1,EGR3,EGR4,EMP2,EPHA1,EZH2,F3,FAM98B,FANCL,FBLN1,FBXO4,FGFR2…
GO:0007346	regulation of mitotic cell cycle	103	608	2.73e-09	ENSP00000013125,ENSP00000161863,ENSP00000217402,ENSP00000226004,ENSP00000226319,ENSP00000229758,ENSP00000232424,ENSP00000239223,ENSP00000257287,ENSP00000260731,ENSP00000261597,ENSP00000263339,ENSP00000263341,ENSP00000264982,ENSP00000265140,ENSP00000265148,ENSP00000265748,ENSP00000266970,ENSP00000270861,ENSP00000274289,ENSP00000275034,ENSP00000275517,ENSP00000278568,ENSP00000282058,ENSP00000282388…	ADAMTS1,AIF1,ANAPC15,ANAPC4,ANKRD32,ANLN,ATAD5,ATRX,BCL2,BIRC5,BRCA2,BTG2,BTG3,CCDC8,CCP110,CDC45,CDCA5,CDK1,CDK2,CDKN2D,CENPE,CENPF,CEP131,CEP135,CEP152,CEP70,CEP78,CEP97,CHEK1,CHMP4B,CKS1B,CKS2,CNOT6,CNTRL,CUL4B,DACT1,DCUN1D3,DUSP1,DUSP3,DYNLT3,EZH2,FBXL7,FBXO5,FOXC1,FOXG1,GPSM2,HAUS1,HAUS5,HECA,HES1,HSP90AA1,HSPA1A,HSPA1B,IL1A,IL1B,JADE1,KIF11,KIF20B,KLF4,MAD2L1,MAP4K5,MEIS2,MKI67,MTBP,MUC1,NA…
GO:0010033	response to organic substance	323	2815	4.33e-09	ENSP00000005178,ENSP00000005257,ENSP00000052754,ENSP00000064780,ENSP00000161863,ENSP00000216037,ENSP00000216727,ENSP00000216797,ENSP00000217939,ENSP00000219150,ENSP00000219255,ENSP00000220751,ENSP00000220772,ENSP00000221419,ENSP00000221452,ENSP00000221496,ENSP00000222553,ENSP00000222567,ENSP00000225512,ENSP00000225519,ENSP00000225792,ENSP00000226279,ENSP00000227752,ENSP00000228251,ENSP00000228606…	ABAT,ABCB4,ACSBG1,ACVR2A,ADNP2,ADRB2,AGER,AGT,AIF1,AMH,ATF3,ATP1A2,ATP2B4,ATRX,AVPR1A,B2M,BAK1,BCHE,BCL2,BCLAF1,BIRC2,BIRC5,BRIP1,BRWD1,BST2,BTG1,BTG2,CACYBP,CASP1,CASP9,CASQ1,CCL3,CCL3L3,CCL4,CCL4L1,CCL8,CCNA2,CCR1,CD38,CD83,CDC42,CDC42EP4,CDK1,CDK2,CDK9,CDKN2D,CEBPD,CISH,CLDN1,CLEC7A,COL16A1,COL6A2,CORO1A,CRHR2,CRYAB,CSF1,CSF1R,CSF3R,CTH,CX3CR1,CXCL2,CXCL3,CXCL8,CYP27B1,DCN,DDX11,DDX5,DHFR,DHH,…
GO:0032774	RNA biosynthetic process	300	2579	6.8e-09	ENSP00000025008,ENSP00000056233,ENSP00000201031,ENSP00000205194,ENSP00000211936,ENSP00000215829,ENSP00000216037,ENSP00000216727,ENSP00000221452,ENSP00000222122,ENSP00000222329,ENSP00000222567,ENSP00000225728,ENSP00000225792,ENSP00000226319,ENSP00000228251,ENSP00000228682,ENSP00000232424,ENSP00000237853,ENSP00000239938,ENSP00000240055,ENSP00000241463,ENSP00000242480,ENSP00000242994,ENSP00000243903…	ACTR5,ADNP2,ARGLU1,ARID4A,ARID5A,ARX,ATF3,ATRX,BCLAF1,BDP1,BHLHE40,BIRC2,BIRC5,BRWD1,BTG2,BUD31,CAMTA1,CBX4,CCDC59,CCNH,CCNL1,CCNT1,CCNT2,CDK9,CEBPD,CENPU,CHD1,CHTOP,CNOT6,CREB5,CREBZF,CSRNP1,CTBP2,DACH1,DBP,DDX11,DDX5,DHX9,DMRT2,DNTTIP2,E2F2,EAF2,EGR1,EGR2,EGR3,EGR4,ELL,ELL2,EOMES,ERF,ETS2,EWSR1,EZH2,FOS,FOSB,FOXC1,FOXG1,FOXJ1,FOXN2,FOXN4,FOXO1,FOXP1,GABPA,GCFC2,GLI1,GPBP1,HACE1,HDAC2,HDAC9,HELB…
GO:0051239	regulation of multicellular organismal process	319	2788	7.83e-09	ENSP00000005178,ENSP00000052754,ENSP00000203629,ENSP00000216037,ENSP00000216797,ENSP00000219255,ENSP00000220751,ENSP00000220772,ENSP00000221452,ENSP00000221496,ENSP00000222725,ENSP00000223642,ENSP00000225512,ENSP00000225792,ENSP00000226279,ENSP00000227451,ENSP00000228251,ENSP00000228606,ENSP00000228682,ENSP00000232424,ENSP00000233156,ENSP00000234313,ENSP00000235382,ENSP00000238044,ENSP00000238682…	ABAT,ACVR2A,ADRB2,AGER,AGT,AHI1,AIF1,AMH,APLN,APOD,ARC,ARHGAP33,ARX,ASPM,ATAD5,ATP1A2,ATP1B1,ATP1B2,ATP2B4,AVPR1A,B2M,BAMBI,BCL2,BIN1,BIRC2,BRCA2,BST2,BTG1,C1QTNF3,C2orf40,C3,C3AR1,C5,C8orf4,CARTPT,CASP1,CASQ1,CCDC88A,CCL3,CCR1,CD2AP,CD38,CD46,CD83,CDC42,CDK1,CDK9,CELSR1,CENPF,CHSY1,CNTN1,CORO1C,CRB2,CSF1,CSF1R,CSF3R,CTH,CX3CR1,CXCL8,CYP27B1,DAAM1,DAAM2,DACT1,DCN,DDX5,DDX6,DHRS3,DHX9,DMRT2,DMRTA2…
GO:0034641	cellular nitrogen compound metabolic process	526	5126	8.32e-09	ENSP00000004531,ENSP00000025008,ENSP00000056233,ENSP00000161863,ENSP00000199814,ENSP00000201031,ENSP00000205194,ENSP00000211936,ENSP00000215829,ENSP00000216037,ENSP00000216554,ENSP00000216727,ENSP00000218516,ENSP00000220913,ENSP00000221419,ENSP00000221452,ENSP00000222122,ENSP00000222329,ENSP00000222553,ENSP00000222567,ENSP00000225519,ENSP00000225728,ENSP00000225792,ENSP00000226279,ENSP00000226319…	AASS,ACOT9,ACSBG1,ACSL6,ACTR5,ADNP2,AFMID,AK4,AK5,ALKBH2,ANKRD32,APOBEC4,ARGLU1,ARID4A,ARID5A,ARX,ASL,ATAD5,ATF3,ATP1A2,ATP1B1,ATR,ATRX,AZIN1,AZIN2,B3GALT2,BARD1,BCAS2,BCLAF1,BDP1,BHLHE40,BIRC2,BIRC5,BRCA2,BRIP1,BRWD1,BTG2,BUD31,C7orf60,C9orf142,C9orf41,CAMTA1,CBX4,CCDC59,CCDC88A,CCNH,CCNL1,CCNT1,CCNT2,CD38,CDADC1,CDC45,CDCA5,CDK1,CDK2,CDK9,CDKN2D,CEBPD,CENPF,CENPU,CHD1,CHEK1,CHRAC1,CHTF18,CHTOP,…
GO:0033554	cellular response to stress	201	1553	8.35e-09	ENSP00000005178,ENSP00000013125,ENSP00000200453,ENSP00000216037,ENSP00000216797,ENSP00000220751,ENSP00000220772,ENSP00000221419,ENSP00000221452,ENSP00000222462,ENSP00000228251,ENSP00000238044,ENSP00000239938,ENSP00000240488,ENSP00000241014,ENSP00000242108,ENSP00000243903,ENSP00000244043,ENSP00000247815,ENSP00000248071,ENSP00000249356,ENSP00000254322,ENSP00000256897,ENSP00000259008,ENSP00000260947…	ACTR5,ADNP2,AGT,AIF1,ALKBH2,ANKRD32,APOD,ATAD5,ATF3,ATR,ATRX,AVPR1A,BAG3,BAK1,BARD1,BCL2,BCL2A1,BCLAF1,BRAT1,BRCA2,BRIP1,BTG2,C11orf73,C2orf40,C4orf27,C7orf60,C8orf4,C9orf142,CARTPT,CASP9,CCNA2,CCNH,CDC45,CDCA5,CDK1,CDK2,CDK9,CDKN2AIP,CDKN2D,CHEK1,CNOT6,CRYAB,CRYGD,CTH,CUL4B,CXCL8,DDX11,DHFR,DNA2,DNAJA1,DNAJB1,DNAJB11,DNAJB9,DOT1L,DYRK2,EEPD1,EGR1,EIF2AK3,EZH2,FANCG,FANCL,FOS,FOXO1,GABARAPL1,GAS2…
GO:0043484	regulation of RNA splicing	37	116	9.08e-09	ENSP00000199814,ENSP00000221419,ENSP00000225792,ENSP00000244020,ENSP00000258962,ENSP00000261973,ENSP00000282486,ENSP00000316948,ENSP00000325905,ENSP00000334538,ENSP00000339245,ENSP00000340796,ENSP00000346694,ENSP00000348849,ENSP00000348984,ENSP00000349168,ENSP00000351141,ENSP00000358799,ENSP00000359890,ENSP00000360525,ENSP00000362820,ENSP00000364639,ENSP00000364802,ENSP00000365439,ENSP00000376276…	CLK1,CLK4,DDX5,DYRK1A,HNRNPA2B1,HNRNPH1,HNRNPK,HNRNPL,HNRNPLL,HSPA1A,JMJD6,MAGOH,MBNL1,MBNL3,RBM11,RBM15,RBM17,RBM22,RBM25,RBM4,RBM7,RBM8A,RPS26,SNRNP70,SON,SREK1,SRSF1,SRSF10,SRSF2,SRSF3,SRSF5,SRSF6,SRSF7,TRA2B,WTAP,YTHDC1,ZNF326
GO:0010467	gene expression	403	3733	1.33e-08	ENSP00000025008,ENSP00000056233,ENSP00000062104,ENSP00000161863,ENSP00000199814,ENSP00000201031,ENSP00000205194,ENSP00000211936,ENSP00000215829,ENSP00000216037,ENSP00000216554,ENSP00000216727,ENSP00000220751,ENSP00000221419,ENSP00000221452,ENSP00000222122,ENSP00000222329,ENSP00000222567,ENSP00000225728,ENSP00000225792,ENSP00000226319,ENSP00000226798,ENSP00000228251,ENSP00000228682,ENSP00000229179…	ACTR5,ADNP2,APOBEC4,ARGLU1,ARID4A,ARID5A,ARX,ATF3,ATRX,BAK1,BCAS2,BCLAF1,BDP1,BHLHE40,BIRC2,BIRC5,BRWD1,BTG2,BUD31,C7orf60,CAMTA1,CASP1,CBX4,CCDC59,CCNH,CCNL1,CCNT1,CCNT2,CDK9,CEBPD,CENPU,CHD1,CHTOP,CNOT6,CREB5,CREBZF,CSRNP1,CTBP2,CWC25,DACH1,DBP,DDX11,DDX47,DDX5,DHX9,DIO2,DIS3,DMRT2,DNTTIP2,DUS3L,DYNC2H1,E2F2,EAF2,EGR1,EGR2,EGR3,EGR4,EIF1B,EIF4A1,EIF4A2,EIF5,ELAVL2,ELL,ELL2,ENSG00000229117,EOMES…
GO:0043170	macromolecule metabolic process	719	7453	1.33e-08	ENSP00000005178,ENSP00000013125,ENSP00000025008,ENSP00000052754,ENSP00000056233,ENSP00000062104,ENSP00000161863,ENSP00000199814,ENSP00000200453,ENSP00000201031,ENSP00000205194,ENSP00000206595,ENSP00000211936,ENSP00000215829,ENSP00000216037,ENSP00000216330,ENSP00000216554,ENSP00000216639,ENSP00000216727,ENSP00000216797,ENSP00000217402,ENSP00000220751,ENSP00000220772,ENSP00000220913,ENSP00000221419…	ABHD17C,ACTR5,ACVR2A,ADAM28,ADAMTS1,ADAMTS6,ADAMTSL4,ADNP2,ADRB2,AGT,ALKBH2,ANAPC15,ANAPC4,ANKRD32,APOBEC4,ARGLU1,ARID4A,ARID5A,ARIH1,ARX,ASGR1,ATAD5,ATF3,ATR,ATRX,B2M,B3GALNT1,B3GALNT2,B3GALT2,B3GAT2,B3GNT5,BAK1,BARD1,BCAS2,BCL2,BCLAF1,BDP1,BHLHE40,BIRC2,BIRC5,BRCA2,BRIP1,BRWD1,BTG1,BTG2,BUD31,C17orf96,C2orf40,C3,C4orf27,C5,C7orf60,C9orf142,CAMTA1,CASP1,CASP9,CBX4,CCDC126,CCDC59,CCDC8,CCDC88A,CC…
GO:0051301	cell division	86	483	1.33e-08	ENSP00000005257,ENSP00000216639,ENSP00000217402,ENSP00000219255,ENSP00000229758,ENSP00000245838,ENSP00000259008,ENSP00000260731,ENSP00000261597,ENSP00000261647,ENSP00000261900,ENSP00000264157,ENSP00000264552,ENSP00000265148,ENSP00000265748,ENSP00000266970,ENSP00000271452,ENSP00000272091,ENSP00000272233,ENSP00000273853,ENSP00000274026,ENSP00000275517,ENSP00000282058,ENSP00000282074,ENSP00000282388…	ANAPC15,ANAPC4,ANLN,ASPM,BIRC5,BRCA2,BRIP1,CASC5,CCNA2,CCNT1,CCNT2,CD2AP,CDC25A,CDCA5,CDK1,CDK2,CENPA,CENPC,CENPE,CENPF,CENPW,CHMP4B,CKAP2,CKS1B,CKS2,CNTRL,CNTROB,DSN1,DYNLT3,FBXL7,FBXO5,FGFR2,FIGN,GPSM2,HAUS1,HAUS5,HELLS,ING2,ITGB3BP,KIF11,KIF20B,KIF2A,LATS2,MAD2L1,MAPRE2,MIS18A,MIS18BP1,NCAPG2,NDC80,NEDD1,NEDD9,NEK1,NUF2,NUSAP1,PARD6A,PDS5B,PRC1,PSRC1,PTTG1,RACGAP1,RALA,RBBP8,RHOB,SAPCD2,SDE2,S…
GO:0006351	transcription, DNA-templated	297	2569	1.44e-08	ENSP00000025008,ENSP00000056233,ENSP00000201031,ENSP00000205194,ENSP00000211936,ENSP00000215829,ENSP00000216037,ENSP00000216727,ENSP00000221452,ENSP00000222122,ENSP00000222329,ENSP00000222567,ENSP00000225728,ENSP00000225792,ENSP00000226319,ENSP00000228251,ENSP00000228682,ENSP00000232424,ENSP00000237853,ENSP00000239938,ENSP00000240055,ENSP00000241463,ENSP00000242480,ENSP00000242994,ENSP00000243903…	ACTR5,ADNP2,ARGLU1,ARID4A,ARID5A,ARX,ATF3,ATRX,BCLAF1,BDP1,BHLHE40,BIRC2,BIRC5,BRWD1,BTG2,BUD31,CAMTA1,CBX4,CCDC59,CCNH,CCNL1,CCNT1,CCNT2,CDK9,CEBPD,CENPU,CHD1,CHTOP,CNOT6,CREB5,CREBZF,CSRNP1,CTBP2,DACH1,DBP,DDX11,DDX5,DHX9,DMRT2,DNTTIP2,E2F2,EAF2,EGR1,EGR2,EGR3,EGR4,ELL,ELL2,EOMES,ERF,ETS2,EWSR1,EZH2,FOS,FOSB,FOXC1,FOXG1,FOXJ1,FOXN2,FOXN4,FOXO1,FOXP1,GABPA,GCFC2,GLI1,GPBP1,HACE1,HDAC2,HDAC9,HELL…
GO:1903047	mitotic cell cycle process	95	564	1.83e-08	ENSP00000216639,ENSP00000217402,ENSP00000229758,ENSP00000230056,ENSP00000242208,ENSP00000255120,ENSP00000257287,ENSP00000260731,ENSP00000261597,ENSP00000261647,ENSP00000263181,ENSP00000264552,ENSP00000264982,ENSP00000265148,ENSP00000265748,ENSP00000266671,ENSP00000266970,ENSP00000270861,ENSP00000272233,ENSP00000273853,ENSP00000274026,ENSP00000274289,ENSP00000275517,ENSP00000282058,ENSP00000282074…	ANLN,BIRC5,BRCA2,BTG2,CCNA2,CCP110,CDC25A,CDC45,CDCA5,CDK1,CDK2,CDKN2D,CDKN3,CENPA,CENPC,CENPE,CENPF,CEP131,CEP135,CEP152,CEP57L1,CEP70,CEP78,CHMP4B,CKAP2,CKS2,CNOT6,CNTRL,CNTROB,CUL4B,DHFR,DNA2,DSN1,EML1,FBXL7,FBXO5,GMNN,GPSM2,HAUS1,HAUS5,HSP90AA1,ID4,INHBA,KIF11,KIF18A,KIF2A,KLF11,LATS2,LMNA,MAD2L1,MUC1,NABP1,NAE1,NASP,NDC80,NEDD1,NUSAP1,PAX6,PCM1,PCNT,PDS5B,PHLDA1,PIBF1,PLAGL1,PLCB1,PLK2,PLK4,…
GO:0051246	regulation of protein metabolic process	305	2668	2.24e-08	ENSP00000013125,ENSP00000025008,ENSP00000046794,ENSP00000052754,ENSP00000056217,ENSP00000200453,ENSP00000203629,ENSP00000215631,ENSP00000216037,ENSP00000216554,ENSP00000216797,ENSP00000219255,ENSP00000220751,ENSP00000220772,ENSP00000221419,ENSP00000222462,ENSP00000223642,ENSP00000226004,ENSP00000228251,ENSP00000229758,ENSP00000232424,ENSP00000232905,ENSP00000233156,ENSP00000233893,ENSP00000235382…	ACVR2A,ADRB2,AGER,AGT,AIF1,APOD,ARHGEF5,ARIH1,ATF3,ATP2B4,ATRX,AZIN1,AZIN2,BAK1,BARD1,BCL2,BCL2L12,BIN1,BIRC2,BIRC5,BRAT1,BST2,BTG2,C1QL4,C3,C3AR1,C4orf27,C5,C8orf4,C9orf72,CAMK2N1,CAMTA1,CARTPT,CASP1,CASP9,CCDC88A,CCL3,CCL3L3,CCL4,CCL4L1,CCL8,CCNH,CCNL1,CCNT1,CCNT2,CCR1,CD46,CD55,CDC25A,CDK1,CDK9,CDKN2D,CDKN3,CENPE,CHEK1,CHORDC1,CHTOP,CIRBP,CISH,CKS1B,CKS2,CNOT6,CNTN1,CORO1C,CRB2,CRYAB,CSF1,CSF1…
GO:0045944	positive regulation of transcription by RNA polymerase II	153	1104	2.74e-08	ENSP00000052754,ENSP00000201031,ENSP00000216037,ENSP00000216797,ENSP00000220751,ENSP00000221452,ENSP00000222122,ENSP00000222553,ENSP00000228682,ENSP00000232424,ENSP00000238682,ENSP00000239938,ENSP00000241416,ENSP00000242208,ENSP00000242480,ENSP00000245414,ENSP00000245479,ENSP00000245919,ENSP00000247843,ENSP00000248071,ENSP00000251871,ENSP00000252818,ENSP00000256897,ENSP00000261900,ENSP00000262809…	ACVR2A,ADRB2,AHI1,APLN,ARID4A,ARMCX3,ATF3,ATRX,BCL2L12,BEX1,CAMTA1,CCNH,CCNL1,CCNT1,CCNT2,CDK9,CEBPD,CKAP2,CSRNP1,CTBP2,DBP,DCN,DHX9,DMRT2,DOT1L,E2F2,EAF2,EFCAB7,EGR1,EGR2,EGR3,EGR4,ELL,EOMES,ETS2,EXOSC9,FGFR2,FOS,FOSB,FOXC1,FOXJ1,FOXO1,GABPA,GALR1,GLI1,HDAC2,HES1,HES5,HEY1,HEY2,HIF3A,HLTF,HMGB2,HMGN3,HNRNPK,HSPH1,ID4,IER2,IL1A,IL1B,IL33,INHBA,INSIG1,IRF1,IRF7,JUN,JUNB,JUND,KLF10,KLF2,KLF4,KLF5,K…
GO:2000026	regulation of multicellular organismal development	229	1876	4.01e-08	ENSP00000052754,ENSP00000216037,ENSP00000216797,ENSP00000219255,ENSP00000220751,ENSP00000220772,ENSP00000221496,ENSP00000222725,ENSP00000223642,ENSP00000225512,ENSP00000225792,ENSP00000226279,ENSP00000228251,ENSP00000228606,ENSP00000228682,ENSP00000232424,ENSP00000235382,ENSP00000238682,ENSP00000239938,ENSP00000241416,ENSP00000242208,ENSP00000242465,ENSP00000244020,ENSP00000244043,ENSP00000245323…	ACVR2A,ADRB2,AGER,AGT,AHI1,AMH,ARC,ARHGAP33,ASPM,ATAD5,B2M,BAMBI,BCL2,BIN1,BRCA2,BTG1,C3,C3AR1,C5,C8orf4,CARTPT,CCDC88A,CCL3,CCR1,CD38,CD46,CD83,CDC42,CDK1,CELSR1,CENPF,CNTN1,CRB2,CSF1,CSF3R,CTH,CX3CR1,CXCL8,CYP27B1,DAAM1,DAAM2,DACT1,DCN,DDX5,DDX6,DMRT2,DMRTA2,DUSP10,E2F2,EAF2,EFNB2,EGR1,EGR3,EIF2AK3,EMP2,ENC1,EOMES,EPHA1,EPHA7,EZH2,F3,FAT4,FBN2,FGFR2,FKBPL,FOS,FOXC1,FOXG1,FOXJ1,FOXP1,FST,FZD2,GA…
GO:0009968	negative regulation of signal transduction	158	1160	4.08e-08	ENSP00000025008,ENSP00000052754,ENSP00000200453,ENSP00000216037,ENSP00000216797,ENSP00000220772,ENSP00000222725,ENSP00000226004,ENSP00000226319,ENSP00000228251,ENSP00000228682,ENSP00000234313,ENSP00000235382,ENSP00000238558,ENSP00000238682,ENSP00000239223,ENSP00000239938,ENSP00000241014,ENSP00000241261,ENSP00000245479,ENSP00000248553,ENSP00000249356,ENSP00000256759,ENSP00000258400,ENSP00000260327…	ADRB2,AGER,AGT,APLN,APOD,ATAD5,ATF3,ATP2B4,BAMBI,BCL2,BCL2L12,BICC1,C1QL4,C1QTNF3,C7orf60,C8orf4,CAMK2N1,CD2AP,CD46,CDC42,CDKN2D,CISH,CTDSPL2,CTH,CX3CR1,CXCL8,CXXC4,DACT1,DCN,DHRS3,DNAJA1,DNAJB9,DUSP1,DUSP10,DUSP16,DUSP2,DUSP3,DUSP5,DYRK1A,DYRK2,EGR1,EZH2,EZR,FBLN1,FBN2,FOXO1,FOXP1,FST,GLI1,GPC1,GRB14,GSC,HERPUD1,HEY1,HEY2,HMGB2,HSPA1A,HSPA1B,HSPB1,HSPH1,HTR2B,ICAM1,IFI6,IL1A,IL1B,ING2,INSIG1,IRA…
GO:0034654	nucleobase-containing compound biosynthetic process	336	3031	5.13e-08	ENSP00000025008,ENSP00000056233,ENSP00000201031,ENSP00000205194,ENSP00000211936,ENSP00000215829,ENSP00000216037,ENSP00000216727,ENSP00000220913,ENSP00000221452,ENSP00000222122,ENSP00000222329,ENSP00000222553,ENSP00000222567,ENSP00000225728,ENSP00000225792,ENSP00000226319,ENSP00000228251,ENSP00000228682,ENSP00000232424,ENSP00000237853,ENSP00000239938,ENSP00000240055,ENSP00000241463,ENSP00000242480…	ACSBG1,ACSL6,ACTR5,ADNP2,AK4,AK5,ARGLU1,ARID4A,ARID5A,ARX,ATF3,ATRX,BCLAF1,BDP1,BHLHE40,BIRC2,BIRC5,BRWD1,BTG2,BUD31,CAMTA1,CBX4,CCDC59,CCNH,CCNL1,CCNT1,CCNT2,CDK9,CDKN2D,CEBPD,CENPF,CENPU,CHD1,CHRAC1,CHTOP,CNOT6,CREB5,CREBZF,CSRNP1,CTBP2,DACH1,DBP,DDX11,DDX5,DHX9,DMRT2,DNTTIP2,DUT,E2F2,EAF2,EGR1,EGR2,EGR3,EGR4,ELL,ELL2,ELOVL5,ENTPD2,EOMES,ERF,ETS2,EWSR1,EZH2,FOS,FOSB,FOXC1,FOXG1,FOXJ1,FOXN2,FOXN…
GO:0051128	regulation of cellular component organization	269	2306	5.48e-08	ENSP00000005257,ENSP00000052754,ENSP00000056217,ENSP00000200453,ENSP00000216037,ENSP00000216639,ENSP00000217402,ENSP00000219150,ENSP00000220772,ENSP00000225235,ENSP00000225512,ENSP00000226279,ENSP00000226319,ENSP00000227752,ENSP00000228606,ENSP00000229758,ENSP00000234313,ENSP00000235382,ENSP00000238682,ENSP00000239223,ENSP00000241261,ENSP00000242208,ENSP00000245323,ENSP00000245479,ENSP00000245838…	ABCB4,ADNP2,ADRB2,AGT,AHI1,ANAPC15,ANAPC4,ANKRD32,ANLN,APLN,APOD,ARC,ARHGAP18,ARHGAP33,ARHGEF5,ASAP3,ATP8A1,ATR,ATRX,AVPR1A,B2M,BAG3,BAK1,BAMBI,BCL2,BCLAF1,BIN1,BIRC2,BIRC5,BRAT1,BRWD1,BST2,BTG1,C3,C9orf72,CAPZA2,CCDC8,CCDC88A,CCL3,CCP110,CD2AP,CD38,CD53,CDC42,CDC42EP1,CDC42EP3,CDC42EP4,CDC45,CDCA5,CDK9,CDKN2AIP,CDKN2D,CELSR1,CENPE,CENPF,CEP131,CEP135,CEP70,CEP97,CHEK1,CHMP4B,CHORDC1,CHTOP,CISH,C…
GO:0006807	nitrogen compound metabolic process	786	8349	6.66e-08	ENSP00000004531,ENSP00000005178,ENSP00000013125,ENSP00000025008,ENSP00000052754,ENSP00000056233,ENSP00000062104,ENSP00000161863,ENSP00000199814,ENSP00000200453,ENSP00000201031,ENSP00000205194,ENSP00000206595,ENSP00000211936,ENSP00000215829,ENSP00000216037,ENSP00000216330,ENSP00000216554,ENSP00000216639,ENSP00000216727,ENSP00000216797,ENSP00000217402,ENSP00000218516,ENSP00000220751,ENSP00000220772…	AASS,ABAT,ABHD17C,ABHD3,ACOT9,ACSBG1,ACSL6,ACTR5,ACVR2A,ADAM28,ADAMTS1,ADAMTS6,ADAMTSL4,ADNP2,ADRB2,AFMID,AGT,AK4,AK5,ALKBH2,ANAPC15,ANAPC4,ANKRD32,APOBEC4,ARGLU1,ARID4A,ARID5A,ARIH1,ARX,ASGR1,ASL,ATAD5,ATF3,ATP1A2,ATP1B1,ATR,ATRX,AZIN1,AZIN2,B2M,B3GALNT1,B3GALNT2,B3GALT2,B3GAT2,B3GNT5,BAK1,BARD1,BCAS2,BCHE,BCL2,BCLAF1,BDP1,BHLHE40,BIRC2,BIRC5,BRCA2,BRIP1,BRWD1,BTG1,BTG2,BUD31,C17orf96,C2orf40,C3…
GO:0034645	cellular macromolecule biosynthetic process	379	3518	6.66e-08	ENSP00000025008,ENSP00000052754,ENSP00000056233,ENSP00000201031,ENSP00000205194,ENSP00000211936,ENSP00000215829,ENSP00000216037,ENSP00000216554,ENSP00000216727,ENSP00000220913,ENSP00000221452,ENSP00000222122,ENSP00000222329,ENSP00000222567,ENSP00000222725,ENSP00000225728,ENSP00000225792,ENSP00000226319,ENSP00000228251,ENSP00000228682,ENSP00000230053,ENSP00000230056,ENSP00000232424,ENSP00000232905…	ABHD17C,ACTR5,ADNP2,ARGLU1,ARID4A,ARID5A,ARX,ASGR1,ATAD5,ATF3,ATR,ATRX,B3GALNT1,B3GALNT2,B3GALT2,B3GAT2,B3GNT5,BARD1,BCLAF1,BDP1,BHLHE40,BIRC2,BIRC5,BRCA2,BRIP1,BRWD1,BTG2,BUD31,CAMTA1,CBX4,CCDC126,CCDC59,CCDC88A,CCNH,CCNL1,CCNT1,CCNT2,CDC45,CDK1,CDK2,CDK9,CDKN2D,CEBPD,CENPF,CENPU,CHD1,CHEK1,CHRAC1,CHSY1,CHTF18,CHTOP,CNOT6,CREB5,CREBZF,CSPG5,CSRNP1,CTBP2,DACH1,DBP,DCN,DDX11,DDX5,DHX9,DIO2,DMRT2,D…
GO:0018130	heterocycle biosynthetic process	340	3095	9.63e-08	ENSP00000025008,ENSP00000056233,ENSP00000201031,ENSP00000205194,ENSP00000211936,ENSP00000215829,ENSP00000216037,ENSP00000216727,ENSP00000220913,ENSP00000221452,ENSP00000222122,ENSP00000222329,ENSP00000222553,ENSP00000222567,ENSP00000225728,ENSP00000225792,ENSP00000226319,ENSP00000228251,ENSP00000228682,ENSP00000232424,ENSP00000237853,ENSP00000239938,ENSP00000240055,ENSP00000241463,ENSP00000242480…	ACSBG1,ACSL6,ACTR5,ADNP2,AK4,AK5,ARGLU1,ARID4A,ARID5A,ARX,ATF3,ATRX,BCLAF1,BDP1,BHLHE40,BIRC2,BIRC5,BRWD1,BTG2,BUD31,CAMTA1,CBX4,CCDC59,CCNH,CCNL1,CCNT1,CCNT2,CDK9,CDKN2D,CEBPD,CENPF,CENPU,CHD1,CHRAC1,CHTOP,CNOT6,CREB5,CREBZF,CSRNP1,CTBP2,DACH1,DBP,DDX11,DDX5,DHFR,DHX9,DMRT2,DNTTIP2,DUT,E2F2,EAF2,EGR1,EGR2,EGR3,EGR4,ELL,ELL2,ELOVL5,ENTPD2,EOMES,ERF,ETS2,EWSR1,EZH2,FOS,FOSB,FOXC1,FOXG1,FOXJ1,FOXN2…
GO:0009059	macromolecule biosynthetic process	383	3576	9.84e-08	ENSP00000025008,ENSP00000052754,ENSP00000056233,ENSP00000201031,ENSP00000205194,ENSP00000211936,ENSP00000215829,ENSP00000216037,ENSP00000216554,ENSP00000216727,ENSP00000220913,ENSP00000221452,ENSP00000222122,ENSP00000222329,ENSP00000222567,ENSP00000222725,ENSP00000225728,ENSP00000225792,ENSP00000226319,ENSP00000228251,ENSP00000228682,ENSP00000230053,ENSP00000230056,ENSP00000232424,ENSP00000232905…	ABHD17C,ACTR5,ADNP2,ARGLU1,ARID4A,ARID5A,ARX,ASGR1,ATAD5,ATF3,ATR,ATRX,B3GALNT1,B3GALNT2,B3GALT2,B3GAT2,B3GNT5,BARD1,BCLAF1,BDP1,BHLHE40,BIRC2,BIRC5,BRCA2,BRIP1,BRWD1,BTG2,BUD31,CAMTA1,CBX4,CCDC126,CCDC59,CCDC88A,CCNH,CCNL1,CCNT1,CCNT2,CDC45,CDK1,CDK2,CDK9,CDKN2D,CEBPD,CENPF,CENPU,CHD1,CHEK1,CHRAC1,CHST1,CHSY1,CHTF18,CHTOP,CNOT6,CREB5,CREBZF,CSPG5,CSRNP1,CTBP2,DACH1,DBP,DCN,DDX11,DDX5,DHX9,DIO2,D…
GO:0044238	primary metabolic process	821	8808	1.09e-07	ENSP00000004531,ENSP00000005178,ENSP00000013125,ENSP00000025008,ENSP00000052754,ENSP00000056233,ENSP00000062104,ENSP00000075120,ENSP00000161863,ENSP00000199814,ENSP00000200453,ENSP00000201031,ENSP00000205194,ENSP00000206595,ENSP00000211936,ENSP00000215829,ENSP00000216037,ENSP00000216330,ENSP00000216554,ENSP00000216639,ENSP00000216727,ENSP00000216797,ENSP00000217402,ENSP00000218516,ENSP00000220751…	AASS,ABAT,ABCB4,ABCD2,ABHD17C,ABHD3,ACOT9,ACSBG1,ACSL6,ACTR5,ACVR2A,ADAM28,ADAMTS1,ADAMTS6,ADAMTSL4,ADNP2,ADRB2,AFMID,AGT,AK4,AK5,ALKBH2,ANAPC15,ANAPC4,ANKRD32,APOBEC4,APOD,ARGLU1,ARID4A,ARID5A,ARIH1,ARX,ASGR1,ASL,ATAD5,ATF3,ATHL1,ATP1A2,ATP1B1,ATR,ATRX,AZIN1,AZIN2,B2M,B3GALNT1,B3GALNT2,B3GALT2,B3GAT2,B3GNT5,BAK1,BARD1,BCAS2,BCL2,BCLAF1,BDP1,BHLHE40,BIRC2,BIRC5,BRAT1,BRCA2,BRIP1,BRWD1,BSCL2,BTG1,…
GO:0071310	cellular response to organic substance	259	2219	1.1e-07	ENSP00000005178,ENSP00000005257,ENSP00000052754,ENSP00000064780,ENSP00000216037,ENSP00000216727,ENSP00000216797,ENSP00000219150,ENSP00000219255,ENSP00000220751,ENSP00000220772,ENSP00000221496,ENSP00000222567,ENSP00000225512,ENSP00000225519,ENSP00000225792,ENSP00000227752,ENSP00000228251,ENSP00000233156,ENSP00000238682,ENSP00000239223,ENSP00000239938,ENSP00000240055,ENSP00000241416,ENSP00000242208…	ABCB4,ACVR2A,ADNP2,ADRB2,AGER,AGT,AIF1,AMH,ATF3,ATP1A2,ATP2B4,AVPR1A,B2M,BAK1,BCL2,BCLAF1,BIRC2,BIRC5,BRIP1,BRWD1,BST2,CACYBP,CASP1,CASP9,CCL3,CCL3L3,CCL4,CCL4L1,CCL8,CCNA2,CCR1,CDC42,CDC42EP4,CDK9,CEBPD,CISH,CLDN1,CLEC7A,COL16A1,CORO1A,CRHR2,CSF1,CSF1R,CSF3R,CTH,CX3CR1,CXCL2,CXCL3,CXCL8,DCN,DDX11,DDX5,DHX9,DNAJA1,DNAJB11,DNAJB9,DUSP1,EGR1,EGR2,EGR3,EIF2AK3,ENHO,EZH2,EZR,F3,FABP4,FAT4,FBXO32,FCGR…
GO:0007275	multicellular organism development	483	4726	1.14e-07	ENSP00000005257,ENSP00000025008,ENSP00000052754,ENSP00000062104,ENSP00000064780,ENSP00000201031,ENSP00000206595,ENSP00000211998,ENSP00000215631,ENSP00000216037,ENSP00000216797,ENSP00000220772,ENSP00000221452,ENSP00000221496,ENSP00000222122,ENSP00000222462,ENSP00000222725,ENSP00000223642,ENSP00000225512,ENSP00000225728,ENSP00000225792,ENSP00000226004,ENSP00000226279,ENSP00000226798,ENSP00000228251…	ABAT,ACSBG1,ACVR2A,ADAMTS1,ADAMTS6,ADNP2,AGER,AGT,AHI1,AIF1,AK4,ALCAM,AMH,ANGPTL2,ANLN,APLN,APOD,ARC,ARHGAP33,ARID4A,ARVCF,ARX,ASPM,ATAD5,ATF3,ATP2B4,ATR,ATRX,AVPR1A,B2M,B3GNT5,BAG3,BAK1,BCHE,BCL2,BEX1,BICC1,BIN1,BIRC2,BRCA2,BRIP1,BST2,BTG2,C11orf73,C17orf96,C2orf40,C5,C9orf72,CACYBP,CASP9,CASQ1,CCDC85C,CCDC88A,CCL3,CCNA2,CCNT2,CD38,CDC42,CDH23,CDHR1,CDK1,CDK2,CELSR1,CENPE,CENPF,CENPU,CEP131,CFAP…
GO:0048585	negative regulation of response to stimulus	188	1483	1.26e-07	ENSP00000025008,ENSP00000052754,ENSP00000200453,ENSP00000216037,ENSP00000216797,ENSP00000220772,ENSP00000222725,ENSP00000223642,ENSP00000225512,ENSP00000226004,ENSP00000226319,ENSP00000228251,ENSP00000228682,ENSP00000233156,ENSP00000234313,ENSP00000235382,ENSP00000238558,ENSP00000238682,ENSP00000239223,ENSP00000239938,ENSP00000241014,ENSP00000241261,ENSP00000244043,ENSP00000245479,ENSP00000247815…	ABAT,ADRB2,AGER,AGT,AIF1,APLN,APOD,ATAD5,ATF3,ATP2B4,BAMBI,BCL2,BCL2L12,BICC1,BST2,C1QL4,C1QTNF3,C5,C7orf60,C8orf4,CAMK2N1,CARTPT,CD2AP,CD46,CD55,CDC42,CDKN2D,CISH,CTDSPL2,CTH,CX3CR1,CXCL8,CXXC4,CXorf57,DACT1,DCN,DHRS3,DNAJA1,DNAJB9,DUSP1,DUSP10,DUSP16,DUSP2,DUSP3,DUSP5,DYRK1A,DYRK2,EGR1,EZH2,EZR,FBLN1,FBN2,FOXJ1,FOXO1,FOXP1,FST,GLI1,GPC1,GRB14,GSC,HAVCR2,HELB,HERPUD1,HEY1,HEY2,HLA-E,HMGB2,HSPA1A…
GO:0010629	negative regulation of gene expression	206	1670	1.42e-07	ENSP00000056233,ENSP00000201031,ENSP00000216037,ENSP00000220772,ENSP00000221419,ENSP00000221452,ENSP00000222329,ENSP00000225792,ENSP00000226279,ENSP00000228251,ENSP00000230056,ENSP00000232424,ENSP00000235382,ENSP00000238558,ENSP00000239938,ENSP00000244020,ENSP00000245414,ENSP00000245479,ENSP00000245919,ENSP00000248071,ENSP00000252818,ENSP00000254322,ENSP00000254657,ENSP00000256104,ENSP00000256495…	AGT,AIF1,APLN,ARID4A,ARID5A,ARX,ATF3,ATRX,BAG3,BAK1,BARD1,BCL2L12,BCLAF1,BHLHE40,BIRC2,BIRC5,BRIP1,BTG2,C1QTNF3,CBX4,CCL3,CCNT1,CCR1,CD38,CD46,CD55,CDK2,CDK9,CENPF,CIRBP,CNOT6,CREBZF,CRYAB,CTBP2,DACH1,DACT1,DDX5,DDX6,DHFR,DHX9,DIS3,DNAJB1,DOT1L,DYRK1A,EGR1,EIF2AK3,ENC1,ENSG00000229117,EOMES,ERF,ETF1,ETS2,EXOSC8,EXOSC9,EZH2,EZR,FABP4,FGFR2,FOSB,FOXC1,FOXG1,FOXJ1,FOXO1,FOXP1,FST,GABPA,GAS2L1,GCFC2,…
GO:0051241	negative regulation of multicellular organismal process	149	1098	1.46e-07	ENSP00000052754,ENSP00000203629,ENSP00000216797,ENSP00000220772,ENSP00000221452,ENSP00000221496,ENSP00000222725,ENSP00000225512,ENSP00000226279,ENSP00000228251,ENSP00000232424,ENSP00000233156,ENSP00000235382,ENSP00000238682,ENSP00000242208,ENSP00000242465,ENSP00000244020,ENSP00000245323,ENSP00000245414,ENSP00000245479,ENSP00000245838,ENSP00000247271,ENSP00000248071,ENSP00000252593,ENSP00000254190…	ABAT,ADRB2,AGER,AGT,AMH,APLN,APOD,ASPM,ATP1A2,ATP2B4,AVPR1A,B2M,BCL2,BIN1,BRCA2,BST2,C1QTNF3,CARTPT,CCL3,CCR1,CD2AP,CD38,CD83,CHSY1,CORO1C,CX3CR1,DAAM2,DCN,DDX6,DUSP10,E2F2,EAF2,EFNB2,EIF2AK3,EPHA7,EZR,FBLN1,FOXC1,FOXG1,FOXJ1,FOXO1,GABPA,GAS2L1,HAVCR2,HDAC2,HERC5,HES1,HES5,HEY2,ID4,IDH2,IFIH1,IFRD1,IL12A,IL1B,IL33,INHBA,INHBB,IRAK3,IRF1,ITM2C,KLF2,KLF4,LAG3,LDLR,LDLRAD4,LFNG,LHX2,LMNA,LRRC17,LYN,…
GO:0019438	aromatic compound biosynthetic process	339	3100	1.5e-07	ENSP00000025008,ENSP00000056233,ENSP00000201031,ENSP00000205194,ENSP00000211936,ENSP00000215829,ENSP00000216037,ENSP00000216727,ENSP00000220913,ENSP00000221452,ENSP00000222122,ENSP00000222329,ENSP00000222553,ENSP00000222567,ENSP00000225728,ENSP00000225792,ENSP00000226319,ENSP00000228251,ENSP00000228682,ENSP00000232424,ENSP00000237853,ENSP00000239938,ENSP00000240055,ENSP00000241463,ENSP00000242480…	ACSBG1,ACSL6,ACTR5,ADNP2,AK4,AK5,ARGLU1,ARID4A,ARID5A,ARX,ATF3,ATRX,BCLAF1,BDP1,BHLHE40,BIRC2,BIRC5,BRWD1,BTG2,BUD31,CAMTA1,CBX4,CCDC59,CCNH,CCNL1,CCNT1,CCNT2,CDK9,CDKN2D,CEBPD,CENPF,CENPU,CHD1,CHRAC1,CHTOP,CNOT6,CREB5,CREBZF,CSRNP1,CTBP2,DACH1,DBP,DDX11,DDX5,DHFR,DHX9,DMRT2,DNTTIP2,DUT,E2F2,EAF2,EGR1,EGR2,EGR3,EGR4,ELL,ELL2,ELOVL5,ENTPD2,EOMES,ERF,ETS2,EWSR1,EZH2,FOS,FOSB,FOXC1,FOXG1,FOXJ1,FOXN2…
GO:0051094	positive regulation of developmental process	167	1286	2.44e-07	ENSP00000052754,ENSP00000216037,ENSP00000220751,ENSP00000220772,ENSP00000223642,ENSP00000225512,ENSP00000228251,ENSP00000228606,ENSP00000228682,ENSP00000232424,ENSP00000235382,ENSP00000238682,ENSP00000239938,ENSP00000241416,ENSP00000242208,ENSP00000242994,ENSP00000244020,ENSP00000244043,ENSP00000245323,ENSP00000245479,ENSP00000245817,ENSP00000245907,ENSP00000248553,ENSP00000252818,ENSP00000255224…	ACVR2A,ADRB2,AGER,AGT,AHI1,ARX,ASPM,ATAD5,BAMBI,BCL2,BIN1,BTG1,C3,C3AR1,C5,CCDC71L,CCR1,CD46,CD53,CD83,CDC42,CDK1,CNTN1,CORO1C,CRB2,CSF1,CTH,CX3CR1,CXCL8,CYP27B1,DCN,DMRT2,DMRTA2,DUSP10,EFNB2,EGR1,EGR3,ENC1,EOMES,EPHA1,EZH2,EZR,F3,FBN2,FGFR2,FOS,FOXC1,FOXG1,FOXJ1,FST,GDPD2,GLI1,GPC1,HAS2,HDAC2,HDAC9,HES1,HEY2,HMGB2,HSPA1A,HSPA1B,HSPB1,HTR2A,ID4,IFITM1,IL12A,IL1A,IL1B,IMPACT,INHBA,IRAK3,JUN,JUNB,J…
GO:0080135	regulation of cellular response to stress	97	618	2.46e-07	ENSP00000013125,ENSP00000025008,ENSP00000056217,ENSP00000200453,ENSP00000215631,ENSP00000216037,ENSP00000220751,ENSP00000220772,ENSP00000222462,ENSP00000225792,ENSP00000226004,ENSP00000228251,ENSP00000241014,ENSP00000247815,ENSP00000248553,ENSP00000249356,ENSP00000254322,ENSP00000261600,ENSP00000262013,ENSP00000262177,ENSP00000263071,ENSP00000263341,ENSP00000263795,ENSP00000265140,ENSP00000265362…	AGER,ANKRD32,ARHGEF5,ATAD5,ATR,BAG3,BAK1,BCL2L12,BCLAF1,C11orf73,CASP9,CDK9,CDKN2D,CHEK1,CHORDC1,CRYAB,CXorf57,DACT1,DDX11,DDX5,DHFR,DHX9,DNAJA1,DNAJB1,DNAJB6,DNAJB9,DUSP10,DUSP3,DYRK1A,EIF2AK3,EZR,FBXO4,FIGN,FOXO1,GADD45B,H2AFX,HELB,HERPUD1,HNRNPK,HSP90AA1,HSPA1A,HSPA1B,HSPB1,HSPH1,IL1B,IMPACT,ING2,INSIG1,KLF4,KLHL15,LYN,MAGI3,MAP4K5,MAPK8IP1,MCL1,MDFIC,MID1,MUC1,NKX3-1,NR4A3,NSMCE4A,PAK1,PARPBP…
GO:0009628	response to abiotic stimulus	143	1052	2.78e-07	ENSP00000052754,ENSP00000216797,ENSP00000220772,ENSP00000221452,ENSP00000226279,ENSP00000228251,ENSP00000238682,ENSP00000239223,ENSP00000239938,ENSP00000243903,ENSP00000244043,ENSP00000245414,ENSP00000245479,ENSP00000245919,ENSP00000252818,ENSP00000254079,ENSP00000256495,ENSP00000258400,ENSP00000259008,ENSP00000260950,ENSP00000263339,ENSP00000263341,ENSP00000264265,ENSP00000264832,ENSP00000264867…	ABAT,ACTR5,ADRB2,AGER,AGT,AIF1,ATP1A2,ATP1B1,ATP2B4,ATR,AVPR1A,BAG3,BAK1,BCL2,BHLHE40,BIRC2,BRAT1,BRCA2,BRIP1,BTG2,C11orf73,C8orf4,CASP1,CASP9,CASQ1,CCNA2,CD38,CDC25A,CDKN2D,CHEK1,CIRBP,CLDN1,COL11A1,CRYAB,CUL4B,DCN,DCUN1D3,DNAJA1,DNAJA4,DNAJB4,DUSP1,EGR1,EIF2AK3,FANCG,FBXO4,FKBPL,FMO1,FOS,FOSB,FOXO1,GJB6,GUCA1A,H2AFX,HDAC2,HIF3A,HMGN1,HNRNPD,HSP90AA1,HSPA1A,HSPA1B,HSPA6,HSPD1,HTR2A,HTR2B,ICAM1,I…
GO:0034097	response to cytokine	141	1035	3.15e-07	ENSP00000005257,ENSP00000052754,ENSP00000064780,ENSP00000161863,ENSP00000216037,ENSP00000216797,ENSP00000219150,ENSP00000220751,ENSP00000220772,ENSP00000221452,ENSP00000222567,ENSP00000225519,ENSP00000226279,ENSP00000227752,ENSP00000228251,ENSP00000228606,ENSP00000233156,ENSP00000239938,ENSP00000240055,ENSP00000244043,ENSP00000245414,ENSP00000245479,ENSP00000245817,ENSP00000248071,ENSP00000250559…	AIF1,B2M,BCL2,BCLAF1,BIRC2,BIRC5,BRWD1,BST2,CACYBP,CASP1,CCL3,CCL3L3,CCL4,CCL4L1,CCL8,CCR1,CD38,CDC42,CDC42EP4,CDK9,CEBPD,CISH,CLDN1,CORO1A,CSF1,CSF1R,CSF3R,CTH,CX3CR1,CXCL2,CXCL3,CXCL8,CYP27B1,DCN,DHX9,EGR1,F3,FABP4,FCGR1A,FCGR1B,FOS,FOXC1,FOXO1,HAS2,HLA-E,HNRNPA2B1,HNRNPDL,HSP90AA1,ICAM1,IFI6,IFITM1,IFNGR1,IFNK,IL10RA,IL12A,IL13RA2,IL1A,IL1B,IL33,IRAK3,IRF1,IRF7,JUN,JUNB,JUND,KLF2,KLF4,KLF5,MAO…
GO:0070887	cellular response to chemical stimulus	298	2672	3.18e-07	ENSP00000005178,ENSP00000005257,ENSP00000052754,ENSP00000056217,ENSP00000064780,ENSP00000199814,ENSP00000216037,ENSP00000216727,ENSP00000216797,ENSP00000219150,ENSP00000219255,ENSP00000220751,ENSP00000220772,ENSP00000221496,ENSP00000222462,ENSP00000222567,ENSP00000223642,ENSP00000225512,ENSP00000225519,ENSP00000225792,ENSP00000227752,ENSP00000228251,ENSP00000233156,ENSP00000238682,ENSP00000239223…	ABCB4,ACVR2A,ADNP2,ADRB2,AGER,AGT,AIF1,AMH,ARHGEF5,ARID5A,ATF3,ATP1A2,ATP2B4,ATRX,AVPR1A,B2M,BAK1,BCHE,BCL2,BCLAF1,BIRC2,BIRC5,BRIP1,BRWD1,BST2,C3AR1,C5,CACYBP,CASP1,CASP9,CCL3,CCL3L3,CCL4,CCL4L1,CCL8,CCNA2,CCR1,CDC42,CDC42EP4,CDK1,CDK2,CDK9,CEBPD,CH25H,CISH,CLDN1,CLEC7A,COL16A1,CORO1A,CRHR2,CRYGD,CRYZ,CSF1,CSF1R,CSF3R,CTH,CX3CR1,CXCL2,CXCL3,CXCL8,CYP2C8,DCN,DDX11,DDX5,DHX9,DNAJA1,DNAJB11,DNAJB9,…
GO:0033993	response to lipid	119	825	3.19e-07	ENSP00000005178,ENSP00000052754,ENSP00000064780,ENSP00000216037,ENSP00000216727,ENSP00000216797,ENSP00000220751,ENSP00000220772,ENSP00000225512,ENSP00000225519,ENSP00000225792,ENSP00000226279,ENSP00000227752,ENSP00000228606,ENSP00000231004,ENSP00000233156,ENSP00000238682,ENSP00000239223,ENSP00000242208,ENSP00000245479,ENSP00000245919,ENSP00000251871,ENSP00000252818,ENSP00000255120,ENSP00000258873…	ABCB4,ACSBG1,ADNP2,AGT,AIF1,ATP1A2,AVPR1A,B2M,BCHE,BCL2,CASP1,CASP9,CCL3,CCNA2,CD38,CDKN2D,CLDN1,CRYAB,CX3CR1,CXCL2,CXCL3,CXCL8,CYP27B1,DCN,DDX5,DHH,DNAJA1,DUSP1,DUSP10,EZH2,FBXO32,FGFR2,FMO1,FOS,FOSB,FOXO1,FOXP1,GJB6,HAVCR2,HDAC2,HMGB2,HNRNPA0,HNRNPD,ICAM1,IL10RA,IL12A,IL1B,INHBA,INSIG1,IRAK3,JUN,JUNB,JUND,KIF18A,KLF4,KLF9,LDLR,LOX,LYN,MED17,MED30,MSTN,NASP,NFATC4,NFKBIA,NFKBIB,NFKBIL1,NKX3-1,NL…
GO:0045934	negative regulation of nucleobase-containing compound metabolic process	180	1424	3.22e-07	ENSP00000056233,ENSP00000201031,ENSP00000216037,ENSP00000220772,ENSP00000221419,ENSP00000221452,ENSP00000222329,ENSP00000225792,ENSP00000226279,ENSP00000228251,ENSP00000230056,ENSP00000232424,ENSP00000238558,ENSP00000239223,ENSP00000239938,ENSP00000244020,ENSP00000245414,ENSP00000245479,ENSP00000245919,ENSP00000247815,ENSP00000248071,ENSP00000252818,ENSP00000254322,ENSP00000254657,ENSP00000256104…	ARID4A,ARID5A,ARX,ATF3,ATR,ATRX,BAG3,BARD1,BCLAF1,BHLHE40,BIRC5,BRCA2,BTG2,CBX4,CCNT1,CD38,CDK2,CDK9,CENPF,CIRBP,CREBZF,CTBP2,CXorf57,DACH1,DACT1,DDX5,DHX9,DNAJB1,DOT1L,DUSP1,DYRK1A,EGR1,EIF4A2,EOMES,ERF,ETS2,EZH2,EZR,FABP4,FGFR2,FOSB,FOXC1,FOXG1,FOXJ1,FOXO1,FOXP1,FST,GABPA,GCFC2,GMNN,GSC,H2AFX,HAT1,HDAC2,HDAC9,HELB,HELLS,HES1,HES5,HES6,HEY1,HEY2,HIF3A,HMGB2,HNRNPA0,HNRNPA2B1,HNRNPD,HNRNPK,HNRNPL…
GO:0051253	negative regulation of RNA metabolic process	168	1303	3.22e-07	ENSP00000056233,ENSP00000201031,ENSP00000216037,ENSP00000220772,ENSP00000221419,ENSP00000221452,ENSP00000222329,ENSP00000225792,ENSP00000226279,ENSP00000228251,ENSP00000230056,ENSP00000232424,ENSP00000238558,ENSP00000239938,ENSP00000244020,ENSP00000245414,ENSP00000245479,ENSP00000245919,ENSP00000248071,ENSP00000252818,ENSP00000254322,ENSP00000254657,ENSP00000256104,ENSP00000256495,ENSP00000256759…	ARID4A,ARID5A,ARX,ATF3,ATRX,BAG3,BARD1,BCLAF1,BHLHE40,BIRC5,BTG2,CBX4,CCNT1,CD38,CDK2,CDK9,CENPF,CIRBP,CREBZF,CTBP2,DACH1,DACT1,DDX5,DHX9,DNAJB1,DOT1L,DYRK1A,EGR1,EIF4A2,EOMES,ERF,ETS2,EZH2,EZR,FABP4,FGFR2,FOSB,FOXC1,FOXG1,FOXJ1,FOXO1,FOXP1,FST,GABPA,GCFC2,GMNN,GSC,H2AFX,HAT1,HDAC2,HDAC9,HELLS,HES1,HES5,HES6,HEY1,HEY2,HIF3A,HMGB2,HNRNPA0,HNRNPA2B1,HNRNPD,HNRNPK,HNRNPL,HSPA1A,ID4,IMPACT,IRF1,IRF7,…
GO:0031327	negative regulation of cellular biosynthetic process	185	1479	3.81e-07	ENSP00000056233,ENSP00000201031,ENSP00000203629,ENSP00000216037,ENSP00000218516,ENSP00000220772,ENSP00000221452,ENSP00000222329,ENSP00000225792,ENSP00000226279,ENSP00000228251,ENSP00000228606,ENSP00000230056,ENSP00000232424,ENSP00000234313,ENSP00000235382,ENSP00000238558,ENSP00000239223,ENSP00000239938,ENSP00000242208,ENSP00000244043,ENSP00000245414,ENSP00000245479,ENSP00000245919,ENSP00000248071…	ARID4A,ARID5A,ARX,ATF3,ATP2B4,ATR,ATRX,BAG3,BCLAF1,BHLHE40,BIRC5,BRCA2,BTG2,C1QTNF3,CBX4,CD38,CDK2,CENPF,CIRBP,CREBZF,CTBP2,CYP27B1,DACH1,DACT1,DDX5,DHFR,DNAJB1,DOT1L,DUSP1,EGR1,EIF2AK3,EIF4A2,ENC1,EOMES,ERF,ETS2,EZH2,EZR,FABP4,FGFR2,FOSB,FOXC1,FOXG1,FOXJ1,FOXO1,FOXP1,FST,GABPA,GCFC2,GLA,GMNN,GSC,H2AFX,HAT1,HDAC2,HDAC9,HELLS,HES1,HES5,HES6,HEY1,HEY2,HIF3A,HMGB2,HNRNPA2B1,HNRNPD,HSPA1A,ID4,IMPACT,…
GO:0044260	cellular macromolecule metabolic process	621	6413	4.03e-07	ENSP00000005178,ENSP00000013125,ENSP00000025008,ENSP00000052754,ENSP00000056233,ENSP00000062104,ENSP00000200453,ENSP00000201031,ENSP00000205194,ENSP00000206595,ENSP00000211936,ENSP00000215829,ENSP00000216037,ENSP00000216330,ENSP00000216554,ENSP00000216639,ENSP00000216727,ENSP00000216797,ENSP00000217402,ENSP00000220751,ENSP00000220913,ENSP00000221452,ENSP00000222122,ENSP00000222329,ENSP00000222567…	ABHD17C,ACTR5,ACVR2A,ADNP2,ADRB2,AGT,ALKBH2,ANAPC15,ANAPC4,ANKRD32,ARGLU1,ARID4A,ARID5A,ARIH1,ARX,ASGR1,ATAD5,ATF3,ATR,ATRX,B2M,B3GALNT1,B3GALNT2,B3GALT2,B3GAT2,B3GNT5,BARD1,BCL2,BCLAF1,BDP1,BHLHE40,BIRC2,BIRC5,BRCA2,BRIP1,BRWD1,BTG1,BTG2,BUD31,C17orf96,C2orf40,C3,C4orf27,C7orf60,C9orf142,CAMTA1,CBX4,CCDC126,CCDC59,CCDC8,CCDC88A,CCL3,CCL8,CCNA2,CCNH,CCNL1,CCNT1,CCNT2,CCP110,CD2AP,CDADC1,CDC25A,CD…
GO:0032268	regulation of cellular protein metabolic process	280	2486	4.28e-07	ENSP00000013125,ENSP00000025008,ENSP00000046794,ENSP00000052754,ENSP00000056217,ENSP00000200453,ENSP00000215631,ENSP00000216037,ENSP00000216554,ENSP00000216797,ENSP00000219255,ENSP00000220751,ENSP00000220772,ENSP00000221419,ENSP00000222462,ENSP00000223642,ENSP00000226004,ENSP00000228251,ENSP00000229758,ENSP00000232424,ENSP00000232905,ENSP00000233156,ENSP00000233893,ENSP00000235382,ENSP00000238682…	ACVR2A,ADRB2,AGER,AGT,AIF1,ARHGEF5,ARIH1,ATF3,ATP2B4,ATRX,BAK1,BCL2,BCL2L12,BIN1,BIRC2,BIRC5,BRAT1,BST2,BTG2,C1QL4,C3,C4orf27,C5,C8orf4,C9orf72,CAMK2N1,CAMTA1,CARTPT,CASP1,CASP9,CCDC88A,CCL3,CCL3L3,CCL4,CCL4L1,CCL8,CCNH,CCNL1,CCNT1,CCNT2,CCR1,CD55,CDC25A,CDK1,CDK9,CDKN2D,CDKN3,CENPE,CHEK1,CHORDC1,CHTOP,CIRBP,CISH,CKS1B,CKS2,CNOT6,CNTN1,CORO1C,CRB2,CRYAB,CSF1,CSF1R,DACT1,DCN,DCUN1D3,DDX6,DHFR,DHX9…
GO:1901362	organic cyclic compound biosynthetic process	346	3230	7.11e-07	ENSP00000025008,ENSP00000056233,ENSP00000201031,ENSP00000205194,ENSP00000211936,ENSP00000215829,ENSP00000216037,ENSP00000216727,ENSP00000220913,ENSP00000221452,ENSP00000222122,ENSP00000222329,ENSP00000222553,ENSP00000222567,ENSP00000225728,ENSP00000225792,ENSP00000226319,ENSP00000228251,ENSP00000228606,ENSP00000228682,ENSP00000232424,ENSP00000237853,ENSP00000239938,ENSP00000240055,ENSP00000241463…	ACSBG1,ACSL6,ACTR5,ADNP2,AK4,AK5,ARGLU1,ARID4A,ARID5A,ARX,ATF3,ATRX,BCLAF1,BDP1,BHLHE40,BIRC2,BIRC5,BRWD1,BTG2,BUD31,BZRAP1,CAMTA1,CBX4,CCDC59,CCNH,CCNL1,CCNT1,CCNT2,CDK9,CDKN2D,CEBPD,CENPF,CENPU,CH25H,CHD1,CHRAC1,CHTOP,CNOT6,CREB5,CREBZF,CSRNP1,CTBP2,CYP27B1,DACH1,DBP,DDX11,DDX5,DHFR,DHX9,DMRT2,DNTTIP2,DUT,E2F2,EAF2,EGR1,EGR2,EGR3,EGR4,ELL,ELL2,ELOVL5,ENTPD2,EOMES,ERF,ETS2,EWSR1,EZH2,FOS,FOSB,FO…
GO:0006950	response to stress	349	3267	7.82e-07	ENSP00000004531,ENSP00000005178,ENSP00000013125,ENSP00000046794,ENSP00000052754,ENSP00000064780,ENSP00000200453,ENSP00000215631,ENSP00000216037,ENSP00000216797,ENSP00000219150,ENSP00000220751,ENSP00000220772,ENSP00000221419,ENSP00000221452,ENSP00000222462,ENSP00000223642,ENSP00000226279,ENSP00000228251,ENSP00000228606,ENSP00000228682,ENSP00000231004,ENSP00000233156,ENSP00000233893,ENSP00000238044…	ABAT,ACTR5,ADNP2,ADRB2,AGER,AGT,AIF1,ALKBH2,ANKRD32,APOD,ARID5A,ATAD5,ATF3,ATP1B1,ATP2B4,ATR,ATRX,AVPR1A,B2M,BAG3,BAK1,BARD1,BCL2,BCL2A1,BCLAF1,BIRC2,BRAT1,BRCA2,BRIP1,BST2,BTG1,BTG2,C11orf73,C2orf40,C3,C3AR1,C4orf27,C5,C7orf60,C8orf4,C9orf142,CAPZA2,CARTPT,CASP1,CASP9,CASQ1,CCL3,CCL3L3,CCL4,CCL4L1,CCL8,CCNA2,CCNH,CCR1,CD300E,CD38,CD46,CD55,CD83,CDC42,CDC42EP4,CDC45,CDCA5,CDK1,CDK2,CDK9,CDKN2AIP,…
GO:0001932	regulation of protein phosphorylation	172	1370	1.06e-06	ENSP00000013125,ENSP00000025008,ENSP00000046794,ENSP00000052754,ENSP00000056217,ENSP00000215631,ENSP00000216037,ENSP00000219255,ENSP00000220751,ENSP00000220772,ENSP00000222462,ENSP00000223642,ENSP00000226004,ENSP00000232424,ENSP00000235382,ENSP00000238682,ENSP00000239223,ENSP00000239938,ENSP00000241014,ENSP00000241416,ENSP00000242208,ENSP00000245479,ENSP00000245907,ENSP00000248553,ENSP00000250559…	ACVR2A,ADRB2,AGER,AGT,AIF1,ARHGEF5,ATF3,ATP2B4,BAK1,BCL2,BRAT1,C1QL4,C3,C5,C8orf4,C9orf72,CAMK2N1,CARTPT,CCDC88A,CCL3,CCL3L3,CCL4,CCL4L1,CCL8,CCNH,CCNL1,CCNT1,CCNT2,CCR1,CDC25A,CDK1,CDK9,CDKN2D,CDKN3,CENPE,CHORDC1,CISH,CKS1B,CKS2,CNTN1,CORO1C,CSF1,CSF1R,DACT1,DCN,DNAJA1,DNAJC27,DUSP1,DUSP10,DUSP16,DUSP2,DUSP3,DUSP5,EGR1,EIF2AK3,EMP2,EPHA1,EPHA7,EZH2,EZR,FABP4,FBLN1,FGFR2,FGFR3,FOXO1,GADD45B,GPR18…
GO:0080134	regulation of response to stress	165	1299	1.06e-06	ENSP00000004531,ENSP00000013125,ENSP00000025008,ENSP00000056217,ENSP00000200453,ENSP00000203629,ENSP00000215631,ENSP00000216037,ENSP00000216797,ENSP00000220751,ENSP00000220772,ENSP00000221452,ENSP00000222462,ENSP00000223642,ENSP00000225519,ENSP00000225792,ENSP00000226004,ENSP00000228251,ENSP00000233156,ENSP00000234313,ENSP00000241014,ENSP00000244020,ENSP00000244043,ENSP00000245414,ENSP00000245907…	ABAT,AGER,AGT,ANKRD32,APOD,ARHGEF5,ATAD5,ATP2B4,ATR,BAG3,BAK1,BCL2L12,BCLAF1,BIRC2,C11orf73,C1QTNF3,C3,C3AR1,C5,CASP1,CASP9,CCL3,CD46,CD55,CDK9,CDKN2D,CHEK1,CHORDC1,CLEC7A,CRYAB,CXorf57,DACT1,DDX11,DDX5,DHFR,DHX9,DNAJA1,DNAJB1,DNAJB6,DNAJB9,DUSP10,DUSP3,DYRK1A,EIF2AK3,EZR,F3,FABP4,FBXO4,FIGN,FOXO1,FOXP1,GADD45B,H2AFX,HAVCR2,HELB,HERC5,HERPUD1,HLA-E,HMGB2,HNRNPK,HSP90AA1,HSPA1A,HSPA1B,HSPB1,HSPD1,…
GO:0071345	cellular response to cytokine stimulus	130	953	1.09e-06	ENSP00000005257,ENSP00000052754,ENSP00000064780,ENSP00000216037,ENSP00000216797,ENSP00000219150,ENSP00000220751,ENSP00000220772,ENSP00000222567,ENSP00000225519,ENSP00000227752,ENSP00000228251,ENSP00000233156,ENSP00000239938,ENSP00000240055,ENSP00000244043,ENSP00000245414,ENSP00000245479,ENSP00000245817,ENSP00000248071,ENSP00000250559,ENSP00000252593,ENSP00000254193,ENSP00000256104,ENSP00000261233…	AIF1,B2M,BCL2,BCLAF1,BIRC2,BIRC5,BRWD1,BST2,CACYBP,CASP1,CCL3,CCL3L3,CCL4,CCL4L1,CCL8,CCR1,CDC42,CDC42EP4,CDK9,CEBPD,CISH,CLDN1,CORO1A,CSF1,CSF1R,CSF3R,CTH,CX3CR1,CXCL2,CXCL3,CXCL8,DCN,DHX9,EGR1,F3,FABP4,FCGR1A,FCGR1B,FOS,FOXC1,FOXO1,HAS2,HLA-E,HNRNPA2B1,HNRNPDL,HSP90AA1,ICAM1,IFI6,IFITM1,IFNGR1,IFNK,IL10RA,IL12A,IL13RA2,IL1A,IL1B,IL33,IRAK3,IRF1,IRF7,JUNB,KLF2,KLF4,KLF5,MAOA,MAPK11,MCL1,MID1,MUC…
GO:0048583	regulation of response to stimulus	402	3882	1.15e-06	ENSP00000004531,ENSP00000013125,ENSP00000025008,ENSP00000046794,ENSP00000052754,ENSP00000056217,ENSP00000200453,ENSP00000203629,ENSP00000215631,ENSP00000216037,ENSP00000216797,ENSP00000220751,ENSP00000220772,ENSP00000221452,ENSP00000221496,ENSP00000222462,ENSP00000222553,ENSP00000222725,ENSP00000223642,ENSP00000225512,ENSP00000225519,ENSP00000225792,ENSP00000226004,ENSP00000226279,ENSP00000226319…	ABAT,ACVR2A,ADRB2,AGER,AGT,AIF1,AMH,ANKRD10,ANKRD32,APLN,APOD,ARC,ARHGAP11A,ARHGAP18,ARHGAP33,ARHGEF5,ASPM,ATAD5,ATF3,ATP1A2,ATP2B4,ATR,B2M,BAG3,BAK1,BAMBI,BCL2,BCL2L12,BCLAF1,BICC1,BIRC2,BIRC5,BST2,BUD31,C11orf73,C1QL4,C1QTNF3,C2orf40,C3,C3AR1,C5,C7orf60,C8orf4,C9orf72,CAMK2N1,CAMTA1,CARTPT,CASP1,CASP9,CASQ1,CCL3,CCL3L3,CCL4,CCL4L1,CCL8,CCR1,CD2AP,CD300E,CD38,CD46,CD55,CDC42,CDK1,CDK2,CDK9,CDKN2…
GO:0045595	regulation of cell differentiation	203	1695	1.28e-06	ENSP00000216037,ENSP00000216797,ENSP00000220751,ENSP00000220772,ENSP00000225512,ENSP00000225792,ENSP00000226279,ENSP00000228606,ENSP00000228682,ENSP00000232424,ENSP00000235382,ENSP00000238682,ENSP00000241416,ENSP00000242208,ENSP00000242994,ENSP00000244020,ENSP00000245323,ENSP00000245414,ENSP00000245479,ENSP00000245817,ENSP00000245838,ENSP00000247271,ENSP00000252818,ENSP00000254657,ENSP00000255224…	ACVR2A,AGER,AGT,AHI1,ANKRD26,ARC,ARHGAP33,ASPM,B2M,BAMBI,BCL2,BIN1,BIRC2,BTG1,C1QL4,CARTPT,CCDC71L,CCDC88A,CCL3,CCNT2,CCR1,CD38,CD46,CD53,CD83,CDC42,CDK1,CDK9,CNTN1,CORO1C,CRB2,CSF1,CSF3R,CTH,CX3CR1,CYP27B1,DAAM2,DDX5,DDX6,DMRTA2,DUSP10,EFNB2,EGR3,EMP2,ENC1,EOMES,EPHA7,EZH2,FAT4,FBLN1,FBN2,FGFR2,FOS,FOXC1,FOXG1,FOXJ1,FOXO1,FOXP1,GABPA,GAS2L1,GDPD2,GLI1,GPC1,GPR183,GPR98,HAS2,HDAC2,HDAC9,HEMGN,HES…
GO:0051716	cellular response to stimulus	600	6212	1.28e-06	ENSP00000005178,ENSP00000005257,ENSP00000013125,ENSP00000046794,ENSP00000052754,ENSP00000056217,ENSP00000064780,ENSP00000199814,ENSP00000200453,ENSP00000203629,ENSP00000216037,ENSP00000216330,ENSP00000216727,ENSP00000216733,ENSP00000216797,ENSP00000217270,ENSP00000219150,ENSP00000219255,ENSP00000220751,ENSP00000220772,ENSP00000221419,ENSP00000221452,ENSP00000221496,ENSP00000222462,ENSP00000222553…	ABCB4,ABCC8,ACTR5,ACVR2A,ADAMTS1,ADNP2,ADRB2,AGER,AGT,AHI1,AIF1,ALCAM,ALKBH2,AMH,AMOTL2,ANKRD32,APLN,APOD,ARHGAP11A,ARHGAP18,ARHGAP33,ARHGEF5,ARID5A,ASGR1,ATAD5,ATF3,ATP1A2,ATP1B1,ATP2B4,ATR,ATRX,AVPR1A,B2M,BAG3,BAK1,BARD1,BCHE,BCL2,BCL2A1,BCLAF1,BIRC2,BIRC5,BRAT1,BRCA2,BRIP1,BRWD1,BST2,BTG2,C11orf73,C2orf40,C3,C3AR1,C4orf27,C5,C7orf60,C8orf4,C9orf142,CACYBP,CARTPT,CASP1,CASP9,CASQ1,CCDC88A,CCL3,…
GO:0071704	organic substance metabolic process	837	9135	1.47e-06	ENSP00000004531,ENSP00000005178,ENSP00000013125,ENSP00000025008,ENSP00000052754,ENSP00000056233,ENSP00000062104,ENSP00000075120,ENSP00000161863,ENSP00000199814,ENSP00000200453,ENSP00000201031,ENSP00000205194,ENSP00000206595,ENSP00000211936,ENSP00000215829,ENSP00000216037,ENSP00000216330,ENSP00000216554,ENSP00000216639,ENSP00000216727,ENSP00000216797,ENSP00000217402,ENSP00000218516,ENSP00000220751…	AASS,ABAT,ABCB4,ABCD2,ABHD17C,ABHD3,ACOT9,ACSBG1,ACSL6,ACTR5,ACVR2A,ADAM28,ADAMTS1,ADAMTS6,ADAMTSL4,ADNP2,ADRB2,AFMID,AGT,AK4,AK5,ALKBH2,ANAPC15,ANAPC4,ANKRD32,APOBEC4,APOD,ARGLU1,ARID4A,ARID5A,ARIH1,ARX,ASGR1,ASL,ATAD5,ATF3,ATHL1,ATP1A2,ATP1B1,ATR,ATRX,AZIN1,AZIN2,B2M,B3GALNT1,B3GALNT2,B3GALT2,B3GAT2,B3GNT5,BAK1,BARD1,BCAS2,BCHE,BCL2,BCLAF1,BDP1,BHLHE40,BIRC2,BIRC5,BRAT1,BRCA2,BRIP1,BRWD1,BSCL2,…
GO:0042325	regulation of phosphorylation	180	1465	1.79e-06	ENSP00000013125,ENSP00000025008,ENSP00000046794,ENSP00000052754,ENSP00000056217,ENSP00000215631,ENSP00000216037,ENSP00000219255,ENSP00000220751,ENSP00000220772,ENSP00000222462,ENSP00000223642,ENSP00000226004,ENSP00000232424,ENSP00000235382,ENSP00000238682,ENSP00000239223,ENSP00000239938,ENSP00000241014,ENSP00000241416,ENSP00000242208,ENSP00000245479,ENSP00000245907,ENSP00000248553,ENSP00000250559…	ACVR2A,ADRB2,AGER,AGT,AIF1,APLN,ARHGEF5,ATF3,ATP2B4,BAK1,BARD1,BCL2,BRAT1,C1QL4,C3,C5,C8orf4,C9orf72,CAMK2N1,CARTPT,CCDC88A,CCL3,CCL3L3,CCL4,CCL4L1,CCL8,CCNH,CCNL1,CCNT1,CCNT2,CCR1,CDC25A,CDK1,CDK9,CDKN2D,CDKN3,CENPE,CHORDC1,CISH,CKS1B,CKS2,CNTN1,CORO1C,CSF1,CSF1R,DACT1,DCN,DNAJA1,DNAJC27,DUSP1,DUSP10,DUSP16,DUSP2,DUSP3,DUSP5,EGR1,EIF2AK3,EMP2,EPHA1,EPHA7,EZH2,EZR,FABP4,FBLN1,FGFR2,FGFR3,FOXO1,GA…
GO:0051240	positive regulation of multicellular organismal process	188	1551	2.05e-06	ENSP00000216037,ENSP00000220751,ENSP00000223642,ENSP00000225512,ENSP00000226279,ENSP00000228251,ENSP00000228606,ENSP00000228682,ENSP00000232424,ENSP00000234313,ENSP00000235382,ENSP00000238044,ENSP00000238682,ENSP00000239938,ENSP00000241416,ENSP00000242208,ENSP00000244020,ENSP00000244043,ENSP00000245323,ENSP00000245414,ENSP00000245479,ENSP00000245817,ENSP00000245907,ENSP00000248553,ENSP00000252818…	ABAT,ACVR2A,ADRB2,AGER,AGT,AIF1,APLN,ARX,ASPM,ATAD5,AVPR1A,B2M,BAMBI,BCL2,BIN1,BTG1,C1QTNF3,C2orf40,C3,C3AR1,C5,CARTPT,CASP1,CCL3,CCR1,CD38,CD46,CD83,CDK1,CDK9,CNTN1,CRB2,CSF1,CSF1R,CTH,CX3CR1,CXCL8,CYP27B1,DHX9,DMRT2,DMRTA2,DUSP10,EFNB2,EGR1,EGR3,EIF2AK3,ENC1,EPHA1,EZH2,EZR,F3,FBN2,FGFR2,FOS,FOXC1,FOXG1,FOXJ1,FOXP1,FST,GALR1,GDPD2,GLI1,GLMN,GPC1,HAS2,HAVCR2,HDAC2,HDAC9,HEG1,HES1,HEY2,HLA-E,HMGB2…
GO:0031399	regulation of protein modification process	206	1747	2.8e-06	ENSP00000013125,ENSP00000025008,ENSP00000046794,ENSP00000052754,ENSP00000056217,ENSP00000200453,ENSP00000215631,ENSP00000216037,ENSP00000219255,ENSP00000220751,ENSP00000220772,ENSP00000222462,ENSP00000223642,ENSP00000226004,ENSP00000229758,ENSP00000232424,ENSP00000235382,ENSP00000238682,ENSP00000239223,ENSP00000239938,ENSP00000241014,ENSP00000241416,ENSP00000242208,ENSP00000245479,ENSP00000245907…	ACVR2A,ADRB2,AGER,AGT,AIF1,ARHGEF5,ATF3,ATP2B4,ATRX,BAK1,BCL2,BIRC2,BRAT1,C1QL4,C3,C4orf27,C5,C8orf4,C9orf72,CAMK2N1,CAMTA1,CARTPT,CCDC88A,CCL3,CCL3L3,CCL4,CCL4L1,CCL8,CCNH,CCNL1,CCNT1,CCNT2,CCR1,CDC25A,CDK1,CDK9,CDKN2D,CDKN3,CENPE,CHEK1,CHORDC1,CHTOP,CISH,CKS1B,CKS2,CNTN1,CORO1C,CSF1,CSF1R,DACT1,DCN,DCUN1D3,DNAJA1,DNAJC27,DUSP1,DUSP10,DUSP16,DUSP2,DUSP3,DUSP5,DYRK1A,EGR1,EIF2AK3,EMP2,EPHA1,EPHA7…
GO:1901700	response to oxygen-containing compound	175	1427	3.15e-06	ENSP00000005178,ENSP00000052754,ENSP00000064780,ENSP00000216037,ENSP00000216727,ENSP00000216797,ENSP00000220751,ENSP00000220772,ENSP00000221419,ENSP00000225512,ENSP00000225519,ENSP00000226279,ENSP00000227752,ENSP00000228606,ENSP00000233156,ENSP00000235382,ENSP00000238682,ENSP00000239223,ENSP00000239938,ENSP00000241261,ENSP00000242208,ENSP00000242480,ENSP00000244020,ENSP00000245479,ENSP00000245919…	ABAT,ABCB4,ADNP2,ADRB2,AGER,AGT,AIF1,APOD,ATP1A2,ATP2B4,AVPR1A,B2M,BAK1,BCHE,BCL2,BIRC2,BRIP1,BTG1,BTG2,CACYBP,CASP1,CASP9,CCL3,CCNA2,CD38,CDK1,CDK2,CDKN2D,CLDN1,CLEC7A,COL16A1,COL6A2,CRHR2,CRYAB,CRYGD,CX3CR1,CXCL2,CXCL3,CXCL8,CYP27B1,DCN,DDX11,DHFR,DHH,DUSP1,DUSP10,EGR1,EGR2,ENHO,EZH2,EZR,FBXO32,FGFR2,FMO1,FOLR2,FOS,FOSB,FOXO1,FOXP1,GABPA,GJB6,GPR22,HAVCR2,HBA2,HDAC2,HDAC9,HMGB2,HNRNPA0,HNRNPD,H…
GO:0048856	anatomical structure development	502	5085	3.19e-06	ENSP00000005257,ENSP00000025008,ENSP00000052754,ENSP00000062104,ENSP00000064780,ENSP00000161863,ENSP00000201031,ENSP00000206595,ENSP00000211998,ENSP00000215631,ENSP00000216037,ENSP00000216797,ENSP00000220772,ENSP00000221452,ENSP00000221496,ENSP00000222122,ENSP00000222462,ENSP00000222725,ENSP00000223642,ENSP00000225512,ENSP00000225728,ENSP00000225792,ENSP00000226004,ENSP00000226279,ENSP00000226798…	ABAT,ACSBG1,ACVR2A,ADAMTS1,ADAMTS6,ADAMTSL4,ADNP2,AGER,AGT,AHI1,AIF1,AK4,ALCAM,AMH,ANGPTL2,ANLN,APLN,APOD,ARC,ARHGAP33,ARID4A,ARVCF,ARX,ASPM,ATAD5,ATF3,ATP2B4,ATR,ATRX,AVPR1A,B2M,B3GNT5,BAG3,BAK1,BCHE,BCL2,BEX1,BICC1,BIN1,BIRC2,BRCA2,BRIP1,BST2,BTG2,C11orf73,C17orf96,C2orf40,C5,C9orf72,CACYBP,CASC5,CASP9,CASQ1,CCDC85C,CCDC88A,CCL3,CCNA2,CCNT2,CD38,CDC42,CDH23,CDHR1,CDK1,CDK2,CELSR1,CENPE,CENPF,CE…
GO:0008380	RNA splicing	67	391	3.28e-06	ENSP00000199814,ENSP00000215829,ENSP00000216727,ENSP00000221419,ENSP00000225792,ENSP00000226798,ENSP00000244020,ENSP00000245838,ENSP00000253363,ENSP00000254108,ENSP00000254193,ENSP00000258962,ENSP00000260970,ENSP00000261600,ENSP00000261973,ENSP00000264867,ENSP00000265866,ENSP00000266735,ENSP00000272348,ENSP00000282486,ENSP00000292879,ENSP00000297071,ENSP00000313199,ENSP00000316042,ENSP00000318690…	BCAS2,BUD31,CWC25,DDX47,DDX5,DHX9,ELAVL2,FRG1,FUS,GCFC2,HNRNPA0,HNRNPA2B1,HNRNPA3,HNRNPD,HNRNPH1,HNRNPH3,HNRNPK,HNRNPL,IVNS1ABP,JMJD6,LUC7L2,MAGOH,MBNL1,MBNL3,PABPN1,PPARGC1A,PPIG,PPP4R2,PRPF38B,PRPF39,PSIP1,RAVER2,RBM11,RBM15,RBM17,RBM22,RBM25,RBM39,RBM4,RBM8A,RBMXL1,SF1,SFPQ,SNRNP70,SNRPA1,SNRPD3,SNRPF,SNRPG,SON,SREK1,SRRT,SRSF1,SRSF10,SRSF2,SRSF3,SRSF5,SRSF6,SRSF7,THOC1,THOC2,TRA2A,TRA2B,U2AF1…
GO:0019220	regulation of phosphate metabolic process	197	1657	3.28e-06	ENSP00000005178,ENSP00000013125,ENSP00000025008,ENSP00000046794,ENSP00000052754,ENSP00000056217,ENSP00000200453,ENSP00000215631,ENSP00000216037,ENSP00000219255,ENSP00000220751,ENSP00000220772,ENSP00000222462,ENSP00000223642,ENSP00000226004,ENSP00000232424,ENSP00000234313,ENSP00000235382,ENSP00000238682,ENSP00000239223,ENSP00000239938,ENSP00000241014,ENSP00000241416,ENSP00000242208,ENSP00000245479…	ACVR2A,ADRB2,AGER,AGT,AIF1,APLN,ARHGEF5,ATF3,ATP2B4,BAK1,BARD1,BCL2,BRAT1,C1QL4,C3,C5,C8orf4,C9orf72,CAMK2N1,CAMTA1,CARTPT,CASC5,CCDC8,CCDC88A,CCL3,CCL3L3,CCL4,CCL4L1,CCL8,CCNH,CCNL1,CCNT1,CCNT2,CCR1,CDC25A,CDK1,CDK9,CDKN2D,CDKN3,CENPE,CHORDC1,CISH,CKS1B,CKS2,CNTN1,CORO1C,CSF1,CSF1R,DACT1,DCN,DNAJA1,DNAJC27,DUSP1,DUSP10,DUSP16,DUSP2,DUSP3,DUSP5,EGR1,EIF2AK3,ELL,EMP2,EPHA1,EPHA7,EZH2,EZR,FABP4,FBL…
GO:0051248	negative regulation of protein metabolic process	140	1075	3.39e-06	ENSP00000052754,ENSP00000200453,ENSP00000203629,ENSP00000215631,ENSP00000216037,ENSP00000219255,ENSP00000220772,ENSP00000223642,ENSP00000226004,ENSP00000229758,ENSP00000233156,ENSP00000235382,ENSP00000239223,ENSP00000241014,ENSP00000242208,ENSP00000245907,ENSP00000248553,ENSP00000252593,ENSP00000254079,ENSP00000254657,ENSP00000256104,ENSP00000261233,ENSP00000262177,ENSP00000262648,ENSP00000263341…	AGT,APOD,ATF3,ATP2B4,AZIN1,AZIN2,BAK1,BCL2L12,BIN1,BIRC2,BIRC5,BST2,BTG2,C1QL4,C3,C5,C9orf72,CAMK2N1,CD55,CDKN2D,CHORDC1,CIRBP,CISH,CORO1C,CRB2,CRYAB,DACT1,DCN,DHFR,DNAJA1,DNAJB6,DNAJC1,DUSP1,DUSP10,DUSP16,DUSP2,DUSP3,DUSP5,EIF2AK3,ENC1,EPHA1,EZR,FABP4,FBLN1,FBXO5,FOXJ1,FOXO1,GADD45B,GIG25,GLMN,HDAC2,HERPUD1,HNRNPD,HSPA1A,HSPA1B,HSPB1,HSPH1,IFI6,IL1B,IMPACT,INHBA,INHBB,IRAK3,ITM2A,ITM2C,IVNS1ABP,…
GO:0045787	positive regulation of cell cycle	65	376	3.78e-06	ENSP00000161863,ENSP00000222725,ENSP00000226004,ENSP00000228682,ENSP00000232424,ENSP00000256897,ENSP00000261597,ENSP00000261600,ENSP00000261900,ENSP00000263339,ENSP00000263341,ENSP00000264157,ENSP00000265140,ENSP00000265339,ENSP00000266970,ENSP00000270861,ENSP00000274289,ENSP00000275034,ENSP00000275517,ENSP00000284984,ENSP00000290551,ENSP00000294339,ENSP00000295926,ENSP00000296484,ENSP00000296509…	ADAMTS1,AIF1,ANKRD32,ATRX,BIRC5,BRCA2,BTG2,CCNH,CCNL1,CCNT1,CCNT2,CDC25A,CDC42,CDC45,CDCA5,CDK1,CDK2,CDK9,CHEK1,CKS1B,CKS2,CNOT6,CUL4B,DDX11,DUSP3,DYNLT3,FGFR2,FOXG1,GLI1,GPSM2,HES1,HMGN5,IL1A,IL1B,KIF20B,LFNG,MAD2L1,MAPK15,MEIS2,MTBP,MUC1,NDC80,NEUROG1,NKX3-1,NR2E1,NR4A3,NUSAP1,PHIP,PIM1,PLAGL1,PLCB1,PLK2,PLK4,POC1A,PSRC1,RACGAP1,RANBP3L,RASSF1,RGCC,SFPQ,TAL1,THOC1,TPR,UBE2B,YTHDC2
GO:1903311	regulation of mRNA metabolic process	48	238	4.06e-06	ENSP00000216727,ENSP00000221419,ENSP00000225792,ENSP00000228251,ENSP00000244020,ENSP00000248553,ENSP00000260947,ENSP00000261900,ENSP00000261973,ENSP00000282388,ENSP00000290551,ENSP00000304697,ENSP00000313199,ENSP00000316042,ENSP00000325905,ENSP00000334538,ENSP00000339245,ENSP00000346694,ENSP00000348984,ENSP00000351141,ENSP00000356520,ENSP00000358799,ENSP00000360525,ENSP00000362179,ENSP00000362361…	BARD1,BTG2,CCNT1,CDK9,CIRBP,DDX5,DHX9,DIS3,DYRK1A,EXOSC8,EXOSC9,HNRNPA0,HNRNPA2B1,HNRNPD,HNRNPK,HNRNPL,HSPA1A,HSPB1,JMJD6,MAGOH,MYD88,PABPN1,RBM11,RBM15,RBM25,RBM4,RBM7,RBM8A,SAMD4A,SNRNP70,SON,SREK1,SRSF10,SRSF2,SRSF3,SRSF6,SRSF7,TOB1,TRA2B,UBB,UBC,WTAP,YBX3,YTHDC1,ZC3H12A,ZFP36,ZFP36L1,ZFP36L2
GO:0045786	negative regulation of cell cycle	81	517	4.07e-06	ENSP00000161863,ENSP00000200453,ENSP00000226319,ENSP00000229758,ENSP00000230056,ENSP00000239223,ENSP00000242208,ENSP00000245414,ENSP00000259008,ENSP00000260947,ENSP00000266970,ENSP00000272233,ENSP00000274289,ENSP00000280154,ENSP00000282388,ENSP00000290551,ENSP00000296509,ENSP00000301633,ENSP00000303231,ENSP00000303398,ENSP00000306512,ENSP00000316578,ENSP00000319482,ENSP00000320147,ENSP00000328004…	ATR,ATRX,BARD1,BCL2,BIRC5,BRIP1,BTG2,BTG3,CAMK2N1,CDC45,CDK1,CDK2,CDK9,CDKN2D,CDKN3,CENPF,CHEK1,CNOT6,CXCL8,DACT1,DCUN1D3,DNA2,DOT1L,DUSP1,EZH2,FBXL7,FBXO5,FOXC1,GAS2L1,GMNN,H2AFX,HECA,HMGN5,IL12A,INHBA,IRF1,JADE1,KIF20B,KLF4,LATS2,MAD2L1,MLF1,MTBP,MUC1,NABP1,NAE1,NKX3-1,NR4A1,PCGF6,PDCD4,PEA15,PLAGL1,PLK2,PPP1R15A,PRKAA1,PTEN,PTGS2,PTPRK,PTTG1,RASSF1,RBBP7,RBBP8,RGCC,RHOB,RING1,RYBP,SKIL,SMC3,SU…
GO:0048731	system development	420	4144	4.53e-06	ENSP00000005257,ENSP00000025008,ENSP00000052754,ENSP00000062104,ENSP00000201031,ENSP00000211998,ENSP00000216037,ENSP00000216797,ENSP00000220772,ENSP00000221452,ENSP00000221496,ENSP00000222122,ENSP00000222462,ENSP00000222725,ENSP00000225512,ENSP00000225792,ENSP00000226279,ENSP00000226798,ENSP00000228251,ENSP00000228606,ENSP00000228682,ENSP00000229179,ENSP00000230056,ENSP00000230381,ENSP00000231004…	ABAT,ACSBG1,ACVR2A,ADAMTS1,ADAMTS6,ADNP2,AGER,AGT,AHI1,AIF1,AK4,ALCAM,AMH,ANLN,APLN,APOD,ARC,ARHGAP33,ARID4A,ARX,ASPM,ATAD5,ATF3,ATP2B4,ATRX,AVPR1A,B2M,B3GNT5,BAG3,BAK1,BCHE,BCL2,BEX1,BICC1,BIN1,BIRC2,BRCA2,BRIP1,BTG2,C11orf73,C17orf96,C2orf40,C9orf72,CACYBP,CASP9,CASQ1,CCDC85C,CCDC88A,CCL3,CCNA2,CCNT2,CD38,CDC42,CDH23,CDHR1,CDK1,CELSR1,CENPF,CHL1,CHRDL2,CHSY1,CKB,CLCN2,CLDN1,CLMP,CNTN1,CNTN3,COL…
GO:0032502	developmental process	527	5401	4.84e-06	ENSP00000005257,ENSP00000025008,ENSP00000052754,ENSP00000062104,ENSP00000064780,ENSP00000161863,ENSP00000201031,ENSP00000206595,ENSP00000211998,ENSP00000215631,ENSP00000216037,ENSP00000216797,ENSP00000220772,ENSP00000221452,ENSP00000221496,ENSP00000222122,ENSP00000222329,ENSP00000222462,ENSP00000222725,ENSP00000223642,ENSP00000225512,ENSP00000225728,ENSP00000225792,ENSP00000226004,ENSP00000226279…	ABAT,ACSBG1,ACVR2A,ADAMTS1,ADAMTS6,ADAMTSL4,ADNP2,ADRB2,AGER,AGT,AHI1,AIF1,AK4,ALCAM,AMH,ANGPTL2,ANLN,APLN,APOD,ARC,ARHGAP33,ARID4A,ARL4A,ARVCF,ARX,ASPM,ATAD5,ATF3,ATP2B4,ATR,ATRX,AVPR1A,B2M,B3GNT5,BAG3,BAK1,BCHE,BCL2,BEX1,BICC1,BIN1,BIRC2,BRCA2,BRIP1,BSCL2,BST2,BTG2,C11orf73,C17orf96,C1QTNF3,C2orf40,C5,C9orf72,CACYBP,CASC5,CASP9,CASQ1,CCDC85C,CCDC88A,CCL3,CCNA2,CCNT2,CD38,CDC42,CDH23,CDHR1,CDK1,…
GO:0044271	cellular nitrogen compound biosynthetic process	366	3528	4.89e-06	ENSP00000004531,ENSP00000025008,ENSP00000056233,ENSP00000201031,ENSP00000205194,ENSP00000211936,ENSP00000215829,ENSP00000216037,ENSP00000216554,ENSP00000216727,ENSP00000220913,ENSP00000221452,ENSP00000222122,ENSP00000222329,ENSP00000222553,ENSP00000222567,ENSP00000225728,ENSP00000225792,ENSP00000226319,ENSP00000228251,ENSP00000228682,ENSP00000232424,ENSP00000232905,ENSP00000235521,ENSP00000237853…	ACSBG1,ACSL6,ACTR5,ADNP2,AK4,AK5,ARGLU1,ARID4A,ARID5A,ARX,ASL,ATF3,ATRX,AZIN1,AZIN2,B3GALT2,BCLAF1,BDP1,BHLHE40,BIRC2,BIRC5,BRWD1,BTG2,BUD31,CAMTA1,CBX4,CCDC59,CCNH,CCNL1,CCNT1,CCNT2,CDK9,CDKN2D,CEBPD,CENPF,CENPU,CHD1,CHRAC1,CHTOP,CNOT6,CREB5,CREBZF,CSRNP1,CTBP2,DACH1,DBP,DDX11,DDX5,DHFR,DHX9,DIO2,DMRT2,DNTTIP2,DUT,E2F2,EAF2,EGR1,EGR2,EGR3,EGR4,EIF1B,EIF4A1,EIF4A2,EIF5,ELL,ELL2,ELOVL5,ENSG0000022…
GO:0051093	negative regulation of developmental process	122	910	6.13e-06	ENSP00000052754,ENSP00000216037,ENSP00000216797,ENSP00000220772,ENSP00000221496,ENSP00000222725,ENSP00000225512,ENSP00000226279,ENSP00000228251,ENSP00000232424,ENSP00000235382,ENSP00000242208,ENSP00000242465,ENSP00000244020,ENSP00000245323,ENSP00000245414,ENSP00000245479,ENSP00000245838,ENSP00000247271,ENSP00000248071,ENSP00000255224,ENSP00000260950,ENSP00000261600,ENSP00000264867,ENSP00000265362…	ADRB2,AGT,AMH,ANKRD26,ASPM,B2M,BCL2,BCL2L12,BRCA2,C1QL4,CARTPT,CCL3,CCR1,CD38,CORO1C,CX3CR1,DAAM2,DCN,DDX6,DUSP10,E2F2,EAF2,EFNB2,EIF2AK3,EPHA7,EZH2,FBLN1,FGFR3,FOXC1,FOXG1,FOXJ1,FOXO1,GABPA,GAS2L1,GPR98,HDAC2,HES1,HES5,HEY2,ID4,IDH2,IFRD1,INHBA,INSIG1,IRF1,ITM2C,JDP2,KLF2,KLF4,LDLR,LDLRAD4,LFNG,LHX2,LRRC17,LYN,MAPK11,MBNL3,MEIS1,MEIS2,MSTN,MYLIP,N4BP2L2,NCAPG2,NFATC2,NFATC4,NFKBIA,NFKBID,NKD1,NK…
GO:0014070	response to organic cyclic compound	118	873	6.78e-06	ENSP00000216797,ENSP00000220751,ENSP00000220772,ENSP00000221496,ENSP00000222553,ENSP00000225792,ENSP00000226279,ENSP00000228606,ENSP00000231004,ENSP00000233156,ENSP00000238682,ENSP00000239223,ENSP00000239938,ENSP00000242208,ENSP00000245919,ENSP00000248071,ENSP00000250559,ENSP00000251871,ENSP00000252818,ENSP00000254079,ENSP00000255120,ENSP00000258873,ENSP00000260950,ENSP00000261233,ENSP00000263181…	ABAT,ABCB4,ACSBG1,AGT,AIF1,AMH,ATP1A2,ATP2B4,AVPR1A,BAK1,BCHE,BCL2,BIRC2,BTG2,CASP1,CASP9,CCL3,CCNA2,CD38,CD83,CDK1,CDKN2D,CLDN1,CRYAB,CYP27B1,DDX5,DHFR,DHH,DHX9,DNAJA1,DUSP1,EGR1,EZH2,EZR,FBXO32,FOLR2,FOS,FOSB,FOXO1,GABPA,HDAC2,HMGB2,HNRNPA2B1,HNRNPD,HTR2A,ICAM1,IFIH1,IFNK,IL1B,IMPACT,INHBA,INSIG1,IRAK3,JUN,JUNB,JUND,KIF18A,KLF2,KLF4,KLF5,KLF9,LDHA,LOX,LYN,MED17,MED30,MSTN,NAMPT,NASP,NFATC4,NFKB…
GO:0007399	nervous system development	246	2206	7.61e-06	ENSP00000005257,ENSP00000062104,ENSP00000211998,ENSP00000216037,ENSP00000220772,ENSP00000222462,ENSP00000225512,ENSP00000226279,ENSP00000228682,ENSP00000232424,ENSP00000235382,ENSP00000238044,ENSP00000238558,ENSP00000242208,ENSP00000242480,ENSP00000242994,ENSP00000245323,ENSP00000245479,ENSP00000245838,ENSP00000247271,ENSP00000254322,ENSP00000254657,ENSP00000255224,ENSP00000256509,ENSP00000258526…	ABAT,ACSBG1,ADNP2,AGER,AGT,AHI1,AIF1,AK4,ALCAM,APOD,ARC,ARHGAP33,ARX,ASPM,ATP2B4,ATRX,AVPR1A,B2M,B3GNT5,BAG3,BAK1,BCHE,BCL2,BEX1,BIN1,BRCA2,BTG2,C17orf96,C2orf40,C9orf72,CCDC85C,CCDC88A,CCL3,CD38,CDC42,CDH23,CDHR1,CDK1,CELSR1,CENPF,CHL1,CKB,CLDN1,CNTN1,CNTN3,CPLX2,CRB2,CSF1,CSF1R,CSPG5,CUL4B,CX3CR1,DAAM2,DACT1,DDX6,DFNB31,DHFR,DHH,DMRTA2,DNAJB1,DOK6,DRP2,DUSP10,DYNC2H1,DYRK1A,EFHD1,EFNB2,EGR2,EGR…
GO:1901987	regulation of cell cycle phase transition	65	385	7.61e-06	ENSP00000226319,ENSP00000228682,ENSP00000239223,ENSP00000257287,ENSP00000261597,ENSP00000264982,ENSP00000265148,ENSP00000265748,ENSP00000266970,ENSP00000270861,ENSP00000274289,ENSP00000275517,ENSP00000282058,ENSP00000282388,ENSP00000284984,ENSP00000290551,ENSP00000296509,ENSP00000301071,ENSP00000301633,ENSP00000303398,ENSP00000303706,ENSP00000313171,ENSP00000317580,ENSP00000319482,ENSP00000319914…	ADAMTS1,AIF1,ANAPC15,ANAPC4,ANLN,ATAD5,ATP2B4,BCL2,BIRC5,BTG2,C8orf4,CCP110,CDC25A,CDC45,CDCA5,CDK1,CDK2,CDKN2D,CENPE,CENPF,CEP131,CEP135,CEP152,CEP70,CEP78,CHEK1,CNOT6,CNTRL,CUL4B,DACT1,DCUN1D3,DUSP1,EZH2,FBXL7,GLI1,HAUS1,HAUS5,HSP90AA1,JADE1,KLF4,MAD2L1,MAPK15,MTBP,MUC1,NAE1,NDC80,NEDD1,NEUROG1,PCM1,PCNT,PIM1,PKIA,PLAGL1,PLCB1,PLK2,PLK4,PTEN,RGCC,RNASEH2B,TPR,TTK,TUBA1A,TUBB4B,ZFP36L1,ZFP36L2
GO:0051783	regulation of nuclear division	40	184	8.67e-06	ENSP00000217402,ENSP00000229758,ENSP00000239223,ENSP00000260731,ENSP00000261597,ENSP00000263339,ENSP00000263341,ENSP00000265140,ENSP00000265148,ENSP00000265339,ENSP00000265748,ENSP00000275034,ENSP00000275517,ENSP00000296509,ENSP00000301633,ENSP00000303158,ENSP00000303398,ENSP00000317580,ENSP00000337691,ENSP00000338185,ENSP00000342510,ENSP00000351957,ENSP00000354720,ENSP00000355922,ENSP00000356448…	ANAPC15,ANAPC4,ANKRD32,ANLN,ATRX,BIRC5,CCDC8,CDCA5,CENPE,CENPF,CEP97,CHEK1,CHMP4B,DUSP1,FBXO5,GPR3,HSPA1A,HSPA1B,IL1A,IL1B,KIF11,KIF20B,MAD2L1,MAPK15,MKI67,MTBP,NDC80,NEUROG1,NUSAP1,OBSL1,PDE3A,PHIP,PLCB1,PTTG1,RANBP3L,RGCC,SMC3,TPR,TTK,UBE2B
GO:0001933	negative regulation of protein phosphorylation	69	422	8.94e-06	ENSP00000052754,ENSP00000215631,ENSP00000216037,ENSP00000219255,ENSP00000220772,ENSP00000226004,ENSP00000235382,ENSP00000239223,ENSP00000241014,ENSP00000248553,ENSP00000254079,ENSP00000256104,ENSP00000261233,ENSP00000263341,ENSP00000264867,ENSP00000265339,ENSP00000266085,ENSP00000275815,ENSP00000280154,ENSP00000284202,ENSP00000288368,ENSP00000288943,ENSP00000298573,ENSP00000312150,ENSP00000312411…	ATF3,BAK1,C1QL4,C9orf72,CAMK2N1,CDKN2D,CHORDC1,CISH,CORO1C,DACT1,DCN,DNAJA1,DUSP1,DUSP10,DUSP16,DUSP2,DUSP3,DUSP5,EPHA1,EZR,FABP4,FBLN1,FOXO1,GADD45B,HSPB1,HSPH1,IL1B,IMPACT,IRAK3,JUN,KLF4,LATS2,LDLRAD4,LMO3,LYN,MAPK8IP1,MBIP,MYADM,NDRG2,NOG,PARD6A,PAX6,PBK,PDCD4,PER1,PIBF1,PID1,PKIA,PKIG,PMEPA1,PPAP2B,PPARGC1A,PPM1E,PPP1R15B,PPP1R1B,PREX2,PTEN,RGN,RGS2,SFRP1,SOCS1,SOCS2,SOCS3,TIMP3,TNFAIP3,TRIB1…
GO:0010558	negative regulation of macromolecule biosynthetic process	172	1425	9.36e-06	ENSP00000056233,ENSP00000201031,ENSP00000203629,ENSP00000216037,ENSP00000220772,ENSP00000221452,ENSP00000222329,ENSP00000225792,ENSP00000226279,ENSP00000228251,ENSP00000230056,ENSP00000232424,ENSP00000235382,ENSP00000238558,ENSP00000239223,ENSP00000239938,ENSP00000242208,ENSP00000245414,ENSP00000245479,ENSP00000245919,ENSP00000248071,ENSP00000252818,ENSP00000254322,ENSP00000254657,ENSP00000256104…	ARID4A,ARID5A,ARX,ATF3,ATR,ATRX,BAG3,BCLAF1,BHLHE40,BIRC5,BRCA2,BTG2,CBX4,CD38,CDK2,CENPF,CIRBP,CREBZF,CTBP2,DACH1,DACT1,DDX5,DHFR,DNAJB1,DOT1L,DUSP1,EGR1,EIF2AK3,EIF4A2,ENC1,EOMES,ERF,ETS2,EZH2,EZR,FABP4,FGFR2,FOSB,FOXC1,FOXG1,FOXJ1,FOXO1,FOXP1,FST,GABPA,GCFC2,GMNN,GSC,H2AFX,HAT1,HDAC2,HDAC9,HELLS,HES1,HES5,HES6,HEY1,HEY2,HIF3A,HMGB2,HNRNPA2B1,HNRNPD,HSPA1A,ID4,IMPACT,INHBA,INHBB,IRF1,IRF7,ITM2A…
GO:0050684	regulation of mRNA processing	30	114	1e-05	ENSP00000216727,ENSP00000221419,ENSP00000225792,ENSP00000244020,ENSP00000260947,ENSP00000261900,ENSP00000261973,ENSP00000325905,ENSP00000334538,ENSP00000339245,ENSP00000346694,ENSP00000348984,ENSP00000351141,ENSP00000356520,ENSP00000358799,ENSP00000360525,ENSP00000362361,ENSP00000362820,ENSP00000364639,ENSP00000365439,ENSP00000376276,ENSP00000381932,ENSP00000383421,ENSP00000386894,ENSP00000388402…	BARD1,CCNT1,CDK9,DDX5,DHX9,DYRK1A,HNRNPA2B1,HNRNPK,HNRNPL,JMJD6,MAGOH,PABPN1,RBM11,RBM15,RBM25,RBM4,RBM7,RBM8A,SNRNP70,SON,SREK1,SRSF10,SRSF2,SRSF3,SRSF6,SRSF7,TRA2B,WTAP,YTHDC1,ZFP36L1
GO:0042981	regulation of apoptotic process	179	1501	1.05e-05	ENSP00000005178,ENSP00000013125,ENSP00000025008,ENSP00000056217,ENSP00000064780,ENSP00000215631,ENSP00000216037,ENSP00000216797,ENSP00000219150,ENSP00000220751,ENSP00000220772,ENSP00000226279,ENSP00000228251,ENSP00000231668,ENSP00000233893,ENSP00000238682,ENSP00000239223,ENSP00000239938,ENSP00000241014,ENSP00000241261,ENSP00000242208,ENSP00000244020,ENSP00000244043,ENSP00000245479,ENSP00000248553…	ADAMTSL4,AGT,AHI1,AIF1,ANP32E,ARHGEF5,ATAD5,ATF3,BAG3,BAK1,BARD1,BCL2,BCL2A1,BCL2L12,BCLAF1,BIN1,BIRC2,BIRC5,BNIP1,BTG1,BTG2,C8orf4,CASP1,CASP9,CBX4,CCL3,CD38,CDK1,CDKN2D,CHL1,CORO1A,CRYAB,CSF1R,CTH,CX3CR1,DAPK2,DCUN1D3,DIABLO,DNAJA1,DNAJB6,DUSP1,EGR1,EGR3,EIF2AK3,EPHA7,F3,FAIM,FGFR2,FOXC1,FOXO1,FOXP1,GADD45B,HDAC2,HERPUD1,HEY2,HMGB2,HMGN5,HNRNPK,HSPA1A,HSPA1B,HSPB1,HSPD1,HSPE1,HSPH1,HTR2B,ICAM1,…
GO:0010941	regulation of cell death	192	1638	1.06e-05	ENSP00000005178,ENSP00000013125,ENSP00000025008,ENSP00000056217,ENSP00000064780,ENSP00000215631,ENSP00000216037,ENSP00000216797,ENSP00000217402,ENSP00000219150,ENSP00000220751,ENSP00000220772,ENSP00000222462,ENSP00000226279,ENSP00000228251,ENSP00000231668,ENSP00000233893,ENSP00000238682,ENSP00000239223,ENSP00000239938,ENSP00000241014,ENSP00000241261,ENSP00000242208,ENSP00000244020,ENSP00000244043…	ADAMTSL4,ADNP2,AGT,AHI1,AIF1,ANP32E,ARHGEF5,ATAD5,ATF3,BAG3,BAK1,BARD1,BCL2,BCL2A1,BCL2L12,BCLAF1,BIN1,BIRC2,BIRC5,BNIP1,BTG1,BTG2,C8orf4,CACYBP,CASP1,CASP9,CBX4,CCL3,CD38,CDK1,CDKN2D,CHL1,CHMP4B,CORO1A,CRYAB,CSF1R,CTH,CX3CR1,DAPK2,DCUN1D3,DIABLO,DNAJA1,DNAJB6,DUSP1,EFNB2,EGR1,EGR3,EIF2AK3,EPHA7,F3,FAIM,FGFR2,FOS,FOXC1,FOXO1,FOXP1,GADD45B,HBA2,HDAC2,HERPUD1,HEY2,HMGB2,HMGN5,HNRNPK,HSPA1A,HSPA1B,H…
GO:0048024	regulation of mRNA splicing, via spliceosome	24	77	1.3e-05	ENSP00000221419,ENSP00000225792,ENSP00000244020,ENSP00000261973,ENSP00000325905,ENSP00000334538,ENSP00000339245,ENSP00000346694,ENSP00000348984,ENSP00000351141,ENSP00000358799,ENSP00000360525,ENSP00000362820,ENSP00000364639,ENSP00000365439,ENSP00000376276,ENSP00000381932,ENSP00000383421,ENSP00000386894,ENSP00000394085,ENSP00000416959,ENSP00000420195,ENSP00000463058,ENSP00000472998	DDX5,DYRK1A,HNRNPA2B1,HNRNPK,HNRNPL,JMJD6,MAGOH,RBM11,RBM15,RBM25,RBM4,RBM7,RBM8A,SNRNP70,SON,SREK1,SRSF10,SRSF2,SRSF3,SRSF6,SRSF7,TRA2B,WTAP,YTHDC1
GO:0044237	cellular metabolic process	801	8797	1.32e-05	ENSP00000004531,ENSP00000005178,ENSP00000013125,ENSP00000025008,ENSP00000052754,ENSP00000056233,ENSP00000062104,ENSP00000075120,ENSP00000161863,ENSP00000199814,ENSP00000200453,ENSP00000201031,ENSP00000205194,ENSP00000206595,ENSP00000211936,ENSP00000215829,ENSP00000216037,ENSP00000216330,ENSP00000216554,ENSP00000216639,ENSP00000216727,ENSP00000216797,ENSP00000217402,ENSP00000218516,ENSP00000220751…	AASS,ABAT,ABCD2,ABHD17C,ABHD3,ACOT9,ACSBG1,ACSL6,ACTR5,ACVR2A,ADNP2,ADRB2,AFMID,AGT,AK4,AK5,ALKBH2,ANAPC15,ANAPC4,ANKRD32,APOBEC4,ARGLU1,ARID4A,ARID5A,ARIH1,ARX,ASGR1,ASL,ATAD5,ATF3,ATP1A2,ATP1B1,ATR,ATRX,AVPR1A,AZIN1,AZIN2,B2M,B3GALNT1,B3GALNT2,B3GALT2,B3GAT2,B3GNT5,BARD1,BCAS2,BCHE,BCL2,BCLAF1,BDP1,BHLHE40,BIRC2,BIRC5,BNIP1,BRCA2,BRIP1,BRWD1,BTG1,BTG2,BUD31,BZRAP1,C17orf96,C2orf40,C3,C4orf27,C7…
GO:0008285	negative regulation of cell population proliferation	95	669	1.63e-05	ENSP00000220772,ENSP00000225728,ENSP00000228606,ENSP00000232424,ENSP00000238044,ENSP00000238682,ENSP00000239223,ENSP00000242208,ENSP00000245414,ENSP00000245479,ENSP00000254657,ENSP00000256015,ENSP00000259008,ENSP00000260950,ENSP00000263339,ENSP00000263341,ENSP00000264381,ENSP00000264538,ENSP00000264867,ENSP00000265074,ENSP00000265354,ENSP00000272369,ENSP00000273668,ENSP00000276943,ENSP00000278568…	ADAMTS1,AIF1,APLN,APOD,BAK1,BCHE,BCL2,BRCA2,BRIP1,BTG1,BTG2,BTG3,C1QL4,C2orf40,CAMK2N1,CCL3L3,CCL8,CDKN2D,CDKN3,CSF1R,CTBP2,CXCL8,CYP27B1,DACH1,DUSP1,DUSP10,EAF2,FBLN1,FBXO4,FGFR2,FOXJ1,GJB6,GLMN,HAVCR2,HES1,HSPA1A,HSPA1B,IDH2,IFITM1,IFNK,IFT57,IL12A,IL1A,IL1B,ING1,ING2,INHBA,INTU,IRF1,JUN,KLF10,KLF11,KLF4,KLF9,LMNA,LYN,MAPK11,MED31,MEIS1,MORC3,MSTN,MTBP,NDRG2,NKX3-1,NOG,NPR3,NR2E1,PAK1,PAX6,PDCD…
GO:0042326	negative regulation of phosphorylation	72	458	1.73e-05	ENSP00000052754,ENSP00000215631,ENSP00000216037,ENSP00000219255,ENSP00000220772,ENSP00000226004,ENSP00000235382,ENSP00000239223,ENSP00000241014,ENSP00000242208,ENSP00000248553,ENSP00000254079,ENSP00000256104,ENSP00000260950,ENSP00000261233,ENSP00000263341,ENSP00000264867,ENSP00000265339,ENSP00000266085,ENSP00000275815,ENSP00000280154,ENSP00000284202,ENSP00000288368,ENSP00000288943,ENSP00000298573…	ATF3,BAK1,C1QL4,C9orf72,CAMK2N1,CDKN2D,CHORDC1,CISH,CORO1C,DACT1,DCN,DNAJA1,DUSP1,DUSP10,DUSP16,DUSP2,DUSP3,DUSP5,EPHA1,EZR,FABP4,FBLN1,FOXO1,GADD45B,HSPB1,HSPH1,IL1B,IMPACT,INHBA,IRAK3,JUN,KLF4,LATS2,LDLRAD4,LMO3,LYN,MAPK8IP1,MBIP,MIDN,MSTN,MYADM,NDRG2,NOG,PARD6A,PAX6,PBK,PDCD4,PER1,PIBF1,PID1,PKIA,PKIG,PMEPA1,PPAP2B,PPARGC1A,PPM1E,PPP1R15B,PPP1R1B,PREX2,PTEN,RGN,RGS2,SFRP1,SOCS1,SOCS2,SOCS3,TIM…
GO:0071396	cellular response to lipid	75	486	1.83e-05	ENSP00000005178,ENSP00000216037,ENSP00000216727,ENSP00000216797,ENSP00000220751,ENSP00000220772,ENSP00000225512,ENSP00000225519,ENSP00000225792,ENSP00000233156,ENSP00000242208,ENSP00000245479,ENSP00000251871,ENSP00000260950,ENSP00000262198,ENSP00000263181,ENSP00000263341,ENSP00000264832,ENSP00000264867,ENSP00000265723,ENSP00000274026,ENSP00000280154,ENSP00000282388,ENSP00000295522,ENSP00000296503…	ABCB4,ADNP2,ATP1A2,B2M,CASP1,CASP9,CCL3,CCNA2,CLDN1,CX3CR1,CXCL8,DDX5,DNAJA1,FBXO32,FGFR2,FOXO1,HAVCR2,HDAC2,HMGB2,HNRNPD,ICAM1,IL12A,IL1B,INHBA,INSIG1,KIF18A,KLF4,KLF9,LDLR,LYN,MED17,MED30,MSTN,NFATC4,NFKBIA,NFKBIB,NFKBIL1,NKX3-1,NLRP3,NPAS4,NR1D2,NR2E1,NR4A1,NR4A2,NR4A3,PABPN1,PAQR6,PAQR8,PCK1,PDCD4,PDK4,PGRMC2,PID1,PIM1,PMEPA1,PPARGC1A,PRKAA1,PTGER4,REST,RIPK2,RORB,SFRP1,SHPK,SNRNP70,SOX9,TFPI…
GO:0044249	cellular biosynthetic process	451	4567	1.89e-05	ENSP00000004531,ENSP00000025008,ENSP00000052754,ENSP00000056233,ENSP00000201031,ENSP00000205194,ENSP00000211936,ENSP00000215829,ENSP00000216037,ENSP00000216554,ENSP00000216727,ENSP00000220913,ENSP00000221452,ENSP00000222122,ENSP00000222329,ENSP00000222553,ENSP00000222567,ENSP00000222725,ENSP00000225728,ENSP00000225792,ENSP00000226319,ENSP00000228251,ENSP00000228606,ENSP00000228682,ENSP00000230053…	AASS,ABAT,ABHD17C,ABHD3,ACSBG1,ACSL6,ACTR5,ADNP2,AK4,AK5,ARGLU1,ARID4A,ARID5A,ARX,ASGR1,ASL,ATAD5,ATF3,ATR,ATRX,AZIN1,AZIN2,B3GALNT1,B3GALNT2,B3GALT2,B3GAT2,B3GNT5,BARD1,BCLAF1,BDP1,BHLHE40,BIRC2,BIRC5,BRCA2,BRIP1,BRWD1,BTG2,BUD31,BZRAP1,CAMTA1,CBX4,CCDC126,CCDC59,CCDC88A,CCNH,CCNL1,CCNT1,CCNT2,CDC45,CDK1,CDK2,CDK9,CDKN2D,CEBPD,CENPF,CENPU,CH25H,CHD1,CHEK1,CHRAC1,CHST1,CHSY1,CHTF18,CHTOP,CNOT6,CR…
GO:0120036	plasma membrane bounded cell projection organization	132	1034	1.89e-05	ENSP00000207457,ENSP00000211998,ENSP00000219150,ENSP00000225512,ENSP00000232424,ENSP00000234313,ENSP00000242480,ENSP00000242591,ENSP00000243578,ENSP00000245323,ENSP00000247271,ENSP00000256509,ENSP00000257287,ENSP00000260453,ENSP00000262498,ENSP00000262648,ENSP00000263071,ENSP00000264039,ENSP00000264059,ENSP00000264538,ENSP00000264982,ENSP00000265339,ENSP00000265354,ENSP00000265361,ENSP00000265362…	ABCC4,AGER,AHI1,AIF1,ALCAM,APOD,ARC,ARX,B9D2,BCL2,BTG2,C9orf72,CCDC88A,CCP110,CD2AP,CDC42,CDH23,CDK1,CEP131,CEP135,CEP152,CEP162,CEP70,CEP78,CEP83,CEP97,CFAP20,CHL1,CNTN1,CNTRL,CORO1A,CSF1R,CUL4B,DFNB31,DHFR,DOK6,DYNC2H1,DYNLL2,EFHD1,EFNB2,EGR2,EMP2,EPHA7,EZR,FAM161A,FAT4,FGFR2,FOXG1,FOXJ1,GPC1,HAUS1,HAUS5,HDAC2,HES1,HES5,HPRT1,HSP90AA1,IFT57,IFT81,IGSF9,IMPACT,INTU,JUN,KAL1,KIF20B,KLF5,KLF7,LHX2…
GO:0050896	response to stimulus	721	7824	1.98e-05	ENSP00000004531,ENSP00000005178,ENSP00000005257,ENSP00000013125,ENSP00000046794,ENSP00000052754,ENSP00000056217,ENSP00000064780,ENSP00000075120,ENSP00000161863,ENSP00000199814,ENSP00000200453,ENSP00000203629,ENSP00000211998,ENSP00000215631,ENSP00000216037,ENSP00000216330,ENSP00000216727,ENSP00000216733,ENSP00000216797,ENSP00000217270,ENSP00000217939,ENSP00000218516,ENSP00000219150,ENSP00000219255…	ABAT,ABCB4,ABCC8,ACSBG1,ACTR5,ACVR2A,ADAMTS1,ADNP2,ADRB2,AGER,AGT,AHI1,AIF1,AK4,ALCAM,ALKBH2,AMH,AMOTL2,ANKRD32,APLN,APOD,ARHGAP11A,ARHGAP18,ARHGAP33,ARHGEF5,ARID5A,ARX,ASGR1,ATAD3B,ATAD5,ATF3,ATP1A2,ATP1B1,ATP2B4,ATP8A1,ATR,ATRX,AVPR1A,B2M,BAG3,BAK1,BARD1,BCHE,BCL2,BCL2A1,BCLAF1,BHLHE40,BIRC2,BIRC5,BRAT1,BRCA2,BRIP1,BRWD1,BST2,BTBD17,BTG1,BTG2,C11orf73,C2orf40,C3,C3AR1,C4orf27,C5,C7orf60,C8orf4,…
GO:0045936	negative regulation of phosphate metabolic process	83	562	2.16e-05	ENSP00000052754,ENSP00000200453,ENSP00000215631,ENSP00000216037,ENSP00000219255,ENSP00000220772,ENSP00000226004,ENSP00000234313,ENSP00000235382,ENSP00000239223,ENSP00000241014,ENSP00000242208,ENSP00000248553,ENSP00000254079,ENSP00000256104,ENSP00000260950,ENSP00000261233,ENSP00000262809,ENSP00000263341,ENSP00000264867,ENSP00000265339,ENSP00000266085,ENSP00000275815,ENSP00000280154,ENSP00000283415…	ATF3,BAK1,C1QL4,C9orf72,CAMK2N1,CASC5,CCDC8,CDKN2D,CHORDC1,CISH,CORO1C,DACT1,DCN,DNAJA1,DUSP1,DUSP10,DUSP16,DUSP2,DUSP3,DUSP5,ELL,EPHA1,EZR,FABP4,FBLN1,FOXO1,GADD45B,HSPB1,HSPH1,IL1B,IMPACT,INHBA,IRAK3,JUN,KLF4,LATS2,LDLRAD4,LMO3,LPCAT1,LYN,MAPK8IP1,MBIP,MIDN,MSTN,MYADM,NDRG2,NOG,PARD6A,PAX6,PBK,PDCD4,PER1,PHACTR2,PIBF1,PID1,PKIA,PKIG,PLEK,PMEPA1,PPAP2B,PPARGC1A,PPM1E,PPP1R14C,PPP1R15A,PPP1R15B,P…
GO:0008152	metabolic process	860	9569	2.24e-05	ENSP00000004531,ENSP00000005178,ENSP00000013125,ENSP00000025008,ENSP00000052754,ENSP00000056233,ENSP00000062104,ENSP00000075120,ENSP00000161863,ENSP00000199814,ENSP00000200453,ENSP00000201031,ENSP00000205194,ENSP00000206595,ENSP00000211936,ENSP00000215829,ENSP00000216037,ENSP00000216330,ENSP00000216554,ENSP00000216639,ENSP00000216727,ENSP00000216797,ENSP00000217402,ENSP00000218516,ENSP00000220751…	AASS,ABAT,ABCB4,ABCC4,ABCD2,ABHD17C,ABHD3,ACOT9,ACSBG1,ACSL6,ACTR5,ACVR2A,ADAM28,ADAMTS1,ADAMTS6,ADAMTSL4,ADNP2,ADRB2,AFMID,AGT,AK4,AK5,ALKBH2,ANAPC15,ANAPC4,ANKRD32,APOBEC4,APOD,ARGLU1,ARID4A,ARID5A,ARIH1,ARX,ASGR1,ASL,ATAD5,ATF3,ATHL1,ATP1A2,ATP1B1,ATR,ATRX,AVPR1A,AZIN1,AZIN2,B2M,B3GALNT1,B3GALNT2,B3GALT2,B3GAT2,B3GNT5,BAK1,BARD1,BCAS2,BCHE,BCL2,BCLAF1,BDP1,BHLHE40,BIRC2,BIRC5,BNIP1,BRAT1,BRCA2…
GO:2000113	negative regulation of cellular macromolecule biosynthetic process	162	1348	2.53e-05	ENSP00000056233,ENSP00000201031,ENSP00000216037,ENSP00000220772,ENSP00000221452,ENSP00000222329,ENSP00000225792,ENSP00000226279,ENSP00000228251,ENSP00000230056,ENSP00000232424,ENSP00000235382,ENSP00000238558,ENSP00000239223,ENSP00000239938,ENSP00000245414,ENSP00000245479,ENSP00000245919,ENSP00000248071,ENSP00000252818,ENSP00000254322,ENSP00000254657,ENSP00000256104,ENSP00000256495,ENSP00000256759…	ARID4A,ARID5A,ARX,ATF3,ATR,ATRX,BAG3,BCLAF1,BHLHE40,BIRC5,BRCA2,BTG2,CBX4,CD38,CDK2,CENPF,CIRBP,CREBZF,CTBP2,DACH1,DACT1,DDX5,DHFR,DNAJB1,DOT1L,DUSP1,EGR1,EIF2AK3,ENC1,EOMES,ERF,ETS2,EZH2,EZR,FABP4,FGFR2,FOSB,FOXC1,FOXG1,FOXJ1,FOXO1,FOXP1,FST,GABPA,GCFC2,GMNN,GSC,H2AFX,HAT1,HDAC2,HDAC9,HELLS,HES1,HES5,HES6,HEY1,HEY2,HMGB2,HNRNPA2B1,HNRNPD,HSPA1A,ID4,IMPACT,IRF1,IRF7,ITM2A,ITM2C,JDP2,JUN,JUNB,JUND…
GO:0065009	regulation of molecular function	342	3322	2.62e-05	ENSP00000013125,ENSP00000046794,ENSP00000052754,ENSP00000056217,ENSP00000200453,ENSP00000215631,ENSP00000216554,ENSP00000216727,ENSP00000216797,ENSP00000218516,ENSP00000220751,ENSP00000220772,ENSP00000221419,ENSP00000221496,ENSP00000222553,ENSP00000222725,ENSP00000223642,ENSP00000225235,ENSP00000225512,ENSP00000226004,ENSP00000228606,ENSP00000229758,ENSP00000230056,ENSP00000232424,ENSP00000233156…	ACVR2A,ADRB2,AGER,AGT,AMH,ANKRD36C,ANP32E,APLN,ARC,ARHGAP11A,ARHGAP18,ARHGAP33,ARHGEF5,ASAP3,ATP1A2,ATP1B1,ATP1B2,ATP2B4,AVPR1A,AZIN1,AZIN2,B2M,BAG3,BAK1,BAMBI,BCL2,BCL2L12,BEX1,BHLHE40,BIN1,BIRC2,BIRC5,BST2,BUD31,C2orf40,C3,C5,C8orf4,C9orf72,CAMK2N1,CARTPT,CASC5,CASP1,CASP9,CASQ1,CCDC8,CCDC88A,CCL3,CCL3L3,CCL4,CCL4L1,CCL8,CCNH,CCNL1,CCNT1,CCNT2,CDC25A,CDC42EP1,CDC42EP3,CDC42EP4,CDCA5,CDK1,CDK9,C…
GO:0006397	mRNA processing	71	456	2.63e-05	ENSP00000199814,ENSP00000215829,ENSP00000216727,ENSP00000221419,ENSP00000225792,ENSP00000226798,ENSP00000244020,ENSP00000245838,ENSP00000253363,ENSP00000254108,ENSP00000254193,ENSP00000256897,ENSP00000258962,ENSP00000261600,ENSP00000261973,ENSP00000264867,ENSP00000265866,ENSP00000266735,ENSP00000272348,ENSP00000282486,ENSP00000292879,ENSP00000297071,ENSP00000310622,ENSP00000313199,ENSP00000316042…	APOBEC4,BCAS2,BUD31,CCNH,CHTOP,CWC25,DDX47,DDX5,DHX9,ELAVL2,FRG1,FUS,GCFC2,HNRNPA0,HNRNPA2B1,HNRNPA3,HNRNPD,HNRNPH1,HNRNPH3,HNRNPK,HNRNPL,HNRNPLL,JMJD6,LUC7L2,MAGOH,MBNL1,MBNL3,PABPN1,PPARGC1A,PPP4R2,PRPF38B,PRPF39,PSIP1,RAVER2,RBBP6,RBM11,RBM15,RBM17,RBM22,RBM25,RBM39,RBM4,RBM8A,RBMXL1,SF1,SFPQ,SNRNP70,SNRPA1,SNRPD3,SNRPF,SNRPG,SON,SREK1,SRRT,SRSF1,SRSF10,SRSF2,SRSF3,SRSF5,SRSF6,SRSF7,THOC1,THOC…
GO:0032879	regulation of localization	271	2524	2.63e-05	ENSP00000005257,ENSP00000020926,ENSP00000052754,ENSP00000056217,ENSP00000062104,ENSP00000199814,ENSP00000211998,ENSP00000216037,ENSP00000216797,ENSP00000219150,ENSP00000219255,ENSP00000220751,ENSP00000220772,ENSP00000223642,ENSP00000225235,ENSP00000225512,ENSP00000226279,ENSP00000228682,ENSP00000235382,ENSP00000238044,ENSP00000238682,ENSP00000242208,ENSP00000242465,ENSP00000245479,ENSP00000245838…	ABAT,ABCB4,ABCC8,ABHD17C,ADAMTS1,ADRB2,AGT,AHI1,AIF1,APLN,APOD,ARC,ARHGAP18,ARHGEF5,ATP1A2,ATP1B1,ATP1B2,ATP2B4,ATP8A1,AVPR1A,AZIN1,AZIN2,B2M,BAG3,BAK1,BARD1,BCL2,BIN1,BST2,C1QTNF3,C2orf40,C3,C3AR1,C5,CARTPT,CASP1,CASQ1,CCDC88A,CCL3,CCL4,CCL8,CCR1,CD2AP,CD38,CDCA5,CDK1,CEP131,CFAP20,CLCN2,CNTN1,CORO1A,CORO1C,CPLX2,CRYAB,CSF1,CSF1R,CTDSPL2,CX3CR1,CXCL2,CXCL3,CXCL8,DACH1,DAPK2,DCN,DHX9,DNAJA1,DNAJB…
GO:0050790	regulation of catalytic activity	246	2249	2.66e-05	ENSP00000013125,ENSP00000046794,ENSP00000052754,ENSP00000056217,ENSP00000200453,ENSP00000215631,ENSP00000216554,ENSP00000216727,ENSP00000218516,ENSP00000220751,ENSP00000220772,ENSP00000223642,ENSP00000225235,ENSP00000226004,ENSP00000228606,ENSP00000229758,ENSP00000233156,ENSP00000233893,ENSP00000234313,ENSP00000235382,ENSP00000238682,ENSP00000239223,ENSP00000239938,ENSP00000241014,ENSP00000241051…	ACVR2A,ADRB2,AGER,AGT,ANP32E,ARHGAP11A,ARHGAP18,ARHGAP33,ARHGEF5,ASAP3,ATP1B1,ATP1B2,ATP2B4,AVPR1A,AZIN1,AZIN2,BAG3,BAK1,BCL2,BCL2L12,BIN1,BIRC2,BIRC5,BST2,C3,C5,C8orf4,CAMK2N1,CARTPT,CASC5,CASP1,CASP9,CCDC8,CCDC88A,CCL3,CCL3L3,CCL4,CCL4L1,CCL8,CCNH,CCNL1,CCNT1,CCNT2,CDC25A,CDC42EP1,CDC42EP3,CDC42EP4,CDK1,CDKN2D,CDKN3,CENPE,CHORDC1,CHTF18,CHTOP,CISH,CKS1B,CKS2,CORO1C,CRB2,CRYAB,CSF1,CSF1R,CYP27B1…
GO:1901990	regulation of mitotic cell cycle phase transition	59	351	2.74e-05	ENSP00000226319,ENSP00000239223,ENSP00000257287,ENSP00000261597,ENSP00000264982,ENSP00000265148,ENSP00000265748,ENSP00000266970,ENSP00000270861,ENSP00000274289,ENSP00000275517,ENSP00000282058,ENSP00000282388,ENSP00000284984,ENSP00000290551,ENSP00000296509,ENSP00000301071,ENSP00000301633,ENSP00000303398,ENSP00000313171,ENSP00000317580,ENSP00000319482,ENSP00000320147,ENSP00000327077,ENSP00000335153…	ADAMTS1,AIF1,ANAPC15,ANAPC4,ANLN,ATAD5,BCL2,BIRC5,BTG2,CCP110,CDC45,CDCA5,CDK1,CDK2,CDKN2D,CENPE,CENPF,CEP131,CEP135,CEP152,CEP70,CEP78,CNOT6,CNTRL,CUL4B,DACT1,DCUN1D3,DUSP1,EZH2,FBXL7,HAUS1,HAUS5,HSP90AA1,JADE1,KLF4,MAD2L1,MTBP,MUC1,NAE1,NDC80,NEDD1,NEUROG1,PCM1,PCNT,PIM1,PKIA,PLAGL1,PLCB1,PLK2,PLK4,PTEN,RGCC,RNASEH2B,TPR,TTK,TUBA1A,TUBB4B,ZFP36L1,ZFP36L2
GO:0045597	positive regulation of cell differentiation	118	908	3.43e-05	ENSP00000216037,ENSP00000220751,ENSP00000220772,ENSP00000225512,ENSP00000228606,ENSP00000232424,ENSP00000235382,ENSP00000238682,ENSP00000241416,ENSP00000242208,ENSP00000242994,ENSP00000245323,ENSP00000245479,ENSP00000245817,ENSP00000252818,ENSP00000255224,ENSP00000256015,ENSP00000258526,ENSP00000262013,ENSP00000263071,ENSP00000263341,ENSP00000264039,ENSP00000265354,ENSP00000265361,ENSP00000265362…	ACVR2A,AGER,AGT,AHI1,ASPM,BAMBI,BCL2,BIN1,BTG1,CCDC71L,CCR1,CD46,CD53,CD83,CDC42,CNTN1,CRB2,CSF1,CTH,CX3CR1,CYP27B1,DMRTA2,DUSP10,EFNB2,EGR3,ENC1,EOMES,EZH2,FBN2,FOS,FOXC1,FOXG1,FOXJ1,GDPD2,GPC1,HAS2,HDAC2,HES1,HMGB2,HSPA1A,HSPA1B,HTR2A,ID4,IFITM1,IL12A,IL1B,IMPACT,INHBA,JUN,JUNB,JUND,KIF20B,KLF10,KLF5,LMO3,LPL,LTBP3,LYN,MAMSTR,MAPK11,MMD2,MORF4L2,MYADM,NET1,NEUROD4,NEUROG1,NFATC2,NFKBID,NFKBIZ,N…
GO:1902679	negative regulation of RNA biosynthetic process	149	1222	3.44e-05	ENSP00000056233,ENSP00000201031,ENSP00000216037,ENSP00000220772,ENSP00000221452,ENSP00000222329,ENSP00000225792,ENSP00000226279,ENSP00000228251,ENSP00000230056,ENSP00000232424,ENSP00000238558,ENSP00000239938,ENSP00000245414,ENSP00000245479,ENSP00000245919,ENSP00000248071,ENSP00000252818,ENSP00000254322,ENSP00000254657,ENSP00000256104,ENSP00000256495,ENSP00000256759,ENSP00000264108,ENSP00000264444…	ARID4A,ARID5A,ARX,ATF3,ATRX,BAG3,BCLAF1,BHLHE40,BIRC5,BTG2,CBX4,CD38,CDK2,CENPF,CREBZF,CTBP2,DACH1,DACT1,DDX5,DNAJB1,DOT1L,EGR1,EIF4A2,EOMES,ERF,ETS2,EZH2,EZR,FABP4,FGFR2,FOSB,FOXC1,FOXG1,FOXJ1,FOXO1,FOXP1,FST,GABPA,GCFC2,GMNN,GSC,H2AFX,HAT1,HDAC2,HDAC9,HELLS,HES1,HES5,HES6,HEY1,HEY2,HIF3A,HMGB2,HNRNPA2B1,HSPA1A,ID4,IMPACT,IRF1,IRF7,JDP2,JUN,JUNB,JUND,KLF10,KLF11,KLF2,KLF4,KLF5,MDFIC,MEIS2,MORF4L…
GO:0007088	regulation of mitotic nuclear division	35	160	3.77e-05	ENSP00000217402,ENSP00000229758,ENSP00000239223,ENSP00000260731,ENSP00000261597,ENSP00000263339,ENSP00000263341,ENSP00000265140,ENSP00000265148,ENSP00000265748,ENSP00000275034,ENSP00000275517,ENSP00000296509,ENSP00000301633,ENSP00000303158,ENSP00000303398,ENSP00000317580,ENSP00000342510,ENSP00000354720,ENSP00000355922,ENSP00000356448,ENSP00000357643,ENSP00000358813,ENSP00000360793,ENSP00000362441…	ANAPC15,ANAPC4,ANKRD32,ANLN,ATRX,BIRC5,CCDC8,CDCA5,CENPE,CENPF,CEP97,CHEK1,CHMP4B,DUSP1,FBXO5,HSPA1A,HSPA1B,IL1A,IL1B,KIF11,KIF20B,MAD2L1,MKI67,MTBP,NDC80,NEUROG1,NUSAP1,OBSL1,PHIP,PTTG1,RANBP3L,RGCC,SMC3,TPR,TTK
GO:0016071	mRNA metabolic process	93	667	3.88e-05	ENSP00000199814,ENSP00000215829,ENSP00000216727,ENSP00000221419,ENSP00000225792,ENSP00000226798,ENSP00000244020,ENSP00000245838,ENSP00000253363,ENSP00000254108,ENSP00000254193,ENSP00000256897,ENSP00000258962,ENSP00000261600,ENSP00000261973,ENSP00000264867,ENSP00000265354,ENSP00000265866,ENSP00000266735,ENSP00000272348,ENSP00000282388,ENSP00000282486,ENSP00000292879,ENSP00000297071,ENSP00000310622…	APOBEC4,BCAS2,BUD31,CCNH,CHTOP,CNOT6,CWC25,DDX47,DDX5,DDX6,DHX9,DIS3,ELAVL2,ENSG00000229117,ETF1,EXOSC8,EXOSC9,FRG1,FUS,GCFC2,HNRNPA0,HNRNPA2B1,HNRNPA3,HNRNPD,HNRNPH1,HNRNPH3,HNRNPK,HNRNPL,HNRNPLL,HSPA1A,HSPA1B,JMJD6,LUC7L2,MAGOH,MBNL1,MBNL3,PABPN1,PNRC1,PPARGC1A,PPP4R2,PRPF38B,PRPF39,PSIP1,PUS7,RAVER2,RBBP6,RBM11,RBM15,RBM17,RBM22,RBM25,RBM39,RBM4,RBM8A,RBMXL1,RPL17,RPL21,RPL36A,RPS17,RPS26,SAMD…
GO:0071347	cellular response to interleukin-1	30	124	3.88e-05	ENSP00000216797,ENSP00000220751,ENSP00000220772,ENSP00000233156,ENSP00000239938,ENSP00000244043,ENSP00000245479,ENSP00000248071,ENSP00000261233,ENSP00000263339,ENSP00000263341,ENSP00000264832,ENSP00000267460,ENSP00000304697,ENSP00000306512,ENSP00000306991,ENSP00000319814,ENSP00000321203,ENSP00000333685,ENSP00000338185,ENSP00000362179,ENSP00000370253,ENSP00000378118,ENSP00000401399,ENSP00000441543…	CCL3,CCL3L3,CCL4,CCL4L1,CCL8,CXCL8,EGR1,HAS2,ICAM1,IL1A,IL1B,IRAK3,KLF2,MAPK11,MYD88,NFKBIA,NKX3-1,PCK1,PELI2,PLCB1,PTGIS,RIPK2,RPS6KA5,SFRP1,SOX9,TFPI,TNIP2,UBB,UBC,ZC3H12A
GO:0031400	negative regulation of protein modification process	85	592	4.03e-05	ENSP00000052754,ENSP00000200453,ENSP00000215631,ENSP00000216037,ENSP00000219255,ENSP00000220772,ENSP00000226004,ENSP00000229758,ENSP00000235382,ENSP00000239223,ENSP00000241014,ENSP00000248553,ENSP00000254079,ENSP00000254657,ENSP00000256104,ENSP00000261233,ENSP00000263341,ENSP00000264867,ENSP00000265339,ENSP00000266085,ENSP00000275815,ENSP00000280098,ENSP00000280154,ENSP00000284202,ENSP00000288368…	ATF3,ATP2B4,BAK1,C1QL4,C9orf72,CAMK2N1,CDKN2D,CHORDC1,CISH,CORO1C,DACT1,DCN,DNAJA1,DUSP1,DUSP10,DUSP16,DUSP2,DUSP3,DUSP5,EPHA1,EZR,FABP4,FBLN1,FBXO5,FOXO1,GADD45B,GLMN,HDAC2,HSPA1A,HSPA1B,HSPB1,HSPH1,IL1B,IMPACT,IRAK3,IVNS1ABP,JUN,KLF4,LATS2,LDLRAD4,LMO3,LYN,MAD2L1,MAPK8IP1,MBIP,MYADM,NDRG2,NOG,PARD6A,PAX6,PBK,PDCD4,PER1,PER2,PHACTR2,PIBF1,PID1,PKIA,PKIG,PMEPA1,PPAP2B,PPARGC1A,PPM1E,PPP1R14C,PPP1…
GO:0033043	regulation of organelle organization	142	1155	4.11e-05	ENSP00000052754,ENSP00000056217,ENSP00000216037,ENSP00000217402,ENSP00000219150,ENSP00000220772,ENSP00000225235,ENSP00000229758,ENSP00000234313,ENSP00000238682,ENSP00000239223,ENSP00000241261,ENSP00000249014,ENSP00000252593,ENSP00000255224,ENSP00000256544,ENSP00000257287,ENSP00000259365,ENSP00000260453,ENSP00000260731,ENSP00000261439,ENSP00000261597,ENSP00000262738,ENSP00000263181,ENSP00000263339…	ADRB2,ANAPC15,ANAPC4,ANKRD32,ANLN,ARHGAP18,ARHGEF5,ASAP3,ATR,ATRX,BAG3,BAK1,BCL2,BIN1,BIRC5,BST2,C9orf72,CAPZA2,CCDC8,CCDC88A,CCP110,CD2AP,CDC42,CDC42EP1,CDC42EP3,CDC42EP4,CDC45,CDCA5,CDK9,CELSR1,CENPE,CENPF,CEP131,CEP135,CEP70,CEP97,CHEK1,CHMP4B,CHORDC1,CHTOP,CKAP2,CNOT6,CNTROB,CORO1A,CSF1R,DCN,DDX11,DUSP1,DYRK1A,EPHA1,EZR,FBXO4,FBXO5,FHOD3,GAS2L1,GPR3,GPSM2,HNRNPA2B1,HNRNPD,HSPA1A,HSPA1B,ICAM1,…
GO:0032269	negative regulation of cellular protein metabolic process	128	1014	4.35e-05	ENSP00000052754,ENSP00000200453,ENSP00000215631,ENSP00000216037,ENSP00000219255,ENSP00000220772,ENSP00000223642,ENSP00000226004,ENSP00000229758,ENSP00000233156,ENSP00000235382,ENSP00000239223,ENSP00000241014,ENSP00000245907,ENSP00000248553,ENSP00000252593,ENSP00000254079,ENSP00000254657,ENSP00000256104,ENSP00000261233,ENSP00000262177,ENSP00000262648,ENSP00000263341,ENSP00000264265,ENSP00000264867…	AGT,ATF3,ATP2B4,BAK1,BCL2L12,BIN1,BIRC2,BIRC5,BST2,BTG2,C1QL4,C3,C5,C9orf72,CAMK2N1,CD55,CDKN2D,CHORDC1,CIRBP,CISH,CORO1C,CRB2,CRYAB,DACT1,DCN,DHFR,DNAJA1,DNAJB6,DNAJC1,DUSP1,DUSP10,DUSP16,DUSP2,DUSP3,DUSP5,EIF2AK3,ENC1,EPHA1,EZR,FABP4,FBLN1,FBXO5,FOXO1,GADD45B,GIG25,GLMN,HDAC2,HERPUD1,HNRNPD,HSPA1A,HSPA1B,HSPB1,HSPH1,IFI6,IL1B,IMPACT,IRAK3,IVNS1ABP,JUN,KAL1,KLF4,LATS2,LDLRAD4,LMO3,LXN,LYN,MAD2L1…
GO:0044093	positive regulation of molecular function	195	1713	4.41e-05	ENSP00000013125,ENSP00000046794,ENSP00000056217,ENSP00000200453,ENSP00000215631,ENSP00000216554,ENSP00000216727,ENSP00000220751,ENSP00000220772,ENSP00000221419,ENSP00000221496,ENSP00000222725,ENSP00000223642,ENSP00000225235,ENSP00000228606,ENSP00000230056,ENSP00000232424,ENSP00000233893,ENSP00000234313,ENSP00000235382,ENSP00000238682,ENSP00000239938,ENSP00000241051,ENSP00000241261,ENSP00000249014…	ADRB2,AGER,AGT,AMH,ARC,ARHGAP11A,ARHGAP18,ARHGAP33,ARHGEF5,ASAP3,ATP1B1,ATP1B2,ATP2B4,AVPR1A,AZIN1,AZIN2,B2M,BAK1,BAMBI,BCL2,BEX1,BUD31,C5,C8orf4,CARTPT,CASP1,CASP9,CASQ1,CCDC88A,CCL3,CCL3L3,CCL4,CCL4L1,CCL8,CCNH,CCNL1,CCNT1,CCNT2,CDC42EP1,CDC42EP3,CDC42EP4,CDK1,CDK9,CENPE,CHTF18,CHTOP,CKS1B,CKS2,CNOT6,CORO1C,CSF1,CSF1R,CTH,CYP27B1,DACT1,DCUN1D3,DDX11,DENND1B,DEPDC1B,DEPDC7,DHFR,DHX9,DIABLO,DNAJA…
GO:0032496	response to lipopolysaccharide	52	298	4.54e-05	ENSP00000052754,ENSP00000064780,ENSP00000216037,ENSP00000216727,ENSP00000216797,ENSP00000220751,ENSP00000225519,ENSP00000227752,ENSP00000228606,ENSP00000233156,ENSP00000252818,ENSP00000261233,ENSP00000263341,ENSP00000264832,ENSP00000264867,ENSP00000280154,ENSP00000294728,ENSP00000295522,ENSP00000296026,ENSP00000296503,ENSP00000302846,ENSP00000303231,ENSP00000303315,ENSP00000306245,ENSP00000306512…	B2M,CASP1,CASP9,CCL3,CLDN1,CX3CR1,CXCL2,CXCL3,CXCL8,CYP27B1,DCN,DUSP10,FGFR2,FMO1,FOS,FOXP1,GJB6,HAVCR2,HDAC2,HMGB2,HNRNPA0,ICAM1,IL10RA,IL12A,IL1B,IRAK3,JUN,JUNB,JUND,LYN,NFKBIA,NFKBIB,NFKBIL1,NLRP3,PABPN1,PCK1,PDCD4,PPARGC1A,PTGER4,PTGS2,RELT,RIPK2,SHPK,TFPI,TNFAIP3,TNFRSF25,TNIP2,TRIB1,VCAM1,XBP1,ZC3H12A,ZFP36
GO:1903507	negative regulation of nucleic acid-templated transcription	148	1220	4.62e-05	ENSP00000056233,ENSP00000201031,ENSP00000216037,ENSP00000220772,ENSP00000221452,ENSP00000222329,ENSP00000225792,ENSP00000226279,ENSP00000228251,ENSP00000230056,ENSP00000232424,ENSP00000238558,ENSP00000239938,ENSP00000245414,ENSP00000245479,ENSP00000245919,ENSP00000248071,ENSP00000252818,ENSP00000254322,ENSP00000254657,ENSP00000256104,ENSP00000256495,ENSP00000256759,ENSP00000264108,ENSP00000264444…	ARID4A,ARID5A,ARX,ATF3,ATRX,BAG3,BCLAF1,BHLHE40,BIRC5,BTG2,CBX4,CD38,CDK2,CENPF,CREBZF,CTBP2,DACH1,DACT1,DDX5,DNAJB1,DOT1L,EGR1,EIF4A2,EOMES,ERF,ETS2,EZH2,EZR,FABP4,FGFR2,FOSB,FOXC1,FOXG1,FOXJ1,FOXO1,FOXP1,FST,GABPA,GCFC2,GMNN,GSC,H2AFX,HAT1,HDAC2,HDAC9,HELLS,HES1,HES5,HES6,HEY1,HEY2,HIF3A,HMGB2,HNRNPA2B1,HSPA1A,ID4,IMPACT,IRF1,IRF7,JDP2,JUN,JUNB,JUND,KLF10,KLF11,KLF2,KLF4,KLF5,MDFIC,MEIS2,MORF4L…
GO:0051247	positive regulation of protein metabolic process	183	1587	4.65e-05	ENSP00000013125,ENSP00000025008,ENSP00000046794,ENSP00000056217,ENSP00000200453,ENSP00000215631,ENSP00000216037,ENSP00000216797,ENSP00000220751,ENSP00000221419,ENSP00000222462,ENSP00000223642,ENSP00000228251,ENSP00000232424,ENSP00000233893,ENSP00000238682,ENSP00000239938,ENSP00000241014,ENSP00000241261,ENSP00000241416,ENSP00000242208,ENSP00000245414,ENSP00000245479,ENSP00000245907,ENSP00000248071…	ACVR2A,ADRB2,AGER,AGT,AIF1,ARHGEF5,ARIH1,ATP2B4,BAK1,BARD1,BCL2,BIRC2,BRAT1,C3,C5,C8orf4,CAMTA1,CARTPT,CASP1,CASP9,CCDC88A,CCL3,CCL3L3,CCL4,CCL4L1,CCL8,CCNH,CCNL1,CCNT1,CCNT2,CCR1,CDK1,CDK9,CENPE,CHTOP,CIRBP,CKS1B,CKS2,CNTN1,CSF1,CSF1R,CUL4B,DACT1,DCUN1D3,DHX9,DIABLO,DNAJC27,DUSP5,DYRK1A,EGR1,EIF2AK3,EMP2,EPHA7,EZH2,EZR,F3,FAM161A,FBLN1,FBXO4,FGFR2,FGFR3,FOXO1,GADD45B,GLMN,GPR183,HAVCR2,HDAC2,HER…
GO:1901701	cellular response to oxygen-containing compound	116	896	4.69e-05	ENSP00000005178,ENSP00000216037,ENSP00000216727,ENSP00000216797,ENSP00000220751,ENSP00000220772,ENSP00000225512,ENSP00000225519,ENSP00000233156,ENSP00000239938,ENSP00000242208,ENSP00000245479,ENSP00000248071,ENSP00000250559,ENSP00000259008,ENSP00000260950,ENSP00000262198,ENSP00000263181,ENSP00000263341,ENSP00000264376,ENSP00000264832,ENSP00000264867,ENSP00000265354,ENSP00000265723,ENSP00000266970…	ABCB4,ADNP2,ADRB2,AGER,AGT,AIF1,ATP2B4,AVPR1A,B2M,BRIP1,CASP1,CASP9,CCL3,CCNA2,CDK1,CDK2,CLDN1,CLEC7A,COL16A1,CRHR2,CRYGD,CX3CR1,CXCL8,DDX11,EGR1,ENHO,EZH2,EZR,FBXO32,FGFR2,FOLR2,FOS,FOXO1,GABPA,GJB6,HAVCR2,HDAC2,HDAC9,HMGB2,HNRNPD,ICAM1,IL12A,IL1B,IMPACT,INHBA,INHBB,INSIG1,JUN,KIF18A,KLF10,KLF11,KLF2,KLF4,KLF5,KLF9,LDLR,LYN,LYPD1,MSTN,NET1,NFATC4,NFKBIA,NFKBIB,NFKBIL1,NLRP3,NPAS4,NR4A1,NR4A2,NR4…
GO:0009266	response to temperature stimulus	34	155	4.78e-05	ENSP00000216797,ENSP00000228251,ENSP00000258400,ENSP00000260950,ENSP00000263339,ENSP00000264265,ENSP00000264867,ENSP00000278483,ENSP00000305372,ENSP00000306245,ENSP00000307235,ENSP00000309757,ENSP00000310219,ENSP00000319914,ENSP00000335153,ENSP00000346148,ENSP00000356438,ENSP00000356448,ENSP00000357057,ENSP00000358081,ENSP00000359799,ENSP00000364801,ENSP00000364802,ENSP00000368880,ENSP00000369127…	ADRB2,BAG3,C11orf73,C8orf4,CASQ1,CIRBP,DNAJA1,DNAJA4,DNAJB4,EIF2AK3,FOS,FOXO1,HDAC2,HSP90AA1,HSPA1A,HSPA1B,HSPA6,HSPD1,HTR2A,HTR2B,IL1A,LPL,LXN,LYN,MSTN,NFKBIA,PPARGC1A,PRKAA1,PSIP1,PTGS2,RBBP7,ST8SIA1,TPR,YBX3
GO:0002237	response to molecule of bacterial origin	54	317	5.24e-05	ENSP00000052754,ENSP00000064780,ENSP00000216037,ENSP00000216727,ENSP00000216797,ENSP00000220751,ENSP00000225519,ENSP00000227752,ENSP00000228606,ENSP00000233156,ENSP00000252818,ENSP00000261233,ENSP00000263341,ENSP00000264832,ENSP00000264867,ENSP00000280154,ENSP00000294728,ENSP00000295522,ENSP00000296026,ENSP00000296503,ENSP00000302846,ENSP00000303231,ENSP00000303315,ENSP00000306245,ENSP00000306512…	B2M,CASP1,CASP9,CCL3,CLDN1,CX3CR1,CXCL2,CXCL3,CXCL8,CYP27B1,DCN,DUSP10,FGFR2,FMO1,FOS,FOXP1,GJB6,HAVCR2,HDAC2,HMGB2,HNRNPA0,ICAM1,IL10RA,IL12A,IL1B,IRAK3,JUN,JUNB,JUND,LRRC70,LYN,NFKBIA,NFKBIB,NFKBIL1,NLRP3,PABPN1,PCK1,PDCD4,PPARGC1A,PTGER4,PTGS2,RELT,RIPK2,SHPK,TFPI,TLR1,TNFAIP3,TNFRSF25,TNIP2,TRIB1,VCAM1,XBP1,ZC3H12A,ZFP36
GO:0043066	negative regulation of apoptotic process	112	859	5.27e-05	ENSP00000005178,ENSP00000025008,ENSP00000216037,ENSP00000216797,ENSP00000219150,ENSP00000220751,ENSP00000220772,ENSP00000226279,ENSP00000228251,ENSP00000231668,ENSP00000238682,ENSP00000239223,ENSP00000241014,ENSP00000241261,ENSP00000244020,ENSP00000245479,ENSP00000248553,ENSP00000256509,ENSP00000258400,ENSP00000260947,ENSP00000262177,ENSP00000263339,ENSP00000263341,ENSP00000264832,ENSP00000264867…	AHI1,AIF1,ATAD5,BAG3,BARD1,BCL2,BCL2A1,BCL2L12,BIRC2,BIRC5,BNIP1,BTG2,C8orf4,CBX4,CD38,CDK1,CDKN2D,CHL1,CORO1A,CRYAB,CSF1R,CTH,CX3CR1,DNAJA1,DNAJB6,DUSP1,EGR3,FAIM,FGFR2,FOXC1,FOXO1,FOXP1,HDAC2,HERPUD1,HEY2,HMGB2,HMGN5,HNRNPK,HSPA1A,HSPA1B,HSPB1,HSPD1,HSPH1,HTR2B,ICAM1,IFI6,IL1A,IL1B,ING2,IRF7,IVNS1ABP,JUN,KLF4,LMNA,MAD2L1,MAPK8IP1,MCL1,MUC1,MYD88,NAA15,NAA16,NAA38,NFKBIA,NGFRAP1,NOG,NR2E1,NR4A2,…
GO:0016043	cellular component organization	497	5163	5.34e-05	ENSP00000005257,ENSP00000020926,ENSP00000025008,ENSP00000052754,ENSP00000056217,ENSP00000199814,ENSP00000200453,ENSP00000207457,ENSP00000211998,ENSP00000215829,ENSP00000216037,ENSP00000216554,ENSP00000216639,ENSP00000217402,ENSP00000219150,ENSP00000219255,ENSP00000220913,ENSP00000225512,ENSP00000226319,ENSP00000229179,ENSP00000229758,ENSP00000230056,ENSP00000231004,ENSP00000231668,ENSP00000232424…	AASS,ABCB4,ABCC4,ADAMTSL4,ADRB2,AGER,AGT,AHI1,AIF1,ALCAM,ANLN,ANP32E,APOD,ARC,ARHGAP18,ARHGEF5,ARID4A,ARX,ASPM,ATL2,ATP1B1,ATP8A1,ATRX,AZIN2,B9D2,BAK1,BCL2,BCL2A1,BDP1,BIN1,BIRC2,BIRC5,BNIP1,BRCA2,BRIP1,BRIX1,BRWD1,BSCL2,BTG2,C11orf73,C17orf96,C1QL2,C1QTNF3,C3,C9orf72,CAPZA2,CASC5,CASP9,CASQ1,CBX4,CCDC8,CCDC88A,CCL3,CCNA2,CCNH,CCP110,CD2AP,CDC42,CDC42EP1,CDC42EP3,CDC42EP4,CDC45,CDCA5,CDH23,CDHR1,…
GO:1901576	organic substance biosynthetic process	454	4656	5.52e-05	ENSP00000025008,ENSP00000052754,ENSP00000056233,ENSP00000201031,ENSP00000205194,ENSP00000211936,ENSP00000215829,ENSP00000216037,ENSP00000216554,ENSP00000216727,ENSP00000220913,ENSP00000221452,ENSP00000222122,ENSP00000222329,ENSP00000222553,ENSP00000222567,ENSP00000222725,ENSP00000225728,ENSP00000225792,ENSP00000226319,ENSP00000228251,ENSP00000228606,ENSP00000228682,ENSP00000230053,ENSP00000230056…	AASS,ABAT,ABHD17C,ABHD3,ACSBG1,ACSL6,ACTR5,ADNP2,AK4,AK5,ARGLU1,ARID4A,ARID5A,ARX,ASGR1,ASL,ATAD5,ATF3,ATR,ATRX,AZIN1,AZIN2,B3GALNT1,B3GALNT2,B3GALT2,B3GAT2,B3GNT5,BARD1,BCLAF1,BDP1,BHLHE40,BIRC2,BIRC5,BRCA2,BRIP1,BRWD1,BTG2,BUD31,BZRAP1,CAMTA1,CBX4,CCDC126,CCDC59,CCDC88A,CCNH,CCNL1,CCNT1,CCNT2,CDC45,CDK1,CDK2,CDK9,CDKN2D,CEBPD,CENPF,CENPU,CH25H,CHD1,CHEK1,CHRAC1,CHST1,CHST10,CHSY1,CHTF18,CHTOP,C…
GO:2000145	regulation of cell motility	106	807	7.44e-05	ENSP00000052754,ENSP00000211998,ENSP00000216037,ENSP00000219150,ENSP00000220772,ENSP00000223642,ENSP00000228682,ENSP00000245479,ENSP00000248553,ENSP00000252593,ENSP00000261183,ENSP00000261891,ENSP00000262013,ENSP00000262407,ENSP00000262498,ENSP00000262903,ENSP00000263339,ENSP00000263341,ENSP00000264832,ENSP00000264867,ENSP00000265354,ENSP00000265361,ENSP00000265362,ENSP00000268459,ENSP00000272233…	ADAMTS1,AGT,AIF1,APOD,ARHGAP18,ATP8A1,BCL2,BST2,C3AR1,C5,CCL3,CCL4,CCL8,CCR1,CFAP20,CORO1A,CORO1C,CSF1,CSF1R,CX3CR1,CXCL2,CXCL3,CXCL8,DACH1,DAPK2,DCN,DUSP10,EMP2,EPHA1,F3,FBLN1,FOXP1,GLI1,GPR183,HACE1,HAS2,HDAC9,HSPB1,ICAM1,IDH2,IFITM1,IL12A,IL1A,IL1B,IL33,ITGA2B,JUN,KIF20B,KIF2A,KLF4,LAMA3,LDLRAD4,LMNA,LYN,MAPK15,MPP1,MYADM,MYSM1,NAV3,NKD1,NOG,NR2E1,NR4A3,OSBPL8,P2RY12,PAK1,PAX6,PDCD10,PDGFD,PDP…
GO:0008284	positive regulation of cell population proliferation	113	878	7.99e-05	ENSP00000216037,ENSP00000219150,ENSP00000220751,ENSP00000220772,ENSP00000222553,ENSP00000226279,ENSP00000228682,ENSP00000232424,ENSP00000238682,ENSP00000239938,ENSP00000244020,ENSP00000245323,ENSP00000245479,ENSP00000245817,ENSP00000258400,ENSP00000263341,ENSP00000264867,ENSP00000266970,ENSP00000271555,ENSP00000274026,ENSP00000275034,ENSP00000275815,ENSP00000278568,ENSP00000284984,ENSP00000286301…	ADAMTS1,AGER,AGT,AIF1,APLN,ASPM,ATAD5,ATF3,AVPR1A,BAMBI,BCL2,BIRC5,CCNA2,CD38,CD46,CD55,CDK1,CDK2,CEP131,CHTOP,CNOT6,CORO1A,CRIP2,CSF1,CSF1R,CX3CR1,DHX9,DMRTA2,DOT1L,EFNB2,EGR1,EGR3,EGR4,EMP2,EPHA1,F3,FAM98B,FBLN1,FGFR2,FGFR3,FOLR2,FOXG1,FOXP1,GLI1,GPR183,HAS2,HAVCR2,HDAC2,HES1,HES5,HEY2,HLA-E,HMGB2,HMGN5,HTR2A,HTR2B,ID4,IL12A,IL1B,JUN,KIF20B,KLF5,LHX2,LTBP3,LYN,MAPK15,MEF2D,MEIS2,N4BP2L2,NAMPT,N…
GO:0097711	ciliary basal body-plasma membrane docking	25	95	7.99e-05	ENSP00000243578,ENSP00000257287,ENSP00000264982,ENSP00000270861,ENSP00000281142,ENSP00000282058,ENSP00000301071,ENSP00000327077,ENSP00000335153,ENSP00000341289,ENSP00000342510,ENSP00000352572,ENSP00000356774,ENSP00000362962,ENSP00000365782,ENSP00000367398,ENSP00000370337,ENSP00000370803,ENSP00000378699,ENSP00000380911,ENSP00000385215,ENSP00000389998,ENSP00000393583,ENSP00000439056,ENSP00000451211	AHI1,B9D2,CCP110,CDK1,CEP131,CEP135,CEP152,CEP162,CEP70,CEP78,CEP83,CEP97,CNTRL,HAUS1,HAUS5,HSP90AA1,NEDD1,NPHP4,PCM1,PCNT,PLK4,SCLT1,TMEM67,TUBA1A,TUBB4B
GO:0051276	chromosome organization	125	999	8.02e-05	ENSP00000216639,ENSP00000217402,ENSP00000220913,ENSP00000226319,ENSP00000229179,ENSP00000245479,ENSP00000247815,ENSP00000247843,ENSP00000254079,ENSP00000254657,ENSP00000255120,ENSP00000258281,ENSP00000259008,ENSP00000261597,ENSP00000263181,ENSP00000264108,ENSP00000265148,ENSP00000265339,ENSP00000266970,ENSP00000269397,ENSP00000273853,ENSP00000274026,ENSP00000275517,ENSP00000281453,ENSP00000281623…	ANP32E,ARID4A,ATRX,BRCA2,BRIP1,BRWD1,C17orf96,CASC5,CBX4,CCNA2,CDC45,CDCA5,CDK1,CDK2,CENPA,CENPC,CENPE,CENPF,CENPH,CENPK,CENPL,CENPU,CENPW,CEP57L1,CHD1,CHEK1,CHMP4B,CHRAC1,CUL4B,DDX11,DHX9,DNA2,DOT1L,DSN1,EZH2,FBXO4,GEM,H2AFX,HAT1,HDAC2,HDAC9,HELB,HELLS,HLTF,HMGB2,HMGB3,HMGN1,HMGN3,HMGN5,HNRNPA2B1,HSP90AA1,ING2,ING3,ITGB3BP,JADE1,JMJD6,KANSL2,KDM2A,KIF18A,LEMD3,MAD2L1,MBIP,MBTD1,MIS18A,MIS18BP1,M…
GO:0010646	regulation of cell communication	338	3327	8.34e-05	ENSP00000013125,ENSP00000025008,ENSP00000052754,ENSP00000056217,ENSP00000062104,ENSP00000200453,ENSP00000215631,ENSP00000216037,ENSP00000216797,ENSP00000220751,ENSP00000220772,ENSP00000221496,ENSP00000222462,ENSP00000222553,ENSP00000222725,ENSP00000223642,ENSP00000225512,ENSP00000225792,ENSP00000226004,ENSP00000226279,ENSP00000226319,ENSP00000228251,ENSP00000228606,ENSP00000228682,ENSP00000232424…	ABAT,ABCC8,ACVR2A,ADRB2,AGER,AGT,AMH,ANKRD10,APLN,APOD,ARC,ARHGAP11A,ARHGAP18,ARHGAP33,ARHGEF5,ASPM,ATAD5,ATF3,ATP1A2,ATP2B4,ATR,AVPR1A,BAK1,BAMBI,BCHE,BCL2,BCL2L12,BCLAF1,BICC1,BIRC2,BIRC5,BUD31,C1QL4,C1QTNF3,C2orf40,C3,C5,C7orf60,C8orf4,C9orf72,CAMK2N1,CAMTA1,CARTPT,CASP1,CCL3,CCL3L3,CCL4,CCL4L1,CCL8,CCR1,CD2AP,CD38,CD46,CD55,CDC42,CDK1,CDK2,CDKN2AIP,CDKN2D,CHEK1,CHSY1,CISH,CPLX2,CRB2,CSF1,CSF1…
GO:0009058	biosynthetic process	457	4714	8.82e-05	ENSP00000004531,ENSP00000025008,ENSP00000052754,ENSP00000056233,ENSP00000201031,ENSP00000205194,ENSP00000211936,ENSP00000215829,ENSP00000216037,ENSP00000216554,ENSP00000216727,ENSP00000220913,ENSP00000221452,ENSP00000222122,ENSP00000222329,ENSP00000222553,ENSP00000222567,ENSP00000222725,ENSP00000225728,ENSP00000225792,ENSP00000226319,ENSP00000228251,ENSP00000228606,ENSP00000228682,ENSP00000230053…	AASS,ABAT,ABHD17C,ABHD3,ACSBG1,ACSL6,ACTR5,ADNP2,AK4,AK5,ARGLU1,ARID4A,ARID5A,ARX,ASGR1,ASL,ATAD5,ATF3,ATR,ATRX,AZIN1,AZIN2,B3GALNT1,B3GALNT2,B3GALT2,B3GAT2,B3GNT5,BARD1,BCLAF1,BDP1,BHLHE40,BIRC2,BIRC5,BRCA2,BRIP1,BRWD1,BTG2,BUD31,BZRAP1,CAMTA1,CBX4,CCDC126,CCDC59,CCDC88A,CCNH,CCNL1,CCNT1,CCNT2,CDC45,CDK1,CDK2,CDK9,CDKN2D,CEBPD,CENPF,CENPU,CH25H,CHD1,CHEK1,CHRAC1,CHST1,CHST10,CHSY1,CHTF18,CHTOP,C…
GO:0030334	regulation of cell migration	100	753	9.29e-05	ENSP00000052754,ENSP00000211998,ENSP00000216037,ENSP00000219150,ENSP00000220772,ENSP00000223642,ENSP00000228682,ENSP00000245479,ENSP00000248553,ENSP00000252593,ENSP00000261183,ENSP00000261891,ENSP00000262013,ENSP00000262407,ENSP00000262903,ENSP00000263339,ENSP00000263341,ENSP00000264832,ENSP00000264867,ENSP00000265354,ENSP00000265361,ENSP00000265362,ENSP00000272233,ENSP00000274289,ENSP00000275815…	ADAMTS1,AGT,AIF1,APOD,ATP8A1,BCL2,BST2,C3AR1,C5,CCL3,CCL4,CCL8,CCR1,CORO1A,CORO1C,CSF1,CSF1R,CX3CR1,CXCL2,CXCL3,CXCL8,DACH1,DAPK2,DCN,DUSP10,EMP2,EPHA1,F3,FBLN1,FOXP1,GLI1,GPR183,HACE1,HAS2,HDAC9,HSPB1,ICAM1,IDH2,IFITM1,IL12A,IL1A,IL1B,IL33,ITGA2B,JUN,KIF20B,KIF2A,KLF4,LAMA3,LDLRAD4,LMNA,LYN,MAPK15,MPP1,MYADM,MYSM1,NAV3,NOG,NR2E1,NR4A3,OSBPL8,P2RY12,PAK1,PAX6,PDCD10,PDGFD,PDPN,PGF,PLAU,PLCB1,PLK2…
GO:1902532	negative regulation of intracellular signal transduction	75	514	9.36e-05	ENSP00000052754,ENSP00000216037,ENSP00000220772,ENSP00000226004,ENSP00000228251,ENSP00000234313,ENSP00000235382,ENSP00000239223,ENSP00000241014,ENSP00000248553,ENSP00000260950,ENSP00000261233,ENSP00000263341,ENSP00000265339,ENSP00000266085,ENSP00000280154,ENSP00000288368,ENSP00000288943,ENSP00000297145,ENSP00000298573,ENSP00000307183,ENSP00000311219,ENSP00000313171,ENSP00000314420,ENSP00000316628…	ATAD5,ATF3,ATP2B4,BCL2,BCL2L12,C1QL4,C1QTNF3,C7orf60,CAMK2N1,CD2AP,CDKN2D,CISH,DACT1,DCN,DNAJA1,DUSP1,DUSP10,DUSP16,DUSP2,DUSP3,DUSP5,DYRK1A,DYRK2,EZR,FBLN1,FOXO1,HERPUD1,HSPA1A,HSPB1,HSPH1,IL1B,ING2,IRAK3,IVNS1ABP,KLF4,LMO3,LYN,MAPK8IP1,MBIP,MCL1,MSTN,MUC1,MYADM,NDRG2,NFKBID,NLRP3,PBK,PDCD4,PDE3A,PER1,PIBF1,PLEK,PREX2,PRKAA1,PTEN,PTGS2,RGS2,RNF152,SESN3,SFRP1,SOCS1,SOCS2,SOCS3,SOD2,STMN1,TAF9B,T…
GO:0070555	response to interleukin-1	32	147	0.0001	ENSP00000161863,ENSP00000216797,ENSP00000220751,ENSP00000220772,ENSP00000226279,ENSP00000233156,ENSP00000239938,ENSP00000244043,ENSP00000245479,ENSP00000248071,ENSP00000261233,ENSP00000263339,ENSP00000263341,ENSP00000264832,ENSP00000267460,ENSP00000304697,ENSP00000306512,ENSP00000306991,ENSP00000319814,ENSP00000321203,ENSP00000333685,ENSP00000338185,ENSP00000362179,ENSP00000370253,ENSP00000378118…	CCL3,CCL3L3,CCL4,CCL4L1,CCL8,CD38,CXCL8,EGR1,HAS2,ICAM1,IL1A,IL1B,IRAK3,KLF2,MAPK11,MYD88,NFKBIA,NKX3-1,PCK1,PELI2,PLCB1,PTGIS,RIPK2,RPS6KA5,SFRP1,SOX9,TFPI,TNIP2,UBB,UBC,YTHDC2,ZC3H12A
GO:0071840	cellular component organization or biogenesis	509	5342	0.00011	ENSP00000005257,ENSP00000020926,ENSP00000025008,ENSP00000052754,ENSP00000056217,ENSP00000199814,ENSP00000200453,ENSP00000207457,ENSP00000211998,ENSP00000215829,ENSP00000216037,ENSP00000216554,ENSP00000216639,ENSP00000217402,ENSP00000219150,ENSP00000219255,ENSP00000220913,ENSP00000225512,ENSP00000226319,ENSP00000226798,ENSP00000229179,ENSP00000229758,ENSP00000230056,ENSP00000231004,ENSP00000231668…	AASS,ABCB4,ABCC4,ADAMTSL4,ADRB2,AGER,AGT,AHI1,AIF1,ALCAM,ANLN,ANP32E,APOD,ARC,ARHGAP18,ARHGEF5,ARID4A,ARX,ASPM,ATL2,ATP1B1,ATP8A1,ATRX,AZIN2,B9D2,BAK1,BCL2,BCL2A1,BDP1,BIN1,BIRC2,BIRC5,BNIP1,BRCA2,BRIP1,BRIX1,BRWD1,BSCL2,BTG2,C11orf73,C17orf96,C1QL2,C1QTNF3,C3,C7orf60,C9orf72,CAPZA2,CASC5,CASP9,CASQ1,CBX4,CCDC8,CCDC88A,CCL3,CCNA2,CCNH,CCP110,CD2AP,CDC42,CDC42EP1,CDC42EP3,CDC42EP4,CDC45,CDCA5,CDH2…
GO:0048660	regulation of smooth muscle cell proliferation	29	126	0.00012	ENSP00000216037,ENSP00000222553,ENSP00000238682,ENSP00000264867,ENSP00000265074,ENSP00000271555,ENSP00000278568,ENSP00000280154,ENSP00000284984,ENSP00000303231,ENSP00000305416,ENSP00000312150,ENSP00000345179,ENSP00000355627,ENSP00000356438,ENSP00000360266,ENSP00000361021,ENSP00000363804,ENSP00000365227,ENSP00000366604,ENSP00000367714,ENSP00000376865,ENSP00000391800,ENSP00000410294,ENSP00000446252…	ADAMTS1,AGT,AIF1,APLN,APOD,FGFR2,FOXP1,HES5,IL12A,JUN,KLF4,MEF2D,NAMPT,NDRG2,NPR3,NR4A3,PAK1,PDCD4,PDGFD,PPARGC1A,PTEN,PTGS2,S1PR1,SF1,SOD2,TGFB3,TNFAIP3,TRIB1,XBP1
GO:0042493	response to drug	114	900	0.00013	ENSP00000004531,ENSP00000199814,ENSP00000216797,ENSP00000220751,ENSP00000220772,ENSP00000221496,ENSP00000226279,ENSP00000231004,ENSP00000235382,ENSP00000236137,ENSP00000238682,ENSP00000239223,ENSP00000239938,ENSP00000242208,ENSP00000245479,ENSP00000245919,ENSP00000248071,ENSP00000250559,ENSP00000251595,ENSP00000252818,ENSP00000253188,ENSP00000254079,ENSP00000258400,ENSP00000260950,ENSP00000263341…	ABAT,ABCB4,ABCC8,AIF1,AK4,AMH,APOD,ATP1A2,ATR,ATRX,B2M,BAK1,BCHE,BCL2,BIRC2,CASP1,CASP9,CCNA2,CD38,CDK1,CDK2,CDK9,CENPF,CHRNA5,CLDN1,CRYAB,CYP2C8,DDX11,DHFR,DUSP1,EGR1,EZH2,FBXO32,FGFR2,FOLR2,FOS,FOSB,FOXO1,GABPA,HBA2,HDAC2,HDAC9,HMGB2,HNRNPD,HPRT1,HTR2A,HTR2B,ICAM1,IL1B,IMPACT,INHBA,IPCEF1,JUN,JUNB,JUND,KLF2,KLF4,KLF9,LDHA,LOX,LPL,LYN,LYPD1,MAPK15,MSTN,MYO6,NDNL2,NET1,NFATC2,NFKBIA,NKX3-1,NR4A2,…
GO:0023051	regulation of signaling	339	3360	0.00014	ENSP00000013125,ENSP00000025008,ENSP00000052754,ENSP00000056217,ENSP00000062104,ENSP00000200453,ENSP00000215631,ENSP00000216037,ENSP00000216797,ENSP00000220751,ENSP00000220772,ENSP00000221496,ENSP00000222462,ENSP00000222553,ENSP00000222725,ENSP00000223642,ENSP00000225512,ENSP00000225792,ENSP00000226004,ENSP00000226279,ENSP00000226319,ENSP00000228251,ENSP00000228606,ENSP00000228682,ENSP00000232424…	ABAT,ABCC8,ACVR2A,ADRB2,AGER,AGT,AMH,ANKRD10,APLN,APOD,ARC,ARHGAP11A,ARHGAP18,ARHGAP33,ARHGEF5,ASPM,ATAD5,ATF3,ATP1A2,ATP2B4,ATR,AVPR1A,BAK1,BAMBI,BCHE,BCL2,BCL2L12,BCLAF1,BICC1,BIRC2,BIRC5,BUD31,C1QL4,C1QTNF3,C2orf40,C3,C5,C7orf60,C8orf4,C9orf72,CAMK2N1,CAMTA1,CARTPT,CASP1,CASQ1,CCL3,CCL3L3,CCL4,CCL4L1,CCL8,CCR1,CD2AP,CD38,CD46,CD55,CDC42,CDK1,CDK2,CDKN2AIP,CDKN2D,CHEK1,CHSY1,CISH,CPLX2,CRB2,CSF…
GO:0044772	mitotic cell cycle phase transition	45	254	0.00015	ENSP00000217402,ENSP00000229758,ENSP00000230056,ENSP00000242208,ENSP00000255120,ENSP00000257287,ENSP00000264552,ENSP00000264982,ENSP00000266671,ENSP00000266970,ENSP00000270861,ENSP00000274026,ENSP00000274289,ENSP00000282058,ENSP00000301071,ENSP00000301633,ENSP00000303706,ENSP00000307023,ENSP00000327077,ENSP00000335153,ENSP00000335357,ENSP00000338185,ENSP00000341289,ENSP00000350491,ENSP00000352572…	BIRC5,CCNA2,CCP110,CDC25A,CDC45,CDK1,CDK2,CDKN2D,CDKN3,CEP131,CEP135,CEP152,CEP70,CEP78,CHMP4B,CKS2,CNTRL,CUL4B,DHFR,FBXL7,FBXO5,GMNN,HAUS1,HAUS5,HSP90AA1,ID4,INHBA,KLF11,LATS2,NASP,NEDD1,PCM1,PCNT,PHLDA1,PLCB1,PLK2,PLK4,PRIM1,RANBP3L,RBBP8,RHOU,TUBA1A,TUBB4B,UBE2S,WEE1
GO:0045892	negative regulation of transcription, DNA-templated	140	1169	0.00015	ENSP00000056233,ENSP00000201031,ENSP00000216037,ENSP00000220772,ENSP00000221452,ENSP00000222329,ENSP00000225792,ENSP00000226279,ENSP00000228251,ENSP00000230056,ENSP00000232424,ENSP00000238558,ENSP00000239938,ENSP00000245414,ENSP00000245479,ENSP00000245919,ENSP00000248071,ENSP00000252818,ENSP00000254322,ENSP00000254657,ENSP00000256104,ENSP00000256495,ENSP00000256759,ENSP00000264108,ENSP00000264444…	ARID4A,ARID5A,ARX,ATF3,ATRX,BAG3,BCLAF1,BHLHE40,BIRC5,BTG2,CBX4,CD38,CDK2,CENPF,CREBZF,CTBP2,DACH1,DACT1,DDX5,DNAJB1,DOT1L,EGR1,EOMES,ERF,ETS2,EZH2,EZR,FABP4,FGFR2,FOSB,FOXC1,FOXG1,FOXJ1,FOXO1,FOXP1,FST,GABPA,GCFC2,GMNN,GSC,H2AFX,HAT1,HDAC2,HDAC9,HELLS,HES1,HES5,HES6,HEY1,HEY2,HMGB2,HNRNPA2B1,HSPA1A,ID4,IMPACT,IRF1,IRF7,JDP2,JUN,JUNB,JUND,KLF10,KLF11,KLF2,KLF4,KLF5,MDFIC,MEIS2,MORF4L2,MUC1,MXD1,M…
GO:1903706	regulation of hemopoiesis	63	412	0.00015	ENSP00000216037,ENSP00000216797,ENSP00000220751,ENSP00000220772,ENSP00000232424,ENSP00000241416,ENSP00000242208,ENSP00000245414,ENSP00000245817,ENSP00000262407,ENSP00000272369,ENSP00000281961,ENSP00000282388,ENSP00000284637,ENSP00000285407,ENSP00000294339,ENSP00000296140,ENSP00000296503,ENSP00000296777,ENSP00000303231,ENSP00000306245,ENSP00000312150,ENSP00000313875,ENSP00000318057,ENSP00000319914…	ACVR2A,AGER,B2M,C8orf4,CARTPT,CCL3,CCR1,CD46,CD83,CSF1,CSF3R,DUSP10,EGR3,FOS,FOXC1,FOXJ1,FOXP1,GABPA,GAS2L1,HES1,HES5,HMGB2,HSPA1A,HSPA1B,IL12A,INHBA,IRF1,IRF7,ITGA2B,JUN,KLF10,LRRC17,LYN,MEIS1,MEIS2,N4BP2L2,NCAPG2,NFATC2,NFKBIA,NFKBID,NFKBIZ,NLRP3,NR4A3,NRARP,PNP,PUS7,RBM15,RIPK2,SFRP1,SH3RF1,SOCS1,TAL1,TMEM178A,TNFSF9,TOB2,TRIB1,TRIM58,XBP1,ZBTB1,ZC3H12A,ZFP36,ZFP36L1,ZFP36L2
GO:0043085	positive regulation of catalytic activity	160	1381	0.00016	ENSP00000013125,ENSP00000046794,ENSP00000056217,ENSP00000200453,ENSP00000215631,ENSP00000216554,ENSP00000216727,ENSP00000220751,ENSP00000220772,ENSP00000223642,ENSP00000225235,ENSP00000228606,ENSP00000233893,ENSP00000234313,ENSP00000235382,ENSP00000238682,ENSP00000239938,ENSP00000241051,ENSP00000241261,ENSP00000249014,ENSP00000250111,ENSP00000254322,ENSP00000256897,ENSP00000258400,ENSP00000261183…	ADRB2,AGER,AGT,ARHGAP11A,ARHGAP18,ARHGAP33,ARHGEF5,ASAP3,ATP1B1,ATP1B2,ATP2B4,AVPR1A,AZIN1,AZIN2,BAK1,BCL2,C5,C8orf4,CARTPT,CASP1,CASP9,CCDC88A,CCL3,CCL3L3,CCL4,CCL4L1,CCL8,CCNH,CCNL1,CCNT1,CCNT2,CDC42EP1,CDC42EP3,CDC42EP4,CDK1,CENPE,CHTF18,CHTOP,CKS1B,CKS2,CORO1C,CSF1,CSF1R,CYP27B1,DCUN1D3,DDX11,DENND1B,DEPDC1B,DEPDC7,DHFR,DHX9,DIABLO,DNAJA1,DNAJB1,DNAJB11,DNAJB4,DNAJB6,DNAJC1,DNAJC24,DOCK11,DUS…
GO:0051270	regulation of cellular component movement	112	886	0.00017	ENSP00000052754,ENSP00000211998,ENSP00000216037,ENSP00000219150,ENSP00000220772,ENSP00000223642,ENSP00000225512,ENSP00000228682,ENSP00000245479,ENSP00000248553,ENSP00000252593,ENSP00000261183,ENSP00000261891,ENSP00000262013,ENSP00000262407,ENSP00000262498,ENSP00000262903,ENSP00000263339,ENSP00000263341,ENSP00000264832,ENSP00000264867,ENSP00000265354,ENSP00000265361,ENSP00000265362,ENSP00000268459…	ADAMTS1,AGT,AIF1,APOD,ARHGAP18,ATP1A2,ATP8A1,BCL2,BIN1,BST2,C3AR1,C5,CCL3,CCL4,CCL8,CCR1,CFAP20,CORO1A,CORO1C,CSF1,CSF1R,CX3CR1,CXCL2,CXCL3,CXCL8,DACH1,DAPK2,DCN,DUSP10,EMP2,EPHA1,F3,FBLN1,FOXP1,GLI1,GPR183,HACE1,HAS2,HDAC9,HSPB1,ICAM1,IDH2,IFITM1,IL12A,IL1A,IL1B,IL33,ITGA2B,JUN,KIF20B,KIF2A,KLF4,LAMA3,LDLRAD4,LMNA,LYN,MAPK15,MPP1,MYADM,MYSM1,NAV3,NKD1,NOG,NR2E1,NR4A3,OSBPL8,P2RY12,PAK1,PAX6,PDCD…
GO:0001817	regulation of cytokine production	84	615	0.00022	ENSP00000203629,ENSP00000216037,ENSP00000220751,ENSP00000221452,ENSP00000223642,ENSP00000227451,ENSP00000238682,ENSP00000239938,ENSP00000242208,ENSP00000242465,ENSP00000245414,ENSP00000245907,ENSP00000248071,ENSP00000248553,ENSP00000252593,ENSP00000258400,ENSP00000261233,ENSP00000263339,ENSP00000263341,ENSP00000263642,ENSP00000264350,ENSP00000280154,ENSP00000286301,ENSP00000291232,ENSP00000295025…	AGER,AGT,APOD,B2M,BIRC2,BST2,C1QTNF3,C3,C3AR1,C5,CASP1,CCL3,CD2AP,CD46,CD83,CSF1R,DHX9,DTX4,EGR1,EIF2AK3,EZR,FBLN1,FOXJ1,FOXP1,GLMN,HAVCR2,HDAC2,HEG1,HERC5,HLA-E,HMGB2,HSPA1A,HSPA1B,HSPB1,HSPD1,HTR2B,IFIH1,IL12A,IL1A,IL1B,IL33,INHBA,INHBB,IRAK3,IRF1,IRF7,KLF2,KLF4,LAG3,LPL,LYN,MAPK11,MYD88,NAV3,NDRG2,NFATC4,NFKBIL1,NLRP3,NR4A3,PDCD4,PER1,PIBF1,PLCB1,PTGER4,PTGS2,REL,RELB,RGCC,RIPK2,RPS6KA5,SRGN,T…
GO:0040012	regulation of locomotion	111	881	0.00022	ENSP00000052754,ENSP00000211998,ENSP00000216037,ENSP00000217402,ENSP00000219150,ENSP00000220772,ENSP00000223642,ENSP00000225512,ENSP00000228682,ENSP00000245323,ENSP00000245479,ENSP00000248553,ENSP00000252593,ENSP00000261183,ENSP00000261891,ENSP00000262013,ENSP00000262407,ENSP00000262498,ENSP00000262903,ENSP00000263339,ENSP00000263341,ENSP00000264832,ENSP00000264867,ENSP00000265354,ENSP00000265361…	ADAMTS1,AGER,AGT,AIF1,APOD,ARHGAP18,ATP8A1,BCL2,BST2,C3AR1,C5,CCL3,CCL4,CCL8,CCR1,CFAP20,CHMP4B,CORO1A,CORO1C,CSF1,CSF1R,CX3CR1,CXCL2,CXCL3,CXCL8,DACH1,DAPK2,DCN,DUSP10,EFNB2,EMP2,EPHA1,F3,FBLN1,FOXP1,GLI1,GPR183,HACE1,HAS2,HDAC9,HSPB1,ICAM1,IDH2,IFITM1,IL12A,IL1A,IL1B,IL33,ITGA2B,JUN,KIF20B,KIF2A,KLF4,LAMA3,LDLRAD4,LMNA,LYN,MAPK15,MPP1,MYADM,MYSM1,NAV3,NKD1,NOG,NR2E1,NR4A3,OSBPL8,P2RY12,PAK1,PAX…
GO:0048699	generation of neurons	163	1422	0.00022	ENSP00000062104,ENSP00000211998,ENSP00000216037,ENSP00000220772,ENSP00000222462,ENSP00000225512,ENSP00000226279,ENSP00000232424,ENSP00000235382,ENSP00000242208,ENSP00000242480,ENSP00000242994,ENSP00000245323,ENSP00000245479,ENSP00000245838,ENSP00000247271,ENSP00000254657,ENSP00000255224,ENSP00000256509,ENSP00000258526,ENSP00000262013,ENSP00000262198,ENSP00000262648,ENSP00000262738,ENSP00000263071…	ADNP2,AGER,AGT,AHI1,ALCAM,APOD,ARC,ARHGAP33,ARX,ASPM,B2M,BCHE,BCL2,BIN1,BTG2,C17orf96,C9orf72,CCDC88A,CD38,CDC42,CDH23,CDHR1,CDK1,CELSR1,CHL1,CNTN1,CSF1,CSF1R,CUL4B,CX3CR1,DAAM2,DDX6,DFNB31,DHFR,DMRTA2,DOK6,DUSP10,DYNC2H1,EFHD1,EFNB2,EGR2,EML1,ENC1,EOMES,EPHA7,EZH2,EZR,FAT4,FGFR2,FOXG1,FOXN4,FZD2,GPC1,GPR183,HDAC2,HDAC9,HES1,HES5,HEY2,HMGB2,HPRT1,HSP90AA1,ID4,IDH2,IER2,IFRD1,IGSF9,IMPACT,INHBA,IT…
GO:0060548	negative regulation of cell death	118	953	0.00022	ENSP00000005178,ENSP00000025008,ENSP00000216037,ENSP00000216797,ENSP00000217402,ENSP00000219150,ENSP00000220751,ENSP00000220772,ENSP00000222462,ENSP00000226279,ENSP00000228251,ENSP00000231668,ENSP00000238682,ENSP00000239223,ENSP00000241014,ENSP00000241261,ENSP00000244020,ENSP00000245479,ENSP00000248553,ENSP00000256509,ENSP00000258400,ENSP00000260947,ENSP00000262177,ENSP00000262198,ENSP00000263339…	ADNP2,AHI1,AIF1,ATAD5,BAG3,BARD1,BCL2,BCL2A1,BCL2L12,BIRC2,BIRC5,BNIP1,BTG2,C8orf4,CACYBP,CBX4,CD38,CDK1,CDKN2D,CHL1,CHMP4B,CORO1A,CRYAB,CSF1R,CTH,CX3CR1,DNAJA1,DNAJB6,DUSP1,EGR3,FAIM,FGFR2,FOXC1,FOXO1,FOXP1,HDAC2,HERPUD1,HEY2,HMGB2,HMGN5,HNRNPK,HSPA1A,HSPA1B,HSPB1,HSPD1,HSPH1,HTR2B,ICAM1,IFI6,IL1A,IL1B,IMPACT,ING2,IRF7,IVNS1ABP,JUN,KLF4,LMNA,MAD2L1,MAPK8IP1,MCL1,MUC1,MYD88,NAA15,NAA16,NAA38,NFKB…
GO:0009966	regulation of signal transduction	308	3033	0.00026	ENSP00000013125,ENSP00000025008,ENSP00000052754,ENSP00000056217,ENSP00000200453,ENSP00000215631,ENSP00000216037,ENSP00000216797,ENSP00000220751,ENSP00000220772,ENSP00000221496,ENSP00000222462,ENSP00000222553,ENSP00000222725,ENSP00000223642,ENSP00000225512,ENSP00000225792,ENSP00000226004,ENSP00000226319,ENSP00000228251,ENSP00000228606,ENSP00000228682,ENSP00000232424,ENSP00000234313,ENSP00000235382…	ABAT,ACVR2A,ADRB2,AGER,AGT,AMH,ANKRD10,APLN,APOD,ARC,ARHGAP11A,ARHGAP18,ARHGAP33,ARHGEF5,ASPM,ATAD5,ATF3,ATP2B4,ATR,BAK1,BAMBI,BCL2,BCL2L12,BCLAF1,BICC1,BIRC2,BIRC5,BUD31,C1QL4,C1QTNF3,C2orf40,C3,C5,C7orf60,C8orf4,C9orf72,CAMK2N1,CAMTA1,CARTPT,CASP1,CCL3,CCL3L3,CCL4,CCL4L1,CCL8,CCR1,CD2AP,CD46,CD55,CDC42,CDK1,CDK2,CDKN2AIP,CDKN2D,CHEK1,CHSY1,CISH,CRB2,CSF1,CSF1R,CSPG5,CTBP2,CTDSPL2,CTH,CX3CR1,CXC…
GO:0051493	regulation of cytoskeleton organization	69	477	0.00028	ENSP00000056217,ENSP00000217402,ENSP00000219150,ENSP00000220772,ENSP00000234313,ENSP00000238682,ENSP00000249014,ENSP00000252593,ENSP00000256544,ENSP00000259365,ENSP00000260731,ENSP00000262738,ENSP00000263181,ENSP00000264832,ENSP00000264982,ENSP00000270861,ENSP00000274289,ENSP00000274364,ENSP00000275815,ENSP00000278568,ENSP00000283713,ENSP00000285116,ENSP00000286301,ENSP00000295324,ENSP00000296484…	ARHGAP18,ARHGEF5,ASAP3,BIN1,BST2,C9orf72,CAPZA2,CCDC88A,CD2AP,CDC42,CDC42EP1,CDC42EP3,CDC42EP4,CELSR1,CEP131,CEP70,CEP97,CHEK1,CHMP4B,CHORDC1,CKAP2,CORO1A,CSF1R,DYRK1A,EPHA1,FHOD3,GAS2L1,GPSM2,HSPA1A,HSPA1B,ICAM1,IQGAP2,KATNBL1,KIF11,KIF18A,MAPK15,MID1,MYADM,NAV3,PAK1,PLEK,PLK2,PLK4,POC1A,PPM1E,PRKAA1,PSRC1,PTGER4,RANBP3L,RASSF1,RGCC,ROCK1,S1PR1,SENP6,SFRP1,SKA1,SKA3,SMC3,STIL,STMN1,STMN4,TACSTD2…
GO:0071496	cellular response to external stimulus	50	305	0.00028	ENSP00000005178,ENSP00000216037,ENSP00000220772,ENSP00000221419,ENSP00000245414,ENSP00000245479,ENSP00000259008,ENSP00000263341,ENSP00000264832,ENSP00000265354,ENSP00000266458,ENSP00000269299,ENSP00000278379,ENSP00000284202,ENSP00000285407,ENSP00000295228,ENSP00000296777,ENSP00000297145,ENSP00000298223,ENSP00000299178,ENSP00000302846,ENSP00000304767,ENSP00000306245,ENSP00000307235,ENSP00000307259…	AGT,AIF1,ASGR1,ATF3,ATP1A2,AVPR1A,BAG3,BAK1,BCL2,BRIP1,C7orf60,CARTPT,CASP1,CHEK1,EIF2AK3,FOLR2,FOS,FOXO1,GABARAPL1,GAS2L1,HNRNPL,ICAM1,IL1B,IMPACT,INHBB,IRF1,JUN,KIF26A,KLF10,LYN,MYD88,NR4A2,P2RY1,P2RY12,PCK1,PDK4,PIM1,PRKAA1,PTGER4,PTGS2,RNF152,SESN3,SFRP1,SLC1A2,SOX9,SRF,TMEM150C,WNT11,XBP1,ZC3H12A
GO:0000122	negative regulation of transcription by RNA polymerase II	103	809	0.00031	ENSP00000056233,ENSP00000201031,ENSP00000216037,ENSP00000221452,ENSP00000222329,ENSP00000225792,ENSP00000228251,ENSP00000232424,ENSP00000238558,ENSP00000239938,ENSP00000245479,ENSP00000245919,ENSP00000248071,ENSP00000252818,ENSP00000254322,ENSP00000254657,ENSP00000256495,ENSP00000256759,ENSP00000264444,ENSP00000265354,ENSP00000266970,ENSP00000267569,ENSP00000269397,ENSP00000272937,ENSP00000284202…	ARID5A,ARX,ATF3,ATRX,BAG3,BHLHE40,BTG2,CBX4,CDK2,DACH1,DACT1,DDX5,DNAJB1,EGR1,EOMES,ERF,ETS2,EZH2,EZR,FGFR2,FOSB,FOXC1,FOXG1,FOXJ1,FOXO1,FST,GABPA,GCFC2,GSC,HDAC2,HDAC9,HES1,HES5,HES6,HEY1,HEY2,HNRNPA2B1,HSPA1A,ID4,IMPACT,IRF7,JDP2,JUN,JUNB,JUND,KLF10,KLF11,KLF2,KLF4,KLF5,MEIS2,MXD1,MXD3,N4BP2L2,NFATC2,NFATC4,NFE2L3,NFIA,NFIL3,NOG,NR1D2,NR2E1,NR4A2,NR4A3,NRARP,OSR2,PAX6,PCGF6,PEG3,PER1,PER2,PKIA,…
GO:0045596	negative regulation of cell differentiation	90	683	0.00035	ENSP00000216037,ENSP00000216797,ENSP00000220772,ENSP00000225512,ENSP00000226279,ENSP00000232424,ENSP00000235382,ENSP00000242208,ENSP00000244020,ENSP00000245323,ENSP00000245414,ENSP00000245479,ENSP00000245838,ENSP00000247271,ENSP00000255224,ENSP00000260950,ENSP00000265362,ENSP00000267569,ENSP00000272369,ENSP00000274289,ENSP00000278568,ENSP00000280154,ENSP00000281961,ENSP00000282388,ENSP00000294339…	ANKRD26,ASPM,B2M,BCL2,C1QL4,CARTPT,CCL3,CD38,CORO1C,DAAM2,DDX6,DUSP10,EFNB2,EPHA7,EZH2,FBLN1,FOXG1,FOXJ1,FOXO1,GABPA,GAS2L1,GPR98,HDAC2,HES1,HES5,HEY2,ID4,IDH2,IFRD1,INHBA,INSIG1,IRF1,ITM2C,JDP2,LDLR,LDLRAD4,LHX2,LRRC17,LYN,MBNL3,MEIS1,MEIS2,MSTN,MYLIP,N4BP2L2,NCAPG2,NFATC2,NFATC4,NFKBIA,NFKBID,NOG,NOTCH4,NR2E1,NRARP,OMG,P2RY12,PAK1,PAX6,PCM1,PDCD4,PLK2,PTEN,RANBP3L,RBM15,RBPJ,REST,RGS2,RORB,SEMA…
GO:0051338	regulation of transferase activity	118	964	0.00035	ENSP00000013125,ENSP00000046794,ENSP00000052754,ENSP00000056217,ENSP00000215631,ENSP00000216727,ENSP00000220751,ENSP00000220772,ENSP00000223642,ENSP00000226004,ENSP00000229758,ENSP00000235382,ENSP00000238682,ENSP00000239223,ENSP00000239938,ENSP00000241014,ENSP00000248553,ENSP00000254079,ENSP00000256104,ENSP00000256897,ENSP00000258400,ENSP00000260950,ENSP00000261183,ENSP00000261233,ENSP00000261900…	ADRB2,AGER,AGT,ARHGEF5,ATP2B4,C5,C8orf4,CAMK2N1,CARTPT,CCDC88A,CCNH,CCNL1,CCNT1,CCNT2,CDC25A,CDK1,CDKN2D,CDKN3,CENPE,CHORDC1,CHTF18,CISH,CKS1B,CKS2,CORO1C,CSF1,CSF1R,DCN,DCUN1D3,DNAJA1,DUSP1,DUSP10,DUSP16,DUSP2,DUSP3,DUSP5,EGR1,EIF4A2,EMP2,EPHA1,EZH2,FABP4,FBXO5,FGFR3,GADD45B,HERC5,HMGN1,HNRNPA2B1,HNRNPD,HSP90AA1,HSPB1,HSPH1,HTR2A,HTR2B,IL1B,IRAK3,KLF4,LATS2,LCP2,LYN,MAD2L1,MAP4K5,MAPK11,MAPK15,M…
GO:0019221	cytokine-mediated signaling pathway	87	655	0.00038	ENSP00000005257,ENSP00000052754,ENSP00000064780,ENSP00000216797,ENSP00000220751,ENSP00000227752,ENSP00000239938,ENSP00000245414,ENSP00000245817,ENSP00000250559,ENSP00000252593,ENSP00000254193,ENSP00000261233,ENSP00000263339,ENSP00000263341,ENSP00000264832,ENSP00000267460,ENSP00000276943,ENSP00000280154,ENSP00000286301,ENSP00000291232,ENSP00000294728,ENSP00000296026,ENSP00000296140,ENSP00000301633…	B2M,BCL2,BIRC2,BIRC5,BRWD1,BST2,CASP1,CCL3,CCL3L3,CCL4,CCL4L1,CCL8,CCR1,CDC42,CEBPD,CISH,CSF1,CSF1R,CSF3R,CX3CR1,CXCL2,CXCL3,CXCL8,DCN,EGR1,F3,FCGR1A,FCGR1B,FOS,FOXC1,FOXO1,HLA-E,HNRNPA2B1,HNRNPDL,HSP90AA1,ICAM1,IFI6,IFITM1,IFNGR1,IFNK,IL10RA,IL12A,IL13RA2,IL1A,IL1B,IL33,IRAK3,IRF1,IRF7,JUNB,MAOA,MCL1,MID1,MUC1,MX1,MYD88,NCAM1,NFKBIA,PDCD4,PELI2,PIM1,PLCB1,PTGS2,RALA,RAP1B,RBM15,RELT,RHOU,RIPK2,R…
GO:0042221	response to chemical	403	4153	0.0004	ENSP00000004531,ENSP00000005178,ENSP00000005257,ENSP00000052754,ENSP00000056217,ENSP00000064780,ENSP00000161863,ENSP00000199814,ENSP00000216037,ENSP00000216727,ENSP00000216797,ENSP00000217939,ENSP00000219150,ENSP00000219255,ENSP00000220751,ENSP00000220772,ENSP00000221419,ENSP00000221452,ENSP00000221496,ENSP00000222462,ENSP00000222553,ENSP00000222567,ENSP00000223642,ENSP00000225512,ENSP00000225519…	ABAT,ABCB4,ABCC8,ACSBG1,ACVR2A,ADNP2,ADRB2,AGER,AGT,AIF1,AK4,ALCAM,AMH,APOD,ARHGAP33,ARHGEF5,ARID5A,ARX,ATF3,ATP1A2,ATP2B4,ATR,ATRX,AVPR1A,B2M,BAK1,BCHE,BCL2,BCLAF1,BIRC2,BIRC5,BRIP1,BRWD1,BST2,BTG1,BTG2,C3AR1,C5,CACYBP,CASP1,CASP9,CASQ1,CCL3,CCL3L3,CCL4,CCL4L1,CCL8,CCNA2,CCR1,CD38,CD83,CDC42,CDC42EP4,CDK1,CDK2,CDK9,CDKN2D,CEBPD,CENPF,CH25H,CHL1,CHRNA5,CISH,CLDN1,CLEC7A,COL16A1,COL6A2,CORO1A,CRHR…
GO:0000398	mRNA splicing, via spliceosome	47	284	0.00041	ENSP00000199814,ENSP00000215829,ENSP00000216727,ENSP00000221419,ENSP00000225792,ENSP00000226798,ENSP00000244020,ENSP00000254108,ENSP00000254193,ENSP00000258962,ENSP00000265866,ENSP00000266735,ENSP00000272348,ENSP00000292879,ENSP00000297071,ENSP00000313199,ENSP00000316042,ENSP00000318690,ENSP00000325905,ENSP00000339245,ENSP00000346694,ENSP00000348010,ENSP00000349168,ENSP00000349748,ENSP00000356520…	BCAS2,BUD31,CWC25,DDX5,DHX9,ELAVL2,FRG1,FUS,GCFC2,HNRNPA0,HNRNPA2B1,HNRNPA3,HNRNPD,HNRNPH1,HNRNPH3,HNRNPK,HNRNPL,LUC7L2,MAGOH,PABPN1,PRPF39,PSIP1,RAVER2,RBM15,RBM17,RBM22,RBM8A,SF1,SFPQ,SNRNP70,SNRPA1,SNRPD3,SNRPF,SNRPG,SRRT,SRSF1,SRSF10,SRSF2,SRSF3,SRSF5,SRSF6,SRSF7,TRA2A,TRA2B,U2AF1L4,U2SURP,YTHDC1
GO:0000381	regulation of alternative mRNA splicing, via spliceosome	15	42	0.00042	ENSP00000221419,ENSP00000225792,ENSP00000244020,ENSP00000261973,ENSP00000334538,ENSP00000351141,ENSP00000358799,ENSP00000360525,ENSP00000364639,ENSP00000376276,ENSP00000381932,ENSP00000383421,ENSP00000386894,ENSP00000416959,ENSP00000463058	DDX5,DYRK1A,HNRNPL,MAGOH,RBM11,RBM15,RBM25,RBM4,RBM7,RBM8A,SREK1,SRSF2,SRSF6,TRA2B,WTAP
GO:0022406	membrane docking	33	168	0.00042	ENSP00000234313,ENSP00000243578,ENSP00000257287,ENSP00000264832,ENSP00000264982,ENSP00000270861,ENSP00000281142,ENSP00000282058,ENSP00000294728,ENSP00000301071,ENSP00000312734,ENSP00000327077,ENSP00000335153,ENSP00000341289,ENSP00000342510,ENSP00000352544,ENSP00000352572,ENSP00000356042,ENSP00000356774,ENSP00000362962,ENSP00000365782,ENSP00000367398,ENSP00000370337,ENSP00000370803,ENSP00000378699…	AHI1,B9D2,CCP110,CDK1,CEP131,CEP135,CEP152,CEP162,CEP70,CEP78,CEP83,CEP97,CNTRL,CPLX2,EZR,HAUS1,HAUS5,HSP90AA1,ICAM1,NEDD1,NPHP4,PCM1,PCNT,PLEK,PLK4,RAB8B,ROCK1,SCFD1,SCLT1,TMEM67,TUBA1A,TUBB4B,VCAM1
GO:0030182	neuron differentiation	115	940	0.00045	ENSP00000062104,ENSP00000211998,ENSP00000216037,ENSP00000220772,ENSP00000222462,ENSP00000225512,ENSP00000232424,ENSP00000242208,ENSP00000242480,ENSP00000242994,ENSP00000245323,ENSP00000245479,ENSP00000245838,ENSP00000247271,ENSP00000256509,ENSP00000262198,ENSP00000262648,ENSP00000263071,ENSP00000264039,ENSP00000264059,ENSP00000265354,ENSP00000265361,ENSP00000265362,ENSP00000268459,ENSP00000278568…	ADNP2,AGER,AHI1,ALCAM,APOD,ARC,ARX,BCL2,BTG2,C17orf96,C9orf72,CDC42,CDH23,CDHR1,CHL1,CNTN1,CSF1R,CUL4B,DFNB31,DHFR,DMRTA2,DOK6,DYNC2H1,EFHD1,EFNB2,EGR2,EOMES,EPHA7,EZR,FAT4,FGFR2,FOXG1,FOXN4,FZD2,GPC1,HDAC2,HDAC9,HES1,HES5,HPRT1,HSP90AA1,ID4,IER2,IGSF9,IMPACT,INHBA,ITM2C,JUN,KAL1,KIF20B,KLF7,LHX2,LPPR4,LRRC70,LYN,MYEF2,NCAM1,NCAM2,NEUROD4,NEUROG1,NEUROG2,NGRN,NKD1,NNAT,NOG,NPHP4,NR2E1,NR4A2,NR4A3…
GO:0000226	microtubule cytoskeleton organization	59	393	0.00046	ENSP00000207457,ENSP00000219255,ENSP00000229758,ENSP00000257287,ENSP00000260731,ENSP00000261597,ENSP00000263181,ENSP00000265148,ENSP00000265339,ENSP00000266970,ENSP00000270861,ENSP00000274289,ENSP00000282058,ENSP00000282074,ENSP00000287482,ENSP00000296484,ENSP00000300035,ENSP00000301633,ENSP00000303158,ENSP00000312678,ENSP00000317144,ENSP00000327077,ENSP00000334314,ENSP00000336868,ENSP00000338728…	ASPM,ATRX,BIRC5,BRCA2,CCDC8,CCDC88A,CCP110,CDK1,CDK2,CENPA,CENPE,CEP135,CEP152,CNTLN,CNTROB,CRYAB,EML1,EZR,FBXO5,GAS2L1,GPSM2,HAUS1,HAUS5,KIAA0101,KIF11,KIF18A,KIF2A,LMNA,LRRC6,MID1,NDC80,NUSAP1,OBSL1,PARD6A,PAX6,PCM1,PCNT,PIBF1,PLK2,PLK4,POC1A,PRC1,PSRC1,RACGAP1,RANBP3L,RNF19A,SAPCD2,SASS6,SLK,SON,SPC25,STIL,STMN1,STMN4,TEKT2,TTK,UBE2B,WEE1,XRCC2
GO:0051383	kinetochore organization	10	17	0.00046	ENSP00000261597,ENSP00000265148,ENSP00000273853,ENSP00000283006,ENSP00000286398,ENSP00000336868,ENSP00000349961,ENSP00000355922,ENSP00000357308,ENSP00000379911	CENPA,CENPC,CENPE,CENPF,CENPH,CENPK,CENPW,NDC80,SMC2,SMC4
GO:0070507	regulation of microtubule cytoskeleton organization	34	177	0.00046	ENSP00000217402,ENSP00000260731,ENSP00000263181,ENSP00000264982,ENSP00000270861,ENSP00000274289,ENSP00000278568,ENSP00000285116,ENSP00000296484,ENSP00000312678,ENSP00000319255,ENSP00000319417,ENSP00000337691,ENSP00000342510,ENSP00000342538,ENSP00000346148,ENSP00000349547,ENSP00000354720,ENSP00000356448,ENSP00000358925,ENSP00000360944,ENSP00000364801,ENSP00000364802,ENSP00000367276,ENSP00000381007…	CEP131,CEP70,CEP97,CHEK1,CHMP4B,CHORDC1,CKAP2,DYRK1A,GAS2L1,GPSM2,HSPA1A,HSPA1B,KIF11,KIF18A,MAPK15,MID1,NAV3,PAK1,PLK2,PLK4,POC1A,PRKAA1,PSRC1,RANBP3L,RASSF1,SENP6,SKA1,SKA3,SMC3,STIL,STMN1,STMN4,TMEM67,TPR
GO:0006366	transcription by RNA polymerase II	99	784	0.00058	ENSP00000056233,ENSP00000201031,ENSP00000215829,ENSP00000216037,ENSP00000216727,ENSP00000222122,ENSP00000225728,ENSP00000225792,ENSP00000237853,ENSP00000239938,ENSP00000242480,ENSP00000245414,ENSP00000245479,ENSP00000245919,ENSP00000251203,ENSP00000251871,ENSP00000252818,ENSP00000256897,ENSP00000258281,ENSP00000261900,ENSP00000262809,ENSP00000264157,ENSP00000264867,ENSP00000265073,ENSP00000265354…	ARID4A,ATF3,CAMTA1,CCNH,CCNT1,CCNT2,CDK9,CEBPD,CREB5,CSRNP1,DACH1,DBP,DDX5,E2F2,EAF2,EGR1,EGR2,EGR4,ELL,ELL2,FOS,FOSB,FOXC1,FOXJ1,GABPA,HIF3A,HLTF,HNRNPD,HNRNPK,IER2,INTS12,INTS6,IRF1,IRF7,JUN,JUNB,JUND,KLF10,KLF11,KLF4,KLF5,KLF6,KLF7,LCORL,LHX2,MAFF,MED17,MED30,MED31,MEF2D,MEIS1,MEIS2,MLLT3,MYBL1,NABP1,NCAPG2,NFATC2,NFATC4,NFE2L3,NFIA,NFIL3,NKRF,NOTCH4,NPAS4,NR1D2,NR2E1,NR4A1,NR4A2,NR4A3,PABPN1,…
GO:0007166	cell surface receptor signaling pathway	231	2198	0.00059	ENSP00000005178,ENSP00000005257,ENSP00000046794,ENSP00000052754,ENSP00000064780,ENSP00000203629,ENSP00000216037,ENSP00000216797,ENSP00000219150,ENSP00000219255,ENSP00000220751,ENSP00000220772,ENSP00000221452,ENSP00000221496,ENSP00000222462,ENSP00000223642,ENSP00000225512,ENSP00000225792,ENSP00000226279,ENSP00000227451,ENSP00000227752,ENSP00000228682,ENSP00000230381,ENSP00000232424,ENSP00000234313…	ACVR2A,ADAMTS1,ADRB2,AGER,AGT,AHI1,AMH,AMOTL2,B2M,BAG3,BAK1,BCL2,BCL2A1,BIRC2,BIRC5,BRWD1,BST2,C3AR1,C5,CASP1,CASP9,CCL3,CCL3L3,CCL4,CCL4L1,CCL8,CCR1,CD38,CD53,CDC42,CEBPD,CELSR1,CHRNA5,CISH,CNTN1,COL16A1,COL4A5,CORO1A,CRHR2,CSF1,CSF1R,CSF3R,CSRNP1,CX3CR1,CXCL2,CXCL3,CXCL8,CXXC4,DAAM1,DAAM2,DACT1,DCN,DDX47,DDX5,DENND1B,DHH,DIABLO,DTX4,DYRK2,EFNB2,EGR1,EIF2AK3,ELMO1,ENHO,EPHA1,EPHA7,F3,FAT4,FCGR1A…
GO:0032270	positive regulation of cellular protein metabolic process	167	1496	0.00059	ENSP00000013125,ENSP00000025008,ENSP00000046794,ENSP00000056217,ENSP00000200453,ENSP00000215631,ENSP00000216037,ENSP00000216797,ENSP00000220751,ENSP00000221419,ENSP00000222462,ENSP00000223642,ENSP00000228251,ENSP00000232424,ENSP00000233893,ENSP00000238682,ENSP00000239938,ENSP00000241014,ENSP00000241261,ENSP00000241416,ENSP00000242208,ENSP00000245479,ENSP00000245907,ENSP00000250559,ENSP00000256897…	ACVR2A,ADRB2,AGER,AGT,AIF1,ARHGEF5,ARIH1,ATP2B4,BAK1,BCL2,BIRC2,BRAT1,C3,C5,C8orf4,CAMTA1,CARTPT,CASP1,CASP9,CCDC88A,CCL3,CCL3L3,CCL4,CCL4L1,CCL8,CCNH,CCNL1,CCNT1,CCNT2,CCR1,CDK1,CDK9,CENPE,CHTOP,CIRBP,CKS1B,CKS2,CNTN1,CSF1,CSF1R,DACT1,DCUN1D3,DHX9,DIABLO,DNAJC27,DUSP5,DYRK1A,EGR1,EIF2AK3,EMP2,EPHA7,EZH2,EZR,F3,FAM161A,FBLN1,FBXO4,FGFR2,FGFR3,GADD45B,GPR183,HAVCR2,HDAC2,HERPUD1,HES1,HES5,HNRNPD,H…
GO:0048584	positive regulation of response to stimulus	218	2054	0.00059	ENSP00000013125,ENSP00000025008,ENSP00000046794,ENSP00000052754,ENSP00000056217,ENSP00000200453,ENSP00000203629,ENSP00000215631,ENSP00000216037,ENSP00000216797,ENSP00000220751,ENSP00000220772,ENSP00000221452,ENSP00000222462,ENSP00000222725,ENSP00000223642,ENSP00000225512,ENSP00000225792,ENSP00000226279,ENSP00000228606,ENSP00000228682,ENSP00000232424,ENSP00000234313,ENSP00000238682,ENSP00000241014…	ABAT,ACVR2A,ADRB2,AGER,AGT,AIF1,ANKRD32,ARC,ARHGEF5,ASPM,ATAD5,ATF3,ATR,B2M,BAK1,BAMBI,BCL2,BCLAF1,BIRC2,BUD31,C3,C3AR1,C5,C8orf4,CAMTA1,CARTPT,CASP1,CCL3,CCL3L3,CCL4,CCL4L1,CCL8,CCR1,CD38,CD46,CD55,CDC42,CDK1,CDKN2AIP,CHSY1,CLEC7A,CRB2,CSF1,CSF1R,CTBP2,CTH,CXCL2,CXCL3,CXCL8,CYP27B1,DAAM2,DACT1,DAPK2,DCN,DDX11,DDX5,DENND1B,DEPDC1B,DHX9,DNAJC27,DUSP5,DYNC2H1,ELMO1,EMP2,ENHO,EZH2,F3,FABP4,FABP5,FCG…
GO:0022008	neurogenesis	169	1519	0.00062	ENSP00000062104,ENSP00000211998,ENSP00000216037,ENSP00000220772,ENSP00000222462,ENSP00000225512,ENSP00000226279,ENSP00000232424,ENSP00000235382,ENSP00000242208,ENSP00000242480,ENSP00000242994,ENSP00000245323,ENSP00000245479,ENSP00000245838,ENSP00000247271,ENSP00000254657,ENSP00000255224,ENSP00000256509,ENSP00000258526,ENSP00000258962,ENSP00000262013,ENSP00000262198,ENSP00000262648,ENSP00000262738…	ADNP2,AGER,AGT,AHI1,ALCAM,APOD,ARC,ARHGAP33,ARX,ASPM,B2M,BCHE,BCL2,BIN1,BTG2,C17orf96,C9orf72,CCDC88A,CCL3,CD38,CDC42,CDH23,CDHR1,CDK1,CELSR1,CHL1,CNTN1,CSF1,CSF1R,CUL4B,CX3CR1,DAAM2,DDX6,DFNB31,DHFR,DMRTA2,DOK6,DUSP10,DYNC2H1,EFHD1,EFNB2,EGR2,EML1,ENC1,EOMES,EPHA7,EZH2,EZR,FAT4,FGFR2,FOXG1,FOXN4,FZD2,GPC1,GPR126,GPR183,HDAC2,HDAC9,HES1,HES5,HEY2,HMGB2,HPRT1,HSP90AA1,ID4,IDH2,IER2,IFRD1,IGSF9,IL3…
GO:0044087	regulation of cellular component biogenesis	107	867	0.00062	ENSP00000005257,ENSP00000056217,ENSP00000217402,ENSP00000219150,ENSP00000220772,ENSP00000225235,ENSP00000234313,ENSP00000238682,ENSP00000245479,ENSP00000249014,ENSP00000250559,ENSP00000254322,ENSP00000257287,ENSP00000259365,ENSP00000260453,ENSP00000261368,ENSP00000262177,ENSP00000264832,ENSP00000265073,ENSP00000265140,ENSP00000265354,ENSP00000265748,ENSP00000270861,ENSP00000274289,ENSP00000274364…	AGT,ANKRD32,ANLN,APOD,ARHGAP18,ARHGEF5,ASAP3,ATR,BCLAF1,BIN1,BIRC2,C9orf72,CAPZA2,CCDC88A,CCP110,CDC42,CDC42EP1,CDC42EP3,CDC42EP4,CEP135,CEP97,CHMP4B,CLDN1,CNOT6,CNTROB,COL16A1,CORO1A,CORO1C,CRYAB,CUL4B,DACT1,DNAJA4,DNAJB1,DNAJB6,DOCK11,DYRK1A,EPHA1,EPHA7,EZR,FHOD3,GPSM2,HAS2,HEY2,HSP90AA1,HSPA1A,HSPA1B,ICAM1,IMPACT,INSIG1,IQGAP2,JUN,KLF5,LDLRAD4,LRRTM2,MAPK15,MNS1,MYADM,NAV3,NPHP4,NRXN1,ORMDL3,O…
GO:0048662	negative regulation of smooth muscle cell proliferation	15	44	0.00062	ENSP00000238682,ENSP00000264867,ENSP00000265074,ENSP00000280154,ENSP00000303231,ENSP00000312150,ENSP00000345179,ENSP00000361021,ENSP00000363804,ENSP00000365227,ENSP00000366604,ENSP00000391800,ENSP00000446252,ENSP00000451712,ENSP00000481570	AIF1,APLN,APOD,IL12A,KLF4,NDRG2,NPR3,PDCD4,PPARGC1A,PTEN,SF1,SOD2,TGFB3,TNFAIP3,TRIB1
GO:0030278	regulation of ossification	34	181	0.00067	ENSP00000220772,ENSP00000225792,ENSP00000228606,ENSP00000228682,ENSP00000238682,ENSP00000241416,ENSP00000242465,ENSP00000242480,ENSP00000245479,ENSP00000252818,ENSP00000254190,ENSP00000296140,ENSP00000302846,ENSP00000305372,ENSP00000305416,ENSP00000327513,ENSP00000328181,ENSP00000331305,ENSP00000334003,ENSP00000345206,ENSP00000366093,ENSP00000367972,ENSP00000381185,ENSP00000384763,ENSP00000386187…	ACVR2A,ADRB2,BCL2,CCL3,CCR1,CHSY1,CSF1,CYP27B1,DDX5,DHRS3,EGR2,FBN2,FGFR2,GDPD2,GLI1,HEMGN,ID4,IFITM1,INTU,JUND,NOG,OSR2,PTGER4,RANBP3L,RBPJ,RORB,S1PR1,SFRP1,SLC8A1,SOX9,SRGN,TGFB3,TOB1,TOB2
GO:0043409	negative regulation of MAPK cascade	31	158	0.00074	ENSP00000216037,ENSP00000220772,ENSP00000226004,ENSP00000235382,ENSP00000239223,ENSP00000241014,ENSP00000261233,ENSP00000263341,ENSP00000266085,ENSP00000280154,ENSP00000288943,ENSP00000298573,ENSP00000314420,ENSP00000318687,ENSP00000331544,ENSP00000335285,ENSP00000337439,ENSP00000344352,ENSP00000355866,ENSP00000356042,ENSP00000358596,ENSP00000361021,ENSP00000363804,ENSP00000364219,ENSP00000368880…	ATF3,C1QL4,CAMK2N1,DACT1,DNAJA1,DUSP1,DUSP10,DUSP16,DUSP2,DUSP3,DUSP5,EZR,FBLN1,FOXO1,HSPH1,IL1B,IRAK3,KLF4,LMO3,LYN,MAPK8IP1,MBIP,NDRG2,PBK,PDCD4,PER1,PTEN,RGS2,SFRP1,TIMP3,XBP1
GO:0006996	organelle organization	312	3131	0.00081	ENSP00000005257,ENSP00000020926,ENSP00000025008,ENSP00000056217,ENSP00000207457,ENSP00000216037,ENSP00000216639,ENSP00000217402,ENSP00000219150,ENSP00000219255,ENSP00000220913,ENSP00000226319,ENSP00000229179,ENSP00000229758,ENSP00000231668,ENSP00000234313,ENSP00000240488,ENSP00000242465,ENSP00000242591,ENSP00000243578,ENSP00000245479,ENSP00000247815,ENSP00000247843,ENSP00000254079,ENSP00000254657…	ABCC4,AHI1,AIF1,ANLN,ANP32E,ARC,ARHGEF5,ARID4A,ASPM,ATL2,ATP8A1,ATRX,B9D2,BAK1,BCL2,BCL2A1,BIN1,BIRC5,BNIP1,BRCA2,BRIP1,BRIX1,BRWD1,BSCL2,C11orf73,C17orf96,C9orf72,CASC5,CASQ1,CBX4,CCDC8,CCDC88A,CCL3,CCNA2,CCP110,CD2AP,CDC42,CDC45,CDCA5,CDK1,CDK2,CENPA,CENPC,CENPE,CENPF,CENPH,CENPK,CENPL,CENPU,CENPW,CEP131,CEP135,CEP152,CEP162,CEP57L1,CEP70,CEP78,CEP83,CEP97,CFAP20,CHD1,CHEK1,CHMP4B,CHRAC1,CIRBP,…
GO:0002682	regulation of immune system process	156	1391	0.0009	ENSP00000004531,ENSP00000046794,ENSP00000203629,ENSP00000216037,ENSP00000216797,ENSP00000219150,ENSP00000220751,ENSP00000220772,ENSP00000221452,ENSP00000223642,ENSP00000225519,ENSP00000226004,ENSP00000226279,ENSP00000232424,ENSP00000238682,ENSP00000241014,ENSP00000241416,ENSP00000242140,ENSP00000242208,ENSP00000245414,ENSP00000245479,ENSP00000245817,ENSP00000245907,ENSP00000252593,ENSP00000261233…	ACVR2A,AGER,AIF1,APOD,ATAD5,B2M,BCL2,BIRC2,BST2,C3,C3AR1,C5,C8orf4,CARTPT,CCL3,CCL4,CCL8,CCR1,CD300E,CD38,CD46,CD55,CD83,CDC42,CLEC7A,CORO1A,CSF1,CSF3R,CXCL2,CXCL3,CXCL8,DAPK2,DENND1B,DHX9,DUSP10,DUSP3,EGR3,ELMO1,EZR,FCGR1A,FCGR1B,FCGR2A,FCGR3A,FOS,FOXC1,FOXJ1,FOXP1,GABPA,GAS2L1,GLMN,GPR183,HAVCR2,HERC5,HES1,HES5,HLA-E,HMGB2,HSP90AA1,HSPA1A,HSPA1B,HSPD1,HSPH1,ICAM1,IFIH1,IFITM1,IFNGR1,IFNK,IL12A,…
GO:0045926	negative regulation of growth	40	235	0.00095	ENSP00000220772,ENSP00000225512,ENSP00000226319,ENSP00000228606,ENSP00000235382,ENSP00000242208,ENSP00000252593,ENSP00000256015,ENSP00000260950,ENSP00000265362,ENSP00000268459,ENSP00000272369,ENSP00000273668,ENSP00000278568,ENSP00000305372,ENSP00000319482,ENSP00000325414,ENSP00000325526,ENSP00000328181,ENSP00000333685,ENSP00000339824,ENSP00000355627,ENSP00000355866,ENSP00000358309,ENSP00000358925…	ADRB2,AGT,BCL2,BST2,BTG1,CDKN2AIP,CDKN2D,CRYAB,CYP27B1,DCUN1D3,DUSP10,EAF2,EPHA7,FGFR3,GAS2L1,GNG4,HSPA1A,HSPA1B,IFRD1,ING1,INHBA,JADE1,MAPK11,MEIS1,MSTN,MT1M,NKD1,NOG,PAK1,PSRC1,PTEN,RBBP7,RGS2,SEMA3A,SERTAD3,SFRP1,SOCS2,TSPYL2,WNT11,WNT3
GO:0007165	signal transduction	448	4738	0.001	ENSP00000005178,ENSP00000005257,ENSP00000013125,ENSP00000046794,ENSP00000052754,ENSP00000056217,ENSP00000064780,ENSP00000200453,ENSP00000203629,ENSP00000216037,ENSP00000216330,ENSP00000216727,ENSP00000216733,ENSP00000216797,ENSP00000217270,ENSP00000219150,ENSP00000219255,ENSP00000220751,ENSP00000220772,ENSP00000221452,ENSP00000221496,ENSP00000222462,ENSP00000222553,ENSP00000223642,ENSP00000225512…	ABCC8,ACVR2A,ADAMTS1,ADRB2,AGER,AGT,AHI1,AIF1,ALCAM,AMH,AMOTL2,APLN,ARHGAP11A,ARHGAP18,ARHGAP33,ARHGEF5,ATAD5,ATF3,ATP1A2,ATP1B1,ATRX,AVPR1A,B2M,BAG3,BAK1,BCL2,BCL2A1,BIRC2,BIRC5,BRCA2,BRWD1,BST2,BTG2,C2orf40,C3,C3AR1,C5,CARTPT,CASP1,CASP9,CASQ1,CCDC88A,CCL3,CCL3L3,CCL4,CCL4L1,CCL8,CCNA2,CCR1,CD2AP,CD38,CD46,CD53,CD83,CDC42,CDC42EP1,CDC42EP3,CDC42EP4,CDK1,CDK2,CEBPD,CELSR1,CHEK1,CHL1,CHRNA5,CISH,…
GO:0009719	response to endogenous stimulus	152	1353	0.001	ENSP00000005178,ENSP00000216037,ENSP00000217939,ENSP00000219150,ENSP00000219255,ENSP00000220751,ENSP00000220772,ENSP00000221496,ENSP00000225792,ENSP00000226279,ENSP00000231004,ENSP00000233156,ENSP00000238682,ENSP00000239223,ENSP00000239938,ENSP00000241261,ENSP00000241416,ENSP00000242208,ENSP00000242480,ENSP00000244020,ENSP00000245479,ENSP00000245919,ENSP00000248071,ENSP00000250559,ENSP00000251871…	ACSBG1,ACVR2A,ADRB2,AGER,AGT,AIF1,AMH,ATP1A2,ATP2B4,AVPR1A,BCHE,BCL2,BRIP1,BTG1,BTG2,CACYBP,CASP9,CCNA2,CD38,CLDN1,COL16A1,CORO1A,CRHR2,CRYAB,CX3CR1,CXCL8,DDX11,DDX5,DHH,DNAJA1,DUSP1,EGR1,EGR2,EGR3,ENHO,EZH2,EZR,FAT4,FBXO32,FGFR2,FGFR3,FOLR2,FOS,FOSB,FOXC1,FOXO1,FSTL1,GABPA,GAS2L1,GPR22,HAS2,HDAC2,HDAC9,HMGB2,HNRNPD,HNRNPH1,ICAM1,IER2,IMPACT,INHBA,INHBB,JUN,JUNB,JUND,KAL1,KIF18A,KLF10,KLF11,KLF2,…
GO:0032501	multicellular organismal process	595	6507	0.001	ENSP00000004531,ENSP00000005257,ENSP00000025008,ENSP00000046794,ENSP00000052754,ENSP00000062104,ENSP00000064780,ENSP00000161863,ENSP00000201031,ENSP00000206595,ENSP00000211998,ENSP00000215631,ENSP00000216037,ENSP00000216727,ENSP00000216797,ENSP00000217270,ENSP00000217402,ENSP00000219150,ENSP00000220772,ENSP00000221399,ENSP00000221452,ENSP00000221496,ENSP00000222122,ENSP00000222462,ENSP00000222553…	ABAT,ACSBG1,ACVR2A,ADAM28,ADAMTS1,ADAMTS6,ADNP2,ADRB2,AGER,AGT,AHI1,AIF1,AK4,ALCAM,AMH,ANGPTL2,ANLN,APLN,APOD,ARC,ARHGAP33,ARID4A,ARVCF,ARX,ASPM,ATAD5,ATF3,ATP1A2,ATP1B1,ATP1B2,ATP2B4,ATP8A1,ATR,ATRX,AVPR1A,AZIN2,B2M,B3GNT5,BAG3,BAK1,BARD1,BCHE,BCL2,BEX1,BHLHE40,BICC1,BIN1,BIRC2,BIRC5,BRCA2,BRIP1,BST2,BTG1,BTG2,C11orf73,C17orf96,C2orf40,C3,C3AR1,C5,C9orf72,CACYBP,CAMTA1,CAPZA2,CARTPT,CASC5,CASP1,…
GO:2001233	regulation of apoptotic signaling pathway	57	388	0.001	ENSP00000025008,ENSP00000216037,ENSP00000220772,ENSP00000228251,ENSP00000241014,ENSP00000241261,ENSP00000242208,ENSP00000248553,ENSP00000261891,ENSP00000263339,ENSP00000263341,ENSP00000264832,ENSP00000266085,ENSP00000275034,ENSP00000284637,ENSP00000295228,ENSP00000296503,ENSP00000304697,ENSP00000307183,ENSP00000307235,ENSP00000313171,ENSP00000318687,ENSP00000322730,ENSP00000328181,ENSP00000329213…	AGT,ATAD5,ATF3,BAK1,BCL2,BCL2L12,BCLAF1,CDKN2D,CTH,CX3CR1,DAPK2,DNAJA1,EIF2AK3,HERPUD1,HMGB2,HNRNPK,HSPA1A,HSPA1B,HSPB1,HSPH1,ICAM1,IFI6,IL1A,IL1B,ING2,INHBA,INHBB,ITM2C,IVNS1ABP,LMNA,MAPK8IP1,MCL1,MUC1,NFATC4,NKX3-1,NOG,NR4A2,PEA15,PHIP,PTEN,PTGS2,RB1CC1,SFPQ,SFRP1,SGK3,SH3RF1,SIAH1,SIVA1,SKIL,SOD2,TAF9B,TIMP3,TNFAIP3,TNFSF10,UBB,XBP1,YBX3
GO:0006974	cellular response to DNA damage stimulus	94	749	0.0011	ENSP00000200453,ENSP00000240488,ENSP00000242108,ENSP00000243903,ENSP00000247815,ENSP00000256897,ENSP00000259008,ENSP00000260947,ENSP00000261593,ENSP00000263795,ENSP00000265140,ENSP00000265339,ENSP00000266970,ENSP00000267953,ENSP00000274289,ENSP00000275053,ENSP00000275517,ENSP00000290551,ENSP00000296503,ENSP00000297423,ENSP00000300035,ENSP00000304697,ENSP00000313171,ENSP00000313851,ENSP00000317872…	ACTR5,ALKBH2,ANKRD32,ATAD5,ATR,ATRX,BAK1,BARD1,BCL2,BCL2A1,BRAT1,BRCA2,BRIP1,BTG2,C4orf27,C9orf142,CASP9,CCNH,CDC45,CDCA5,CDK1,CDK2,CDK9,CDKN2AIP,CDKN2D,CHEK1,CNOT6,CUL4B,DDX11,DNA2,DNAJA1,DOT1L,DYRK2,EEPD1,FANCG,FANCL,FOXO1,GNL1,H2AFX,HELB,HMGB2,HMGN1,IRF7,KDM2A,KIAA0101,KIAA0247,LYN,MAPK15,MCL1,MMS22L,MND1,MORF4L2,MUC1,MYO6,NABP1,NDNL2,NEK1,NFATC2,NFATC4,NSMCE4A,PARPBP,PDS5B,PEA15,PLAGL1,PLK2,P…
GO:0032781	positive regulation of ATPase activity	16	53	0.0011	ENSP00000250111,ENSP00000254322,ENSP00000262177,ENSP00000345494,ENSP00000356520,ENSP00000356790,ENSP00000357679,ENSP00000359799,ENSP00000366179,ENSP00000369127,ENSP00000370010,ENSP00000380365,ENSP00000414398,ENSP00000417548,ENSP00000477310,ENSP00000479617	ATP1B1,ATP1B2,CHTOP,DHX9,DNAJA1,DNAJB1,DNAJB11,DNAJB4,DNAJB6,DNAJC1,DNAJC24,DYNLL2,PLSCR1,RGN,TMSB4X,UHRF1
GO:0035556	intracellular signal transduction	168	1528	0.0011	ENSP00000005257,ENSP00000013125,ENSP00000046794,ENSP00000056217,ENSP00000200453,ENSP00000216037,ENSP00000216727,ENSP00000216733,ENSP00000216797,ENSP00000220751,ENSP00000221452,ENSP00000225792,ENSP00000234313,ENSP00000239223,ENSP00000241014,ENSP00000241051,ENSP00000245479,ENSP00000248553,ENSP00000249014,ENSP00000250559,ENSP00000254079,ENSP00000257981,ENSP00000258400,ENSP00000261891,ENSP00000262013…	ADRB2,AGT,AIF1,AMOTL2,ARHGAP18,ARHGAP33,ARHGEF5,ATAD5,ATP1A2,ATP1B1,ATRX,AVPR1A,BAK1,BCL2,BCL2A1,BIRC2,BRCA2,BTG2,CASP9,CASQ1,CCDC88A,CCL3,CCNA2,CDC42,CDC42EP1,CDC42EP3,CDC42EP4,CDK1,CDK2,CELSR1,CHEK1,CISH,CNOT6,CRYAB,CSF1R,CXCL8,DAPK2,DDX5,DEPDC1B,DEPDC7,DIABLO,DOCK11,DUSP1,DUSP5,DYRK2,E2F2,EFS,EIF2AK3,ELMO1,EZR,FAT4,FGFR2,FGFR3,GALR1,GPR126,GPR3,GPSM2,HACE1,HSPB1,HTR2A,HTR2B,IFIH1,IL1B,IRAK1BP1…
GO:0006915	apoptotic process	110	915	0.0012	ENSP00000064780,ENSP00000200453,ENSP00000206595,ENSP00000215631,ENSP00000216037,ENSP00000216797,ENSP00000220751,ENSP00000225792,ENSP00000226279,ENSP00000226319,ENSP00000231668,ENSP00000241261,ENSP00000242208,ENSP00000242465,ENSP00000244043,ENSP00000245414,ENSP00000245817,ENSP00000261600,ENSP00000261891,ENSP00000263339,ENSP00000263341,ENSP00000263955,ENSP00000264538,ENSP00000265362,ENSP00000266671…	ADAMTSL4,ATAD5,BAG3,BAK1,BCL2,BCL2A1,BCL2L12,BCLAF1,BIRC2,BIRC5,BNIP1,BRAT1,BRCA2,C8orf4,CASP1,CASP9,CD38,CDK1,CHEK1,CKAP2,CRYAB,CSRNP1,DAPK2,DDX47,DDX5,DIABLO,DYRK2,E2F2,EAF2,ELMO1,EPHA7,FAIM,FGFR2,FGFR3,FOXO1,G2E3,GADD45B,GJB6,GULP1,HIF3A,HMGB2,HSPD1,IFI6,IFT57,IL12A,IL1A,IL1B,IL33,INHBA,IRF1,ITGB3BP,JADE1,JUN,KLF11,MAGI3,MCL1,MEF2D,MX1,MYD88,NAE1,NFATC4,NFKBIA,NGFRAP1,NLRP3,PAK1,PDCD10,PDCD4,P…
GO:0032886	regulation of microtubule-based process	36	205	0.0013	ENSP00000217402,ENSP00000260731,ENSP00000262498,ENSP00000263181,ENSP00000264982,ENSP00000270861,ENSP00000274289,ENSP00000278568,ENSP00000285116,ENSP00000296484,ENSP00000312678,ENSP00000319255,ENSP00000319417,ENSP00000337691,ENSP00000342510,ENSP00000342538,ENSP00000346148,ENSP00000349547,ENSP00000354720,ENSP00000355437,ENSP00000356448,ENSP00000358925,ENSP00000360944,ENSP00000364801,ENSP00000364802…	CEP131,CEP70,CEP97,CFAP20,CHEK1,CHMP4B,CHORDC1,CKAP2,DYRK1A,GAS2L1,GPSM2,HSPA1A,HSPA1B,KIF11,KIF18A,MAPK15,MID1,NAV3,PAK1,PLK2,PLK4,POC1A,PRKAA1,PSRC1,RANBP3L,RASSF1,SENP6,SKA1,SKA3,SMC3,STIL,STMN1,STMN4,TMEM67,TPR,TRIM58
GO:0071103	DNA conformation change	42	257	0.0013	ENSP00000245479,ENSP00000247815,ENSP00000255120,ENSP00000259008,ENSP00000264108,ENSP00000273853,ENSP00000275517,ENSP00000281453,ENSP00000283006,ENSP00000286398,ENSP00000290130,ENSP00000296503,ENSP00000309790,ENSP00000320488,ENSP00000335463,ENSP00000336868,ENSP00000346694,ENSP00000348527,ENSP00000349961,ENSP00000351185,ENSP00000356520,ENSP00000357308,ENSP00000359393,ENSP00000360133,ENSP00000360162…	ANP32E,ATRX,BRIP1,CASC5,CDC45,CDCA5,CDK1,CENPA,CENPC,CENPH,CENPK,CENPL,CENPU,CENPW,CHD1,DDX11,DHX9,DNA2,H2AFX,HAT1,HELB,HELLS,HMGB2,HMGB3,HNRNPA2B1,ITGB3BP,MIS18A,MIS18BP1,NAP1L3,NAP1L5,NASP,NCAPG2,NUSAP1,RBBP7,RECQL4,SMARCA1,SMC2,SMC4,SOX9,TOP2A,TOP2B,TSPYL2
GO:1903312	negative regulation of mRNA metabolic process	19	74	0.0013	ENSP00000221419,ENSP00000228251,ENSP00000244020,ENSP00000260947,ENSP00000261900,ENSP00000313199,ENSP00000316042,ENSP00000325905,ENSP00000346694,ENSP00000356520,ENSP00000362361,ENSP00000365439,ENSP00000381932,ENSP00000401399,ENSP00000416959,ENSP00000420195,ENSP00000427695,ENSP00000466897,ENSP00000469647	BARD1,CCNT1,CDK9,CIRBP,DHX9,DYRK1A,HNRNPA0,HNRNPA2B1,HNRNPD,HNRNPK,HNRNPL,MYD88,SRSF10,SRSF6,SRSF7,TOB1,TRA2B,YBX3,ZFP36
GO:1904950	negative regulation of establishment of protein localization	31	165	0.0014	ENSP00000220772,ENSP00000242465,ENSP00000255224,ENSP00000260947,ENSP00000263341,ENSP00000269848,ENSP00000295228,ENSP00000300952,ENSP00000302846,ENSP00000311816,ENSP00000318687,ENSP00000326813,ENSP00000331544,ENSP00000331897,ENSP00000337383,ENSP00000344741,ENSP00000345179,ENSP00000356042,ENSP00000357484,ENSP00000358081,ENSP00000361980,ENSP00000362080,ENSP00000362179,ENSP00000368664,ENSP00000369127…	APOD,BAG3,BARD1,C1QTNF3,DNAJA1,DPH3,EZR,FBLN1,GOPC,HSPH1,IDH2,IL1B,IL33,INHBB,INSIG1,MDFIC,MIDN,NLRP3,PFKL,PKIA,PKIG,PTGER4,REST,RGCC,SFRP1,SRGN,SYT4,SYTL4,TMSB4X,YOD1,ZC3H12A
GO:0044092	negative regulation of molecular function	129	1119	0.0015	ENSP00000052754,ENSP00000200453,ENSP00000215631,ENSP00000216797,ENSP00000218516,ENSP00000220772,ENSP00000223642,ENSP00000226004,ENSP00000228606,ENSP00000229758,ENSP00000233156,ENSP00000235382,ENSP00000239223,ENSP00000241014,ENSP00000244043,ENSP00000245907,ENSP00000248553,ENSP00000252593,ENSP00000254079,ENSP00000254657,ENSP00000256104,ENSP00000256495,ENSP00000260950,ENSP00000261233,ENSP00000262013…	ADRB2,AGER,AGT,ANP32E,ATP1A2,ATP2B4,B2M,BCL2L12,BHLHE40,BIN1,BIRC2,BIRC5,BST2,C3,C5,CAMK2N1,CASC5,CCDC8,CDKN2D,CHORDC1,CISH,CORO1C,CRB2,CRYAB,CYP27B1,DACT1,DCN,DDX11,DNAJA1,DNAJB6,DUSP1,DUSP10,DUSP16,DUSP2,DUSP3,DUSP5,EIF4A2,ELL,EPHA1,EZH2,FABP4,FBXO5,FOXJ1,GADD45B,GALR1,GEM,GIG25,GLA,GLMN,GOPC,GRM3,HAVCR2,HDAC2,HERPUD1,HEY1,HEY2,HSPB1,IFI6,IL1B,IQGAP2,IRAK3,JUN,KAL1,KLF4,LATS2,LHX2,LXN,LYN,LYPD1…
GO:0048511	rhythmic process	41	250	0.0015	ENSP00000217270,ENSP00000221419,ENSP00000221452,ENSP00000221496,ENSP00000222122,ENSP00000222553,ENSP00000225792,ENSP00000238682,ENSP00000239938,ENSP00000242208,ENSP00000242480,ENSP00000252818,ENSP00000254657,ENSP00000256495,ENSP00000260950,ENSP00000264867,ENSP00000284984,ENSP00000285407,ENSP00000296777,ENSP00000297689,ENSP00000306991,ENSP00000310006,ENSP00000313199,ENSP00000314420,ENSP00000318057…	ADAMTS1,AMH,BHLHE40,CARTPT,DBP,DDX5,DHX9,DYRK1A,EGR1,EGR2,EGR3,EZH2,HAS2,HDAC2,HNRNPD,HNRNPL,ID4,INHBA,JUN,JUND,KLF10,KLF9,MSTN,NAMPT,NFIL3,NR1D2,OXTR,PER1,PER2,PPARGC1A,PRKAA1,PROKR2,PTEN,RBM4,RELB,RORB,SFPQ,SUV39H1,SUV39H2,TGFB3,TOP2A
GO:0002684	positive regulation of immune system process	106	882	0.0016	ENSP00000046794,ENSP00000203629,ENSP00000216037,ENSP00000216797,ENSP00000219150,ENSP00000220751,ENSP00000221452,ENSP00000223642,ENSP00000226279,ENSP00000232424,ENSP00000241416,ENSP00000242140,ENSP00000242208,ENSP00000245817,ENSP00000245907,ENSP00000261233,ENSP00000261891,ENSP00000262407,ENSP00000263088,ENSP00000263339,ENSP00000263341,ENSP00000263642,ENSP00000264832,ENSP00000271450,ENSP00000276943…	ACVR2A,AGER,AIF1,ATAD5,B2M,BCL2,C3,C3AR1,C5,CCL3,CCL4,CCL8,CCR1,CD38,CD46,CD55,CD83,CDC42,CLEC7A,CORO1A,CSF1,CXCL2,CXCL3,CXCL8,DAPK2,DENND1B,DHX9,DUSP10,EGR3,ELMO1,FCGR1A,FCGR2A,FCGR3A,FOS,FOXC1,FOXJ1,GPR183,HAVCR2,HES1,HLA-E,HMGB2,HSP90AA1,HSPA1A,HSPA1B,HSPD1,HSPH1,ICAM1,IFIH1,IFNK,IL12A,IL13RA2,IL1A,IL1B,IL33,INHBA,IRAK3,IRF7,ITGA2B,JUN,KLF10,LAG3,LCP2,LRRC70,LYN,MUC1,MYD88,N4BP2L2,NFATC2,NFKBI…
GO:0043462	regulation of ATPase activity	19	76	0.0018	ENSP00000250111,ENSP00000254322,ENSP00000262177,ENSP00000345494,ENSP00000350132,ENSP00000356520,ENSP00000356790,ENSP00000357679,ENSP00000359799,ENSP00000366179,ENSP00000369127,ENSP00000370010,ENSP00000379201,ENSP00000380365,ENSP00000414398,ENSP00000417548,ENSP00000472998,ENSP00000477310,ENSP00000479617	ATP1B1,ATP1B2,CHTOP,DHX9,DNAJA1,DNAJB1,DNAJB11,DNAJB4,DNAJB6,DNAJC1,DNAJC24,DYNLL2,PLN,PLSCR1,RGN,SNRNP70,TMSB4X,UHRF1,VCPKMT
GO:1902531	regulation of intracellular signal transduction	188	1764	0.0018	ENSP00000013125,ENSP00000025008,ENSP00000052754,ENSP00000056217,ENSP00000215631,ENSP00000216037,ENSP00000216797,ENSP00000220751,ENSP00000220772,ENSP00000222462,ENSP00000223642,ENSP00000225792,ENSP00000226004,ENSP00000228251,ENSP00000232424,ENSP00000234313,ENSP00000235382,ENSP00000238682,ENSP00000239223,ENSP00000241014,ENSP00000241051,ENSP00000241261,ENSP00000242208,ENSP00000245479,ENSP00000248553…	ADRB2,AGER,AGT,ARHGAP11A,ARHGAP18,ARHGAP33,ARHGEF5,ATAD5,ATF3,ATP2B4,ATR,BCL2,BCL2L12,BCLAF1,BIRC2,C1QL4,C1QTNF3,C5,C7orf60,C8orf4,C9orf72,CAMK2N1,CAMTA1,CARTPT,CASP1,CCL3,CCL3L3,CCL4,CCL4L1,CCL8,CCR1,CD2AP,CDC42,CDK1,CDK2,CDKN2D,CHEK1,CISH,CSF1,CSF1R,CTH,CYTH2,DACT1,DAPK2,DCN,DDX5,DEPDC1B,DEPDC7,DNAJA1,DNAJC27,DOT1L,DUSP1,DUSP10,DUSP16,DUSP2,DUSP3,DUSP5,DYRK1A,DYRK2,EIF2AK3,EPHA7,EZH2,EZR,F3,FBL…
GO:2001234	negative regulation of apoptotic signaling pathway	37	218	0.0018	ENSP00000025008,ENSP00000216037,ENSP00000228251,ENSP00000241014,ENSP00000241261,ENSP00000248553,ENSP00000263339,ENSP00000263341,ENSP00000264832,ENSP00000275034,ENSP00000284637,ENSP00000296503,ENSP00000307183,ENSP00000313171,ENSP00000318687,ENSP00000328181,ENSP00000339917,ENSP00000342513,ENSP00000344479,ENSP00000351059,ENSP00000356438,ENSP00000356468,ENSP00000357055,ENSP00000357283,ENSP00000358022…	ATAD5,BCL2,BCL2L12,CDKN2D,CTH,CX3CR1,DNAJA1,HERPUD1,HMGB2,HSPA1A,HSPA1B,HSPB1,HSPH1,ICAM1,IFI6,IL1A,IL1B,ING2,IVNS1ABP,LMNA,MAPK8IP1,MCL1,MUC1,NOG,NR4A2,PEA15,PHIP,PTGS2,RB1CC1,SGK3,SH3RF1,SOD2,TAF9B,TNFAIP3,TNFSF10,XBP1,YBX3
GO:0034508	centromere complex assembly	15	50	0.0019	ENSP00000265148,ENSP00000273853,ENSP00000281453,ENSP00000283006,ENSP00000290130,ENSP00000309790,ENSP00000335463,ENSP00000336868,ENSP00000348527,ENSP00000355922,ENSP00000357308,ENSP00000360133,ENSP00000369424,ENSP00000377601,ENSP00000379911	CASC5,CENPA,CENPC,CENPE,CENPF,CENPH,CENPK,CENPL,CENPU,CENPW,HELLS,ITGB3BP,MIS18A,MIS18BP1,RBBP7
GO:0045931	positive regulation of mitotic cell cycle	28	144	0.0019	ENSP00000226004,ENSP00000232424,ENSP00000261597,ENSP00000263339,ENSP00000263341,ENSP00000265140,ENSP00000275034,ENSP00000275517,ENSP00000284984,ENSP00000294339,ENSP00000296509,ENSP00000301633,ENSP00000303398,ENSP00000317580,ENSP00000338185,ENSP00000356448,ENSP00000360793,ENSP00000365227,ENSP00000367841,ENSP00000368664,ENSP00000369497,ENSP00000370253,ENSP00000378699,ENSP00000384109,ENSP00000405726…	ADAMTS1,AIF1,ANKRD32,BIRC5,BRCA2,CDC45,CDCA5,CDK1,CUL4B,DUSP3,DYNLT3,HES1,IL1A,IL1B,KIF20B,MAD2L1,MEIS2,MTBP,NDC80,NEUROG1,NKX3-1,NUSAP1,PHIP,PLCB1,RANBP3L,RGCC,TAL1,TPR
GO:0006396	RNA processing	100	825	0.002	ENSP00000161863,ENSP00000199814,ENSP00000215829,ENSP00000216727,ENSP00000221419,ENSP00000225792,ENSP00000226798,ENSP00000244020,ENSP00000245838,ENSP00000247815,ENSP00000250237,ENSP00000253363,ENSP00000254108,ENSP00000254193,ENSP00000256897,ENSP00000258962,ENSP00000260970,ENSP00000261600,ENSP00000261973,ENSP00000264279,ENSP00000264867,ENSP00000265866,ENSP00000266735,ENSP00000272348,ENSP00000274054…	APOBEC4,BCAS2,BUD31,C7orf60,CCNH,CCNL1,CHTOP,CWC25,DDX47,DDX5,DHX9,DIS3,DUS3L,ELAVL2,EXOSC8,EXOSC9,FRG1,FUS,GCFC2,HELB,HNRNPA0,HNRNPA2B1,HNRNPA3,HNRNPD,HNRNPDL,HNRNPH1,HNRNPH3,HNRNPK,HNRNPL,HNRNPLL,INTS12,INTS6,IVNS1ABP,JMJD6,KIAA1456,LUC7L2,MAGOH,MBNL1,MBNL3,NAF1,NGDN,NOP58,NUFIP1,PABPN1,PPARGC1A,PPIG,PPP4R2,PRPF38B,PRPF39,PSIP1,PUS7,QTRT1,RAVER2,RBBP6,RBM11,RBM15,RBM17,RBM22,RBM25,RBM3,RBM39,RB…
GO:0061061	muscle structure development	63	457	0.002	ENSP00000052754,ENSP00000216037,ENSP00000225792,ENSP00000226798,ENSP00000232424,ENSP00000238558,ENSP00000239938,ENSP00000242480,ENSP00000245479,ENSP00000259365,ENSP00000260950,ENSP00000262013,ENSP00000264157,ENSP00000265354,ENSP00000268459,ENSP00000271555,ENSP00000282486,ENSP00000290551,ENSP00000296504,ENSP00000299178,ENSP00000305416,ENSP00000306245,ENSP00000311502,ENSP00000311816,ENSP00000316779…	AGT,ATF3,AVPR1A,BIN1,BTG2,CACYBP,CASQ1,CCNT2,CDK1,CENPF,COL11A1,CRYAB,DCN,DDX5,DMRTA2,EGR1,EGR2,EGR3,EOMES,FGFR2,FHOD3,FOS,FOXC1,FOXN2,FRG1,FZD2,GLMN,GPCPD1,GSC,HEG1,HES1,HEY1,HEY2,IFRD1,ITGA11,JPH1,KLF5,LMNA,MAFF,MBNL1,MEF2D,MSTN,MYEF2,NFATC2,NFATC4,NKD1,NOG,OBSL1,PAXBP1,RBPJ,REST,S1PR1,SAP30,SKIL,SLC8A1,SMTN,SOX9,SPAG9,SRF,SYNE1,TMOD1,UTRN,XBP1
GO:0071407	cellular response to organic cyclic compound	68	505	0.002	ENSP00000216797,ENSP00000220772,ENSP00000225792,ENSP00000233156,ENSP00000239938,ENSP00000242208,ENSP00000248071,ENSP00000250559,ENSP00000251871,ENSP00000260950,ENSP00000263181,ENSP00000263341,ENSP00000263642,ENSP00000264832,ENSP00000264867,ENSP00000265723,ENSP00000274026,ENSP00000282388,ENSP00000284202,ENSP00000296215,ENSP00000297347,ENSP00000297423,ENSP00000298223,ENSP00000304767,ENSP00000307259…	ABCB4,AIF1,ATP1A2,ATP2B4,CASP9,CCL3,CCNA2,DDX5,DHX9,DNAJA1,EGR1,EZH2,EZR,FBXO32,FOLR2,FOXO1,GABPA,HDAC2,HNRNPA2B1,HNRNPD,ICAM1,IFIH1,IL1B,IMPACT,INHBA,INSIG1,KIF18A,KLF2,KLF4,KLF5,KLF9,MED17,MED30,MSTN,NFATC4,NFKBIA,NKX3-1,NPAS4,NR1D2,NR2E1,NR4A1,NR4A2,NR4A3,P2RY1,P2RY12,PAQR6,PAQR8,PCK1,PDE3A,PGRMC2,PIM1,PMEPA1,PPARGC1A,PTGS2,RAP1B,REST,RORB,SFRP1,SLC8A1,SNIP1,SPIDR,SRRT,TFPI,TIPARP,ZC3H12A,ZFP3…
GO:0035690	cellular response to drug	47	310	0.0023	ENSP00000199814,ENSP00000220751,ENSP00000220772,ENSP00000239938,ENSP00000245479,ENSP00000248071,ENSP00000250559,ENSP00000260950,ENSP00000263341,ENSP00000264832,ENSP00000264867,ENSP00000266970,ENSP00000272233,ENSP00000274026,ENSP00000284202,ENSP00000297423,ENSP00000298223,ENSP00000304767,ENSP00000307259,ENSP00000311816,ENSP00000312411,ENSP00000313199,ENSP00000320147,ENSP00000330237,ENSP00000330694…	AIF1,ATRX,CASP9,CCNA2,CDK1,CDK2,DDX11,EGR1,EZH2,FBXO32,FOLR2,FOXO1,GABPA,HDAC2,HNRNPD,ICAM1,IL1B,IMPACT,KLF2,KLF4,KLF9,LYPD1,MSTN,NDNL2,NET1,NKX3-1,P2RY1,P2RY12,PDCD10,PDGFD,PLCB1,PPARGC1A,PPM1E,PRKAA1,PTEN,PTGS2,RAP1B,RBM22,REST,RHOB,RIPK2,SFRP1,SLC8A1,SOX9,SPIDR,TNFAIP3,ZC3H12A
GO:0045859	regulation of protein kinase activity	96	788	0.0023	ENSP00000013125,ENSP00000046794,ENSP00000052754,ENSP00000056217,ENSP00000215631,ENSP00000220751,ENSP00000220772,ENSP00000223642,ENSP00000226004,ENSP00000235382,ENSP00000238682,ENSP00000239223,ENSP00000239938,ENSP00000241014,ENSP00000248553,ENSP00000254079,ENSP00000256104,ENSP00000256897,ENSP00000258400,ENSP00000261183,ENSP00000261233,ENSP00000261900,ENSP00000262013,ENSP00000263341,ENSP00000264157…	ADRB2,AGER,AGT,ARHGEF5,ATP2B4,C5,C8orf4,CAMK2N1,CARTPT,CCDC88A,CCNH,CCNL1,CCNT1,CCNT2,CDC25A,CDK1,CDKN2D,CDKN3,CENPE,CHORDC1,CISH,CKS1B,CKS2,CORO1C,CSF1,CSF1R,DCN,DNAJA1,DUSP1,DUSP10,DUSP16,DUSP2,DUSP3,DUSP5,EGR1,EMP2,EPHA1,EZH2,FABP4,GADD45B,HERC5,HSP90AA1,HSPB1,HSPH1,HTR2A,HTR2B,IL1B,IRAK3,LATS2,LCP2,LYN,MAP4K5,MAPK11,MAPK8IP1,MBIP,MDFIC,MMD2,NCAPG2,NEK1,NKX3-1,NRXN1,OSBPL8,PAK1,PDCD10,PDCD4,PD…
GO:0000086	G2/M transition of mitotic cell cycle	25	123	0.0024	ENSP00000257287,ENSP00000264982,ENSP00000266671,ENSP00000266970,ENSP00000270861,ENSP00000274026,ENSP00000282058,ENSP00000301071,ENSP00000301633,ENSP00000303706,ENSP00000327077,ENSP00000335153,ENSP00000338185,ENSP00000341289,ENSP00000352572,ENSP00000362962,ENSP00000365782,ENSP00000370337,ENSP00000370803,ENSP00000378699,ENSP00000393583,ENSP00000402084,ENSP00000423630,ENSP00000439056,ENSP00000451211	BIRC5,CCNA2,CCP110,CDC25A,CDK1,CDK2,CEP131,CEP135,CEP152,CEP70,CEP78,CNTRL,FBXL7,HAUS1,HAUS5,HSP90AA1,NEDD1,PCM1,PCNT,PHLDA1,PLCB1,PLK4,TUBA1A,TUBB4B,WEE1
GO:0007154	cell communication	484	5219	0.0024	ENSP00000005178,ENSP00000005257,ENSP00000013125,ENSP00000020926,ENSP00000046794,ENSP00000052754,ENSP00000056217,ENSP00000064780,ENSP00000200453,ENSP00000201031,ENSP00000203629,ENSP00000216037,ENSP00000216330,ENSP00000216727,ENSP00000216733,ENSP00000216797,ENSP00000217270,ENSP00000219150,ENSP00000219255,ENSP00000220751,ENSP00000220772,ENSP00000221419,ENSP00000221452,ENSP00000221496,ENSP00000222462…	ABCC8,ACVR2A,ADAMTS1,ADRB2,AGER,AGT,AHI1,AIF1,ALCAM,AMH,AMOTL2,APLN,ARHGAP11A,ARHGAP18,ARHGAP33,ARHGEF5,ASGR1,ATAD5,ATF3,ATP1A2,ATP1B1,ATP1B2,ATRX,AVPR1A,B2M,BAG3,BAK1,BCL2,BCL2A1,BIRC2,BIRC5,BRCA2,BRIP1,BRWD1,BST2,BTG2,C2orf40,C3,C3AR1,C5,C7orf60,CARTPT,CASP1,CASP9,CASQ1,CCDC88A,CCL3,CCL3L3,CCL4,CCL4L1,CCL8,CCNA2,CCR1,CD2AP,CD38,CD46,CD53,CD83,CDC42,CDC42EP1,CDC42EP3,CDC42EP4,CDK1,CDK2,CEBPD,CEL…
GO:2001020	regulation of response to DNA damage stimulus	33	188	0.0025	ENSP00000225792,ENSP00000247815,ENSP00000261600,ENSP00000263795,ENSP00000265140,ENSP00000281623,ENSP00000297423,ENSP00000307183,ENSP00000313171,ENSP00000330237,ENSP00000332791,ENSP00000332915,ENSP00000333836,ENSP00000337623,ENSP00000339917,ENSP00000343741,ENSP00000349124,ENSP00000356520,ENSP00000358019,ENSP00000358022,ENSP00000361628,ENSP00000362361,ENSP00000365439,ENSP00000370253,ENSP00000377224…	ANKRD32,ATAD5,ATR,BCL2L12,BCLAF1,CASP9,CDK9,CDKN2D,CHEK1,CXorf57,DDX11,DDX5,DHX9,DYRK1A,FBXO4,FIGN,H2AFX,HELB,HNRNPK,ING2,KLHL15,MCL1,MUC1,NKX3-1,NSMCE4A,PARPBP,PPP4R2,RNASEH2B,SKIL,SPIDR,TAF9B,THOC1,WDR76
GO:0065004	protein-DNA complex assembly	37	223	0.0026	ENSP00000230056,ENSP00000245479,ENSP00000255120,ENSP00000256897,ENSP00000264108,ENSP00000265148,ENSP00000273853,ENSP00000281453,ENSP00000283006,ENSP00000290130,ENSP00000296503,ENSP00000304697,ENSP00000309790,ENSP00000320488,ENSP00000335463,ENSP00000336868,ENSP00000339917,ENSP00000348527,ENSP00000351575,ENSP00000352271,ENSP00000355922,ENSP00000357308,ENSP00000357348,ENSP00000360133,ENSP00000362171…	ANP32E,ATRX,BDP1,CASC5,CCNH,CDC45,CENPA,CENPC,CENPE,CENPF,CENPH,CENPK,CENPL,CENPU,CENPW,CUL4B,DACH1,GMNN,H2AFX,HAT1,HELLS,HEY2,HMGB2,ITGB3BP,MIS18A,MIS18BP1,NAP1L3,NAP1L5,NASP,RBBP7,SOX9,TAF9B,TSPYL2,UBB,UBC,XPA,XRCC2
GO:0000302	response to reactive oxygen species	33	189	0.0027	ENSP00000239223,ENSP00000248071,ENSP00000251595,ENSP00000264376,ENSP00000264867,ENSP00000266970,ENSP00000272233,ENSP00000274026,ENSP00000284202,ENSP00000306245,ENSP00000313199,ENSP00000320147,ENSP00000345179,ENSP00000346148,ENSP00000347134,ENSP00000356156,ENSP00000357196,ENSP00000360266,ENSP00000363591,ENSP00000363804,ENSP00000368880,ENSP00000376506,ENSP00000376865,ENSP00000378699,ENSP00000381185…	APOD,BAK1,BCL2,CCNA2,CDK1,CDK2,CRYAB,CRYGD,DUSP1,EZH2,FOS,FOXO1,HBA2,HDAC2,HNRNPD,IMPACT,JUN,KLF2,KLF4,LDHA,NET1,NR4A3,PDCD10,PDGFD,PPARGC1A,PPP1R15B,PRKAA1,PTPRK,RHOB,SLC8A1,SOD2,TNFAIP3,TRA2B
GO:1903707	negative regulation of hemopoiesis	28	148	0.0027	ENSP00000216797,ENSP00000220772,ENSP00000232424,ENSP00000242208,ENSP00000245414,ENSP00000272369,ENSP00000281961,ENSP00000294339,ENSP00000296777,ENSP00000312150,ENSP00000323880,ENSP00000329418,ENSP00000331305,ENSP00000344242,ENSP00000346886,ENSP00000349041,ENSP00000358799,ENSP00000362179,ENSP00000367714,ENSP00000380109,ENSP00000382328,ENSP00000387007,ENSP00000388402,ENSP00000428924,ENSP00000453793…	CARTPT,CCL3,FOXJ1,GABPA,GAS2L1,HES1,HES5,INHBA,IRF1,LRRC17,LYN,MEIS1,MEIS2,N4BP2L2,NCAPG2,NFKBIA,NFKBID,NRARP,RBM15,SFRP1,SOCS1,TAL1,TMEM178A,TOB2,TRIB1,ZC3H12A,ZFP36,ZFP36L1
GO:0044380	protein localization to cytoskeleton	12	34	0.0028	ENSP00000312678,ENSP00000317144,ENSP00000327077,ENSP00000358813,ENSP00000360793,ENSP00000360944,ENSP00000377275,ENSP00000380911,ENSP00000393583,ENSP00000420180,ENSP00000437737,ENSP00000451211	CCDC14,CEP131,CEP83,GOLGB1,HTR2A,KIF20B,MID1,NEDD1,PCM1,PIBF1,STIL,TTK
GO:1902850	microtubule cytoskeleton organization involved in mitosis	21	94	0.0028	ENSP00000260731,ENSP00000261597,ENSP00000265148,ENSP00000274289,ENSP00000282074,ENSP00000296484,ENSP00000301633,ENSP00000317144,ENSP00000334314,ENSP00000336868,ENSP00000352572,ENSP00000358813,ENSP00000360944,ENSP00000377793,ENSP00000385000,ENSP00000385510,ENSP00000386348,ENSP00000404100,ENSP00000404190,ENSP00000410452,ENSP00000453403	BIRC5,CENPA,CENPE,EML1,GPSM2,KIF11,KIF2A,NDC80,NUSAP1,PAX6,PCNT,PIBF1,PLK2,POC1A,PRC1,RACGAP1,SAPCD2,SPC25,STIL,STMN1,TTK
GO:0022603	regulation of anatomical structure morphogenesis	112	961	0.0029	ENSP00000052754,ENSP00000216037,ENSP00000216639,ENSP00000219150,ENSP00000219255,ENSP00000220772,ENSP00000222725,ENSP00000223642,ENSP00000225512,ENSP00000228682,ENSP00000232424,ENSP00000244020,ENSP00000244043,ENSP00000245479,ENSP00000245907,ENSP00000247271,ENSP00000248071,ENSP00000248553,ENSP00000249014,ENSP00000255224,ENSP00000256015,ENSP00000258526,ENSP00000262738,ENSP00000263339,ENSP00000263341…	AGT,AHI1,ARC,ARHGAP18,ARHGAP33,BAMBI,BCL2,BRWD1,BTG1,C3,C3AR1,C5,CCL3,CD53,CDC42,CDC42EP1,CDC42EP3,CDC42EP4,CELSR1,CORO1A,CORO1C,CRB2,CSF1,CSF1R,CX3CR1,CXCL8,DAAM1,DACT1,DCN,DMRT2,E2F2,EMP2,EPHA1,EPHA7,EZR,F3,FBLN1,FGFR2,FKBPL,FOXC1,FOXJ1,FOXP1,FZD2,GLI1,HAS2,HDAC9,HES1,HEY1,HEY2,HSPB1,ICAM1,IFRD1,IL1A,IL1B,KLF2,KLF4,LFNG,MLLT3,MYADM,NET1,NFATC2,NFATC4,NKD1,NOG,NR2E1,NRARP,NTN4,OBSL1,OMG,P2RY1,PA…
GO:0006336	DNA replication-independent nucleosome assembly	15	53	0.0031	ENSP00000255120,ENSP00000264108,ENSP00000273853,ENSP00000281453,ENSP00000283006,ENSP00000290130,ENSP00000309790,ENSP00000335463,ENSP00000336868,ENSP00000348527,ENSP00000357308,ENSP00000360133,ENSP00000362441,ENSP00000369424,ENSP00000379911	ATRX,CASC5,CENPA,CENPC,CENPH,CENPK,CENPL,CENPU,CENPW,HAT1,ITGB3BP,MIS18A,MIS18BP1,NASP,RBBP7
GO:0043549	regulation of kinase activity	101	849	0.0032	ENSP00000013125,ENSP00000046794,ENSP00000052754,ENSP00000056217,ENSP00000215631,ENSP00000220751,ENSP00000220772,ENSP00000223642,ENSP00000226004,ENSP00000235382,ENSP00000238682,ENSP00000239223,ENSP00000239938,ENSP00000241014,ENSP00000248553,ENSP00000254079,ENSP00000256104,ENSP00000256897,ENSP00000258400,ENSP00000260950,ENSP00000261183,ENSP00000261233,ENSP00000261900,ENSP00000262013,ENSP00000263341…	ADRB2,AGER,AGT,ARHGEF5,ATP2B4,C5,C8orf4,CAMK2N1,CARTPT,CCDC88A,CCNH,CCNL1,CCNT1,CCNT2,CDC25A,CDK1,CDKN2D,CDKN3,CENPE,CHORDC1,CISH,CKS1B,CKS2,CORO1C,CSF1,CSF1R,DCN,DNAJA1,DUSP1,DUSP10,DUSP16,DUSP2,DUSP3,DUSP5,EGR1,EMP2,EPHA1,EZH2,FABP4,FGFR3,GADD45B,HERC5,HSP90AA1,HSPB1,HSPH1,HTR2A,HTR2B,IL1B,IRAK3,KLF4,LATS2,LCP2,LYN,MAP4K5,MAPK11,MAPK8IP1,MBIP,MDFIC,MIDN,MMD2,MSTN,NCAPG2,NEK1,NKX3-1,NRXN1,OSBPL8…
GO:0007017	microtubule-based process	77	605	0.0033	ENSP00000207457,ENSP00000219255,ENSP00000229758,ENSP00000242591,ENSP00000248553,ENSP00000257287,ENSP00000260731,ENSP00000261597,ENSP00000263181,ENSP00000264538,ENSP00000265148,ENSP00000265339,ENSP00000266970,ENSP00000270861,ENSP00000273390,ENSP00000274289,ENSP00000282058,ENSP00000282074,ENSP00000287482,ENSP00000296484,ENSP00000300035,ENSP00000301071,ENSP00000301633,ENSP00000303158,ENSP00000304697…	ASPM,ATRX,BIRC5,BRCA2,CCDC8,CCDC88A,CCP110,CDC42,CDK1,CDK2,CENPA,CENPE,CEP131,CEP135,CEP152,CNTLN,CNTROB,CRYAB,DYNC2H1,DYNLL2,EML1,EZR,FBXO5,GAS2L1,GPSM2,HAUS1,HAUS5,HSPB1,IFT57,IFT81,KIAA0101,KIF11,KIF15,KIF18A,KIF20B,KIF26A,KIF2A,LMNA,LRRC6,MAATS1,MID1,MYO6,NDC80,NUSAP1,OBSL1,PARD6A,PAX6,PCM1,PCNT,PIBF1,PLK2,PLK4,POC1A,PRC1,PSRC1,RACGAP1,RANBP3L,RNF19A,SAPCD2,SASS6,SLK,SON,SPC25,STIL,STMN1,STMN…
GO:0007059	chromosome segregation	40	253	0.0034	ENSP00000217402,ENSP00000259008,ENSP00000260731,ENSP00000261597,ENSP00000263181,ENSP00000265148,ENSP00000265339,ENSP00000271452,ENSP00000273853,ENSP00000275517,ENSP00000282074,ENSP00000285116,ENSP00000286398,ENSP00000290130,ENSP00000296509,ENSP00000297596,ENSP00000301633,ENSP00000308369,ENSP00000313851,ENSP00000317144,ENSP00000319417,ENSP00000335463,ENSP00000349961,ENSP00000350447,ENSP00000351947…	BIRC5,BRIP1,CASC5,CDCA5,CENPC,CENPE,CENPF,CENPW,CEP57L1,CHMP4B,DDX11,DSN1,GEM,KIF11,KIF18A,LEMD3,MAD2L1,MIS18A,NDC80,NUF2,NUSAP1,PDS5B,PIBF1,PRC1,PSRC1,PTTG1,RACGAP1,SGOL2,SKA1,SKA3,SMARCAD1,SMC2,SMC3,SMC4,SPC25,TOP2A,TOP2B,TTK,UBE2B,ZWINT
GO:0023052	signaling	473	5108	0.0034	ENSP00000005178,ENSP00000005257,ENSP00000013125,ENSP00000020926,ENSP00000046794,ENSP00000052754,ENSP00000056217,ENSP00000064780,ENSP00000200453,ENSP00000201031,ENSP00000203629,ENSP00000216037,ENSP00000216330,ENSP00000216727,ENSP00000216733,ENSP00000216797,ENSP00000217270,ENSP00000219150,ENSP00000219255,ENSP00000220751,ENSP00000220772,ENSP00000221452,ENSP00000221496,ENSP00000222462,ENSP00000222553…	ABCC8,ACVR2A,ADAMTS1,ADRB2,AGER,AGT,AHI1,AIF1,ALCAM,AMH,AMOTL2,APLN,ARHGAP11A,ARHGAP18,ARHGAP33,ARHGEF5,ATAD5,ATF3,ATP1A2,ATP1B1,ATP1B2,ATRX,AVPR1A,B2M,BAG3,BAK1,BCL2,BCL2A1,BIN1,BIRC2,BIRC5,BRCA2,BRWD1,BST2,BTG2,C2orf40,C3,C3AR1,C5,CARTPT,CASP1,CASP9,CASQ1,CCDC88A,CCL3,CCL3L3,CCL4,CCL4L1,CCL8,CCNA2,CCR1,CD2AP,CD38,CD46,CD53,CD83,CDC42,CDC42EP1,CDC42EP3,CDC42EP4,CDK1,CDK2,CEBPD,CELSR1,CHEK1,CHL1,…
GO:0001818	negative regulation of cytokine production	39	245	0.0035	ENSP00000203629,ENSP00000221452,ENSP00000238682,ENSP00000242208,ENSP00000242465,ENSP00000248071,ENSP00000252593,ENSP00000261233,ENSP00000263642,ENSP00000264350,ENSP00000280154,ENSP00000295025,ENSP00000295228,ENSP00000302846,ENSP00000303231,ENSP00000312002,ENSP00000317144,ENSP00000323880,ENSP00000325526,ENSP00000331544,ENSP00000337383,ENSP00000345179,ENSP00000352264,ENSP00000356042,ENSP00000362179…	AGER,APOD,BST2,C1QTNF3,CD2AP,CD83,EZR,FBLN1,FOXJ1,HAVCR2,HERC5,IFIH1,IL12A,IL33,INHBA,INHBB,IRAK3,KLF2,KLF4,LAG3,NAV3,NDRG2,NFKBIL1,NLRP3,PDCD4,PIBF1,PTGER4,REL,RELB,RGCC,RPS6KA5,SRGN,TGFB3,TIGIT,TMSB4X,TNFAIP3,WNT11,ZC3H12A,ZFP36
GO:0071900	regulation of protein serine/threonine kinase activity	65	488	0.0035	ENSP00000013125,ENSP00000056217,ENSP00000215631,ENSP00000220751,ENSP00000220772,ENSP00000223642,ENSP00000226004,ENSP00000235382,ENSP00000238682,ENSP00000239223,ENSP00000241014,ENSP00000248553,ENSP00000254079,ENSP00000256897,ENSP00000258400,ENSP00000261233,ENSP00000261900,ENSP00000262013,ENSP00000263341,ENSP00000264157,ENSP00000264350,ENSP00000278568,ENSP00000280154,ENSP00000286301,ENSP00000288943…	ADRB2,AGER,ARHGEF5,ATP2B4,C5,C8orf4,CARTPT,CCNH,CCNL1,CCNT1,CCNT2,CDC25A,CDK1,CDKN2D,CDKN3,CHORDC1,CKS1B,CKS2,CSF1R,DNAJA1,DUSP1,DUSP10,DUSP16,DUSP2,DUSP3,DUSP5,EZH2,GADD45B,HERC5,HSPB1,HTR2A,HTR2B,IL1B,IRAK3,LATS2,LYN,MAP4K5,MAPK11,MAPK8IP1,MBIP,MDFIC,NRXN1,PAK1,PDCD10,PDCD4,PDGFD,PEA15,PIM1,PKIA,PKIG,PPP1R1B,PRKAA1,PSRC1,PTEN,RGCC,RGS2,RIPK2,SERTAD1,SFRP1,SPAG9,TGFB3,TNFAIP3,TRIB1,UBB,UBC
GO:0140056	organelle localization by membrane tethering	29	159	0.0035	ENSP00000234313,ENSP00000243578,ENSP00000257287,ENSP00000264982,ENSP00000270861,ENSP00000281142,ENSP00000282058,ENSP00000301071,ENSP00000312734,ENSP00000327077,ENSP00000335153,ENSP00000341289,ENSP00000342510,ENSP00000352544,ENSP00000352572,ENSP00000356774,ENSP00000362962,ENSP00000365782,ENSP00000367398,ENSP00000370337,ENSP00000370803,ENSP00000378699,ENSP00000380911,ENSP00000385215,ENSP00000389998…	AHI1,B9D2,CCP110,CDK1,CEP131,CEP135,CEP152,CEP162,CEP70,CEP78,CEP83,CEP97,CNTRL,CPLX2,HAUS1,HAUS5,HSP90AA1,NEDD1,NPHP4,PCM1,PCNT,PLEK,PLK4,RAB8B,SCFD1,SCLT1,TMEM67,TUBA1A,TUBB4B
GO:1901698	response to nitrogen compound	114	988	0.0035	ENSP00000005178,ENSP00000216037,ENSP00000216797,ENSP00000220751,ENSP00000220772,ENSP00000221419,ENSP00000235382,ENSP00000239223,ENSP00000239938,ENSP00000241261,ENSP00000242480,ENSP00000244020,ENSP00000245479,ENSP00000245919,ENSP00000248071,ENSP00000249356,ENSP00000250559,ENSP00000252818,ENSP00000254079,ENSP00000256015,ENSP00000259008,ENSP00000261233,ENSP00000263341,ENSP00000263642,ENSP00000264381…	ABAT,ADRB2,AGER,AGT,AIF1,ATP2B4,ATRX,AVPR1A,BCHE,BIRC2,BRIP1,BTG1,BTG2,CACYBP,CASP1,CCNA2,CDK1,CDK2,COL16A1,CRHR2,DDX11,DHFR,DHX9,DNAJB9,DUSP1,EGR1,EGR2,ENHO,EZH2,EZR,FOLR2,FOS,FOSB,FOXO1,GABPA,GPR22,HDAC2,HDAC9,HERPUD1,HNRNPA2B1,HNRNPD,HNRNPL,HPRT1,HTR2A,ICAM1,IFIH1,IFNK,IL1B,IMPACT,INHBB,IRAK3,JUN,JUNB,JUND,KLF10,KLF11,KLF2,KLF4,KLF5,LDHA,LDLR,LPL,LYN,LYPD1,MYD88,NDNL2,NFKBIA,NLRP3,NR4A1,NR4A2,…
GO:0009408	response to heat	20	89	0.0036	ENSP00000260950,ENSP00000263339,ENSP00000278483,ENSP00000310219,ENSP00000319914,ENSP00000335153,ENSP00000356438,ENSP00000356448,ENSP00000357057,ENSP00000358081,ENSP00000359799,ENSP00000364801,ENSP00000364802,ENSP00000369127,ENSP00000369424,ENSP00000370109,ENSP00000378324,ENSP00000379353,ENSP00000428924,ENSP00000430432	BAG3,C11orf73,C8orf4,CASQ1,DNAJA1,DNAJA4,DNAJB4,HDAC2,HSP90AA1,HSPA1A,HSPA1B,HSPA6,IL1A,LYN,MSTN,PSIP1,PTGS2,RBBP7,ST8SIA1,TPR
GO:0071495	cellular response to endogenous stimulus	125	1106	0.0036	ENSP00000005178,ENSP00000216037,ENSP00000219150,ENSP00000219255,ENSP00000220751,ENSP00000220772,ENSP00000221496,ENSP00000225792,ENSP00000233156,ENSP00000238682,ENSP00000239223,ENSP00000239938,ENSP00000241416,ENSP00000242208,ENSP00000245479,ENSP00000245919,ENSP00000248071,ENSP00000250559,ENSP00000251871,ENSP00000252818,ENSP00000259008,ENSP00000260950,ENSP00000262648,ENSP00000263181,ENSP00000264832…	ACVR2A,ADRB2,AGER,AGT,AIF1,AMH,ATP1A2,ATP2B4,AVPR1A,BRIP1,CASP9,CCNA2,CLDN1,COL16A1,CORO1A,CRHR2,CX3CR1,CXCL8,DDX11,DDX5,DNAJA1,DUSP1,EGR1,EGR3,ENHO,EZH2,EZR,FAT4,FBXO32,FGFR2,FGFR3,FOLR2,FOS,FOSB,FOXC1,FOXO1,FSTL1,GABPA,GAS2L1,GPR22,HAS2,HDAC2,HDAC9,HNRNPD,HNRNPH1,ICAM1,IMPACT,INHBA,INHBB,JUN,JUNB,JUND,KAL1,KIF18A,KLF10,KLF11,KLF2,KLF4,KLF5,KLF9,LATS2,LYN,LYPD1,MED17,MED30,MSTN,NKX3-1,NLRP3,NOG,…
GO:0042542	response to hydrogen peroxide	23	112	0.0037	ENSP00000239223,ENSP00000248071,ENSP00000251595,ENSP00000272233,ENSP00000284202,ENSP00000320147,ENSP00000346148,ENSP00000347134,ENSP00000356156,ENSP00000360266,ENSP00000363591,ENSP00000363804,ENSP00000368880,ENSP00000376506,ENSP00000376865,ENSP00000378699,ENSP00000381185,ENSP00000384763,ENSP00000430432,ENSP00000433560,ENSP00000445175,ENSP00000481570,ENSP00000482027	BAK1,BCL2,CDK1,CRYAB,DUSP1,EZH2,FOXO1,HBA2,HDAC2,IMPACT,JUN,KLF2,KLF4,LDHA,NET1,NR4A3,PDCD10,PDGFD,PPP1R15B,PRKAA1,RHOB,SLC8A1,TNFAIP3
GO:0007568	aging	40	255	0.0038	ENSP00000052754,ENSP00000221496,ENSP00000222462,ENSP00000238044,ENSP00000238682,ENSP00000252818,ENSP00000264832,ENSP00000264867,ENSP00000265354,ENSP00000278379,ENSP00000280154,ENSP00000281623,ENSP00000294728,ENSP00000295522,ENSP00000304767,ENSP00000306245,ENSP00000319814,ENSP00000330237,ENSP00000339004,ENSP00000343741,ENSP00000345179,ENSP00000348521,ENSP00000355627,ENSP00000356438,ENSP00000356652…	ABAT,AGER,AGT,AMH,APOD,ATR,BAK1,BCL2,BRCA2,C2orf40,CACYBP,CASP9,CDK1,CHEK1,CLDN1,CRYAB,DCN,FBXO4,FOS,FOXG1,GJB6,H2AFX,HTR2A,ICAM1,JUN,JUND,MORC3,P2RY1,PCK1,PDCD4,PPARGC1A,PTEN,PTGS2,RGN,SLC1A2,SOD2,SRF,TGFB3,VCAM1,WNT16
GO:0010243	response to organonitrogen compound	103	876	0.0038	ENSP00000005178,ENSP00000216037,ENSP00000216797,ENSP00000220751,ENSP00000220772,ENSP00000221419,ENSP00000235382,ENSP00000239223,ENSP00000239938,ENSP00000241261,ENSP00000242480,ENSP00000244020,ENSP00000245479,ENSP00000245919,ENSP00000248071,ENSP00000249356,ENSP00000250559,ENSP00000252818,ENSP00000254079,ENSP00000256015,ENSP00000259008,ENSP00000261233,ENSP00000263341,ENSP00000264381,ENSP00000264832…	ABAT,ADRB2,AGER,AGT,AIF1,ATP2B4,AVPR1A,BCHE,BIRC2,BRIP1,BTG1,BTG2,CACYBP,CASP1,CCNA2,CDK1,COL16A1,CRHR2,DDX11,DHFR,DNAJB9,DUSP1,EGR1,EGR2,ENHO,EZH2,EZR,FOLR2,FOS,FOSB,FOXO1,GABPA,GPR22,HDAC2,HDAC9,HERPUD1,HNRNPD,HNRNPL,HPRT1,HTR2A,ICAM1,IL1B,IMPACT,INHBB,IRAK3,JUN,JUNB,JUND,KLF10,KLF11,KLF2,KLF4,KLF5,LDHA,LDLR,LPL,LYN,MYD88,NFKBIA,NLRP3,NR4A1,NR4A2,NR4A3,OXTR,P2RY1,P2RY12,PAK1,PCK1,PDE3A,PDGFD,PD…
GO:0010948	negative regulation of cell cycle process	42	273	0.0038	ENSP00000226319,ENSP00000229758,ENSP00000266970,ENSP00000274289,ENSP00000282388,ENSP00000290551,ENSP00000296509,ENSP00000301633,ENSP00000303398,ENSP00000316578,ENSP00000319482,ENSP00000320147,ENSP00000328004,ENSP00000337439,ENSP00000349547,ENSP00000350848,ENSP00000351990,ENSP00000353734,ENSP00000354720,ENSP00000355922,ENSP00000356448,ENSP00000358813,ENSP00000358862,ENSP00000361021,ENSP00000362361…	ATRX,BCL2,BIRC5,BTG2,CDK1,CDK2,CDK9,CDKN2D,CENPF,CHEK1,CNOT6,DACT1,DCUN1D3,EZH2,FBXL7,FBXO5,HMGN5,JADE1,KLF4,MAD2L1,MTBP,MUC1,NAE1,PCGF6,PLAGL1,PLK2,PTEN,PTTG1,RASSF1,RBBP7,RBBP8,RGCC,RING1,RYBP,SMC3,SUZ12,TMEM67,TPR,TTK,YAF2,ZFP36L1,ZFP36L2
GO:0050686	negative regulation of mRNA processing	11	30	0.0038	ENSP00000221419,ENSP00000244020,ENSP00000260947,ENSP00000261900,ENSP00000325905,ENSP00000346694,ENSP00000362361,ENSP00000365439,ENSP00000381932,ENSP00000416959,ENSP00000420195	BARD1,CCNT1,CDK9,DYRK1A,HNRNPA2B1,HNRNPK,HNRNPL,SRSF10,SRSF6,SRSF7,TRA2B
GO:1903708	positive regulation of hemopoiesis	31	177	0.0038	ENSP00000216037,ENSP00000220751,ENSP00000241416,ENSP00000242208,ENSP00000245817,ENSP00000285407,ENSP00000294339,ENSP00000296140,ENSP00000296503,ENSP00000303231,ENSP00000306245,ENSP00000312150,ENSP00000313875,ENSP00000318057,ENSP00000325663,ENSP00000327513,ENSP00000329418,ENSP00000337383,ENSP00000354532,ENSP00000355437,ENSP00000355866,ENSP00000360266,ENSP00000364210,ENSP00000364801,ENSP00000364802…	ACVR2A,AGER,CCR1,CD46,CD83,CSF1,DUSP10,EGR3,FOS,FOXC1,HMGB2,HSPA1A,HSPA1B,IL12A,INHBA,JUN,KLF10,N4BP2L2,NFKBID,NFKBIZ,NLRP3,PNP,RIPK2,SOCS1,TAL1,TNFSF9,TRIB1,TRIM58,XBP1,ZBTB1,ZFP36L1
GO:0043408	regulation of MAPK cascade	87	712	0.004	ENSP00000013125,ENSP00000025008,ENSP00000056217,ENSP00000215631,ENSP00000216037,ENSP00000220751,ENSP00000220772,ENSP00000222462,ENSP00000223642,ENSP00000226004,ENSP00000235382,ENSP00000238682,ENSP00000239223,ENSP00000241014,ENSP00000242208,ENSP00000250559,ENSP00000258400,ENSP00000260950,ENSP00000261233,ENSP00000262013,ENSP00000263341,ENSP00000264711,ENSP00000264832,ENSP00000265362,ENSP00000266085…	ADRB2,AGER,ARHGEF5,ATF3,C1QL4,C5,CAMK2N1,CARTPT,CCL3,CCL3L3,CCL4,CCL4L1,CCL8,CCR1,CDK1,CSF1R,DACT1,DNAJA1,DNAJC27,DUSP1,DUSP10,DUSP16,DUSP2,DUSP3,DUSP5,EPHA7,EZH2,EZR,FBLN1,FGFR2,FGFR3,FOXO1,GADD45B,GPR183,HAVCR2,HSPH1,HTR2A,HTR2B,ICAM1,IL1B,INHBA,INHBB,IRAK3,JUN,KLF4,LMO3,LYN,MAGI3,MAP4K5,MAPK11,MAPK8IP1,MBIP,MDFIC,MID1,MSTN,NDRG2,NRXN1,P2RY1,PAK1,PBK,PDCD10,PDCD4,PDGFD,PEA15,PELI2,PER1,PLCB1,PR…
GO:0051224	negative regulation of protein transport	29	161	0.004	ENSP00000220772,ENSP00000242465,ENSP00000255224,ENSP00000260947,ENSP00000263341,ENSP00000269848,ENSP00000295228,ENSP00000300952,ENSP00000302846,ENSP00000311816,ENSP00000326813,ENSP00000331544,ENSP00000331897,ENSP00000337383,ENSP00000344741,ENSP00000345179,ENSP00000356042,ENSP00000357484,ENSP00000358081,ENSP00000361980,ENSP00000362080,ENSP00000362179,ENSP00000368664,ENSP00000370010,ENSP00000370842…	APOD,BAG3,BARD1,C1QTNF3,DPH3,EZR,FBLN1,GOPC,IDH2,IL1B,IL33,INHBB,INSIG1,MDFIC,MIDN,NLRP3,PFKL,PKIA,PKIG,PTGER4,REST,RGCC,SFRP1,SRGN,SYT4,SYTL4,TMSB4X,YOD1,ZC3H12A
GO:0043044	ATP-dependent chromatin remodeling	16	62	0.0042	ENSP00000255120,ENSP00000273853,ENSP00000281453,ENSP00000283006,ENSP00000290130,ENSP00000309790,ENSP00000335463,ENSP00000336868,ENSP00000348527,ENSP00000351947,ENSP00000357308,ENSP00000360133,ENSP00000360162,ENSP00000369424,ENSP00000379911,ENSP00000463154	ANP32E,CASC5,CENPA,CENPC,CENPH,CENPK,CENPL,CENPU,CENPW,ITGB3BP,MIS18A,MIS18BP1,NASP,RBBP7,SMARCA1,SMARCAD1
GO:0048513	animal organ development	287	2926	0.0042	ENSP00000025008,ENSP00000052754,ENSP00000062104,ENSP00000201031,ENSP00000216037,ENSP00000216797,ENSP00000220772,ENSP00000221452,ENSP00000221496,ENSP00000222122,ENSP00000222462,ENSP00000222725,ENSP00000225512,ENSP00000225792,ENSP00000226798,ENSP00000228251,ENSP00000228606,ENSP00000228682,ENSP00000229179,ENSP00000230056,ENSP00000230381,ENSP00000231004,ENSP00000232424,ENSP00000234313,ENSP00000235382…	ABAT,ACVR2A,ADAMTS1,ADAMTS6,AGT,AHI1,AIF1,AK4,AMH,ANLN,APLN,APOD,ARID4A,ARX,ASPM,ATF3,ATP2B4,ATRX,AVPR1A,B2M,B3GNT5,BAG3,BAK1,BCL2,BICC1,BIRC2,BRCA2,BRIP1,BTG2,C11orf73,CACYBP,CASP9,CASQ1,CCDC85C,CCNA2,CCNT2,CDC42,CDH23,CDK1,CELSR1,CENPF,CHRDL2,CHSY1,CKB,CLCN2,CLDN1,CNTN1,COL11A1,COL9A1,CORO1C,CRB2,CRIP2,CRYAB,CRYGD,CSF1,CSF1R,CSF3R,CSRNP1,CX3CR1,CXCL8,CYP27B1,DAAM2,DBP,DCN,DDX5,DFNB31,DHH,DHRS3,…
GO:0007010	cytoskeleton organization	110	953	0.0043	ENSP00000005257,ENSP00000056217,ENSP00000207457,ENSP00000219150,ENSP00000219255,ENSP00000229758,ENSP00000234313,ENSP00000245479,ENSP00000247843,ENSP00000257287,ENSP00000259365,ENSP00000260731,ENSP00000261486,ENSP00000261597,ENSP00000262177,ENSP00000263088,ENSP00000263181,ENSP00000265148,ENSP00000265339,ENSP00000265354,ENSP00000265748,ENSP00000266970,ENSP00000270861,ENSP00000272322,ENSP00000274289…	AIF1,ANLN,ARC,ARHGEF5,ASPM,ATRX,BCL2,BIN1,BIRC5,BRCA2,BRWD1,CASQ1,CCDC8,CCDC88A,CCL3,CCP110,CD2AP,CDC42,CDK1,CDK2,CENPA,CENPE,CEP135,CEP152,CNTLN,CNTROB,CORO1A,CORO1C,CRYAB,CYTH2,DAAM1,DAAM2,DIAPH3,DNAJB6,ELMO1,EML1,EMP2,EPB41L4A,EZR,FBXO5,FHOD3,FOXJ1,GAS2L1,GDPD2,GPSM2,HAUS1,HAUS5,IQGAP2,KIAA0101,KIF11,KIF18A,KIF2A,LMNA,LRRC6,MARCKS,MID1,NDC80,NEDD9,NPHP4,NUSAP1,OBSL1,PAK1,PARD6A,PAX6,PCM1,PCNT,…
GO:0009605	response to external stimulus	193	1857	0.0043	ENSP00000005178,ENSP00000005257,ENSP00000052754,ENSP00000056217,ENSP00000064780,ENSP00000216037,ENSP00000216727,ENSP00000216797,ENSP00000219150,ENSP00000220751,ENSP00000220772,ENSP00000221419,ENSP00000223642,ENSP00000225512,ENSP00000225519,ENSP00000227752,ENSP00000228606,ENSP00000233156,ENSP00000242480,ENSP00000245323,ENSP00000245414,ENSP00000245479,ENSP00000245907,ENSP00000245919,ENSP00000248553…	ADRB2,AGT,AIF1,ALCAM,ARHGEF5,ARX,ASGR1,ATF3,ATP1A2,AVPR1A,B2M,BAG3,BAK1,BCHE,BCL2,BHLHE40,BRIP1,BST2,BTBD17,BTG2,C3,C3AR1,C5,C7orf60,CARTPT,CASP1,CASP9,CCL3,CCL3L3,CCL4,CCL4L1,CCL8,CCR1,CDKN2D,CH25H,CHEK1,CHL1,CHSY1,CLDN1,CLEC7A,COL11A1,CORO1A,CREBZF,CSF1R,CSF3R,CX3CR1,CXCL2,CXCL3,CXCL8,CYP27B1,DCN,DOK6,DUSP10,EFNB2,EGR2,EGR3,EIF2AK3,EPHA7,EZR,FAM111A,FGFR2,FMO1,FOLR2,FOS,FOSB,FOXG1,FOXO1,FOXP1,F…
GO:0040008	regulation of growth	82	663	0.0043	ENSP00000216037,ENSP00000220772,ENSP00000225512,ENSP00000226279,ENSP00000226319,ENSP00000228251,ENSP00000228606,ENSP00000228682,ENSP00000235382,ENSP00000242208,ENSP00000247843,ENSP00000252593,ENSP00000255224,ENSP00000256015,ENSP00000260950,ENSP00000262198,ENSP00000265354,ENSP00000265362,ENSP00000268459,ENSP00000272322,ENSP00000272369,ENSP00000273668,ENSP00000278568,ENSP00000299178,ENSP00000305372…	ADNP2,ADRB2,AGT,ARX,AVPR1A,BCL2,BRAT1,BST2,BTG1,CD38,CDC42,CDK1,CDKN2AIP,CDKN2D,CISH,CRYAB,CSF1,CSPG5,CYP27B1,DCUN1D3,DUSP10,EAF2,EPHA7,EXOSC9,EZR,FAM107A,FGFR2,FGFR3,FOXC1,GAS2L1,GLI1,GNG4,HEY2,HSPA1A,HSPA1B,IFRD1,ING1,ING2,ING3,INHBA,JADE1,KIF26A,LATS2,MAPK11,MEIS1,MORF4L2,MSTN,MT1M,NDNL2,NEDD9,NET1,NKD1,NOG,PAK1,PIM1,PLCB1,PSRC1,PTEN,RBBP7,RBPJ,RGS2,SEMA3A,SERTAD3,SFRP1,SGK1,SGK3,SLC25A33,SOCS…
GO:0072359	circulatory system development	96	807	0.0043	ENSP00000025008,ENSP00000216037,ENSP00000222462,ENSP00000231004,ENSP00000232424,ENSP00000235521,ENSP00000237937,ENSP00000239938,ENSP00000245323,ENSP00000245479,ENSP00000258400,ENSP00000264538,ENSP00000265354,ENSP00000265361,ENSP00000268150,ENSP00000271555,ENSP00000272233,ENSP00000272369,ENSP00000275815,ENSP00000280154,ENSP00000284984,ENSP00000294339,ENSP00000294489,ENSP00000296543,ENSP00000299162…	ADAMTS1,ADAMTS6,AGT,AHI1,APLN,APOD,BAK1,BICC1,CACYBP,CDK1,COL11A1,CRB2,CXCL8,DHRS3,DYNC2H1,EFNB2,EGR1,EGR3,EIF2AK3,EOMES,EPHA1,FAT4,FGFR2,FHOD3,FOXC1,FOXJ1,FOXN4,FOXO1,FZD2,GLMN,GPR126,HAS2,HDAC9,HEG1,HES1,HEY1,HEY2,HIF3A,HTR2B,IFT57,JMJD6,JUN,JUNB,KLF5,LEMD3,LMNA,LOX,LTBP1,LUZP1,MEF2D,MEIS1,MFGE8,NAA15,NFATC4,NKX3-1,NOG,NOTCH4,NR4A1,NRARP,NRXN1,OBSL1,OXTR,PAX6,PDCD10,PDCD4,PDPN,PGF,PLN,PTEN,PTGS…
GO:0043065	positive regulation of apoptotic process	76	604	0.0046	ENSP00000056217,ENSP00000215631,ENSP00000216037,ENSP00000220751,ENSP00000220772,ENSP00000233893,ENSP00000238682,ENSP00000239223,ENSP00000241261,ENSP00000242208,ENSP00000244043,ENSP00000256015,ENSP00000260947,ENSP00000263955,ENSP00000264538,ENSP00000264867,ENSP00000266085,ENSP00000267953,ENSP00000272233,ENSP00000280154,ENSP00000295228,ENSP00000303231,ENSP00000304697,ENSP00000307023,ENSP00000307235…	ADAMTSL4,AGT,ARHGEF5,ATF3,BAK1,BARD1,BCL2,BCL2A1,BCLAF1,BIN1,BTG1,CASP1,CASP9,CCL3,DCUN1D3,DIABLO,DNAJA1,DUSP1,EIF2AK3,EPHA7,F3,FOXO1,GADD45B,HSPD1,HSPE1,IFT57,IL12A,ING3,INHBA,INHBB,ITGB3BP,ITM2C,JUN,KLF11,LATS2,LDHA,LYN,MCL1,NET1,NFATC4,NFKBID,NGFRAP1,NKX3-1,NLRP3,NR4A3,PDCD4,PEA15,PLEKHG5,PNMA3,PPARGC1A,PTEN,PTGIS,PTGS2,REST,RGCC,RHOB,RIPK2,RYBP,SFPQ,SFRP1,SIAH1,SIVA1,SKIL,SOD2,STK17A,STK17B,T…
GO:0072698	protein localization to microtubule cytoskeleton	11	31	0.0047	ENSP00000312678,ENSP00000317144,ENSP00000327077,ENSP00000358813,ENSP00000360793,ENSP00000360944,ENSP00000377275,ENSP00000380911,ENSP00000393583,ENSP00000420180,ENSP00000451211	CCDC14,CEP131,CEP83,GOLGB1,KIF20B,MID1,NEDD1,PCM1,PIBF1,STIL,TTK
GO:0007052	mitotic spindle organization	17	70	0.0048	ENSP00000260731,ENSP00000261597,ENSP00000265148,ENSP00000274289,ENSP00000282074,ENSP00000296484,ENSP00000301633,ENSP00000317144,ENSP00000334314,ENSP00000352572,ENSP00000358813,ENSP00000360944,ENSP00000377793,ENSP00000385000,ENSP00000385510,ENSP00000404190,ENSP00000410452	BIRC5,CENPE,EML1,GPSM2,KIF11,KIF2A,NDC80,PCNT,PIBF1,PLK2,POC1A,PRC1,RACGAP1,SPC25,STIL,STMN1,TTK
GO:0045937	positive regulation of phosphate metabolic process	119	1052	0.0048	ENSP00000013125,ENSP00000025008,ENSP00000046794,ENSP00000056217,ENSP00000200453,ENSP00000215631,ENSP00000216037,ENSP00000220751,ENSP00000222462,ENSP00000223642,ENSP00000232424,ENSP00000234313,ENSP00000238682,ENSP00000239938,ENSP00000241014,ENSP00000241416,ENSP00000242208,ENSP00000245479,ENSP00000245907,ENSP00000250559,ENSP00000256897,ENSP00000258400,ENSP00000260950,ENSP00000261183,ENSP00000261900…	ACVR2A,ADRB2,AGER,AGT,AIF1,APLN,ARHGEF5,ATP2B4,BCL2,BRAT1,C3,C5,C8orf4,CAMTA1,CARTPT,CCDC88A,CCL3,CCL3L3,CCL4,CCL4L1,CCL8,CCNH,CCNL1,CCNT1,CCNT2,CCR1,CDK1,CDK9,CENPE,CKS1B,CKS2,CNTN1,CSF1,CSF1R,DNAJC27,DUSP5,EGR1,EMP2,EPHA7,EZH2,FGFR2,FGFR3,GADD45B,GLMN,GPR183,GUCA1A,HAVCR2,HDAC2,HES1,HES5,HSP90AA1,HSPH1,HTR2A,HTR2B,ICAM1,IFNK,IL12A,IL1B,INHBA,INHBB,JUN,LCP2,LYN,MAP4K5,MAPK11,MAPK8IP1,MDFIC,MID1,…
GO:0072358	cardiovascular system development	65	496	0.0048	ENSP00000216037,ENSP00000231004,ENSP00000232424,ENSP00000235521,ENSP00000237937,ENSP00000239938,ENSP00000245323,ENSP00000265354,ENSP00000265361,ENSP00000268150,ENSP00000272233,ENSP00000272369,ENSP00000275815,ENSP00000294339,ENSP00000294489,ENSP00000296543,ENSP00000303315,ENSP00000303758,ENSP00000305416,ENSP00000306512,ENSP00000306991,ENSP00000307235,ENSP00000308369,ENSP00000311502,ENSP00000318057…	ADAMTS6,APLN,APOD,BAK1,CRB2,CXCL8,DYNC2H1,EFNB2,EGR1,EGR3,EIF2AK3,EPHA1,FGFR2,FOXC1,FOXO1,GLMN,HAS2,HEG1,HES1,HEY1,HEY2,HIF3A,JMJD6,JUN,JUNB,KLF5,LEMD3,LOX,LTBP1,LUZP1,MEIS1,MFGE8,NAA15,NFATC4,NKX3-1,NOG,NOTCH4,NR4A1,NRARP,NRXN1,PAX6,PDCD10,PDPN,PGF,PTEN,PTGS2,RBM15,RBPJ,RHOB,S1PR1,SAT1,SEMA3C,SLITRK5,SOCS3,SRF,TAL1,THSD7A,TIPARP,VEZF1,WARS2,WNT11,XBP1,ZC3H12A,ZFAND5,ZFP36L1
GO:0007051	spindle organization	24	123	0.0049	ENSP00000229758,ENSP00000260731,ENSP00000261597,ENSP00000265148,ENSP00000274289,ENSP00000282058,ENSP00000282074,ENSP00000296484,ENSP00000301633,ENSP00000317144,ENSP00000334314,ENSP00000352572,ENSP00000356042,ENSP00000356379,ENSP00000358813,ENSP00000360944,ENSP00000362441,ENSP00000377793,ENSP00000385000,ENSP00000385510,ENSP00000404190,ENSP00000410452,ENSP00000421853,ENSP00000439056	ASPM,ATRX,BIRC5,CENPE,EML1,EZR,FBXO5,GPSM2,HAUS1,HAUS5,KIF11,KIF2A,NDC80,PCNT,PIBF1,PLK2,POC1A,PRC1,RACGAP1,RANBP3L,SPC25,STIL,STMN1,TTK
GO:0051130	positive regulation of cellular component organization	126	1128	0.0049	ENSP00000005257,ENSP00000052754,ENSP00000056217,ENSP00000200453,ENSP00000216037,ENSP00000220772,ENSP00000225512,ENSP00000234313,ENSP00000235382,ENSP00000238682,ENSP00000241261,ENSP00000245479,ENSP00000245907,ENSP00000249014,ENSP00000255224,ENSP00000256544,ENSP00000257287,ENSP00000258526,ENSP00000260453,ENSP00000263071,ENSP00000263339,ENSP00000263341,ENSP00000264832,ENSP00000264867,ENSP00000265073…	ABCB4,ADRB2,AGT,AHI1,ANKRD32,ANLN,APLN,ARHGEF5,ATP8A1,ATR,ATRX,B2M,BAK1,BCL2,BCLAF1,BIN1,BIRC5,C3,CCDC88A,CCP110,CD53,CDC42,CDC42EP1,CDC42EP3,CDC42EP4,CDCA5,CDK9,CEP135,CHTOP,CLDN1,CNOT6,CNTN1,COL16A1,CORO1C,CUL4B,DCN,DDX11,DOCK11,ENC1,EPHA1,EZH2,FBXO4,GPSM2,HAS2,HNRNPA2B1,HNRNPD,HNRNPK,HSP90AA1,HSPA1A,HSPA1B,ICAM1,IL1A,IL1B,ING2,IQGAP2,JDP2,JUN,KATNBL1,LDLR,LRRTM2,LYN,MAPK15,MFGE8,MNS1,MUC1,MYAD…
GO:0030308	negative regulation of cell growth	29	164	0.005	ENSP00000220772,ENSP00000225512,ENSP00000226319,ENSP00000228606,ENSP00000235382,ENSP00000242208,ENSP00000252593,ENSP00000256015,ENSP00000265362,ENSP00000273668,ENSP00000278568,ENSP00000319482,ENSP00000325414,ENSP00000325526,ENSP00000355627,ENSP00000358309,ENSP00000358925,ENSP00000364591,ENSP00000364801,ENSP00000364802,ENSP00000364929,ENSP00000369424,ENSP00000375727,ENSP00000377224,ENSP00000381185…	AGT,BCL2,BST2,BTG1,CDKN2AIP,CDKN2D,CRYAB,CYP27B1,DCUN1D3,EAF2,EPHA7,GAS2L1,GNG4,HSPA1A,HSPA1B,IFRD1,ING1,INHBA,JADE1,PAK1,PSRC1,RBBP7,RGS2,SEMA3A,SERTAD3,SFRP1,TSPYL2,WNT11,WNT3
GO:0045444	fat cell differentiation	21	100	0.0051	ENSP00000235382,ENSP00000242480,ENSP00000254657,ENSP00000256104,ENSP00000261183,ENSP00000264867,ENSP00000295228,ENSP00000305372,ENSP00000311825,ENSP00000338185,ENSP00000344479,ENSP00000354032,ENSP00000356438,ENSP00000363804,ENSP00000367972,ENSP00000368880,ENSP00000371497,ENSP00000379898,ENSP00000405574,ENSP00000440864,ENSP00000482027	ADRB2,ARL4A,BSCL2,C1QTNF3,CTBP2,EGR2,FABP4,FOXO1,ID4,INHBB,KLF4,NR4A1,NR4A2,NR4A3,OSBPL8,PER2,PLCB1,PPARGC1A,PTGS2,RGS2,TBL1XR1
GO:0007098	centrosome cycle	18	78	0.0053	ENSP00000219255,ENSP00000257287,ENSP00000260731,ENSP00000266970,ENSP00000270861,ENSP00000282058,ENSP00000287482,ENSP00000300035,ENSP00000327077,ENSP00000352271,ENSP00000360944,ENSP00000369497,ENSP00000369614,ENSP00000370021,ENSP00000370337,ENSP00000370803,ENSP00000378699,ENSP00000439056	BRCA2,CCP110,CDK1,CDK2,CEP135,CEP152,CNTLN,CNTROB,HAUS1,HAUS5,KIAA0101,KIF11,PARD6A,PCM1,PLK4,SASS6,STIL,XRCC2
GO:0045930	negative regulation of mitotic cell cycle	38	243	0.0053	ENSP00000161863,ENSP00000226319,ENSP00000239223,ENSP00000266970,ENSP00000274289,ENSP00000282388,ENSP00000290551,ENSP00000296509,ENSP00000301633,ENSP00000303398,ENSP00000319482,ENSP00000320147,ENSP00000337439,ENSP00000344609,ENSP00000351990,ENSP00000353734,ENSP00000355922,ENSP00000356448,ENSP00000356630,ENSP00000358813,ENSP00000361021,ENSP00000362441,ENSP00000363055,ENSP00000363804,ENSP00000368664…	ATRX,BCL2,BIRC5,BTG2,BTG3,CDK1,CDK2,CENPF,CHEK1,CNOT6,DACT1,DCUN1D3,DUSP1,EZH2,FBXL7,FOXC1,HECA,JADE1,KLF4,MAD2L1,MTBP,MUC1,NABP1,NAE1,NKX3-1,PLAGL1,PLK2,PTEN,PTTG1,RGCC,TOP2A,TOP2B,TPR,TTK,YTHDC2,ZFP36L1,ZFP36L2,ZWINT
GO:1902105	regulation of leukocyte differentiation	40	261	0.0053	ENSP00000216037,ENSP00000220751,ENSP00000220772,ENSP00000242208,ENSP00000245414,ENSP00000245817,ENSP00000281961,ENSP00000282388,ENSP00000284637,ENSP00000285407,ENSP00000294339,ENSP00000296140,ENSP00000296777,ENSP00000303231,ENSP00000306245,ENSP00000312150,ENSP00000313875,ENSP00000318057,ENSP00000323880,ENSP00000325663,ENSP00000327513,ENSP00000329418,ENSP00000331305,ENSP00000337383,ENSP00000344242…	AGER,CARTPT,CCL3,CCR1,CD46,CD83,CSF1,DUSP10,EGR3,FOS,FOXJ1,FOXP1,IL12A,INHBA,IRF1,IRF7,JUN,KLF10,LRRC17,LYN,NFATC2,NFKBID,NFKBIZ,NLRP3,NRARP,PNP,RIPK2,SFRP1,SH3RF1,SOCS1,TAL1,TMEM178A,TNFSF9,TOB2,TRIB1,XBP1,ZBTB1,ZC3H12A,ZFP36L1,ZFP36L2
GO:0051051	negative regulation of transport	60	450	0.0055	ENSP00000219150,ENSP00000220772,ENSP00000235382,ENSP00000242208,ENSP00000242465,ENSP00000250559,ENSP00000252593,ENSP00000255224,ENSP00000260947,ENSP00000263341,ENSP00000264832,ENSP00000269848,ENSP00000274711,ENSP00000295228,ENSP00000296777,ENSP00000297258,ENSP00000297596,ENSP00000300952,ENSP00000302846,ENSP00000304767,ENSP00000307259,ENSP00000311816,ENSP00000316779,ENSP00000317580,ENSP00000324270…	ABAT,AGT,APOD,ATP1A2,BAG3,BARD1,BCL2,BIN1,BST2,C1QTNF3,CARTPT,CORO1A,CRYAB,DPH3,EZR,FABP5,FBLN1,GEM,GOPC,HSPA1A,HTR2A,ICAM1,IDH2,IL13RA2,IL1B,IL33,INHBA,INHBB,INSIG1,LRRTM2,MDFIC,MIDN,NEUROG1,NLRP3,OXTR,P2RY1,P2RY12,PEA15,PFKL,PID1,PKIA,PKIG,PLN,PRKAA1,PTEN,PTGER4,PTGS2,RAP1B,REST,RGCC,RGS2,SFRP1,SRGN,STXBP6,SYT4,SYTL4,TMSB4X,TPR,YOD1,ZC3H12A
GO:0031668	cellular response to extracellular stimulus	37	235	0.0056	ENSP00000005178,ENSP00000216037,ENSP00000220772,ENSP00000221419,ENSP00000259008,ENSP00000264832,ENSP00000265354,ENSP00000266458,ENSP00000269299,ENSP00000278379,ENSP00000284202,ENSP00000285407,ENSP00000295228,ENSP00000296777,ENSP00000297145,ENSP00000298223,ENSP00000299178,ENSP00000304767,ENSP00000306245,ENSP00000307235,ENSP00000307259,ENSP00000316628,ENSP00000319814,ENSP00000344352,ENSP00000344479…	AIF1,ASGR1,ATF3,AVPR1A,BCL2,BRIP1,C7orf60,CARTPT,EIF2AK3,FOLR2,FOS,FOXO1,GABARAPL1,GAS2L1,HNRNPL,ICAM1,IMPACT,INHBB,JUN,KIF26A,KLF10,LYN,NR4A2,P2RY1,P2RY12,PCK1,PDK4,PIM1,PRKAA1,PTGS2,RNF152,SESN3,SFRP1,SLC1A2,SRF,XBP1,ZC3H12A
GO:0070201	regulation of establishment of protein localization	81	662	0.006	ENSP00000056217,ENSP00000062104,ENSP00000199814,ENSP00000216037,ENSP00000220751,ENSP00000220772,ENSP00000223642,ENSP00000226279,ENSP00000238682,ENSP00000242465,ENSP00000245838,ENSP00000254657,ENSP00000255224,ENSP00000258400,ENSP00000260327,ENSP00000260947,ENSP00000263339,ENSP00000263341,ENSP00000263642,ENSP00000264711,ENSP00000269848,ENSP00000278568,ENSP00000286301,ENSP00000295228,ENSP00000296777…	ABAT,ABCC8,APOD,ARHGEF5,BAG3,BARD1,BCL2,C1QTNF3,C5,CARTPT,CASP1,CCL3,CD38,CDK1,CEP131,CSF1R,CTDSPL2,DHX9,DNAJA1,DNAJC1,DNAJC27,DPH3,EFCAB7,EZR,FBLN1,FOXP1,GLMN,GOPC,HAVCR2,HLA-E,HMGN3,HSPH1,HTR2B,IDH2,IFIH1,IL1A,IL1B,IL33,INHBB,INSIG1,KIF20B,LPL,LYN,MAPK11,MDFIC,MIDN,NLRP3,NNAT,NRXN1,PAK1,PCM1,PCNT,PDCD10,PER2,PFKL,PKIA,PKIG,PRKAA1,PTGER4,PTGS2,RBM22,REST,RGCC,RIPK2,SCFD1,SFRP1,SPIDR,SRGN,SYBU,SY…
GO:0010942	positive regulation of cell death	81	663	0.0062	ENSP00000056217,ENSP00000215631,ENSP00000216037,ENSP00000220751,ENSP00000220772,ENSP00000233893,ENSP00000238682,ENSP00000239223,ENSP00000239938,ENSP00000241261,ENSP00000242208,ENSP00000244043,ENSP00000245323,ENSP00000251595,ENSP00000256015,ENSP00000260947,ENSP00000263955,ENSP00000264538,ENSP00000264867,ENSP00000266085,ENSP00000267953,ENSP00000272233,ENSP00000280154,ENSP00000295228,ENSP00000303231…	ADAMTSL4,AGT,ARHGEF5,ATF3,BAK1,BARD1,BCL2,BCL2A1,BCLAF1,BIN1,BTG1,CASP1,CASP9,CCL3,DCUN1D3,DIABLO,DNAJA1,DUSP1,EFNB2,EGR1,EIF2AK3,EPHA7,F3,FOS,FOXO1,GADD45B,HBA2,HSPD1,HSPE1,IFT57,IL12A,ING3,INHBA,INHBB,ITGB3BP,ITM2C,JUN,KLF11,LATS2,LDHA,LYN,MCL1,NET1,NFATC4,NFKBID,NGFRAP1,NKX3-1,NLRP3,NR4A3,PDCD4,PEA15,PLEKHG5,PNMA3,PPARGC1A,PTEN,PTGIS,PTGS2,REST,RGCC,RHOB,RIPK2,RYBP,SAP30BP,SFPQ,SFRP1,SIAH1,SIV…
GO:0051223	regulation of protein transport	77	622	0.0062	ENSP00000056217,ENSP00000062104,ENSP00000199814,ENSP00000216037,ENSP00000220751,ENSP00000220772,ENSP00000223642,ENSP00000226279,ENSP00000238682,ENSP00000242465,ENSP00000245838,ENSP00000254657,ENSP00000255224,ENSP00000258400,ENSP00000260327,ENSP00000260947,ENSP00000263339,ENSP00000263341,ENSP00000263642,ENSP00000264711,ENSP00000269848,ENSP00000278568,ENSP00000286301,ENSP00000295228,ENSP00000296777…	ABAT,ABCC8,APOD,ARHGEF5,BAG3,BARD1,C1QTNF3,C5,CARTPT,CASP1,CCL3,CD38,CDK1,CEP131,CSF1R,CTDSPL2,DHX9,DNAJA1,DNAJC1,DNAJC27,DPH3,EFCAB7,EZR,FBLN1,FOXP1,GLMN,GOPC,HAVCR2,HLA-E,HMGN3,HTR2B,IDH2,IFIH1,IL1A,IL1B,IL33,INHBB,INSIG1,KIF20B,LPL,LYN,MAPK11,MDFIC,MIDN,NLRP3,NNAT,NRXN1,PAK1,PCM1,PCNT,PDCD10,PER2,PFKL,PKIA,PKIG,PRKAA1,PTGER4,PTGS2,RBM22,REST,RGCC,RIPK2,SCFD1,SFRP1,SRGN,SYBU,SYT4,SYTL4,TGFB3,TH…
GO:0034605	cellular response to heat	13	45	0.0063	ENSP00000263339,ENSP00000278483,ENSP00000310219,ENSP00000319914,ENSP00000356438,ENSP00000356448,ENSP00000358081,ENSP00000364801,ENSP00000364802,ENSP00000369424,ENSP00000379353,ENSP00000428924,ENSP00000430432	BAG3,C11orf73,C8orf4,HDAC2,HSPA1A,HSPA1B,HSPA6,IL1A,LYN,PTGS2,RBBP7,ST8SIA1,TPR
GO:0071214	cellular response to abiotic stimulus	42	282	0.0063	ENSP00000220772,ENSP00000221452,ENSP00000228251,ENSP00000239938,ENSP00000243903,ENSP00000245414,ENSP00000245479,ENSP00000263341,ENSP00000272233,ENSP00000281623,ENSP00000284202,ENSP00000297423,ENSP00000299178,ENSP00000302846,ENSP00000303706,ENSP00000311816,ENSP00000319814,ENSP00000325526,ENSP00000330237,ENSP00000330694,ENSP00000343741,ENSP00000347134,ENSP00000354490,ENSP00000355627,ENSP00000356438…	ACTR5,AGT,ATP1A2,ATR,AVPR1A,BAG3,BAK1,CASP1,CASP9,CDC25A,CHEK1,CRYAB,CUL4B,EGR1,FBXO4,H2AFX,IL1B,IMPACT,IRF1,MBIP,MYD88,NDNL2,NET1,NFATC4,PBK,PCK1,PTEN,PTGER4,PTGS2,PTPRK,RELB,REST,RHOB,SFRP1,SOX9,SPIDR,TMEM150C,WNT11,XPA,YBX3,ZBTB1,ZFP36L1
GO:0001568	blood vessel development	61	464	0.0065	ENSP00000216037,ENSP00000231004,ENSP00000232424,ENSP00000235521,ENSP00000239938,ENSP00000245323,ENSP00000265354,ENSP00000265361,ENSP00000268150,ENSP00000272233,ENSP00000272369,ENSP00000275815,ENSP00000294339,ENSP00000296543,ENSP00000303315,ENSP00000303758,ENSP00000305416,ENSP00000306512,ENSP00000306991,ENSP00000307235,ENSP00000308369,ENSP00000311502,ENSP00000318057,ENSP00000325526,ENSP00000328181…	ADAMTS6,APLN,APOD,BAK1,CXCL8,DYNC2H1,EFNB2,EGR1,EGR3,EIF2AK3,EPHA1,FGFR2,FOXC1,FOXO1,GLMN,HAS2,HEG1,HES1,HEY1,HEY2,HIF3A,JMJD6,JUN,JUNB,KLF5,LEMD3,LOX,LTBP1,LUZP1,MEIS1,MFGE8,NAA15,NFATC4,NKX3-1,NOG,NOTCH4,NR4A1,NRARP,NRXN1,PAX6,PDCD10,PGF,PTEN,PTGS2,RBM15,RBPJ,RHOB,S1PR1,SAT1,SEMA3C,SOCS3,SRF,TAL1,THSD7A,TIPARP,VEZF1,WARS2,WNT11,XBP1,ZC3H12A,ZFP36L1
GO:0090087	regulation of peptide transport	80	654	0.0065	ENSP00000056217,ENSP00000062104,ENSP00000199814,ENSP00000216037,ENSP00000220751,ENSP00000220772,ENSP00000223642,ENSP00000226279,ENSP00000238044,ENSP00000238682,ENSP00000242465,ENSP00000245838,ENSP00000254657,ENSP00000255224,ENSP00000258400,ENSP00000260327,ENSP00000260947,ENSP00000263339,ENSP00000263341,ENSP00000263642,ENSP00000264711,ENSP00000269848,ENSP00000278568,ENSP00000286301,ENSP00000295228…	ABAT,ABCC8,APLN,APOD,ARHGEF5,BAG3,BARD1,C1QTNF3,C2orf40,C5,CARTPT,CASP1,CCL3,CD38,CDK1,CEP131,CSF1R,CTDSPL2,DHX9,DNAJA1,DNAJC1,DNAJC27,DPH3,EFCAB7,EZR,FBLN1,FOXP1,GLMN,GOPC,HAVCR2,HLA-E,HMGN3,HTR2B,IDH2,IFIH1,IL1A,IL1B,IL33,INHBB,INSIG1,KIF20B,LPL,LYN,MAPK11,MDFIC,MIDN,NLRP3,NNAT,NRXN1,PAK1,PCM1,PCNT,PDCD10,PER2,PFKL,PKIA,PKIG,PRKAA1,PTGER4,PTGS2,RAB8B,RBM22,REST,RGCC,RIPK2,SCFD1,SFRP1,SRGN,SYBU,…
GO:2001242	regulation of intrinsic apoptotic signaling pathway	28	159	0.0065	ENSP00000216037,ENSP00000228251,ENSP00000241014,ENSP00000248553,ENSP00000261891,ENSP00000304697,ENSP00000307183,ENSP00000307235,ENSP00000313171,ENSP00000318687,ENSP00000339917,ENSP00000349156,ENSP00000349748,ENSP00000356438,ENSP00000356468,ENSP00000358022,ENSP00000364802,ENSP00000365439,ENSP00000369127,ENSP00000370253,ENSP00000377224,ENSP00000381185,ENSP00000409555,ENSP00000415243,ENSP00000435210…	ATAD5,BCL2,BCL2L12,BCLAF1,CDKN2D,DAPK2,DNAJA1,EIF2AK3,HERPUD1,HNRNPK,HSPA1A,HSPB1,HSPH1,ING2,IVNS1ABP,MAPK8IP1,MCL1,MUC1,NKX3-1,PTGS2,SFPQ,SIAH1,SKIL,SOD2,TAF9B,UBB,XBP1,YBX3
GO:0048646	anatomical structure formation involved in morphogenesis	97	831	0.0067	ENSP00000005257,ENSP00000216037,ENSP00000220772,ENSP00000222462,ENSP00000222725,ENSP00000225512,ENSP00000238558,ENSP00000239223,ENSP00000242208,ENSP00000242480,ENSP00000245323,ENSP00000245479,ENSP00000259365,ENSP00000262738,ENSP00000264039,ENSP00000264538,ENSP00000265354,ENSP00000265361,ENSP00000268150,ENSP00000272233,ENSP00000272369,ENSP00000275815,ENSP00000284984,ENSP00000288943,ENSP00000294339…	ADAMTS1,AHI1,APLN,APOD,CASC5,CASP9,CASQ1,CELSR1,COL11A1,CRB2,CSF3R,CXCL8,DUSP1,DUSP2,DUSP5,EFNB2,EGR2,EGR3,EIF2AK3,EOMES,EPHA1,ETS2,FBN2,FGFR2,FHOD3,FOXC1,FOXN4,FOXO1,FZD2,GLMN,GPC1,GPR126,GSC,HDAC2,HES5,HEY1,HEY2,HIF3A,IFT57,INHBA,JMJD6,JUN,JUNB,KIF20B,KLF4,KLF5,LAMA3,LEMD3,LFNG,LHX2,LUZP1,MEIS1,MFGE8,NAA15,NEUROG1,NFATC4,NKX3-1,NOG,NOTCH4,NR2E1,NR4A1,NR4A3,NRARP,NRXN1,OBSL1,PAX6,PCDH8,PDCD10,PD…
GO:0043620	regulation of DNA-templated transcription in response to stress	17	73	0.0069	ENSP00000216037,ENSP00000239938,ENSP00000248071,ENSP00000254322,ENSP00000284202,ENSP00000304697,ENSP00000319914,ENSP00000344352,ENSP00000345206,ENSP00000358081,ENSP00000360266,ENSP00000364802,ENSP00000366898,ENSP00000388648,ENSP00000435210,ENSP00000441543,ENSP00000484824	ATF3,BAG3,BCLAF1,C8orf4,CHEK1,DNAJB1,EGR1,HIF3A,HSPA1A,IMPACT,JUN,KLF2,MUC1,RBPJ,UBB,UBC,XBP1
GO:0070925	organelle assembly	81	666	0.0069	ENSP00000025008,ENSP00000207457,ENSP00000217402,ENSP00000219150,ENSP00000229758,ENSP00000242591,ENSP00000243578,ENSP00000257287,ENSP00000259365,ENSP00000260731,ENSP00000262498,ENSP00000264538,ENSP00000264982,ENSP00000265148,ENSP00000265339,ENSP00000265354,ENSP00000265748,ENSP00000266458,ENSP00000266970,ENSP00000270861,ENSP00000273853,ENSP00000281142,ENSP00000282058,ENSP00000283006,ENSP00000287482…	ABCC4,AHI1,ANLN,ASPM,B9D2,BIRC5,BRIX1,C9orf72,CASC5,CASQ1,CCP110,CDK1,CDK2,CENPA,CENPC,CENPE,CENPF,CENPH,CENPK,CENPW,CEP131,CEP135,CEP152,CEP162,CEP70,CEP78,CEP83,CEP97,CFAP20,CHMP4B,CIRBP,CNTRL,CNTROB,CORO1A,DDX6,DYNC2H1,DYNLL2,EZR,FAM161A,FBXO5,FHOD3,FOXJ1,GABARAPL1,HAUS1,HAUS5,HSP90AA1,IFT57,IFT81,INTU,KIF11,KIF2A,LRRC6,NEDD1,NEK1,NPHP4,NRXN1,OBSL1,PCM1,PCNT,PIBF1,PLK4,POC1A,PTEN,PTPDC1,RAB39A…
GO:0006260	DNA replication	33	203	0.007	ENSP00000230056,ENSP00000247815,ENSP00000255120,ENSP00000259008,ENSP00000260947,ENSP00000261600,ENSP00000262315,ENSP00000266970,ENSP00000272091,ENSP00000275053,ENSP00000300035,ENSP00000313171,ENSP00000317872,ENSP00000338728,ENSP00000343741,ENSP00000350491,ENSP00000351185,ENSP00000356520,ENSP00000360231,ENSP00000362361,ENSP00000362441,ENSP00000369424,ENSP00000369497,ENSP00000370376,ENSP00000376272…	ATAD5,ATR,ATRX,BARD1,BRCA2,BRIP1,CCDC88A,CDC45,CDK1,CDK2,CDK9,CHEK1,CHTF18,DDX11,DHX9,DNA2,DUT,FAM111A,GMNN,HELB,KIAA0101,MMS22L,NASP,NFIA,PRIM1,RBBP6,RBBP7,RBBP8,RECQL4,RFC4,RFC5,SDE2,THOC1
GO:0031175	neuron projection development	76	616	0.0071	ENSP00000211998,ENSP00000225512,ENSP00000232424,ENSP00000242480,ENSP00000245323,ENSP00000247271,ENSP00000256509,ENSP00000262648,ENSP00000263071,ENSP00000264039,ENSP00000264059,ENSP00000265354,ENSP00000265361,ENSP00000265362,ENSP00000278568,ENSP00000284202,ENSP00000286301,ENSP00000288368,ENSP00000290551,ENSP00000298556,ENSP00000304697,ENSP00000305988,ENSP00000309570,ENSP00000328181,ENSP00000335153…	AGER,ALCAM,APOD,ARC,ARX,BCL2,BTG2,C9orf72,CDC42,CDH23,CHL1,CNTN1,CSF1R,CUL4B,DFNB31,DHFR,DOK6,EFHD1,EFNB2,EGR2,EPHA7,EZR,FAT4,FGFR2,FOXG1,GPC1,HDAC2,HES1,HES5,HPRT1,HSP90AA1,IGSF9,IMPACT,JUN,KAL1,KIF20B,KLF7,LHX2,LPPR4,LRRC70,LYN,NCAM1,NCAM2,NOG,NR2E1,NR4A2,NR4A3,NRXN1,NTN4,NTNG2,OMG,PAK1,PAX6,PREX2,PTEN,PTPRK,PTPRM,ROCK1,RPS6KA5,SCARF1,SEMA3A,SEMA3B,SEMA3C,SGK1,SIAH1,SLITRK2,SLITRK4,SLITRK5,SRF,…
GO:0031055	chromatin remodeling at centromere	13	46	0.0073	ENSP00000273853,ENSP00000281453,ENSP00000283006,ENSP00000290130,ENSP00000309790,ENSP00000335463,ENSP00000336868,ENSP00000348527,ENSP00000357308,ENSP00000360133,ENSP00000369424,ENSP00000377601,ENSP00000379911	CASC5,CENPA,CENPC,CENPH,CENPK,CENPL,CENPU,CENPW,HELLS,ITGB3BP,MIS18A,MIS18BP1,RBBP7
GO:0045646	regulation of erythrocyte differentiation	13	46	0.0073	ENSP00000241416,ENSP00000242208,ENSP00000294339,ENSP00000296503,ENSP00000355437,ENSP00000364801,ENSP00000364802,ENSP00000387007,ENSP00000388402,ENSP00000428924,ENSP00000452780,ENSP00000469647,ENSP00000481012	ACVR2A,B2M,GAS2L1,HMGB2,HSPA1A,HSPA1B,INHBA,LYN,NCAPG2,TAL1,TRIM58,ZFP36,ZFP36L1
GO:0061458	reproductive system development	55	408	0.0073	ENSP00000052754,ENSP00000201031,ENSP00000220772,ENSP00000221496,ENSP00000222725,ENSP00000228251,ENSP00000228606,ENSP00000228682,ENSP00000229179,ENSP00000232424,ENSP00000241261,ENSP00000241416,ENSP00000242208,ENSP00000244043,ENSP00000245479,ENSP00000255120,ENSP00000259008,ENSP00000263181,ENSP00000264832,ENSP00000266991,ENSP00000270861,ENSP00000284984,ENSP00000295228,ENSP00000296503,ENSP00000303315…	ACVR2A,ADAMTS1,AMH,ARID4A,ASPM,ATRX,BAK1,BCL2,BIRC2,BRCA2,BRIP1,CYP27B1,DCN,DHH,EOMES,FANCG,FGFR2,FOXC1,GLI1,HES1,HEY1,HEY2,HMGB2,ICAM1,ID4,ING2,INHBA,INHBB,JUNB,KIF18A,LFNG,LRRC6,MAMLD1,NASP,NEUROG1,NKX3-1,NOG,NUP107,PLEKHA5,PLK4,PTEN,PTGIS,PTGS2,RBM15,RBPJ,SF1,SFRP1,SOCS3,SOX9,STOX2,TFAP2C,TIPARP,TNFSF10,YBX3,ZFP36L1
GO:0003002	regionalization	45	313	0.0074	ENSP00000220772,ENSP00000222725,ENSP00000225512,ENSP00000228682,ENSP00000232424,ENSP00000238558,ENSP00000241416,ENSP00000242480,ENSP00000254190,ENSP00000260453,ENSP00000262738,ENSP00000264538,ENSP00000265354,ENSP00000265361,ENSP00000265362,ENSP00000290551,ENSP00000299162,ENSP00000314116,ENSP00000317580,ENSP00000323880,ENSP00000328181,ENSP00000334003,ENSP00000339004,ENSP00000345206,ENSP00000349022…	ACVR2A,AHI1,ARC,BTG2,CELSR1,CHSY1,CRB2,CXXC4,DMRTA2,DYNC2H1,EGR2,EOMES,ETS2,FGFR2,FOXC1,FOXG1,FOXJ1,FOXN4,GLI1,GSC,HES1,HES5,HEY2,IFT57,INTU,LFNG,LHX2,MLLT3,MNS1,NEUROG1,NKX3-1,NOG,NRARP,PAX6,PCDH8,RBPJ,RING1,SEMA3A,SEMA3C,SFRP1,SRF,TMEM107,TRA2B,WNT3,XRCC2
GO:0001944	vasculature development	63	487	0.0075	ENSP00000216037,ENSP00000231004,ENSP00000232424,ENSP00000235521,ENSP00000237937,ENSP00000239938,ENSP00000245323,ENSP00000265354,ENSP00000265361,ENSP00000268150,ENSP00000272233,ENSP00000272369,ENSP00000275815,ENSP00000294339,ENSP00000294489,ENSP00000296543,ENSP00000303315,ENSP00000303758,ENSP00000305416,ENSP00000306512,ENSP00000306991,ENSP00000307235,ENSP00000308369,ENSP00000311502,ENSP00000318057…	ADAMTS6,APLN,APOD,BAK1,CXCL8,DYNC2H1,EFNB2,EGR1,EGR3,EIF2AK3,EPHA1,FGFR2,FOXC1,FOXO1,GLMN,HAS2,HEG1,HES1,HEY1,HEY2,HIF3A,JMJD6,JUN,JUNB,KLF5,LEMD3,LOX,LTBP1,LUZP1,MEIS1,MFGE8,NAA15,NFATC4,NKX3-1,NOG,NOTCH4,NR4A1,NRARP,NRXN1,PAX6,PDCD10,PDPN,PGF,PTEN,PTGS2,RBM15,RBPJ,RHOB,S1PR1,SAT1,SEMA3C,SOCS3,SRF,TAL1,THSD7A,TIPARP,VEZF1,WARS2,WNT11,XBP1,ZC3H12A,ZFAND5,ZFP36L1
GO:0035295	tube development	93	793	0.0075	ENSP00000005257,ENSP00000216037,ENSP00000220772,ENSP00000228682,ENSP00000231004,ENSP00000232424,ENSP00000235521,ENSP00000238558,ENSP00000238682,ENSP00000245323,ENSP00000245479,ENSP00000248071,ENSP00000259008,ENSP00000262738,ENSP00000263181,ENSP00000264538,ENSP00000265354,ENSP00000265361,ENSP00000268150,ENSP00000272233,ENSP00000272369,ENSP00000275815,ENSP00000278483,ENSP00000278568,ENSP00000286301…	AHI1,APLN,APOD,ATRX,BAK1,BCL2,BRIP1,C11orf73,CELSR1,CLMP,CSF1,CSF1R,CXCL8,DACT1,EFNB2,EGR3,EIF2AK3,EPHA1,EPHA7,FAT4,FGFR2,FOXC1,FOXJ1,FOXN4,FZD2,GLI1,GLMN,GSC,HAS2,HECA,HEG1,HES1,HES5,HEY1,HEY2,HIF3A,IFT57,ING2,INTU,JMJD6,JUN,JUNB,KIF18A,KIF20B,KLF2,KLF5,LEMD3,LHX2,LOX,LUZP1,MEIS1,MFGE8,NAA15,NFATC4,NFIA,NKX3-1,NOG,NOTCH4,NR4A1,NR4A3,NRARP,NRXN1,OXTR,PAK1,PAX6,PDCD10,PDPN,PGF,PTEN,PTGS2,RALA,RBM1…
GO:0051345	positive regulation of hydrolase activity	88	742	0.0078	ENSP00000056217,ENSP00000200453,ENSP00000216554,ENSP00000220751,ENSP00000220772,ENSP00000225235,ENSP00000233893,ENSP00000234313,ENSP00000235382,ENSP00000241051,ENSP00000241261,ENSP00000249014,ENSP00000250111,ENSP00000254322,ENSP00000258400,ENSP00000261439,ENSP00000262177,ENSP00000264538,ENSP00000264832,ENSP00000265036,ENSP00000275815,ENSP00000276202,ENSP00000288368,ENSP00000295324,ENSP00000296503…	AGT,ARHGAP11A,ARHGAP18,ARHGAP33,ARHGEF5,ASAP3,ATP1B1,ATP1B2,AVPR1A,BAK1,CASP1,CASP9,CCL3,CCL3L3,CCL4,CCL4L1,CCL8,CDC42EP1,CDC42EP3,CDC42EP4,CHTOP,CORO1C,DDX11,DENND1B,DEPDC1B,DEPDC7,DHX9,DIABLO,DNAJA1,DNAJB1,DNAJB11,DNAJB4,DNAJB6,DNAJC1,DNAJC24,DOCK11,DYNLL2,EIF2AK3,EIF5,EPHA1,EZH2,F3,FBLN1,FGFR2,FGFR3,FOXJ1,GARNL3,HMGB2,HSPA1A,HSPD1,HSPE1,HTR2A,HTR2B,ICAM1,IFT57,JUN,LPAR2,LYN,NET1,NGFRAP1,NKX3-1…
GO:1901342	regulation of vasculature development	44	305	0.0079	ENSP00000052754,ENSP00000216037,ENSP00000220772,ENSP00000223642,ENSP00000239938,ENSP00000244043,ENSP00000245907,ENSP00000248071,ENSP00000248553,ENSP00000256015,ENSP00000263339,ENSP00000263341,ENSP00000272233,ENSP00000274289,ENSP00000275815,ENSP00000280154,ENSP00000302079,ENSP00000306512,ENSP00000312946,ENSP00000334145,ENSP00000338272,ENSP00000351059,ENSP00000352540,ENSP00000355249,ENSP00000355627…	AGT,BTG1,C3,C3AR1,C5,CTH,CX3CR1,CXCL8,DCN,E2F2,EGR1,EMP2,EPHA1,F3,FKBPL,FOXC1,HDAC9,HEY1,HEY2,HSPB1,IL1A,IL1B,KLF2,KLF4,NFATC2,NR2E1,PDCD10,PDCD4,PDGFD,PGF,PLK2,PTGIS,PTGS2,PTPRM,RGCC,RHOB,ROCK1,SFRP1,SOD2,STAB1,THBS2,TNFAIP3,XBP1,ZC3H12A
GO:0051983	regulation of chromosome segregation	20	97	0.0081	ENSP00000239223,ENSP00000261597,ENSP00000265140,ENSP00000265148,ENSP00000275517,ENSP00000296509,ENSP00000301633,ENSP00000337691,ENSP00000349748,ENSP00000355922,ENSP00000356448,ENSP00000357643,ENSP00000358813,ENSP00000362441,ENSP00000377536,ENSP00000383118,ENSP00000404190,ENSP00000426654,ENSP00000439403,ENSP00000440402	ANAPC15,ANAPC4,ANKRD32,ATRX,BIRC5,CDC42,CDCA5,CENPE,CENPF,DDX11,DUSP1,MAD2L1,MAPK15,MKI67,NDC80,PTTG1,RACGAP1,SFPQ,TPR,TTK
GO:0032880	regulation of protein localization	103	901	0.0082	ENSP00000056217,ENSP00000062104,ENSP00000199814,ENSP00000216037,ENSP00000219255,ENSP00000220751,ENSP00000220772,ENSP00000223642,ENSP00000226279,ENSP00000238682,ENSP00000242465,ENSP00000245838,ENSP00000254657,ENSP00000255224,ENSP00000258400,ENSP00000258884,ENSP00000260327,ENSP00000260947,ENSP00000261439,ENSP00000261597,ENSP00000262177,ENSP00000263339,ENSP00000263341,ENSP00000263642,ENSP00000264711…	ABAT,ABCC8,ABHD17C,APOD,ARHGEF5,BAG3,BARD1,BCL2,C1QTNF3,C5,CARTPT,CASP1,CCDC88A,CCL3,CD2AP,CD38,CDCA5,CDK1,CEP131,CSF1R,CTDSPL2,DHX9,DNAJA1,DNAJB6,DNAJC1,DNAJC27,DPH3,EFCAB7,EIF2AK3,EZR,FBLN1,FBXO4,FOXP1,GLMN,GOPC,GPSM2,HAVCR2,HLA-E,HMGN3,HSP90AA1,HSPH1,HTR2B,IDH2,IFIH1,IL1A,IL1B,IL33,INHBB,INSIG1,KIF20B,LMNA,LPL,LYN,LYPD1,LZTFL1,MAPK11,MDFIC,MIDN,MMD2,NDC80,NLRP3,NMD3,NNAT,NRXN1,PAK1,PARD6A,PCM1…
GO:0060322	head development	83	692	0.0082	ENSP00000062104,ENSP00000225512,ENSP00000228682,ENSP00000232424,ENSP00000235382,ENSP00000237937,ENSP00000238558,ENSP00000238682,ENSP00000242208,ENSP00000242480,ENSP00000245479,ENSP00000254322,ENSP00000255224,ENSP00000264867,ENSP00000265354,ENSP00000265362,ENSP00000273153,ENSP00000278379,ENSP00000278568,ENSP00000286301,ENSP00000290551,ENSP00000298556,ENSP00000299178,ENSP00000299198,ENSP00000305416…	ABAT,AHI1,AIF1,AK4,APOD,ARX,ASPM,ATP2B4,ATRX,AVPR1A,B3GNT5,BAG3,BAK1,BCL2,BRCA2,BTG2,CCDC85C,CENPF,CKB,CNTN1,CSF1R,CSRNP1,CX3CR1,DMRTA2,DNAJB1,DYNC2H1,EGR2,EML1,EOMES,EPHA7,EZH2,FAT4,FGFR2,FOXC1,FOXG1,FOXJ1,GLI1,GSC,H2AFX,HES1,HES5,HNRNPD,HPRT1,ID4,INHBA,LHX2,NNAT,NOG,NR2E1,NR4A2,NR4A3,NRXN1,OSR2,OXTR,P2RY12,PAK1,PAX6,PCM1,PFKFB3,PLCB1,PPARGC1A,PTEN,RBPJ,RGS2,S1PR1,SALL3,SEMA3A,SLC1A2,SLC8A1,SLIT…
GO:0051049	regulation of transport	179	1732	0.0083	ENSP00000005257,ENSP00000020926,ENSP00000056217,ENSP00000062104,ENSP00000199814,ENSP00000216037,ENSP00000216797,ENSP00000219150,ENSP00000220751,ENSP00000220772,ENSP00000223642,ENSP00000225235,ENSP00000226279,ENSP00000235382,ENSP00000238044,ENSP00000238682,ENSP00000242208,ENSP00000242465,ENSP00000245838,ENSP00000245907,ENSP00000250111,ENSP00000250559,ENSP00000252593,ENSP00000254657,ENSP00000255224…	ABAT,ABCB4,ABCC8,ADRB2,AGT,AHI1,APLN,APOD,ARC,ARHGEF5,ATP1A2,ATP1B1,ATP1B2,ATP2B4,ATP8A1,AVPR1A,AZIN1,AZIN2,B2M,BAG3,BAK1,BARD1,BCL2,BIN1,BST2,C1QTNF3,C2orf40,C3,C5,CARTPT,CASP1,CASQ1,CCL3,CCL4,CCR1,CD2AP,CD38,CDK1,CEP131,CLCN2,CNTN1,CORO1A,CPLX2,CRYAB,CSF1R,CTDSPL2,DHX9,DNAJA1,DNAJC1,DNAJC27,DPH3,EFCAB7,EZR,FABP5,FAM132B,FBLN1,FOXP1,GALR1,GEM,GLMN,GOPC,HAVCR2,HLA-E,HMGN3,HNRNPK,HSPA1A,HTR2A,HTR2…
GO:0071356	cellular response to tumor necrosis factor	32	197	0.0083	ENSP00000064780,ENSP00000216797,ENSP00000220772,ENSP00000228251,ENSP00000245817,ENSP00000248071,ENSP00000256104,ENSP00000264832,ENSP00000264867,ENSP00000282388,ENSP00000291232,ENSP00000294728,ENSP00000295522,ENSP00000306512,ENSP00000306991,ENSP00000319814,ENSP00000356520,ENSP00000362179,ENSP00000367013,ENSP00000370010,ENSP00000370253,ENSP00000371693,ENSP00000375907,ENSP00000378118,ENSP00000388402…	BIRC2,CCL3,CCL3L3,CCL4,CCL4L1,CCL8,CLDN1,CXCL8,DHX9,FABP4,HAS2,ICAM1,KLF2,NFKBIA,NKX3-1,PCK1,PID1,PPARGC1A,RELT,SFRP1,SNRNP70,TMSB4X,TNFRSF13C,TNFRSF19,TNFRSF25,TNFSF9,VCAM1,YBX3,ZC3H12A,ZFP36,ZFP36L1,ZFP36L2
GO:1903037	regulation of leukocyte cell-cell adhesion	41	278	0.0083	ENSP00000203629,ENSP00000216037,ENSP00000219150,ENSP00000220751,ENSP00000226004,ENSP00000232424,ENSP00000245414,ENSP00000245817,ENSP00000263341,ENSP00000264832,ENSP00000278568,ENSP00000291232,ENSP00000294728,ENSP00000303231,ENSP00000306991,ENSP00000312002,ENSP00000313875,ENSP00000318057,ENSP00000318687,ENSP00000323880,ENSP00000325663,ENSP00000329418,ENSP00000337383,ENSP00000349041,ENSP00000354532…	AGER,AIF1,CD46,CD55,CD83,CDC42,CORO1A,DUSP10,DUSP3,EGR3,FOXJ1,GLMN,HAS2,HAVCR2,HES1,HLA-E,HSPD1,HSPH1,ICAM1,IL12A,IL1B,IRF1,KLF4,LAG3,LYN,NFKBID,NFKBIZ,NLRP3,NR4A3,NRARP,PAK1,PNP,RIPK2,SOCS1,TIGIT,TNFRSF13C,TNFSF9,VCAM1,XBP1,ZBTB1,ZC3H12A
GO:0006325	chromatin organization	82	683	0.0085	ENSP00000216639,ENSP00000220913,ENSP00000226319,ENSP00000245479,ENSP00000247843,ENSP00000254079,ENSP00000254657,ENSP00000255120,ENSP00000258281,ENSP00000264108,ENSP00000265339,ENSP00000266970,ENSP00000269397,ENSP00000273853,ENSP00000274026,ENSP00000281453,ENSP00000283006,ENSP00000290130,ENSP00000296503,ENSP00000296504,ENSP00000307183,ENSP00000308944,ENSP00000309790,ENSP00000311816,ENSP00000314420…	ANP32E,ARID4A,ATRX,BRCA2,BRWD1,C17orf96,CASC5,CBX4,CCNA2,CDK1,CDK2,CENPA,CENPC,CENPH,CENPK,CENPL,CENPU,CENPW,CHD1,CHEK1,CHRAC1,CUL4B,DDX11,DOT1L,EZH2,H2AFX,HAT1,HDAC2,HDAC9,HELLS,HLTF,HMGB2,HMGN1,HMGN3,HMGN5,ING2,ING3,ITGB3BP,JADE1,JMJD6,KANSL2,KDM2A,MBIP,MBTD1,MIS18A,MIS18BP1,MORF4L2,MSL1,MYSM1,NAP1L3,NAP1L5,NASP,PCGF6,PER1,PER2,PPP1R1B,PRKAA1,RBBP7,REST,RING1,RLF,RPS6KA5,RYBP,SAP30,SFPQ,SMARCA1…
GO:0033045	regulation of sister chromatid segregation	17	75	0.0085	ENSP00000239223,ENSP00000261597,ENSP00000265140,ENSP00000265148,ENSP00000275517,ENSP00000296509,ENSP00000301633,ENSP00000337691,ENSP00000349748,ENSP00000355922,ENSP00000356448,ENSP00000358813,ENSP00000362441,ENSP00000377536,ENSP00000426654,ENSP00000439403,ENSP00000440402	ANAPC15,ANAPC4,ANKRD32,ATRX,BIRC5,CDCA5,CENPE,CENPF,DDX11,DUSP1,MAD2L1,MAPK15,NDC80,PTTG1,SFPQ,TPR,TTK
GO:0071222	cellular response to lipopolysaccharide	26	146	0.0085	ENSP00000216037,ENSP00000216727,ENSP00000216797,ENSP00000220751,ENSP00000225519,ENSP00000233156,ENSP00000263341,ENSP00000264832,ENSP00000264867,ENSP00000280154,ENSP00000296503,ENSP00000303231,ENSP00000306512,ENSP00000312002,ENSP00000312988,ENSP00000321203,ENSP00000337383,ENSP00000351059,ENSP00000362179,ENSP00000365318,ENSP00000428924,ENSP00000433138,ENSP00000452780,ENSP00000469647,ENSP00000477908…	B2M,CASP1,CCL3,CX3CR1,CXCL8,HAVCR2,HMGB2,ICAM1,IL12A,IL1B,LYN,NFKBIA,NFKBIB,NFKBIL1,NLRP3,PABPN1,PDCD4,PPARGC1A,RIPK2,SHPK,TFPI,TNFAIP3,TNIP2,XBP1,ZC3H12A,ZFP36
GO:0045428	regulation of nitric oxide biosynthetic process	14	54	0.0087	ENSP00000218516,ENSP00000244043,ENSP00000248071,ENSP00000263341,ENSP00000264832,ENSP00000295927,ENSP00000335153,ENSP00000350310,ENSP00000355627,ENSP00000356438,ENSP00000362179,ENSP00000363804,ENSP00000365227,ENSP00000380365	AGT,AIF1,ATP2B4,GLA,HSP90AA1,ICAM1,IL1B,KLF2,KLF4,PTGIS,PTGS2,PTX3,RGN,ZC3H12A
GO:0051271	negative regulation of cellular component movement	40	270	0.0088	ENSP00000052754,ENSP00000211998,ENSP00000220772,ENSP00000223642,ENSP00000225512,ENSP00000252593,ENSP00000261183,ENSP00000264867,ENSP00000265354,ENSP00000265362,ENSP00000272233,ENSP00000275815,ENSP00000302846,ENSP00000312150,ENSP00000316779,ENSP00000325526,ENSP00000328181,ENSP00000331544,ENSP00000331897,ENSP00000337691,ENSP00000338185,ENSP00000345179,ENSP00000351059,ENSP00000352420,ENSP00000355866…	AIF1,APOD,BCL2,BIN1,BST2,C5,CORO1C,CX3CR1,DACH1,DCN,DUSP10,EPHA1,FBLN1,IDH2,IFITM1,IL33,KLF4,LDLRAD4,MAPK15,NAV3,NOG,OSBPL8,PDCD10,PLCB1,PPARGC1A,PTEN,PTGER4,PTPRK,PTPRM,RGCC,RGN,RHOB,SEMA3A,SFRP1,SRF,TACSTD2,TRIB1,VCL,WNT11,WNT3
GO:0071901	negative regulation of protein serine/threonine kinase activity	24	130	0.0088	ENSP00000220772,ENSP00000226004,ENSP00000235382,ENSP00000239223,ENSP00000241014,ENSP00000248553,ENSP00000254079,ENSP00000261233,ENSP00000263341,ENSP00000280154,ENSP00000288943,ENSP00000298573,ENSP00000319255,ENSP00000355866,ENSP00000358596,ENSP00000361021,ENSP00000361980,ENSP00000369127,ENSP00000372035,ENSP00000377224,ENSP00000379696,ENSP00000399718,ENSP00000428924,ENSP00000481570	CDKN2D,CHORDC1,DNAJA1,DUSP1,DUSP10,DUSP16,DUSP2,DUSP3,DUSP5,HSPB1,IL1B,IRAK3,LATS2,LYN,MAPK8IP1,MBIP,PDCD4,PKIA,PKIG,PPP1R1B,PTEN,RGS2,SFRP1,TNFAIP3
GO:0048869	cellular developmental process	335	3533	0.0089	ENSP00000062104,ENSP00000161863,ENSP00000211998,ENSP00000215631,ENSP00000216037,ENSP00000220772,ENSP00000221452,ENSP00000221496,ENSP00000222329,ENSP00000222462,ENSP00000222725,ENSP00000225512,ENSP00000225792,ENSP00000226279,ENSP00000228682,ENSP00000229758,ENSP00000232424,ENSP00000234313,ENSP00000235382,ENSP00000235521,ENSP00000238044,ENSP00000238558,ENSP00000238682,ENSP00000239938,ENSP00000242140…	ADAMTSL4,ADNP2,ADRB2,AGER,AGT,AHI1,ALCAM,AMH,ANLN,APOD,ARC,ARHGAP33,ARID4A,ARL4A,ARX,ASPM,ATF3,ATR,ATRX,AVPR1A,B2M,BAK1,BCHE,BCL2,BEX1,BIN1,BRCA2,BRIP1,BSCL2,BTG2,C17orf96,C1QTNF3,C2orf40,C9orf72,CACYBP,CASC5,CASP9,CASQ1,CCDC88A,CCL3,CD38,CDC42,CDH23,CDHR1,CDK1,CELSR1,CENPF,CEP131,CEP152,CHEK1,CHL1,CHRDL2,CHSY1,CLCN2,CLDN1,CNTN1,COL11A1,CORO1C,CPLX2,CRYGD,CSF1,CSF1R,CSPG5,CSRP2,CTBP2,CUL4B,CX3CR1…
GO:0006954	inflammatory response	62	482	0.009	ENSP00000004531,ENSP00000064780,ENSP00000220751,ENSP00000221452,ENSP00000223642,ENSP00000245907,ENSP00000263339,ENSP00000263341,ENSP00000264265,ENSP00000264832,ENSP00000265052,ENSP00000286301,ENSP00000294728,ENSP00000295025,ENSP00000295927,ENSP00000296026,ENSP00000296140,ENSP00000296503,ENSP00000298223,ENSP00000302079,ENSP00000302569,ENSP00000306245,ENSP00000306512,ENSP00000308925,ENSP00000309124…	AGER,AIF1,C3,C3AR1,C5,CCL3,CCL3L3,CCL4,CCL4L1,CCL8,CCR1,CHST1,CLEC7A,CSF1,CSF1R,CX3CR1,CXCL2,CXCL3,CXCL8,DHX9,F3,FOLR2,FOS,GIG25,HAVCR2,HDAC9,HMGB2,HNRNPA0,ICAM1,IL1A,IL1B,IL33,JUN,LXN,LYN,MGLL,MYD88,NFATC4,NFKBID,NFKBIZ,NLRP3,OLR1,PLSCR1,PTGS2,PTX3,RBPJ,REL,RELB,RELT,RIPK2,RPS6KA5,SCN9A,SLC7A2,STAB1,TLR1,TLR10,TNFAIP3,TNFRSF25,TNIP2,TRIL,VCAM1,ZC3H12A
GO:0051382	kinetochore assembly	7	13	0.009	ENSP00000265148,ENSP00000273853,ENSP00000283006,ENSP00000336868,ENSP00000355922,ENSP00000357308,ENSP00000379911	CENPA,CENPC,CENPE,CENPF,CENPH,CENPK,CENPW
GO:0120031	plasma membrane bounded cell projection assembly	55	413	0.009	ENSP00000207457,ENSP00000211998,ENSP00000242591,ENSP00000243578,ENSP00000257287,ENSP00000262498,ENSP00000264538,ENSP00000264982,ENSP00000265339,ENSP00000270861,ENSP00000281142,ENSP00000282058,ENSP00000296484,ENSP00000301071,ENSP00000305416,ENSP00000307259,ENSP00000311219,ENSP00000314116,ENSP00000317144,ENSP00000323880,ENSP00000327077,ENSP00000334003,ENSP00000335153,ENSP00000338728,ENSP00000341289…	ABCC4,AHI1,AIF1,B9D2,CCDC88A,CCP110,CD2AP,CDK1,CEP131,CEP135,CEP152,CEP162,CEP70,CEP78,CEP83,CEP97,CFAP20,CNTRL,DYNC2H1,DYNLL2,EMP2,EZR,FAM161A,FOXJ1,HAUS1,HAUS5,HSP90AA1,IFT57,IFT81,INTU,KLF5,LRRC6,NEDD1,NEK1,NPHP4,P2RY12,PCM1,PCNT,PIBF1,PLK4,POC1A,PTPDC1,ROCK1,S1PR1,SCLT1,SPATA13,TEKT2,TMEM107,TMEM67,TRIM59,TUBA1A,TUBB4B,UBE2B,VCL,WDR34
GO:0033673	negative regulation of kinase activity	40	271	0.0092	ENSP00000052754,ENSP00000215631,ENSP00000220772,ENSP00000226004,ENSP00000235382,ENSP00000239223,ENSP00000241014,ENSP00000248553,ENSP00000254079,ENSP00000256104,ENSP00000260950,ENSP00000261233,ENSP00000263341,ENSP00000275815,ENSP00000280154,ENSP00000288368,ENSP00000288943,ENSP00000298573,ENSP00000300952,ENSP00000312150,ENSP00000312411,ENSP00000319255,ENSP00000329418,ENSP00000330341,ENSP00000355866…	CAMK2N1,CDKN2D,CHORDC1,CISH,CORO1C,DCN,DNAJA1,DUSP1,DUSP10,DUSP16,DUSP2,DUSP3,DUSP5,EPHA1,FABP4,GADD45B,HSPB1,IL1B,IRAK3,LATS2,LYN,MAPK8IP1,MBIP,MIDN,MSTN,PDCD4,PKIA,PKIG,PPM1E,PPP1R1B,PREX2,PTEN,RGN,RGS2,SFRP1,SOCS1,SOCS2,SOCS3,TNFAIP3,TRIB1
GO:0048666	neuron development	89	758	0.0092	ENSP00000211998,ENSP00000216037,ENSP00000225512,ENSP00000232424,ENSP00000242480,ENSP00000242994,ENSP00000245323,ENSP00000245838,ENSP00000247271,ENSP00000256509,ENSP00000262648,ENSP00000263071,ENSP00000264039,ENSP00000264059,ENSP00000265354,ENSP00000265361,ENSP00000265362,ENSP00000278568,ENSP00000281142,ENSP00000284202,ENSP00000286301,ENSP00000288368,ENSP00000290551,ENSP00000298556,ENSP00000304697…	AGER,AHI1,ALCAM,APOD,ARC,ARX,BCL2,BTG2,C9orf72,CDC42,CDH23,CDHR1,CHL1,CNTN1,CSF1R,CUL4B,DFNB31,DHFR,DOK6,EFHD1,EFNB2,EGR2,EPHA7,EZR,FAT4,FGFR2,FOXG1,FZD2,GPC1,HDAC2,HES1,HES5,HPRT1,HSP90AA1,IGSF9,IMPACT,JUN,KAL1,KIF20B,KLF7,LHX2,LPPR4,LRRC70,LYN,NCAM1,NCAM2,NEUROD4,NOG,NPHP4,NR2E1,NR4A2,NR4A3,NRXN1,NTN4,NTNG2,OMG,PAK1,PAX6,PREX2,PTEN,PTPRK,PTPRM,RND1,ROCK1,RORB,RPS6KA5,SALL3,SCARF1,SCLT1,SEMA3A,S…
GO:0009411	response to UV	25	139	0.0093	ENSP00000243903,ENSP00000265339,ENSP00000284202,ENSP00000300035,ENSP00000303231,ENSP00000303706,ENSP00000319482,ENSP00000330237,ENSP00000330694,ENSP00000343741,ENSP00000346148,ENSP00000356438,ENSP00000357196,ENSP00000363591,ENSP00000364270,ENSP00000369497,ENSP00000370125,ENSP00000377224,ENSP00000381185,ENSP00000384109,ENSP00000388648,ENSP00000388910,ENSP00000428489,ENSP00000451000,ENSP00000466897	ACTR5,ATR,BAK1,BCL2,BRCA2,CASP9,CDC25A,CDKN2D,CHEK1,CIRBP,CUL4B,DCUN1D3,HMGN1,IL12A,IMPACT,KIAA0101,NDNL2,NFATC4,PBK,PRKAA1,PTGS2,PTPRK,UBE2B,XPA,ZBTB1
GO:2000146	negative regulation of cell motility	38	253	0.0093	ENSP00000052754,ENSP00000211998,ENSP00000220772,ENSP00000223642,ENSP00000252593,ENSP00000261183,ENSP00000264867,ENSP00000265354,ENSP00000265362,ENSP00000272233,ENSP00000275815,ENSP00000302846,ENSP00000312150,ENSP00000325526,ENSP00000328181,ENSP00000331544,ENSP00000331897,ENSP00000337691,ENSP00000338185,ENSP00000345179,ENSP00000351059,ENSP00000352420,ENSP00000355866,ENSP00000357196,ENSP00000360269…	AIF1,APOD,BCL2,BST2,C5,CORO1C,CX3CR1,DACH1,DCN,DUSP10,EPHA1,FBLN1,IDH2,IFITM1,IL33,KLF4,LDLRAD4,MAPK15,NAV3,NOG,OSBPL8,PDCD10,PLCB1,PPARGC1A,PTEN,PTGER4,PTPRK,PTPRM,RGCC,RGN,RHOB,SEMA3A,SFRP1,SRF,TACSTD2,TRIB1,VCL,WNT11
GO:0006338	chromatin remodeling	27	156	0.0094	ENSP00000220913,ENSP00000245479,ENSP00000255120,ENSP00000273853,ENSP00000281453,ENSP00000283006,ENSP00000290130,ENSP00000309790,ENSP00000335463,ENSP00000336868,ENSP00000346997,ENSP00000348527,ENSP00000351947,ENSP00000357308,ENSP00000360133,ENSP00000360162,ENSP00000362441,ENSP00000369424,ENSP00000377601,ENSP00000379911,ENSP00000388648,ENSP00000394417,ENSP00000418734,ENSP00000430432,ENSP00000451000…	ANP32E,ATRX,CASC5,CENPA,CENPC,CENPH,CENPK,CENPL,CENPU,CENPW,CHD1,CHEK1,CHRAC1,HDAC2,HELLS,ITGB3BP,MIS18A,MIS18BP1,MORF4L2,MYSM1,NASP,RBBP7,SMARCA1,SMARCAD1,SOX9,SUV39H2,ZBTB1
GO:0034612	response to tumor necrosis factor	34	217	0.0094	ENSP00000064780,ENSP00000161863,ENSP00000216797,ENSP00000220772,ENSP00000228251,ENSP00000245817,ENSP00000248071,ENSP00000256104,ENSP00000264832,ENSP00000264867,ENSP00000282388,ENSP00000291232,ENSP00000294728,ENSP00000295522,ENSP00000306512,ENSP00000306991,ENSP00000319814,ENSP00000356438,ENSP00000356520,ENSP00000362179,ENSP00000367013,ENSP00000370010,ENSP00000370253,ENSP00000371693,ENSP00000375907…	BIRC2,CCL3,CCL3L3,CCL4,CCL4L1,CCL8,CLDN1,CXCL8,DHX9,FABP4,HAS2,ICAM1,KLF2,NFKBIA,NKX3-1,PCK1,PID1,PPARGC1A,PTGS2,RELT,SFRP1,SNRNP70,TMSB4X,TNFRSF13C,TNFRSF19,TNFRSF25,TNFSF9,VCAM1,YBX3,YTHDC2,ZC3H12A,ZFP36,ZFP36L1,ZFP36L2
GO:0071219	cellular response to molecule of bacterial origin	27	156	0.0094	ENSP00000216037,ENSP00000216727,ENSP00000216797,ENSP00000220751,ENSP00000225519,ENSP00000233156,ENSP00000263341,ENSP00000264832,ENSP00000264867,ENSP00000280154,ENSP00000296503,ENSP00000303231,ENSP00000306512,ENSP00000312002,ENSP00000312988,ENSP00000321203,ENSP00000337383,ENSP00000351059,ENSP00000354932,ENSP00000362179,ENSP00000365318,ENSP00000428924,ENSP00000433138,ENSP00000452780,ENSP00000469647…	B2M,CASP1,CCL3,CX3CR1,CXCL8,HAVCR2,HMGB2,ICAM1,IL12A,IL1B,LYN,NFKBIA,NFKBIB,NFKBIL1,NLRP3,PABPN1,PDCD4,PPARGC1A,RIPK2,SHPK,TFPI,TLR1,TNFAIP3,TNIP2,XBP1,ZC3H12A,ZFP36
GO:0000819	sister chromatid segregation	23	123	0.0095	ENSP00000217402,ENSP00000261597,ENSP00000263181,ENSP00000265148,ENSP00000273853,ENSP00000275517,ENSP00000286398,ENSP00000296509,ENSP00000313851,ENSP00000317144,ENSP00000349961,ENSP00000350447,ENSP00000354720,ENSP00000358925,ENSP00000363055,ENSP00000377793,ENSP00000389810,ENSP00000396704,ENSP00000404190,ENSP00000411532,ENSP00000427844,ENSP00000440402,ENSP00000453403	CDCA5,CENPC,CENPE,CEP57L1,CHMP4B,DDX11,DSN1,KIF18A,MAD2L1,NDC80,NUSAP1,PDS5B,PIBF1,PRC1,PSRC1,RACGAP1,SGOL2,SMC2,SMC3,SMC4,TOP2A,TOP2B,ZWINT
GO:0035239	tube morphogenesis	75	615	0.0095	ENSP00000005257,ENSP00000216037,ENSP00000220772,ENSP00000228682,ENSP00000231004,ENSP00000232424,ENSP00000235521,ENSP00000245323,ENSP00000245479,ENSP00000262738,ENSP00000264538,ENSP00000265354,ENSP00000268150,ENSP00000272233,ENSP00000272369,ENSP00000275815,ENSP00000278568,ENSP00000286301,ENSP00000294339,ENSP00000296543,ENSP00000299162,ENSP00000303315,ENSP00000303758,ENSP00000305416,ENSP00000306512…	AHI1,APLN,APOD,BAK1,BCL2,CELSR1,CSF1,CSF1R,CXCL8,DACT1,EFNB2,EGR3,EIF2AK3,EPHA1,EPHA7,FAT4,FGFR2,FOXC1,FOXN4,FZD2,GLI1,GLMN,HAS2,HEG1,HES1,HES5,HEY1,HEY2,HIF3A,IFT57,JMJD6,JUN,JUNB,KIF20B,KLF5,LEMD3,LHX2,LOX,LUZP1,MEIS1,MFGE8,NAA15,NFATC4,NKX3-1,NOG,NOTCH4,NR4A1,NR4A3,NRARP,NRXN1,PAK1,PDCD10,PGF,PTEN,PTGS2,RALA,RBM15,RBPJ,RHOB,S1PR1,SAT1,SFRP1,SOX9,SRF,STIL,TACSTD2,TAL1,THSD7A,TIPARP,VEZF1,WARS2,…
GO:0048608	reproductive structure development	54	405	0.0095	ENSP00000052754,ENSP00000201031,ENSP00000220772,ENSP00000221496,ENSP00000222725,ENSP00000228251,ENSP00000228606,ENSP00000228682,ENSP00000229179,ENSP00000232424,ENSP00000241261,ENSP00000241416,ENSP00000242208,ENSP00000244043,ENSP00000245479,ENSP00000255120,ENSP00000259008,ENSP00000263181,ENSP00000264832,ENSP00000266991,ENSP00000270861,ENSP00000284984,ENSP00000295228,ENSP00000296503,ENSP00000303315…	ACVR2A,ADAMTS1,AMH,ARID4A,ASPM,ATRX,BAK1,BCL2,BIRC2,BRCA2,BRIP1,CYP27B1,DCN,DHH,EOMES,FANCG,FGFR2,FOXC1,GLI1,HES1,HEY1,HEY2,HMGB2,ICAM1,ID4,ING2,INHBA,INHBB,JUNB,KIF18A,LFNG,LRRC6,MAMLD1,NASP,NEUROG1,NKX3-1,NOG,NUP107,PLK4,PTEN,PTGIS,PTGS2,RBM15,RBPJ,SF1,SFRP1,SOCS3,SOX9,STOX2,TFAP2C,TIPARP,TNFSF10,YBX3,ZFP36L1
GO:0016569	covalent chromatin modification	49	357	0.0096	ENSP00000216639,ENSP00000226319,ENSP00000247843,ENSP00000254079,ENSP00000254657,ENSP00000258281,ENSP00000264108,ENSP00000265339,ENSP00000266970,ENSP00000274026,ENSP00000296504,ENSP00000311816,ENSP00000314420,ENSP00000316578,ENSP00000320147,ENSP00000320566,ENSP00000334808,ENSP00000337976,ENSP00000339917,ENSP00000346148,ENSP00000346997,ENSP00000347602,ENSP00000349748,ENSP00000351947,ENSP00000358862…	ARID4A,BRCA2,C17orf96,CCNA2,CDK1,CDK2,CHD1,CHEK1,CUL4B,DOT1L,EZH2,HAT1,HDAC2,HDAC9,HELLS,ING3,JADE1,JMJD6,KANSL2,KDM2A,MBIP,MORF4L2,MSL1,MYSM1,PCGF6,PER1,PER2,PPP1R1B,PRKAA1,RBBP7,REST,RING1,RLF,RPS6KA5,RYBP,SAP30,SFPQ,SMARCAD1,SUV39H1,SUV39H2,SUZ12,TAF5L,TAF9B,TBL1XR1,UBE2B,UHRF1,USP16,VRK1,YEATS4
GO:0006469	negative regulation of protein kinase activity	38	254	0.0098	ENSP00000052754,ENSP00000215631,ENSP00000220772,ENSP00000226004,ENSP00000235382,ENSP00000239223,ENSP00000241014,ENSP00000248553,ENSP00000254079,ENSP00000256104,ENSP00000261233,ENSP00000263341,ENSP00000275815,ENSP00000280154,ENSP00000288368,ENSP00000288943,ENSP00000298573,ENSP00000312150,ENSP00000312411,ENSP00000319255,ENSP00000329418,ENSP00000330341,ENSP00000355866,ENSP00000358596,ENSP00000361021…	CAMK2N1,CDKN2D,CHORDC1,CISH,CORO1C,DCN,DNAJA1,DUSP1,DUSP10,DUSP16,DUSP2,DUSP3,DUSP5,EPHA1,FABP4,GADD45B,HSPB1,IL1B,IRAK3,LATS2,LYN,MAPK8IP1,MBIP,PDCD4,PKIA,PKIG,PPM1E,PPP1R1B,PREX2,PTEN,RGN,RGS2,SFRP1,SOCS1,SOCS2,SOCS3,TNFAIP3,TRIB1
GO:0050707	regulation of cytokine secretion	29	174	0.0099	ENSP00000216037,ENSP00000220751,ENSP00000223642,ENSP00000242465,ENSP00000258400,ENSP00000263339,ENSP00000263341,ENSP00000263642,ENSP00000286301,ENSP00000302846,ENSP00000308925,ENSP00000309757,ENSP00000312002,ENSP00000331544,ENSP00000333685,ENSP00000337383,ENSP00000354932,ENSP00000356042,ENSP00000356520,ENSP00000359385,ENSP00000362179,ENSP00000368664,ENSP00000370010,ENSP00000370842,ENSP00000371497…	C1QTNF3,C5,CASP1,CCL3,CSF1R,DHX9,EZR,FBLN1,FOXP1,GLMN,HAVCR2,HTR2B,IFIH1,IL1A,IL1B,IL33,LPL,LYN,MAPK11,NLRP3,PTGER4,RGCC,RIPK2,SRGN,TLR1,TLR10,TMSB4X,XBP1,ZC3H12A
GO:0051348	negative regulation of transferase activity	44	310	0.0099	ENSP00000052754,ENSP00000215631,ENSP00000220772,ENSP00000226004,ENSP00000229758,ENSP00000235382,ENSP00000239223,ENSP00000241014,ENSP00000248553,ENSP00000254079,ENSP00000256104,ENSP00000260950,ENSP00000261233,ENSP00000263341,ENSP00000275815,ENSP00000280154,ENSP00000288368,ENSP00000288943,ENSP00000296509,ENSP00000298573,ENSP00000300952,ENSP00000312150,ENSP00000312411,ENSP00000319255,ENSP00000326381…	CAMK2N1,CDKN2D,CHORDC1,CISH,CORO1C,DCN,DNAJA1,DUSP1,DUSP10,DUSP16,DUSP2,DUSP3,DUSP5,EIF4A2,EPHA1,FABP4,FBXO5,GADD45B,HSPB1,IL1B,IRAK3,LATS2,LYN,MAD2L1,MAPK8IP1,MBIP,MIDN,MSTN,PDCD4,PKIA,PKIG,PPM1E,PPP1R1B,PREX2,PTEN,RGN,RGS2,SFRP1,SOCS1,SOCS2,SOCS3,TNFAIP3,TRIB1,ZFP36
GO:0001934	positive regulation of protein phosphorylation	106	941	0.01	ENSP00000013125,ENSP00000025008,ENSP00000046794,ENSP00000056217,ENSP00000215631,ENSP00000216037,ENSP00000220751,ENSP00000222462,ENSP00000223642,ENSP00000232424,ENSP00000238682,ENSP00000239938,ENSP00000241014,ENSP00000241416,ENSP00000242208,ENSP00000245479,ENSP00000245907,ENSP00000250559,ENSP00000256897,ENSP00000258400,ENSP00000260950,ENSP00000261183,ENSP00000261900,ENSP00000262013,ENSP00000263341…	ACVR2A,ADRB2,AGER,AGT,AIF1,ARHGEF5,ATP2B4,BCL2,BRAT1,C3,C5,C8orf4,CARTPT,CCDC88A,CCL3,CCL3L3,CCL4,CCL4L1,CCL8,CCNH,CCNL1,CCNT1,CCNT2,CCR1,CDK1,CDK9,CENPE,CKS1B,CKS2,CNTN1,CSF1,CSF1R,DNAJC27,DUSP5,EGR1,EMP2,EPHA7,EZH2,FGFR2,FGFR3,GADD45B,GPR183,HAVCR2,HDAC2,HES1,HES5,HSP90AA1,HSPH1,HTR2A,HTR2B,ICAM1,IFNK,IL12A,IL1B,INHBA,INHBB,JUN,LCP2,LYN,MAP4K5,MAPK11,MAPK8IP1,MDFIC,MID1,MMD2,MSTN,NCAPG2,NEK1,NK…
GO:0042327	positive regulation of phosphorylation	110	984	0.0101	ENSP00000013125,ENSP00000025008,ENSP00000046794,ENSP00000056217,ENSP00000215631,ENSP00000216037,ENSP00000220751,ENSP00000222462,ENSP00000223642,ENSP00000232424,ENSP00000238682,ENSP00000239938,ENSP00000241014,ENSP00000241416,ENSP00000242208,ENSP00000245479,ENSP00000245907,ENSP00000250559,ENSP00000256897,ENSP00000258400,ENSP00000260950,ENSP00000261183,ENSP00000261900,ENSP00000262013,ENSP00000263341…	ACVR2A,ADRB2,AGER,AGT,AIF1,APLN,ARHGEF5,ATP2B4,BCL2,BRAT1,C3,C5,C8orf4,CARTPT,CCDC88A,CCL3,CCL3L3,CCL4,CCL4L1,CCL8,CCNH,CCNL1,CCNT1,CCNT2,CCR1,CDK1,CDK9,CENPE,CKS1B,CKS2,CNTN1,CSF1,CSF1R,DNAJC27,DUSP5,EGR1,EMP2,EPHA7,EZH2,FGFR2,FGFR3,GADD45B,GLMN,GPR183,HAVCR2,HDAC2,HES1,HES5,HSP90AA1,HSPH1,HTR2A,HTR2B,ICAM1,IFNK,IL12A,IL1B,INHBA,INHBB,JUN,LCP2,LYN,MAP4K5,MAPK11,MAPK8IP1,MDFIC,MID1,MMD2,MSTN,NCAP…
GO:0032873	negative regulation of stress-activated MAPK cascade	12	42	0.0102	ENSP00000220772,ENSP00000226004,ENSP00000241014,ENSP00000280154,ENSP00000314420,ENSP00000318687,ENSP00000337439,ENSP00000355866,ENSP00000356042,ENSP00000368880,ENSP00000369127,ENSP00000428489	DACT1,DNAJA1,DUSP10,DUSP3,EZR,FOXO1,HSPH1,MAPK8IP1,PBK,PDCD4,PER1,SFRP1
GO:0034080	CENP-A containing nucleosome assembly	12	42	0.0102	ENSP00000273853,ENSP00000281453,ENSP00000283006,ENSP00000290130,ENSP00000309790,ENSP00000335463,ENSP00000336868,ENSP00000348527,ENSP00000357308,ENSP00000360133,ENSP00000369424,ENSP00000379911	CASC5,CENPA,CENPC,CENPH,CENPK,CENPL,CENPU,CENPW,ITGB3BP,MIS18A,MIS18BP1,RBBP7
GO:0030336	negative regulation of cell migration	36	237	0.0104	ENSP00000052754,ENSP00000211998,ENSP00000220772,ENSP00000223642,ENSP00000252593,ENSP00000261183,ENSP00000264867,ENSP00000265354,ENSP00000265362,ENSP00000272233,ENSP00000275815,ENSP00000302846,ENSP00000312150,ENSP00000325526,ENSP00000328181,ENSP00000331897,ENSP00000337691,ENSP00000338185,ENSP00000345179,ENSP00000351059,ENSP00000352420,ENSP00000355866,ENSP00000357196,ENSP00000360269,ENSP00000361021…	AIF1,APOD,BCL2,BST2,C5,CORO1C,CX3CR1,DACH1,DCN,DUSP10,EPHA1,IDH2,IFITM1,IL33,KLF4,LDLRAD4,MAPK15,NAV3,NOG,OSBPL8,PDCD10,PLCB1,PPARGC1A,PTEN,PTGER4,PTPRK,PTPRM,RGCC,RHOB,SEMA3A,SFRP1,SRF,TACSTD2,TRIB1,VCL,WNT11
GO:1903039	positive regulation of leukocyte cell-cell adhesion	32	202	0.011	ENSP00000216037,ENSP00000219150,ENSP00000220751,ENSP00000232424,ENSP00000245817,ENSP00000263341,ENSP00000264832,ENSP00000278568,ENSP00000291232,ENSP00000294728,ENSP00000303231,ENSP00000306991,ENSP00000312002,ENSP00000313875,ENSP00000318057,ENSP00000318687,ENSP00000325663,ENSP00000329418,ENSP00000337383,ENSP00000354532,ENSP00000355866,ENSP00000356030,ENSP00000364210,ENSP00000365227,ENSP00000365817…	AGER,AIF1,CD46,CD55,CD83,CDC42,CORO1A,DUSP10,EGR3,HAS2,HAVCR2,HES1,HLA-E,HSPD1,HSPH1,ICAM1,IL12A,IL1B,LYN,NFKBID,NFKBIZ,NLRP3,NR4A3,PAK1,PNP,RIPK2,SOCS1,TNFRSF13C,TNFSF9,VCAM1,XBP1,ZBTB1
GO:0045638	negative regulation of myeloid cell differentiation	19	93	0.0111	ENSP00000216797,ENSP00000220772,ENSP00000242208,ENSP00000272369,ENSP00000281961,ENSP00000294339,ENSP00000296777,ENSP00000312150,ENSP00000331305,ENSP00000344242,ENSP00000346886,ENSP00000358799,ENSP00000387007,ENSP00000388402,ENSP00000428924,ENSP00000453793,ENSP00000469647,ENSP00000477908,ENSP00000481012	CARTPT,CCL3,GABPA,GAS2L1,INHBA,LRRC17,LYN,MEIS1,MEIS2,NCAPG2,NFKBIA,RBM15,SFRP1,TAL1,TMEM178A,TOB2,TRIB1,ZFP36,ZFP36L1
GO:0071216	cellular response to biotic stimulus	29	176	0.0113	ENSP00000216037,ENSP00000216727,ENSP00000216797,ENSP00000220751,ENSP00000225519,ENSP00000233156,ENSP00000263341,ENSP00000264832,ENSP00000264867,ENSP00000280154,ENSP00000296503,ENSP00000303231,ENSP00000306512,ENSP00000307235,ENSP00000312002,ENSP00000312988,ENSP00000321203,ENSP00000337383,ENSP00000351059,ENSP00000354932,ENSP00000356156,ENSP00000362179,ENSP00000365318,ENSP00000428924,ENSP00000433138…	B2M,CASP1,CCL3,CX3CR1,CXCL8,EIF2AK3,HAVCR2,HMGB2,ICAM1,IL12A,IL1B,LYN,NFKBIA,NFKBIB,NFKBIL1,NLRP3,PABPN1,PDCD4,PPARGC1A,PPP1R15B,RIPK2,SHPK,TFPI,TLR1,TNFAIP3,TNIP2,XBP1,ZC3H12A,ZFP36
GO:0030154	cell differentiation	327	3457	0.0114	ENSP00000062104,ENSP00000161863,ENSP00000211998,ENSP00000215631,ENSP00000216037,ENSP00000220772,ENSP00000221452,ENSP00000221496,ENSP00000222329,ENSP00000222462,ENSP00000222725,ENSP00000225512,ENSP00000225792,ENSP00000226279,ENSP00000228682,ENSP00000229758,ENSP00000232424,ENSP00000234313,ENSP00000235382,ENSP00000235521,ENSP00000238558,ENSP00000238682,ENSP00000239938,ENSP00000242140,ENSP00000242208…	ADAMTSL4,ADNP2,ADRB2,AGER,AGT,AHI1,ALCAM,AMH,ANLN,APOD,ARC,ARHGAP33,ARID4A,ARL4A,ARX,ASPM,ATF3,ATRX,AVPR1A,B2M,BAK1,BCHE,BCL2,BEX1,BIN1,BRCA2,BRIP1,BSCL2,BTG2,C17orf96,C1QTNF3,C9orf72,CACYBP,CASC5,CASP9,CASQ1,CCDC88A,CCL3,CD38,CDC42,CDH23,CDHR1,CDK1,CELSR1,CENPF,CEP131,CEP152,CHL1,CHRDL2,CHSY1,CLCN2,CLDN1,CNTN1,COL11A1,CORO1C,CPLX2,CRYGD,CSF1,CSF1R,CSPG5,CSRP2,CTBP2,CUL4B,CX3CR1,DAAM2,DDX5,DDX6,D…
GO:0042026	protein refolding	7	14	0.0117	ENSP00000310219,ENSP00000335153,ENSP00000364801,ENSP00000364802,ENSP00000373620,ENSP00000378324,ENSP00000452780	B2M,DNAJA4,HSP90AA1,HSPA1A,HSPA1B,HSPA6,HSPD1
GO:0048514	blood vessel morphogenesis	51	381	0.0119	ENSP00000216037,ENSP00000231004,ENSP00000232424,ENSP00000235521,ENSP00000245323,ENSP00000265354,ENSP00000268150,ENSP00000272233,ENSP00000272369,ENSP00000275815,ENSP00000294339,ENSP00000296543,ENSP00000303315,ENSP00000305416,ENSP00000306512,ENSP00000306991,ENSP00000307235,ENSP00000308369,ENSP00000311502,ENSP00000318057,ENSP00000325526,ENSP00000328181,ENSP00000338272,ENSP00000345179,ENSP00000345206…	APLN,APOD,BAK1,CXCL8,EFNB2,EGR3,EIF2AK3,EPHA1,FGFR2,FOXC1,GLMN,HAS2,HEG1,HES1,HEY1,HEY2,HIF3A,JMJD6,JUN,JUNB,KLF5,LEMD3,LOX,MEIS1,MFGE8,NAA15,NFATC4,NOG,NOTCH4,NR4A1,NRARP,NRXN1,PDCD10,PGF,PTEN,PTGS2,RBM15,RBPJ,RHOB,S1PR1,SAT1,SRF,TAL1,THSD7A,TIPARP,VEZF1,WARS2,WNT11,XBP1,ZC3H12A,ZFP36L1
GO:0051052	regulation of DNA metabolic process	51	381	0.0119	ENSP00000228682,ENSP00000230056,ENSP00000239223,ENSP00000247815,ENSP00000261600,ENSP00000262315,ENSP00000264867,ENSP00000265140,ENSP00000265339,ENSP00000266970,ENSP00000274054,ENSP00000281623,ENSP00000290130,ENSP00000297423,ENSP00000313171,ENSP00000313199,ENSP00000317334,ENSP00000317872,ENSP00000332791,ENSP00000332915,ENSP00000333836,ENSP00000335153,ENSP00000337691,ENSP00000338728,ENSP00000343741…	ANKRD32,ATAD5,ATR,ATRX,BRCA2,CACYBP,CCDC88A,CDK1,CDK2,CDK9,CHEK1,CHTF18,CXorf57,DACH1,DDX11,DHX9,DNA2,DUSP1,FBXO4,FIGN,GLI1,GMNN,H2AFX,HELB,HNRNPA2B1,HNRNPD,HSP90AA1,JUN,KLF4,KLHL15,LMNA,MAPK15,MIS18A,NAF1,PARPBP,PPARGC1A,PPP4R2,RBBP6,RFC4,RFC5,RGCC,RGN,RLF,SMARCAD1,SMC3,SPIDR,TCP1,THOC1,TSPYL2,UBE2B,UHRF1
GO:0002694	regulation of leukocyte activation	60	470	0.012	ENSP00000004531,ENSP00000203629,ENSP00000216037,ENSP00000219150,ENSP00000220751,ENSP00000220772,ENSP00000225519,ENSP00000226004,ENSP00000226279,ENSP00000232424,ENSP00000241014,ENSP00000242208,ENSP00000245414,ENSP00000245817,ENSP00000261600,ENSP00000263341,ENSP00000278568,ENSP00000282388,ENSP00000284637,ENSP00000291232,ENSP00000294728,ENSP00000303231,ENSP00000312002,ENSP00000313171,ENSP00000313875…	AGER,AIF1,ATAD5,BCL2,CD38,CD46,CD55,CD83,CDC42,CORO1A,DUSP10,DUSP3,EGR3,FOXJ1,GLMN,GPR183,HAVCR2,HES1,HLA-E,HSPD1,HSPH1,IL12A,IL13RA2,IL1B,IL33,INHBA,IRF1,LAG3,LDLR,LYN,MAPK8IP1,NFATC2,NFKBID,NFKBIZ,NLRP3,NR4A3,NRARP,PAK1,PIBF1,PLSCR1,PNP,RIPK2,SFRP1,SH3RF1,SHPK,SLC39A10,SLC7A2,SOCS1,THOC1,TIGIT,TNFAIP3,TNFRSF13C,TNFSF9,TNIP2,VCAM1,XBP1,ZBTB1,ZC3H12A,ZFP36L1,ZFP36L2
GO:0051249	regulation of lymphocyte activation	53	401	0.0121	ENSP00000203629,ENSP00000216037,ENSP00000219150,ENSP00000220751,ENSP00000220772,ENSP00000226004,ENSP00000226279,ENSP00000232424,ENSP00000241014,ENSP00000242208,ENSP00000245414,ENSP00000245817,ENSP00000261600,ENSP00000263341,ENSP00000278568,ENSP00000282388,ENSP00000284637,ENSP00000291232,ENSP00000294728,ENSP00000303231,ENSP00000312002,ENSP00000313171,ENSP00000313875,ENSP00000317144,ENSP00000318057…	AGER,AIF1,ATAD5,BCL2,CD38,CD46,CD55,CD83,CDC42,CORO1A,DUSP10,DUSP3,EGR3,FOXJ1,GLMN,GPR183,HAVCR2,HES1,HLA-E,HSPD1,HSPH1,IL12A,IL1B,INHBA,IRF1,LAG3,LYN,MAPK8IP1,NFATC2,NFKBID,NFKBIZ,NLRP3,NRARP,PAK1,PIBF1,PNP,RIPK2,SFRP1,SH3RF1,SLC39A10,SOCS1,THOC1,TIGIT,TNFAIP3,TNFRSF13C,TNFSF9,TNIP2,VCAM1,XBP1,ZBTB1,ZC3H12A,ZFP36L1,ZFP36L2
GO:0000281	mitotic cytokinesis	13	50	0.0123	ENSP00000217402,ENSP00000261647,ENSP00000265748,ENSP00000272233,ENSP00000301633,ENSP00000336868,ENSP00000348984,ENSP00000367276,ENSP00000369497,ENSP00000369614,ENSP00000404190,ENSP00000410452,ENSP00000453403	ANLN,BIRC5,BRCA2,CENPA,CHMP4B,CKAP2,CNTROB,NUSAP1,RACGAP1,RHOB,SON,STMN1,TTC19
GO:0048545	response to steroid hormone	45	324	0.0123	ENSP00000225792,ENSP00000226279,ENSP00000231004,ENSP00000233156,ENSP00000238682,ENSP00000239223,ENSP00000245919,ENSP00000251871,ENSP00000258873,ENSP00000260950,ENSP00000264381,ENSP00000264832,ENSP00000264867,ENSP00000282388,ENSP00000295522,ENSP00000296503,ENSP00000297347,ENSP00000299178,ENSP00000306245,ENSP00000310006,ENSP00000311196,ENSP00000311816,ENSP00000324270,ENSP00000330237,ENSP00000338330…	ACSBG1,AIF1,ATP1A2,AVPR1A,BCHE,BCL2,CASP9,CD38,CLDN1,DDX5,DNAJA1,DUSP1,FBXO32,FOS,FOSB,FOXO1,HMGB2,ICAM1,KLF9,LOX,MED17,MED30,MSTN,NKX3-1,NPAS4,NR1D2,NR2E1,NR4A1,NR4A2,NR4A3,OXTR,PAQR6,PAQR8,PGRMC2,PMEPA1,PPARGC1A,PTGS2,RBBP7,REST,RORB,TFPI,TGFB3,ZFP36,ZFP36L1,ZFP36L2
GO:0010608	posttranscriptional regulation of gene expression	57	441	0.0124	ENSP00000200453,ENSP00000216554,ENSP00000221419,ENSP00000228251,ENSP00000232905,ENSP00000235382,ENSP00000248553,ENSP00000254657,ENSP00000274054,ENSP00000281623,ENSP00000282388,ENSP00000284202,ENSP00000290551,ENSP00000296215,ENSP00000304051,ENSP00000304697,ENSP00000307235,ENSP00000313199,ENSP00000314420,ENSP00000316042,ENSP00000326381,ENSP00000334808,ENSP00000339245,ENSP00000346694,ENSP00000348722…	BTG2,CIRBP,CNOT6,DDX6,DHFR,DHX9,DIO2,DIS3,DNAJC1,DNAJC24,DPH3,EIF1B,EIF2AK3,EIF4A2,EIF5,ENC1,ETF1,EXOSC8,EXOSC9,FBXO4,HNRNPA0,HNRNPA2B1,HNRNPD,HNRNPL,HSPA1A,HSPB1,IMPACT,MAGOH,MYD88,NAF1,NGDN,NGRN,PER1,PER2,PPP1R15A,PPP1R15B,PSTK,PUS7,RBM3,RBM4,RBM8A,RGS2,RNF139,SAMD4A,SNIP1,SRRT,TOB1,TPR,UBB,UBC,USP16,YBX3,YTHDC1,ZC3H12A,ZFP36,ZFP36L1,ZFP36L2
GO:0030155	regulation of cell adhesion	75	623	0.0124	ENSP00000203629,ENSP00000216037,ENSP00000219150,ENSP00000220751,ENSP00000220772,ENSP00000226004,ENSP00000232424,ENSP00000245414,ENSP00000245479,ENSP00000245817,ENSP00000258526,ENSP00000263341,ENSP00000264187,ENSP00000264832,ENSP00000265354,ENSP00000275815,ENSP00000278568,ENSP00000291232,ENSP00000294489,ENSP00000294728,ENSP00000303231,ENSP00000305416,ENSP00000306512,ENSP00000306991,ENSP00000307259…	ABAT,AGER,AIF1,APOD,BCL2,CD46,CD55,CD83,CDC42,COL16A1,CORO1A,CORO1C,CSF1,CXCL8,DUSP10,DUSP3,EGR3,EMP2,EPHA1,EPHA7,FBLN1,FOXJ1,GLMN,HAS2,HAVCR2,HES1,HLA-E,HSPD1,HSPH1,ICAM1,IL12A,IL1B,IRF1,JAM2,KLF4,LAG3,LAMA3,LYN,MUC1,MYADM,NET1,NFKBID,NFKBIZ,NID1,NLRP3,NR4A3,NRARP,P2RY12,PAK1,PDPN,PLAU,PLXNC1,PNP,PPAP2B,PTEN,RGCC,RIPK2,RND1,ROCK1,S1PR1,SFRP1,SLK,SOCS1,SOX9,SPOCK2,SRF,TACSTD2,TIGIT,TNFRSF13C,TNFS…
GO:0034599	cellular response to oxidative stress	34	222	0.0124	ENSP00000216037,ENSP00000222462,ENSP00000248071,ENSP00000262198,ENSP00000264376,ENSP00000264867,ENSP00000266970,ENSP00000272233,ENSP00000274026,ENSP00000284202,ENSP00000306245,ENSP00000313199,ENSP00000320147,ENSP00000344479,ENSP00000346148,ENSP00000347134,ENSP00000357196,ENSP00000360266,ENSP00000362179,ENSP00000363804,ENSP00000364801,ENSP00000364802,ENSP00000365227,ENSP00000368880,ENSP00000376352…	ADNP2,AIF1,BCL2,CCNA2,CDK1,CDK2,CRYGD,EZH2,FOS,FOXO1,HDAC2,HNRNPD,HSPA1A,HSPA1B,IMPACT,JUN,KLF2,KLF4,NET1,NR4A2,PDCD10,PDGFD,PDK1,PPARGC1A,PRKAA1,PTPRK,RBM11,RHOB,SLC8A1,SOD2,TNFAIP3,WNT16,XBP1,ZC3H12A
GO:0043486	histone exchange	14	57	0.0124	ENSP00000255120,ENSP00000273853,ENSP00000281453,ENSP00000283006,ENSP00000290130,ENSP00000309790,ENSP00000335463,ENSP00000336868,ENSP00000348527,ENSP00000357308,ENSP00000360133,ENSP00000369424,ENSP00000379911,ENSP00000463154	ANP32E,CASC5,CENPA,CENPC,CENPH,CENPK,CENPL,CENPU,CENPW,ITGB3BP,MIS18A,MIS18BP1,NASP,RBBP7
GO:0045137	development of primary sexual characteristics	32	204	0.0124	ENSP00000201031,ENSP00000220772,ENSP00000221496,ENSP00000222725,ENSP00000228251,ENSP00000229179,ENSP00000241261,ENSP00000241416,ENSP00000242208,ENSP00000245479,ENSP00000255120,ENSP00000259008,ENSP00000263181,ENSP00000264832,ENSP00000266991,ENSP00000284984,ENSP00000295228,ENSP00000296503,ENSP00000307183,ENSP00000347602,ENSP00000356379,ENSP00000362441,ENSP00000366604,ENSP00000367910,ENSP00000369497…	ACVR2A,ADAMTS1,AMH,ARID4A,ASPM,ATRX,BCL2,BRCA2,BRIP1,DACH1,DHH,FANCG,FOXC1,HMGB2,ICAM1,ING2,INHBA,INHBB,KIF18A,LFNG,LRRC6,MAMLD1,NASP,NKX3-1,NUP107,SF1,SFRP1,SOX9,TFAP2C,TIPARP,TNFSF10,YBX3
GO:0006979	response to oxidative stress	50	373	0.0126	ENSP00000216037,ENSP00000222462,ENSP00000226279,ENSP00000239223,ENSP00000248071,ENSP00000251595,ENSP00000256015,ENSP00000262198,ENSP00000264376,ENSP00000264867,ENSP00000266970,ENSP00000272233,ENSP00000274026,ENSP00000284202,ENSP00000306245,ENSP00000313199,ENSP00000320147,ENSP00000344479,ENSP00000345179,ENSP00000346148,ENSP00000347134,ENSP00000356156,ENSP00000356438,ENSP00000357196,ENSP00000360266…	ADNP2,AIF1,APOD,BAK1,BCL2,BTG1,CCNA2,CD38,CDK1,CDK2,CRYAB,CRYGD,DUSP1,EZH2,FOS,FOXO1,HBA2,HDAC2,HNRNPD,HSPA1A,HSPA1B,IMPACT,IPCEF1,JUN,KLF2,KLF4,LDHA,NET1,NR4A2,NR4A3,PDCD10,PDGFD,PDK1,PDLIM1,PPARGC1A,PPP1R15B,PRKAA1,PSIP1,PTGS2,PTPRK,RBM11,RHOB,SLC8A1,SOD2,TNFAIP3,TRA2B,WNT16,XBP1,XPA,ZC3H12A
GO:0010638	positive regulation of organelle organization	68	552	0.0126	ENSP00000052754,ENSP00000056217,ENSP00000216037,ENSP00000220772,ENSP00000234313,ENSP00000238682,ENSP00000241261,ENSP00000249014,ENSP00000256544,ENSP00000257287,ENSP00000260453,ENSP00000263339,ENSP00000263341,ENSP00000264832,ENSP00000264867,ENSP00000265140,ENSP00000265339,ENSP00000267569,ENSP00000270861,ENSP00000274054,ENSP00000274364,ENSP00000275034,ENSP00000275517,ENSP00000275815,ENSP00000278568…	ADRB2,ANKRD32,ARHGEF5,ATR,ATRX,BAK1,BCL2,BIN1,BIRC5,CCDC88A,CCP110,CDC42,CDC42EP1,CDC42EP3,CDC42EP4,CDCA5,CDK9,CEP135,CHTOP,CNOT6,DCN,DDX11,EPHA1,FBXO4,GPSM2,HNRNPA2B1,HNRNPD,HSPA1A,HSPA1B,ICAM1,IL1A,IL1B,ING2,IQGAP2,JDP2,KATNBL1,MAPK15,MNS1,MUC1,NAF1,NAV3,NEUROG1,NUSAP1,PAK1,PAXBP1,PHIP,PLCB1,PLEK,PLK4,POC1A,PPARGC1A,PPM1E,PRKAA1,PSRC1,RANBP3L,RGCC,RPS6KA5,SFPQ,SFRP1,SIVA1,TAL1,TCP1,TGFB3,TNFSF1…
GO:0009725	response to hormone	97	854	0.0127	ENSP00000005178,ENSP00000216037,ENSP00000220772,ENSP00000225792,ENSP00000226279,ENSP00000231004,ENSP00000233156,ENSP00000238682,ENSP00000239223,ENSP00000239938,ENSP00000241261,ENSP00000242208,ENSP00000242480,ENSP00000244020,ENSP00000245919,ENSP00000250559,ENSP00000251871,ENSP00000252818,ENSP00000255120,ENSP00000256015,ENSP00000258873,ENSP00000259008,ENSP00000260950,ENSP00000263181,ENSP00000264381…	ACSBG1,AGT,AIF1,ATP1A2,AVPR1A,BCHE,BCL2,BRIP1,BTG1,BTG2,CACYBP,CASP9,CCNA2,CD38,CLDN1,CRHR2,CRYAB,DDX5,DHH,DNAJA1,DUSP1,EGR1,EGR2,ENHO,EZH2,FBXO32,FOS,FOSB,FOXO1,GAS2L1,GPR22,HDAC9,HMGB2,HNRNPD,ICAM1,INHBA,INHBB,JUN,JUNB,JUND,KIF18A,KLF9,LATS2,LOX,LYN,LYPD1,MED17,MED30,MSTN,NASP,NKX3-1,NPAS4,NR1D2,NR2E1,NR4A1,NR4A2,NR4A3,OXTR,PAK1,PAQR6,PAQR8,PCK1,PDK4,PGF,PGRMC2,PHIP,PID1,PLCB1,PLN,PMEPA1,PPARGC…
GO:0071229	cellular response to acid chemical	31	196	0.013	ENSP00000005178,ENSP00000216037,ENSP00000220772,ENSP00000225512,ENSP00000239938,ENSP00000245479,ENSP00000248071,ENSP00000262198,ENSP00000264867,ENSP00000265723,ENSP00000295522,ENSP00000298223,ENSP00000299178,ENSP00000302846,ENSP00000313199,ENSP00000319814,ENSP00000325526,ENSP00000346148,ENSP00000362179,ENSP00000362776,ENSP00000363804,ENSP00000366093,ENSP00000375907,ENSP00000376865,ENSP00000388910…	ABCB4,ADNP2,AVPR1A,CLDN1,COL16A1,EGR1,FGFR2,FOLR2,HDAC2,HNRNPD,KLF2,KLF4,LDLR,LYN,NFATC4,PCK1,PDGFD,PDK4,PID1,PPARGC1A,PRKAA1,PTGER4,RORB,SESN3,SFRP1,SNRNP70,SOX9,WNT11,WNT3,XBP1,ZC3H12A
GO:0098813	nuclear chromosome segregation	31	196	0.013	ENSP00000217402,ENSP00000259008,ENSP00000261597,ENSP00000263181,ENSP00000265148,ENSP00000265339,ENSP00000273853,ENSP00000275517,ENSP00000286398,ENSP00000296509,ENSP00000297596,ENSP00000308369,ENSP00000313851,ENSP00000317144,ENSP00000335463,ENSP00000349961,ENSP00000350447,ENSP00000354720,ENSP00000355922,ENSP00000358813,ENSP00000358925,ENSP00000363055,ENSP00000377536,ENSP00000377793,ENSP00000389810…	BRIP1,CASC5,CDCA5,CENPC,CENPE,CENPF,CEP57L1,CHMP4B,DDX11,DSN1,GEM,KIF18A,LEMD3,MAD2L1,NDC80,NUSAP1,PDS5B,PIBF1,PRC1,PSRC1,PTTG1,RACGAP1,SGOL2,SMC2,SMC3,SMC4,TOP2A,TOP2B,TTK,UBE2B,ZWINT
GO:0051704	multi-organism process	220	2222	0.0131	ENSP00000005257,ENSP00000052754,ENSP00000064780,ENSP00000161863,ENSP00000216037,ENSP00000216727,ENSP00000216797,ENSP00000217402,ENSP00000219255,ENSP00000220751,ENSP00000221496,ENSP00000222553,ENSP00000225512,ENSP00000225519,ENSP00000226279,ENSP00000227752,ENSP00000228251,ENSP00000228606,ENSP00000228682,ENSP00000229179,ENSP00000229758,ENSP00000233156,ENSP00000235382,ENSP00000238682,ENSP00000241416…	ABAT,ACVR2A,ADAM28,ADAMTS1,AGT,AMH,ARID4A,ASPM,ATP2B4,ATRX,AVPR1A,AZIN2,B2M,BAK1,BCL2,BIN1,BRCA2,BRIP1,BST2,BTBD17,BTG1,C3,CASC5,CASP1,CASP9,CCL3,CCL4,CCL8,CCNA2,CCNT1,CCNT2,CD38,CD46,CD55,CDC42,CDK1,CENPA,CENPU,CEP131,CHD1,CHMP4B,CLDN1,CLEC7A,CLGN,COL16A1,CREBZF,CTBP2,CX3CR1,CXCL2,CXCL3,CXCL8,CYP27B1,DACH1,DCN,DDX11,DDX6,DHH,DHX9,DIAPH3,DNAJA1,DUSP10,DYRK1A,EFNB2,EIF4A1,EIF4A2,ELMO1,EMP2,EQTN,FA…
GO:0001666	response to hypoxia	41	288	0.0132	ENSP00000220772,ENSP00000226279,ENSP00000238682,ENSP00000239938,ENSP00000244043,ENSP00000259008,ENSP00000264832,ENSP00000264867,ENSP00000265354,ENSP00000274026,ENSP00000278568,ENSP00000294728,ENSP00000304697,ENSP00000319814,ENSP00000337976,ENSP00000344479,ENSP00000345206,ENSP00000346148,ENSP00000346997,ENSP00000356438,ENSP00000356790,ENSP00000357283,ENSP00000360305,ENSP00000361021,ENSP00000361850…	ABAT,AGER,ATP1B1,BCL2,BIRC2,BRIP1,CASP1,CCNA2,CD38,CRYAB,EGR1,HIF3A,ICAM1,LDHA,LMNA,NKX3-1,NR4A2,PAK1,PCK1,PDK1,PDLIM1,PGF,PLAU,PPARGC1A,PRKAA1,PTEN,PTGIS,PTGS2,RBPJ,RGCC,SCFD1,SFRP1,SLC8A1,SRF,SUV39H1,SUV39H2,TGFB3,UBB,UBC,VCAM1,ZFP36L1
GO:0070373	negative regulation of ERK1 and ERK2 cascade	15	65	0.0135	ENSP00000216037,ENSP00000226004,ENSP00000239223,ENSP00000266085,ENSP00000331544,ENSP00000335285,ENSP00000344352,ENSP00000355866,ENSP00000356042,ENSP00000361021,ENSP00000363804,ENSP00000364219,ENSP00000428924,ENSP00000442786,ENSP00000451712	ATF3,C1QL4,CAMK2N1,DUSP1,DUSP10,DUSP3,EZR,FBLN1,KLF4,LMO3,LYN,NDRG2,PTEN,TIMP3,XBP1
GO:0006986	response to unfolded protein	26	153	0.0136	ENSP00000216037,ENSP00000233893,ENSP00000248553,ENSP00000249356,ENSP00000254322,ENSP00000287652,ENSP00000306512,ENSP00000307235,ENSP00000310219,ENSP00000318687,ENSP00000326813,ENSP00000335153,ENSP00000344352,ENSP00000357283,ENSP00000359799,ENSP00000359976,ENSP00000363591,ENSP00000364591,ENSP00000364802,ENSP00000365938,ENSP00000368477,ENSP00000369127,ENSP00000373620,ENSP00000409555,ENSP00000414398…	ATF3,BAK1,CTH,CXCL8,DDX11,DNAJA1,DNAJB1,DNAJB11,DNAJB4,DNAJB9,EIF2AK3,HERPUD1,HSP90AA1,HSPA1A,HSPA6,HSPB1,HSPD1,HSPE1,HSPH1,LMNA,SERP2,TATDN2,TSPYL2,UGGT2,XBP1,YOD1
GO:0036293	response to decreased oxygen levels	42	298	0.0136	ENSP00000220772,ENSP00000226279,ENSP00000238682,ENSP00000239938,ENSP00000244043,ENSP00000259008,ENSP00000264832,ENSP00000264867,ENSP00000265354,ENSP00000274026,ENSP00000278568,ENSP00000294728,ENSP00000304697,ENSP00000319814,ENSP00000324270,ENSP00000337976,ENSP00000344479,ENSP00000345206,ENSP00000346148,ENSP00000346997,ENSP00000356438,ENSP00000356790,ENSP00000357283,ENSP00000360305,ENSP00000361021…	ABAT,AGER,ATP1B1,BCL2,BIRC2,BRIP1,CASP1,CCNA2,CD38,CRYAB,EGR1,HIF3A,ICAM1,LDHA,LMNA,NKX3-1,NR4A2,OXTR,PAK1,PCK1,PDK1,PDLIM1,PGF,PLAU,PPARGC1A,PRKAA1,PTEN,PTGIS,PTGS2,RBPJ,RGCC,SCFD1,SFRP1,SLC8A1,SRF,SUV39H1,SUV39H2,TGFB3,UBB,UBC,VCAM1,ZFP36L1
GO:0070498	interleukin-1-mediated signaling pathway	13	51	0.0138	ENSP00000216797,ENSP00000220751,ENSP00000239938,ENSP00000261233,ENSP00000263339,ENSP00000263341,ENSP00000267460,ENSP00000304697,ENSP00000321203,ENSP00000338185,ENSP00000401399,ENSP00000441543,ENSP00000479667	EGR1,IL1A,IL1B,IRAK3,MYD88,NFKBIA,PELI2,PLCB1,RIPK2,RPS6KA5,TNIP2,UBB,UBC
GO:0006259	DNA metabolic process	89	773	0.014	ENSP00000220913,ENSP00000230056,ENSP00000240488,ENSP00000242108,ENSP00000243903,ENSP00000247815,ENSP00000251108,ENSP00000255120,ENSP00000256897,ENSP00000259008,ENSP00000260947,ENSP00000261593,ENSP00000261600,ENSP00000262315,ENSP00000265140,ENSP00000265339,ENSP00000266970,ENSP00000272091,ENSP00000275053,ENSP00000275517,ENSP00000281623,ENSP00000287652,ENSP00000290551,ENSP00000296503,ENSP00000297423…	ACTR5,ALKBH2,ANKRD32,ATAD5,ATR,ATRX,BARD1,BRCA2,BRIP1,BTG2,C9orf142,CCDC88A,CCNH,CDADC1,CDC45,CDCA5,CDK1,CDK2,CDK9,CDKN2D,CENPF,CHEK1,CHRAC1,CHTF18,CUL4B,DDX11,DHX9,DNA2,DOT1L,DUT,EEPD1,ERI2,EZH2,FAM111A,FANCG,FANCL,FBXO4,FOS,GMNN,H2AFX,HELB,HELLS,HMGB2,HMGB3,HMGN1,HSP90AA1,HSPD1,KDM2A,KIAA0101,LIN9,MMS22L,MND1,MORF4L2,NABP1,NASP,NDNL2,NFIA,NSMCE4A,PARPBP,PDS5B,PRIM1,PTTG1,RBBP6,RBBP7,RBBP8,RBM17…
GO:0002683	negative regulation of immune system process	55	425	0.0141	ENSP00000203629,ENSP00000216797,ENSP00000220772,ENSP00000223642,ENSP00000226004,ENSP00000232424,ENSP00000238682,ENSP00000242208,ENSP00000245414,ENSP00000245479,ENSP00000252593,ENSP00000261233,ENSP00000261600,ENSP00000272369,ENSP00000281961,ENSP00000294339,ENSP00000296777,ENSP00000302846,ENSP00000312002,ENSP00000312150,ENSP00000317144,ENSP00000323880,ENSP00000329418,ENSP00000331305,ENSP00000338185…	APOD,BST2,C5,CARTPT,CCL3,CD55,DUSP10,DUSP3,EZR,FOXJ1,GABPA,GAS2L1,GLMN,HAVCR2,HES1,HES5,HLA-E,IL13RA2,IL33,INHBA,IRAK3,IRF1,LAG3,LDLR,LRRC17,LYN,MEIS1,MEIS2,N4BP2L2,NCAPG2,NFKBIA,NFKBID,NFKBIL1,NRARP,PIBF1,PLCB1,PLCL2,PTGER4,RBM15,SERPINB9,SFRP1,SOCS1,SOX9,TAL1,TGFB3,THOC1,TIGIT,TMEM178A,TNFAIP3,TOB2,TRIB1,TSPAN6,ZC3H12A,ZFP36,ZFP36L1
GO:0007423	sensory organ development	64	515	0.0141	ENSP00000222462,ENSP00000230381,ENSP00000232424,ENSP00000238558,ENSP00000238682,ENSP00000242208,ENSP00000242994,ENSP00000245479,ENSP00000259365,ENSP00000262738,ENSP00000264376,ENSP00000265354,ENSP00000265593,ENSP00000265944,ENSP00000268459,ENSP00000272369,ENSP00000274026,ENSP00000283415,ENSP00000299162,ENSP00000313851,ENSP00000317580,ENSP00000323901,ENSP00000326759,ENSP00000328181,ENSP00000339004…	AHI1,ATP2B4,BAK1,BCL2,CCNA2,CDH23,CELSR1,CLCN2,COL11A1,CRYAB,CRYGD,DFNB31,FAT4,FBN2,FGFR2,FOXC1,FOXG1,FOXN4,FZD2,GJB6,GSC,HDAC2,HES1,HES5,HEY2,HMGN1,INHBA,INSIG1,JMJD6,JUN,KLF4,LHX2,LPCAT1,LPPR4,LRIG3,MEIS1,MEIS2,MFAP2,MYO3A,NEUROD4,NEUROG1,NKD1,NOG,NPHP4,NR2E1,NR4A3,OSR2,PAX6,PDS5B,PRPH2,PTPRM,RBPJ,RING1,RORB,SKIL,SLC25A25,SOX3,SOX9,SRF,TGFB3,TGIF2,TMOD1,TOPORS,WNT16
GO:0031401	positive regulation of protein modification process	124	1149	0.0141	ENSP00000013125,ENSP00000025008,ENSP00000046794,ENSP00000056217,ENSP00000200453,ENSP00000215631,ENSP00000216037,ENSP00000220751,ENSP00000222462,ENSP00000223642,ENSP00000232424,ENSP00000238682,ENSP00000239938,ENSP00000241014,ENSP00000241416,ENSP00000242208,ENSP00000245479,ENSP00000245907,ENSP00000250559,ENSP00000256897,ENSP00000258400,ENSP00000260950,ENSP00000261183,ENSP00000261900,ENSP00000262013…	ACVR2A,ADRB2,AGER,AGT,AIF1,ARHGEF5,ATP2B4,BCL2,BIRC2,BRAT1,C3,C5,C8orf4,CAMTA1,CARTPT,CCDC88A,CCL3,CCL3L3,CCL4,CCL4L1,CCL8,CCNH,CCNL1,CCNT1,CCNT2,CCR1,CDK1,CDK9,CENPE,CHTOP,CKS1B,CKS2,CNTN1,CSF1,CSF1R,DCUN1D3,DNAJC27,DUSP5,DYRK1A,EGR1,EMP2,EPHA7,EZH2,FAM161A,FBXO4,FGFR2,FGFR3,GADD45B,GPR183,HAVCR2,HDAC2,HES1,HES5,HSP90AA1,HSPH1,HTR2A,HTR2B,ICAM1,IFNK,IL12A,IL1B,ING2,INHBA,INHBB,JDP2,JUN,LCP2,LYN,…
GO:0071539	protein localization to centrosome	8	20	0.0141	ENSP00000317144,ENSP00000327077,ENSP00000360944,ENSP00000377275,ENSP00000380911,ENSP00000393583,ENSP00000420180,ENSP00000451211	CCDC14,CEP131,CEP83,GOLGB1,NEDD1,PCM1,PIBF1,STIL
GO:0098727	maintenance of cell number	22	120	0.0141	ENSP00000220772,ENSP00000232424,ENSP00000245479,ENSP00000275815,ENSP00000282388,ENSP00000282892,ENSP00000285407,ENSP00000297347,ENSP00000320147,ENSP00000327077,ENSP00000328181,ENSP00000345206,ENSP00000354720,ENSP00000356379,ENSP00000357979,ENSP00000363804,ENSP00000367714,ENSP00000368880,ENSP00000388620,ENSP00000478754,ENSP00000480421,ENSP00000484803	ASPM,DDX6,EOMES,EPHA1,EZH2,FOXO1,FOXP1,HES1,HES5,KLF10,KLF4,MED21,MED30,NOG,NR2E1,PCM1,RBPJ,SFRP1,SMC3,SOX9,SRRT,ZFP36L2
GO:0006275	regulation of DNA replication	19	96	0.0142	ENSP00000228682,ENSP00000230056,ENSP00000262315,ENSP00000266970,ENSP00000317872,ENSP00000338728,ENSP00000343741,ENSP00000351185,ENSP00000354720,ENSP00000356520,ENSP00000356652,ENSP00000360266,ENSP00000362441,ENSP00000364591,ENSP00000369497,ENSP00000376272,ENSP00000378699,ENSP00000408295,ENSP00000482245	ATR,ATRX,BRCA2,CACYBP,CCDC88A,CDK1,CDK2,CHTF18,DACH1,DHX9,DNA2,GLI1,GMNN,JUN,RBBP6,RFC4,RFC5,SMC3,TSPYL2
GO:0016570	histone modification	47	347	0.0142	ENSP00000216639,ENSP00000226319,ENSP00000247843,ENSP00000254079,ENSP00000254657,ENSP00000258281,ENSP00000264108,ENSP00000265339,ENSP00000266970,ENSP00000274026,ENSP00000296504,ENSP00000311816,ENSP00000314420,ENSP00000316578,ENSP00000320147,ENSP00000320566,ENSP00000334808,ENSP00000337976,ENSP00000339917,ENSP00000346148,ENSP00000346997,ENSP00000347602,ENSP00000349748,ENSP00000351947,ENSP00000358862…	ARID4A,BRCA2,C17orf96,CCNA2,CDK1,CDK2,CHEK1,CUL4B,DOT1L,EZH2,HAT1,HDAC2,HDAC9,ING3,JADE1,JMJD6,KANSL2,KDM2A,MBIP,MORF4L2,MSL1,MYSM1,PCGF6,PER1,PER2,PPP1R1B,PRKAA1,RBBP7,REST,RING1,RLF,RPS6KA5,RYBP,SAP30,SFPQ,SMARCAD1,SUV39H1,SUV39H2,SUZ12,TAF5L,TAF9B,TBL1XR1,UBE2B,UHRF1,USP16,VRK1,YEATS4
GO:2001243	negative regulation of intrinsic apoptotic signaling pathway	19	96	0.0142	ENSP00000216037,ENSP00000228251,ENSP00000241014,ENSP00000248553,ENSP00000307183,ENSP00000313171,ENSP00000318687,ENSP00000339917,ENSP00000356438,ENSP00000356468,ENSP00000358022,ENSP00000364802,ENSP00000369127,ENSP00000377224,ENSP00000381185,ENSP00000409555,ENSP00000446252,ENSP00000482218,ENSP00000484824	ATAD5,BCL2,BCL2L12,CDKN2D,DNAJA1,HERPUD1,HSPA1A,HSPB1,HSPH1,ING2,IVNS1ABP,MAPK8IP1,MCL1,MUC1,PTGS2,SOD2,TAF9B,XBP1,YBX3
GO:0008406	gonad development	31	198	0.0144	ENSP00000201031,ENSP00000220772,ENSP00000221496,ENSP00000222725,ENSP00000228251,ENSP00000229179,ENSP00000241261,ENSP00000241416,ENSP00000242208,ENSP00000245479,ENSP00000255120,ENSP00000259008,ENSP00000263181,ENSP00000264832,ENSP00000266991,ENSP00000284984,ENSP00000295228,ENSP00000296503,ENSP00000307183,ENSP00000347602,ENSP00000356379,ENSP00000362441,ENSP00000366604,ENSP00000367910,ENSP00000369497…	ACVR2A,ADAMTS1,AMH,ARID4A,ASPM,ATRX,BCL2,BRCA2,BRIP1,DHH,FANCG,FOXC1,HMGB2,ICAM1,ING2,INHBA,INHBB,KIF18A,LFNG,LRRC6,MAMLD1,NASP,NKX3-1,NUP107,SF1,SFRP1,SOX9,TFAP2C,TIPARP,TNFSF10,YBX3
GO:0050865	regulation of cell activation	63	506	0.0146	ENSP00000004531,ENSP00000203629,ENSP00000216037,ENSP00000219150,ENSP00000220751,ENSP00000220772,ENSP00000225519,ENSP00000226004,ENSP00000226279,ENSP00000232424,ENSP00000234313,ENSP00000241014,ENSP00000242208,ENSP00000245414,ENSP00000245817,ENSP00000261600,ENSP00000263341,ENSP00000278568,ENSP00000282388,ENSP00000284637,ENSP00000291232,ENSP00000294489,ENSP00000294728,ENSP00000303231,ENSP00000312002…	ABAT,AGER,AIF1,ATAD5,BCL2,CD38,CD46,CD55,CD83,CDC42,CORO1A,DUSP10,DUSP3,EGR3,FOXJ1,GLMN,GPR183,HAVCR2,HES1,HLA-E,HSPD1,HSPH1,IL12A,IL13RA2,IL1B,IL33,INHBA,IRF1,LAG3,LDLR,LYN,MAPK8IP1,NFATC2,NFKBID,NFKBIZ,NLRP3,NR4A3,NRARP,PAK1,PDPN,PIBF1,PLEK,PLSCR1,PNP,RIPK2,SFRP1,SH3RF1,SHPK,SLC39A10,SLC7A2,SOCS1,THOC1,TIGIT,TNFAIP3,TNFRSF13C,TNFSF9,TNIP2,VCAM1,XBP1,ZBTB1,ZC3H12A,ZFP36L1,ZFP36L2
GO:1901861	regulation of muscle tissue development	23	129	0.0147	ENSP00000225792,ENSP00000228251,ENSP00000228682,ENSP00000235382,ENSP00000245323,ENSP00000260950,ENSP00000264039,ENSP00000264867,ENSP00000272369,ENSP00000278568,ENSP00000310006,ENSP00000328181,ENSP00000333685,ENSP00000345206,ENSP00000346148,ENSP00000355922,ENSP00000357348,ENSP00000361021,ENSP00000362608,ENSP00000378699,ENSP00000381185,ENSP00000408617,ENSP00000410294	BCL2,CDK1,CENPF,DDX5,EFNB2,FGFR2,GLI1,GPC1,HDAC9,HEY2,MAPK11,MEIS1,MSTN,NOG,NR1D2,PAK1,PIM1,PPARGC1A,PRKAA1,PTEN,RBPJ,RGS2,YBX3
GO:0007420	brain development	77	650	0.0148	ENSP00000062104,ENSP00000225512,ENSP00000228682,ENSP00000232424,ENSP00000235382,ENSP00000238558,ENSP00000242208,ENSP00000242480,ENSP00000254322,ENSP00000255224,ENSP00000264867,ENSP00000265354,ENSP00000265362,ENSP00000278379,ENSP00000278568,ENSP00000286301,ENSP00000290551,ENSP00000298556,ENSP00000299178,ENSP00000299198,ENSP00000305416,ENSP00000307259,ENSP00000313199,ENSP00000316173,ENSP00000320147…	ABAT,AHI1,AIF1,AK4,APOD,ARX,ASPM,ATP2B4,ATRX,AVPR1A,B3GNT5,BAG3,BAK1,BCL2,BRCA2,BTG2,CCDC85C,CENPF,CKB,CNTN1,CSF1R,CX3CR1,DMRTA2,DNAJB1,DYNC2H1,EGR2,EML1,EOMES,EPHA7,EZH2,FAT4,FGFR2,FOXC1,FOXG1,FOXJ1,GLI1,GSC,H2AFX,HES1,HES5,HNRNPD,HPRT1,ID4,INHBA,LHX2,NNAT,NOG,NR2E1,NR4A2,NR4A3,NRXN1,OXTR,P2RY12,PAK1,PAX6,PCM1,PFKFB3,PLCB1,PPARGC1A,PTEN,RBPJ,RGS2,S1PR1,SALL3,SEMA3A,SLC1A2,SLC8A1,SLITRK5,SMARCA1,…
GO:0033119	negative regulation of RNA splicing	9	26	0.0149	ENSP00000221419,ENSP00000244020,ENSP00000325905,ENSP00000346694,ENSP00000348849,ENSP00000365439,ENSP00000381932,ENSP00000416959,ENSP00000420195	DYRK1A,HNRNPA2B1,HNRNPK,HNRNPL,RPS26,SRSF10,SRSF6,SRSF7,TRA2B
GO:0051445	regulation of meiotic cell cycle	12	45	0.015	ENSP00000161863,ENSP00000222725,ENSP00000229758,ENSP00000239223,ENSP00000265339,ENSP00000337691,ENSP00000338185,ENSP00000351957,ENSP00000356379,ENSP00000358813,ENSP00000363136,ENSP00000378699	ASPM,CDK1,DUSP1,FBXO5,GPR3,LFNG,MAPK15,PDE3A,PLCB1,TTK,UBE2B,YTHDC2
GO:0044782	cilium organization	46	339	0.0152	ENSP00000207457,ENSP00000242591,ENSP00000243578,ENSP00000257287,ENSP00000260453,ENSP00000262498,ENSP00000264538,ENSP00000264982,ENSP00000265339,ENSP00000270861,ENSP00000281142,ENSP00000282058,ENSP00000296484,ENSP00000301071,ENSP00000311219,ENSP00000314116,ENSP00000317144,ENSP00000323880,ENSP00000327077,ENSP00000334003,ENSP00000335153,ENSP00000341289,ENSP00000342510,ENSP00000352572,ENSP00000356774…	ABCC4,AHI1,B9D2,CCP110,CDK1,CEP131,CEP135,CEP152,CEP162,CEP70,CEP78,CEP83,CEP97,CFAP20,CNTRL,DYNC2H1,DYNLL2,FAM161A,FOXJ1,HAUS1,HAUS5,HSP90AA1,IFT57,IFT81,INTU,LRRC6,MNS1,NEDD1,NEK1,NPHP4,PCM1,PCNT,PIBF1,PLK4,POC1A,PTPDC1,SCLT1,TEKT2,TMEM107,TMEM67,TRIM59,TTC21A,TUBA1A,TUBB4B,UBE2B,WDR34
GO:0002376	immune system process	232	2370	0.0153	ENSP00000004531,ENSP00000046794,ENSP00000056217,ENSP00000064780,ENSP00000075120,ENSP00000203629,ENSP00000211998,ENSP00000216037,ENSP00000216797,ENSP00000218516,ENSP00000219150,ENSP00000220751,ENSP00000220772,ENSP00000221452,ENSP00000222725,ENSP00000223642,ENSP00000226279,ENSP00000228606,ENSP00000232424,ENSP00000234313,ENSP00000239938,ENSP00000241261,ENSP00000242140,ENSP00000242208,ENSP00000245414…	AGER,AIF1,ALCAM,ANLN,APLN,ARHGEF5,ARID4A,ARID5A,ATAD3B,ATAD5,ATP1B1,ATP1B2,ATP8A1,B2M,BAK1,BCL2,BRCA2,BST2,C3,C3AR1,C5,C8orf4,CAPZA2,CASP1,CASP9,CCL3,CCL3L3,CCL4,CCL4L1,CCL8,CCR1,CD300E,CD38,CD46,CD53,CD55,CD83,CDC42,CDC42EP4,CENPE,CH25H,CLDN1,CLEC7A,CORO1A,CPLX2,CRIP2,CSF1,CSF1R,CSF3R,CTSF,CX3CR1,CXCL2,CXCL3,CXCL8,CYP27B1,DAPK2,DENND1B,DHX9,DNAJB9,DOCK11,DSN1,DYNLL2,EGR1,ELMO1,EML1,EMP2,EOMES,EX…
GO:0090068	positive regulation of cell cycle process	39	273	0.0157	ENSP00000228682,ENSP00000261597,ENSP00000263339,ENSP00000263341,ENSP00000265140,ENSP00000265339,ENSP00000266970,ENSP00000270861,ENSP00000274289,ENSP00000275034,ENSP00000275517,ENSP00000284984,ENSP00000290551,ENSP00000296484,ENSP00000296509,ENSP00000301633,ENSP00000303398,ENSP00000303706,ENSP00000317580,ENSP00000337691,ENSP00000338185,ENSP00000349748,ENSP00000353734,ENSP00000356448,ENSP00000360793…	ADAMTS1,AIF1,ANKRD32,ATRX,BIRC5,BTG2,CDC25A,CDC42,CDC45,CDCA5,CDK1,CDK2,CNOT6,CUL4B,DDX11,GLI1,GPSM2,IL1A,IL1B,KIF20B,MAD2L1,MAPK15,MTBP,MUC1,NDC80,NEUROG1,NUSAP1,PHIP,PLAGL1,PLCB1,PLK2,PLK4,POC1A,RACGAP1,RANBP3L,RGCC,SFPQ,TPR,UBE2B
GO:0048762	mesenchymal cell differentiation	23	130	0.0158	ENSP00000220772,ENSP00000222462,ENSP00000225792,ENSP00000232424,ENSP00000238558,ENSP00000245479,ENSP00000258400,ENSP00000265361,ENSP00000265362,ENSP00000280154,ENSP00000306991,ENSP00000325526,ENSP00000328181,ENSP00000338272,ENSP00000345206,ENSP00000351108,ENSP00000357348,ENSP00000370256,ENSP00000381185,ENSP00000388620,ENSP00000394496,ENSP00000410294,ENSP00000421853	BCL2,CORO1C,DDX5,EOMES,FGFR2,FOXC1,GSC,HAS2,HES1,HEY1,HEY2,HNRNPAB,HTR2B,NOG,PDCD4,RANBP3L,RBPJ,SEMA3A,SEMA3C,SFRP1,SOX9,WNT11,WNT16
GO:0034248	regulation of cellular amide metabolic process	50	379	0.0159	ENSP00000005178,ENSP00000200453,ENSP00000216554,ENSP00000221419,ENSP00000228251,ENSP00000232905,ENSP00000235382,ENSP00000248553,ENSP00000254657,ENSP00000282388,ENSP00000284202,ENSP00000290551,ENSP00000304051,ENSP00000307235,ENSP00000313199,ENSP00000314420,ENSP00000316779,ENSP00000326381,ENSP00000334808,ENSP00000346148,ENSP00000348722,ENSP00000353741,ENSP00000356156,ENSP00000356448,ENSP00000356520…	BIN1,BTG2,CIRBP,CNOT6,DDX6,DHFR,DHX9,DIO2,DNAJC1,DNAJC24,DPH3,EIF1B,EIF2AK3,EIF4A2,EIF5,ENC1,ETF1,HNRNPD,HNRNPL,HSPB1,IMPACT,MAGOH,NGDN,NGRN,ORMDL3,PDK1,PDK4,PER1,PER2,PPP1R15A,PPP1R15B,PRKAA1,PSTK,PUS7,RBM3,RBM4,RBM8A,RGS2,RNF139,ROCK1,SAMD4A,SNRNP70,TOB1,TPR,USP16,YBX3,ZC3H12A,ZFP36,ZFP36L1,ZFP36L2
GO:0051129	negative regulation of cellular component organization	75	632	0.0161	ENSP00000217402,ENSP00000219150,ENSP00000225512,ENSP00000226279,ENSP00000229758,ENSP00000245323,ENSP00000245838,ENSP00000247271,ENSP00000254322,ENSP00000255224,ENSP00000259365,ENSP00000261233,ENSP00000262177,ENSP00000264867,ENSP00000265339,ENSP00000265362,ENSP00000274289,ENSP00000274711,ENSP00000283713,ENSP00000284202,ENSP00000296509,ENSP00000301633,ENSP00000302846,ENSP00000303398,ENSP00000305416…	APOD,ATRX,B2M,BAG3,BIRC2,BIRC5,CAPZA2,CCP110,CD38,CDC42,CENPF,CEP97,CHEK1,CHMP4B,CKAP2,CORO1A,CORO1C,CRYAB,DACT1,DNAJA4,DNAJB1,DNAJB6,DYRK1A,EFNB2,EPHA7,FBLN1,FBXO5,FHOD3,GAS2L1,HDAC2,HEY2,HSPA1A,HSPA1B,IFRD1,IMPACT,INSIG1,IRAK3,ITM2C,LDLR,LDLRAD4,LMNA,LRRTM2,MAD2L1,MID1,MTBP,MYADM,MYLIP,NAV3,NFATC4,NRXN1,OMG,PLK2,PMEPA1,PPARGC1A,PTEN,PTGER4,PTTG1,RGCC,ROCK1,S1PR1,SCFD1,SEMA3A,STMN1,SYT4,TACSTD2,…
GO:0070302	regulation of stress-activated protein kinase signaling cascade	32	209	0.0161	ENSP00000013125,ENSP00000025008,ENSP00000056217,ENSP00000215631,ENSP00000220751,ENSP00000220772,ENSP00000222462,ENSP00000226004,ENSP00000241014,ENSP00000262013,ENSP00000263341,ENSP00000265362,ENSP00000278568,ENSP00000280154,ENSP00000284637,ENSP00000304604,ENSP00000312678,ENSP00000314420,ENSP00000318687,ENSP00000337439,ENSP00000338185,ENSP00000355866,ENSP00000356042,ENSP00000362179,ENSP00000364210…	AGER,ARHGEF5,DACT1,DNAJA1,DUSP10,DUSP3,EZR,FOXO1,GADD45B,HSPH1,IL1B,LYN,MAGI3,MAP4K5,MAPK8IP1,MDFIC,MID1,PAK1,PBK,PDCD10,PDCD4,PER1,PLCB1,RB1CC1,RIPK2,SEMA3A,SFRP1,SH3RF1,SPAG9,TNFRSF19,WNT16,ZC3H12A
GO:0070482	response to oxygen levels	44	321	0.0161	ENSP00000220772,ENSP00000226279,ENSP00000238682,ENSP00000239938,ENSP00000244043,ENSP00000259008,ENSP00000264832,ENSP00000264867,ENSP00000265354,ENSP00000274026,ENSP00000278568,ENSP00000294728,ENSP00000304697,ENSP00000319814,ENSP00000324270,ENSP00000337976,ENSP00000344479,ENSP00000345206,ENSP00000346148,ENSP00000346997,ENSP00000356438,ENSP00000356790,ENSP00000357283,ENSP00000360305,ENSP00000361021…	ABAT,AGER,ATP1B1,BCL2,BIRC2,BRIP1,CASP1,CCNA2,CD38,CRYAB,EGR1,FOXO1,HDAC2,HIF3A,ICAM1,LDHA,LMNA,NKX3-1,NR4A2,OXTR,PAK1,PCK1,PDK1,PDLIM1,PGF,PLAU,PPARGC1A,PRKAA1,PTEN,PTGIS,PTGS2,RBPJ,RGCC,SCFD1,SFRP1,SLC8A1,SRF,SUV39H1,SUV39H2,TGFB3,UBB,UBC,VCAM1,ZFP36L1
GO:2000147	positive regulation of cell motility	59	469	0.0163	ENSP00000216037,ENSP00000219150,ENSP00000228682,ENSP00000245479,ENSP00000248553,ENSP00000261891,ENSP00000262013,ENSP00000262407,ENSP00000262498,ENSP00000263339,ENSP00000263341,ENSP00000264832,ENSP00000265361,ENSP00000265362,ENSP00000272233,ENSP00000274289,ENSP00000275815,ENSP00000278568,ENSP00000284984,ENSP00000286301,ENSP00000294489,ENSP00000296026,ENSP00000296140,ENSP00000302079,ENSP00000303231…	ADAMTS1,AGT,AIF1,ATP8A1,BCL2,C3AR1,CCL3,CCL4,CCL8,CCR1,CFAP20,CORO1A,CSF1,CSF1R,CXCL2,CXCL3,CXCL8,DAPK2,EPHA1,F3,FBLN1,FOXP1,GLI1,HAS2,HDAC9,HSPB1,ICAM1,IL12A,IL1A,IL1B,ITGA2B,JUN,KIF20B,LYN,MYADM,NR4A3,P2RY12,PAK1,PDCD10,PDGFD,PDPN,PGF,PLAU,PLK2,PPAP2B,PTGS2,RHOB,S1PR1,SEMA3A,SEMA3C,SLC8A1,SOD2,SOX9,SPAG9,SPOCK2,TMSB4X,WNT11,XBP1,ZC3H12A
GO:0008219	cell death	117	1080	0.0164	ENSP00000064780,ENSP00000200453,ENSP00000206595,ENSP00000215631,ENSP00000216037,ENSP00000216797,ENSP00000220751,ENSP00000225792,ENSP00000226279,ENSP00000226319,ENSP00000231668,ENSP00000241261,ENSP00000242208,ENSP00000242465,ENSP00000244043,ENSP00000245414,ENSP00000245817,ENSP00000261368,ENSP00000261600,ENSP00000261891,ENSP00000263339,ENSP00000263341,ENSP00000263955,ENSP00000264538,ENSP00000265362…	ADAMTSL4,ATAD5,BAG3,BAK1,BCL2,BCL2A1,BCL2L12,BCLAF1,BIRC2,BIRC5,BNIP1,BRAT1,BRCA2,C8orf4,CASP1,CASP9,CD38,CDK1,CDKN2D,CHEK1,CKAP2,CRYAB,CSRNP1,DAPK2,DDX47,DDX5,DHX9,DIABLO,DYRK2,E2F2,EAF2,ELMO1,EMP2,EPHA7,FAIM,FGFR2,FGFR3,FOXO1,G2E3,GADD45B,GJB6,GULP1,HIF3A,HMGB2,HSPD1,HTR2A,IFI6,IFT57,IL12A,IL1A,IL1B,IL33,INHBA,IRF1,ITGB3BP,JADE1,JUN,KIAA0247,KLF11,MAGI3,MCL1,MEF2D,MX1,MYD88,NAE1,NFATC4,NFKBIA,N…
GO:0043618	regulation of transcription from RNA polymerase II promoter in response to stress	15	67	0.0164	ENSP00000216037,ENSP00000239938,ENSP00000248071,ENSP00000254322,ENSP00000284202,ENSP00000304697,ENSP00000344352,ENSP00000345206,ENSP00000358081,ENSP00000360266,ENSP00000364802,ENSP00000366898,ENSP00000388648,ENSP00000441543,ENSP00000484824	ATF3,BAG3,CHEK1,DNAJB1,EGR1,HIF3A,HSPA1A,IMPACT,JUN,KLF2,MUC1,RBPJ,UBB,UBC,XBP1
GO:0070372	regulation of ERK1 and ERK2 cascade	39	274	0.0164	ENSP00000216037,ENSP00000220751,ENSP00000226004,ENSP00000239223,ENSP00000250559,ENSP00000258400,ENSP00000263341,ENSP00000264711,ENSP00000264832,ENSP00000266085,ENSP00000286301,ENSP00000296140,ENSP00000304767,ENSP00000312002,ENSP00000331544,ENSP00000335285,ENSP00000339824,ENSP00000344352,ENSP00000355866,ENSP00000356042,ENSP00000358309,ENSP00000360266,ENSP00000361021,ENSP00000363804,ENSP00000364210…	AGER,ATF3,C1QL4,CAMK2N1,CCL3,CCL3L3,CCL4,CCL4L1,CCL8,CCR1,CSF1R,DNAJC27,DUSP1,DUSP10,DUSP3,EPHA7,EZR,FBLN1,FGFR2,FGFR3,GPR183,HAVCR2,HTR2A,HTR2B,ICAM1,IL1B,JUN,KLF4,LMO3,LYN,NDRG2,NRXN1,P2RY1,PDGFD,PTEN,RAP1B,RIPK2,TIMP3,XBP1
GO:0071456	cellular response to hypoxia	24	139	0.0164	ENSP00000220772,ENSP00000239938,ENSP00000244043,ENSP00000259008,ENSP00000264832,ENSP00000264867,ENSP00000274026,ENSP00000304697,ENSP00000319814,ENSP00000337976,ENSP00000345206,ENSP00000346148,ENSP00000346997,ENSP00000356438,ENSP00000357283,ENSP00000361021,ENSP00000366898,ENSP00000368664,ENSP00000370253,ENSP00000376352,ENSP00000381185,ENSP00000384763,ENSP00000388402,ENSP00000441543	BCL2,BRIP1,CCNA2,EGR1,HIF3A,ICAM1,LMNA,NKX3-1,PCK1,PDK1,PPARGC1A,PRKAA1,PTEN,PTGIS,PTGS2,RBPJ,RGCC,SFRP1,SLC8A1,SUV39H1,SUV39H2,UBB,UBC,ZFP36L1
GO:0050792	regulation of viral process	28	174	0.0167	ENSP00000161863,ENSP00000217402,ENSP00000225792,ENSP00000252593,ENSP00000261900,ENSP00000295927,ENSP00000306512,ENSP00000311219,ENSP00000311816,ENSP00000325634,ENSP00000331544,ENSP00000345494,ENSP00000354720,ENSP00000356520,ENSP00000360266,ENSP00000362179,ENSP00000362361,ENSP00000364515,ENSP00000381185,ENSP00000381601,ENSP00000386187,ENSP00000411532,ENSP00000434435,ENSP00000469647,ENSP00000477908…	BCL2,BST2,BTBD17,CCL3,CCL4,CCNT1,CDK9,CHD1,CHMP4B,CXCL8,DDX5,DHX9,FAM111A,FBLN1,IFITM1,JUN,MDFIC,MX1,PLSCR1,PTX3,REST,SMC3,TOP2A,TRIM59,YTHDC2,ZC3H12A,ZFP36,ZNF639
GO:0048634	regulation of muscle organ development	23	131	0.0168	ENSP00000225792,ENSP00000228251,ENSP00000228682,ENSP00000235382,ENSP00000245323,ENSP00000260950,ENSP00000264039,ENSP00000272369,ENSP00000278568,ENSP00000310006,ENSP00000317580,ENSP00000328181,ENSP00000333685,ENSP00000345206,ENSP00000346148,ENSP00000355922,ENSP00000357348,ENSP00000361021,ENSP00000362608,ENSP00000378699,ENSP00000381185,ENSP00000408617,ENSP00000410294	BCL2,CDK1,CENPF,DDX5,EFNB2,FGFR2,GLI1,GPC1,HDAC9,HEY2,MAPK11,MEIS1,MSTN,NEUROG1,NOG,NR1D2,PAK1,PIM1,PRKAA1,PTEN,RBPJ,RGS2,YBX3
GO:0060537	muscle tissue development	40	284	0.0168	ENSP00000052754,ENSP00000237937,ENSP00000239938,ENSP00000242480,ENSP00000245479,ENSP00000264157,ENSP00000265354,ENSP00000265361,ENSP00000271555,ENSP00000290551,ENSP00000296504,ENSP00000305416,ENSP00000306245,ENSP00000311502,ENSP00000328181,ENSP00000343633,ENSP00000344352,ENSP00000345206,ENSP00000345393,ENSP00000350132,ENSP00000355627,ENSP00000356652,ENSP00000357057,ENSP00000357283,ENSP00000357348…	AGT,ATF3,BTG2,CACYBP,CASQ1,CCNT2,CDK1,COL11A1,DCN,DMRTA2,EGR1,EGR2,EOMES,FGFR2,FHOD3,FOS,FOXC1,FOXN2,GPCPD1,HEG1,HEY2,IFRD1,KLF5,LMNA,MAFF,MEF2D,NOG,OBSL1,PLN,PTEN,RBPJ,S1PR1,SAP30,SEMA3C,SKIL,SLC8A1,SOX9,SRF,TIPARP,ZFAND5
GO:0048025	negative regulation of mRNA splicing, via spliceosome	8	21	0.0169	ENSP00000221419,ENSP00000244020,ENSP00000325905,ENSP00000346694,ENSP00000365439,ENSP00000381932,ENSP00000416959,ENSP00000420195	DYRK1A,HNRNPA2B1,HNRNPK,HNRNPL,SRSF10,SRSF6,SRSF7,TRA2B
GO:0033044	regulation of chromosome organization	43	313	0.0171	ENSP00000216037,ENSP00000239223,ENSP00000261597,ENSP00000263341,ENSP00000264867,ENSP00000265140,ENSP00000265148,ENSP00000265339,ENSP00000267569,ENSP00000274054,ENSP00000275517,ENSP00000281623,ENSP00000294339,ENSP00000296509,ENSP00000301633,ENSP00000307183,ENSP00000313199,ENSP00000317334,ENSP00000328992,ENSP00000337691,ENSP00000343741,ENSP00000346694,ENSP00000349748,ENSP00000353793,ENSP00000355922…	ANAPC15,ANAPC4,ANKRD32,ATR,ATRX,BIRC5,CDC45,CDCA5,CDK9,CENPE,CENPF,CHEK1,CHTOP,DDX11,DUSP1,FBXO4,HNRNPA2B1,HNRNPD,IL1B,ING2,JDP2,LMNA,MAD2L1,MAPK15,MKI67,MUC1,NAF1,NDC80,PAXBP1,PPARGC1A,PTTG1,RPS6KA5,SENP6,SFPQ,TAL1,TCP1,TOP2A,TPR,TTK,UBE2B,UHRF1,WDHD1,XBP1
GO:0090169	regulation of spindle assembly	9	27	0.0177	ENSP00000217402,ENSP00000337691,ENSP00000342510,ENSP00000354720,ENSP00000356448,ENSP00000364801,ENSP00000364802,ENSP00000385510,ENSP00000402527	CEP97,CHMP4B,GPSM2,HSPA1A,HSPA1B,MAPK15,SENP6,SMC3,TPR
GO:0001837	epithelial to mesenchymal transition	15	68	0.0181	ENSP00000220772,ENSP00000222462,ENSP00000225792,ENSP00000238558,ENSP00000245479,ENSP00000280154,ENSP00000306991,ENSP00000325526,ENSP00000328181,ENSP00000338272,ENSP00000345206,ENSP00000351108,ENSP00000357348,ENSP00000388620,ENSP00000410294	DDX5,EOMES,FGFR2,GSC,HAS2,HEY1,HEY2,HNRNPAB,NOG,PDCD4,RBPJ,SFRP1,SOX9,WNT11,WNT16
GO:0030335	positive regulation of cell migration	57	452	0.0181	ENSP00000216037,ENSP00000219150,ENSP00000228682,ENSP00000245479,ENSP00000248553,ENSP00000261891,ENSP00000262013,ENSP00000262407,ENSP00000263339,ENSP00000263341,ENSP00000264832,ENSP00000265361,ENSP00000265362,ENSP00000272233,ENSP00000274289,ENSP00000275815,ENSP00000278568,ENSP00000284984,ENSP00000286301,ENSP00000294489,ENSP00000296026,ENSP00000296140,ENSP00000302079,ENSP00000303231,ENSP00000305416…	ADAMTS1,AGT,AIF1,ATP8A1,BCL2,C3AR1,CCL3,CCL4,CCL8,CCR1,CORO1A,CSF1,CSF1R,CXCL2,CXCL3,CXCL8,DAPK2,EPHA1,F3,FBLN1,FOXP1,GLI1,HAS2,HDAC9,HSPB1,ICAM1,IL12A,IL1A,IL1B,ITGA2B,JUN,KIF20B,LYN,MYADM,NR4A3,P2RY12,PAK1,PDCD10,PDGFD,PDPN,PGF,PLAU,PLK2,PPAP2B,PTGS2,RHOB,S1PR1,SEMA3A,SEMA3C,SLC8A1,SOD2,SOX9,SPAG9,TMSB4X,WNT11,XBP1,ZC3H12A
GO:0048468	cell development	154	1493	0.0181	ENSP00000161863,ENSP00000211998,ENSP00000216037,ENSP00000221496,ENSP00000225512,ENSP00000229758,ENSP00000232424,ENSP00000238682,ENSP00000242208,ENSP00000242480,ENSP00000242994,ENSP00000245323,ENSP00000245479,ENSP00000245838,ENSP00000247271,ENSP00000248071,ENSP00000250559,ENSP00000252818,ENSP00000254190,ENSP00000256509,ENSP00000258400,ENSP00000259008,ENSP00000259365,ENSP00000260950,ENSP00000262648…	ADAMTSL4,AGER,AGT,AHI1,ALCAM,AMH,APOD,ARC,ARID4A,ARX,ASPM,ATRX,BCL2,BIN1,BRCA2,BRIP1,BTG2,C9orf72,CASC5,CASP9,CASQ1,CDC42,CDH23,CDHR1,CDK1,CHL1,CHSY1,CLDN1,CNTN1,COL11A1,CORO1C,CSF1R,CUL4B,DFNB31,DHFR,DHH,DOK6,EFHD1,EFNB2,EGR2,EIF2AK3,EPHA1,EPHA7,EZR,FANCG,FAT4,FBXO5,FGFR2,FHOD3,FOXC1,FOXG1,FOXJ1,FOXP1,FZD2,GPC1,GPR126,HDAC2,HEG1,HES1,HES5,HEY2,HMGB2,HPRT1,HSP90AA1,HTR2B,ICAM1,ID4,IGSF9,IL1A,IL1B…
GO:0051272	positive regulation of cellular component movement	60	482	0.0181	ENSP00000216037,ENSP00000219150,ENSP00000228682,ENSP00000245479,ENSP00000248553,ENSP00000261891,ENSP00000262013,ENSP00000262407,ENSP00000262498,ENSP00000263339,ENSP00000263341,ENSP00000264832,ENSP00000265361,ENSP00000265362,ENSP00000272233,ENSP00000274289,ENSP00000275815,ENSP00000278568,ENSP00000284984,ENSP00000286301,ENSP00000294489,ENSP00000296026,ENSP00000296140,ENSP00000302079,ENSP00000303231…	ADAMTS1,AGT,AIF1,ATP8A1,BCL2,C3AR1,CCL3,CCL4,CCL8,CCR1,CFAP20,CORO1A,CSF1,CSF1R,CXCL2,CXCL3,CXCL8,DAPK2,EPHA1,F3,FBLN1,FOXP1,GLI1,HAS2,HDAC9,HSPB1,ICAM1,IL12A,IL1A,IL1B,ITGA2B,JUN,KIF20B,LYN,MYADM,NR4A3,P2RY12,PAK1,PDCD10,PDGFD,PDPN,PGF,PLAU,PLK2,PPAP2B,PTGS2,RHOB,S1PR1,SEMA3A,SEMA3C,SLC8A1,SOD2,SOX9,SPAG9,SPOCK2,STMN1,TMSB4X,WNT11,XBP1,ZC3H12A
GO:1990830	cellular response to leukemia inhibitory factor	18	91	0.0181	ENSP00000216037,ENSP00000222567,ENSP00000240055,ENSP00000261593,ENSP00000264832,ENSP00000325905,ENSP00000326240,ENSP00000330341,ENSP00000356652,ENSP00000359976,ENSP00000362201,ENSP00000362820,ENSP00000363804,ENSP00000366915,ENSP00000369820,ENSP00000376506,ENSP00000404100,ENSP00000435210	BCLAF1,CACYBP,CTH,ICAM1,KLF4,KLF5,MYNN,NFYB,PAX6,PDCD10,PIGA,RNF138,SOCS3,SPOCK2,SRSF3,SRSF7,TWISTNB,XBP1
GO:0007099	centriole replication	7	16	0.0183	ENSP00000257287,ENSP00000266970,ENSP00000270861,ENSP00000287482,ENSP00000369614,ENSP00000370337,ENSP00000370803	CCP110,CDK2,CEP135,CEP152,CNTROB,PLK4,SASS6
GO:0009790	embryo development	99	890	0.0183	ENSP00000005257,ENSP00000220772,ENSP00000222462,ENSP00000222725,ENSP00000223642,ENSP00000225512,ENSP00000226004,ENSP00000228251,ENSP00000228682,ENSP00000232424,ENSP00000237937,ENSP00000238558,ENSP00000238682,ENSP00000239223,ENSP00000241416,ENSP00000242208,ENSP00000245479,ENSP00000245838,ENSP00000248071,ENSP00000255120,ENSP00000258400,ENSP00000258962,ENSP00000262738,ENSP00000262809,ENSP00000264538…	ACVR2A,AHI1,APLN,BRCA2,C5,CELSR1,CENPU,COL11A1,CRB2,CXCL8,CXXC4,DACT1,DMRT2,DUSP1,DUSP2,DUSP3,DUSP5,DYNC2H1,ELL,EOMES,ETS2,FBN2,FGFR2,FOXC1,FOXG1,FOXN4,FZD2,GABPA,GJB6,GLI1,GLMN,GSC,HDAC2,HEG1,HES1,HES5,HEY1,HEY2,HTR2B,IFT57,INHBA,INSIG1,INTU,JUNB,KIF20B,KLF2,KLF4,LAMA3,LFNG,LHX2,LRIG3,LUZP1,MAFF,MBNL1,MBTD1,MED21,MFAP2,MYO3A,NASP,NCAPG2,NEUROG1,NKX3-1,NOG,NR4A3,NRARP,OSR2,PAX6,PCDH8,PLK4,POFUT2,…
GO:2001236	regulation of extrinsic apoptotic signaling pathway	26	158	0.0183	ENSP00000025008,ENSP00000220772,ENSP00000241261,ENSP00000242208,ENSP00000263339,ENSP00000263341,ENSP00000264832,ENSP00000266085,ENSP00000275034,ENSP00000284637,ENSP00000296503,ENSP00000322730,ENSP00000342513,ENSP00000344352,ENSP00000351059,ENSP00000355627,ENSP00000357055,ENSP00000357283,ENSP00000358022,ENSP00000361021,ENSP00000364801,ENSP00000364802,ENSP00000379842,ENSP00000381185,ENSP00000415243…	AGT,ATF3,BCL2,CX3CR1,HMGB2,HSPA1A,HSPA1B,ICAM1,IFI6,IL1A,IL1B,INHBA,ITM2C,LMNA,MCL1,PEA15,PHIP,PTEN,RB1CC1,SFRP1,SGK3,SH3RF1,SKIL,TIMP3,TNFAIP3,TNFSF10
GO:0040017	positive regulation of locomotion	62	503	0.0184	ENSP00000216037,ENSP00000217402,ENSP00000219150,ENSP00000228682,ENSP00000245479,ENSP00000248553,ENSP00000261891,ENSP00000262013,ENSP00000262407,ENSP00000262498,ENSP00000263339,ENSP00000263341,ENSP00000264832,ENSP00000265361,ENSP00000265362,ENSP00000272233,ENSP00000274289,ENSP00000275815,ENSP00000278568,ENSP00000284984,ENSP00000286301,ENSP00000294489,ENSP00000296026,ENSP00000296140,ENSP00000302079…	ADAMTS1,AGER,AGT,AIF1,ATP8A1,BCL2,C3AR1,CCL3,CCL4,CCL8,CCR1,CFAP20,CHMP4B,CORO1A,CSF1,CSF1R,CXCL2,CXCL3,CXCL8,DAPK2,EPHA1,F3,FBLN1,FOXP1,GLI1,HAS2,HDAC9,HSPB1,ICAM1,IL12A,IL1A,IL1B,ITGA2B,JUN,KIF20B,LYN,MYADM,NR4A3,P2RY12,PAK1,PDCD10,PDGFD,PDPN,PGF,PLAU,PLK2,PPAP2B,PTGS2,RHOB,S1PR1,SEMA3A,SEMA3C,SLC8A1,SMC3,SOD2,SOX9,SPAG9,SPOCK2,TMSB4X,WNT11,XBP1,ZC3H12A
GO:0032870	cellular response to hormone stimulus	70	585	0.0185	ENSP00000005178,ENSP00000216037,ENSP00000220772,ENSP00000225792,ENSP00000233156,ENSP00000239223,ENSP00000242208,ENSP00000245919,ENSP00000250559,ENSP00000251871,ENSP00000252818,ENSP00000259008,ENSP00000260950,ENSP00000263181,ENSP00000264832,ENSP00000264867,ENSP00000274026,ENSP00000275034,ENSP00000278568,ENSP00000282388,ENSP00000295228,ENSP00000297347,ENSP00000299178,ENSP00000302676,ENSP00000302846…	AGT,AIF1,ATP1A2,AVPR1A,BRIP1,CASP9,CCNA2,CRHR2,DDX5,DNAJA1,DUSP1,ENHO,FBXO32,FOS,FOSB,FOXO1,GAS2L1,GPR22,HDAC9,HNRNPD,ICAM1,INHBA,INHBB,JUN,JUNB,JUND,KIF18A,KLF9,LATS2,LYN,LYPD1,MED17,MED30,MSTN,NKX3-1,NPAS4,NR1D2,NR2E1,NR4A1,NR4A2,NR4A3,OXTR,PAK1,PAQR6,PAQR8,PCK1,PDK4,PGF,PGRMC2,PHIP,PID1,PLCB1,PMEPA1,PPARGC1A,PRKAA1,PTEN,PTGER4,RAP1B,REST,RORB,SFRP1,SLC25A33,SOCS2,SRSF5,TFPI,XBP1,ZFP36,ZFP36L1,…
GO:0034614	cellular response to reactive oxygen species	22	124	0.0185	ENSP00000248071,ENSP00000264376,ENSP00000266970,ENSP00000272233,ENSP00000274026,ENSP00000284202,ENSP00000306245,ENSP00000313199,ENSP00000320147,ENSP00000346148,ENSP00000347134,ENSP00000357196,ENSP00000360266,ENSP00000363804,ENSP00000368880,ENSP00000376506,ENSP00000376865,ENSP00000378699,ENSP00000384763,ENSP00000430432,ENSP00000446252,ENSP00000481570	CCNA2,CDK1,CDK2,CRYGD,EZH2,FOS,FOXO1,HDAC2,HNRNPD,IMPACT,JUN,KLF2,KLF4,NET1,PDCD10,PDGFD,PRKAA1,PTPRK,RHOB,SLC8A1,SOD2,TNFAIP3
GO:0022414	reproductive process	141	1350	0.0186	ENSP00000052754,ENSP00000161863,ENSP00000201031,ENSP00000207457,ENSP00000220772,ENSP00000221496,ENSP00000222553,ENSP00000222725,ENSP00000225512,ENSP00000226279,ENSP00000228251,ENSP00000228606,ENSP00000228682,ENSP00000229179,ENSP00000229758,ENSP00000232424,ENSP00000235382,ENSP00000238682,ENSP00000239938,ENSP00000240488,ENSP00000241261,ENSP00000241416,ENSP00000242140,ENSP00000242208,ENSP00000242591…	ABAT,ACVR2A,ADAM28,ADAMTS1,AGT,AMH,ARID4A,ASPM,ATP2B4,ATRX,AVPR1A,AZIN2,BAK1,BCL2,BIRC2,BRCA2,BRIP1,BTG1,CASC5,CD38,CD46,CDK1,CDK2,CENPC,CEP131,CKS2,CLGN,COL16A1,CSF1,CYP27B1,DACH1,DCN,DDX6,DHH,DIAPH3,DNAJA1,DSN1,EGR1,EMP2,EOMES,EQTN,FANCG,FANCL,FBLN1,FBXO5,FGFR2,FOS,FOSB,FOXC1,FOXJ1,GLI1,H2AFX,HAS2,HAVCR2,HES1,HEY1,HEY2,HMGB2,ICAM1,ID4,IFT81,IL1A,IL1B,ING2,INHBA,INHBB,JUNB,KIF18A,LEMD3,LFNG,LRRC…
GO:0000280	nuclear division	38	268	0.0191	ENSP00000217402,ENSP00000229758,ENSP00000240488,ENSP00000259008,ENSP00000260731,ENSP00000261597,ENSP00000263181,ENSP00000264552,ENSP00000265148,ENSP00000265339,ENSP00000273853,ENSP00000275517,ENSP00000286398,ENSP00000296509,ENSP00000301633,ENSP00000307183,ENSP00000308369,ENSP00000313851,ENSP00000317144,ENSP00000349961,ENSP00000350447,ENSP00000352271,ENSP00000356379,ENSP00000358813,ENSP00000358925…	ASPM,BIRC5,BRCA2,BRIP1,CDCA5,CENPC,CENPE,CEP57L1,CHMP4B,CKS2,DSN1,FBXO5,ING2,KIF11,KIF18A,KIF2A,LEMD3,MAD2L1,MND1,MYBL1,NDC80,NUSAP1,PDS5B,PIBF1,PRC1,PSRC1,PTTG1,RACGAP1,SGOL2,SMC2,SMC4,TOP2A,TOP2B,TTK,UBE2B,UBE2S,XRCC2,ZWINT
GO:0048640	negative regulation of developmental growth	17	84	0.0193	ENSP00000220772,ENSP00000225512,ENSP00000235382,ENSP00000260950,ENSP00000265362,ENSP00000268459,ENSP00000272369,ENSP00000278568,ENSP00000305372,ENSP00000328181,ENSP00000333685,ENSP00000339824,ENSP00000355866,ENSP00000358309,ENSP00000361021,ENSP00000384477,ENSP00000481249	ADRB2,DUSP10,EPHA7,FGFR3,IFRD1,MAPK11,MEIS1,MSTN,NKD1,NOG,PAK1,PTEN,RGS2,SEMA3A,SFRP1,SOCS2,WNT3
GO:1904029	regulation of cyclin-dependent protein kinase activity	18	92	0.0195	ENSP00000256897,ENSP00000261900,ENSP00000264157,ENSP00000264350,ENSP00000295926,ENSP00000303706,ENSP00000311083,ENSP00000335357,ENSP00000350633,ENSP00000358925,ENSP00000361021,ENSP00000362608,ENSP00000364219,ENSP00000364976,ENSP00000368664,ENSP00000372035,ENSP00000377224,ENSP00000481570	CAMK2N1,CCNH,CCNL1,CCNT1,CCNT2,CDC25A,CDKN2D,CDKN3,CKS1B,CKS2,HERC5,LATS2,PIM1,PSRC1,PTEN,RGCC,SERTAD1,TNFAIP3
GO:0060271	cilium assembly	44	326	0.0197	ENSP00000207457,ENSP00000242591,ENSP00000243578,ENSP00000257287,ENSP00000262498,ENSP00000264538,ENSP00000264982,ENSP00000265339,ENSP00000270861,ENSP00000281142,ENSP00000282058,ENSP00000296484,ENSP00000301071,ENSP00000311219,ENSP00000314116,ENSP00000317144,ENSP00000323880,ENSP00000327077,ENSP00000334003,ENSP00000335153,ENSP00000341289,ENSP00000342510,ENSP00000352572,ENSP00000356774,ENSP00000361800…	ABCC4,AHI1,B9D2,CCP110,CDK1,CEP131,CEP135,CEP152,CEP162,CEP70,CEP78,CEP83,CEP97,CFAP20,CNTRL,DYNC2H1,DYNLL2,FAM161A,FOXJ1,HAUS1,HAUS5,HSP90AA1,IFT57,IFT81,INTU,LRRC6,NEDD1,NEK1,NPHP4,PCM1,PCNT,PIBF1,PLK4,POC1A,PTPDC1,SCLT1,TEKT2,TMEM107,TMEM67,TRIM59,TUBA1A,TUBB4B,UBE2B,WDR34
GO:0006323	DNA packaging	30	195	0.02	ENSP00000245479,ENSP00000255120,ENSP00000264108,ENSP00000273853,ENSP00000275517,ENSP00000281453,ENSP00000283006,ENSP00000286398,ENSP00000290130,ENSP00000296503,ENSP00000309790,ENSP00000320488,ENSP00000335463,ENSP00000336868,ENSP00000348527,ENSP00000349961,ENSP00000357308,ENSP00000360133,ENSP00000362171,ENSP00000362441,ENSP00000364591,ENSP00000369424,ENSP00000377601,ENSP00000378699,ENSP00000379911…	ANP32E,ATRX,CASC5,CDCA5,CDK1,CENPA,CENPC,CENPH,CENPK,CENPL,CENPU,CENPW,H2AFX,HAT1,HELLS,HMGB2,ITGB3BP,MIS18A,MIS18BP1,NAP1L3,NAP1L5,NASP,NCAPG2,NUSAP1,RBBP7,SMC2,SMC4,SOX9,TOP2A,TSPYL2
GO:0009314	response to radiation	54	425	0.0202	ENSP00000220772,ENSP00000239223,ENSP00000239938,ENSP00000243903,ENSP00000252818,ENSP00000254079,ENSP00000256495,ENSP00000264832,ENSP00000265339,ENSP00000272233,ENSP00000278379,ENSP00000281623,ENSP00000284202,ENSP00000294728,ENSP00000297423,ENSP00000300035,ENSP00000303231,ENSP00000303315,ENSP00000303706,ENSP00000306245,ENSP00000314420,ENSP00000319482,ENSP00000330237,ENSP00000330694,ENSP00000339637…	ACTR5,ATP1A2,ATR,BAK1,BCL2,BHLHE40,BRAT1,BRCA2,CASP9,CDC25A,CDKN2D,CHEK1,CIRBP,CRYAB,CUL4B,DCUN1D3,DUSP1,EGR1,FANCG,FBXO4,FKBPL,FOS,GUCA1A,H2AFX,HMGN1,ICAM1,IL12A,IMPACT,JUN,JUNB,JUND,KIAA0101,MEIS2,NABP1,NDNL2,NET1,NFATC4,NPHP4,PBK,PER1,PPP1R1B,PRKAA1,PTGS2,PTPRK,RBM4,RHOB,SFRP1,SLC1A2,SPIDR,UBE2B,VCAM1,XPA,XRCC2,ZBTB1
GO:0010721	negative regulation of cell development	41	298	0.0205	ENSP00000225512,ENSP00000226279,ENSP00000232424,ENSP00000235382,ENSP00000245323,ENSP00000245479,ENSP00000245838,ENSP00000247271,ENSP00000255224,ENSP00000265362,ENSP00000272369,ENSP00000274289,ENSP00000278568,ENSP00000311816,ENSP00000322730,ENSP00000327077,ENSP00000328181,ENSP00000331544,ENSP00000331897,ENSP00000339004,ENSP00000349298,ENSP00000355866,ENSP00000356379,ENSP00000357979,ENSP00000358309…	ASPM,B2M,BCL2,CD38,CORO1C,DAAM2,DDX6,DUSP10,EFNB2,EPHA7,FBLN1,FOXG1,HDAC2,HES1,HES5,ID4,IDH2,IFRD1,ITM2C,LDLR,LHX2,MEIS1,MYLIP,NFATC4,NOG,NR2E1,OMG,PAK1,PAX6,PCM1,PLK2,PTEN,REST,RGS2,SEMA3A,SOX3,SOX9,SYT4,TACSTD2,THOC2,WNT3
GO:0030900	forebrain development	48	366	0.0205	ENSP00000228682,ENSP00000232424,ENSP00000238558,ENSP00000242208,ENSP00000254322,ENSP00000264867,ENSP00000265354,ENSP00000265362,ENSP00000278379,ENSP00000286301,ENSP00000290551,ENSP00000298556,ENSP00000299178,ENSP00000307259,ENSP00000320147,ENSP00000324270,ENSP00000327077,ENSP00000328181,ENSP00000338185,ENSP00000339004,ENSP00000344479,ENSP00000345206,ENSP00000350310,ENSP00000351059,ENSP00000356379…	ARX,ASPM,ATP2B4,ATRX,AVPR1A,BTG2,CCDC85C,CSF1R,CX3CR1,DMRTA2,DNAJB1,DYNC2H1,EOMES,EZH2,FAT4,FGFR2,FOXG1,GLI1,GSC,H2AFX,HES1,HES5,HPRT1,ID4,INHBA,LHX2,NOG,NR2E1,NR4A2,NR4A3,OXTR,P2RY12,PAX6,PCM1,PLCB1,PPARGC1A,PTEN,RBPJ,SALL3,SEMA3A,SLC1A2,SLC8A1,SLITRK5,SOX3,SRF,STIL,TOP2B,TRA2B
GO:0043086	negative regulation of catalytic activity	91	809	0.0205	ENSP00000052754,ENSP00000200453,ENSP00000215631,ENSP00000218516,ENSP00000220772,ENSP00000223642,ENSP00000226004,ENSP00000228606,ENSP00000229758,ENSP00000233156,ENSP00000235382,ENSP00000239223,ENSP00000241014,ENSP00000245907,ENSP00000248553,ENSP00000252593,ENSP00000254079,ENSP00000256104,ENSP00000260950,ENSP00000261233,ENSP00000262177,ENSP00000262648,ENSP00000262809,ENSP00000263341,ENSP00000264265…	AGT,ANP32E,ATP2B4,BCL2L12,BIN1,BIRC2,BIRC5,BST2,C3,C5,CAMK2N1,CASC5,CCDC8,CDKN2D,CHORDC1,CISH,CORO1C,CRB2,CRYAB,CYP27B1,DCN,DNAJA1,DNAJB6,DUSP1,DUSP10,DUSP16,DUSP2,DUSP3,DUSP5,EIF4A2,ELL,EPHA1,FABP4,FBXO5,GADD45B,GALR1,GIG25,GLA,GLMN,GRM3,HERPUD1,HSPB1,IFI6,IL1B,IQGAP2,IRAK3,KAL1,KLF4,LATS2,LXN,LYN,MAD2L1,MAPK8IP1,MBIP,MIDN,MSTN,NGFRAP1,NPR3,PDCD4,PHACTR2,PKIA,PKIG,PLIN5,PLN,PPM1E,PPP1R14C,PPP1R1…
GO:0050715	positive regulation of cytokine secretion	21	117	0.0205	ENSP00000216037,ENSP00000220751,ENSP00000223642,ENSP00000258400,ENSP00000263339,ENSP00000263341,ENSP00000263642,ENSP00000286301,ENSP00000302846,ENSP00000309757,ENSP00000312002,ENSP00000333685,ENSP00000337383,ENSP00000354932,ENSP00000356520,ENSP00000359385,ENSP00000368664,ENSP00000370842,ENSP00000371497,ENSP00000433138,ENSP00000477908	C1QTNF3,C5,CASP1,CCL3,CSF1R,DHX9,GLMN,HAVCR2,HTR2B,IFIH1,IL1A,IL1B,IL33,LPL,MAPK11,NLRP3,PTGER4,RGCC,RIPK2,TLR1,XBP1
GO:0031503	protein-containing complex localization	33	223	0.0206	ENSP00000216727,ENSP00000229179,ENSP00000242591,ENSP00000244020,ENSP00000245838,ENSP00000258962,ENSP00000261600,ENSP00000264538,ENSP00000292879,ENSP00000295119,ENSP00000301633,ENSP00000324302,ENSP00000325905,ENSP00000327077,ENSP00000339245,ENSP00000343741,ENSP00000346694,ENSP00000356042,ENSP00000356448,ENSP00000356548,ENSP00000357679,ENSP00000360525,ENSP00000361800,ENSP00000362820,ENSP00000376276…	ATR,BIRC5,CEP131,CHTOP,DYNC2H1,DYNLL2,EZR,HNRNPA2B1,IFT57,IFT81,LTV1,MAGOH,NMD3,NRXN1,NUP107,NUP35,PABPN1,PCM1,RBM8A,SRSF1,SRSF2,SRSF3,SRSF5,SRSF6,SRSF7,STXBP6,THOC1,THOC2,TPR,TTC21A,U2AF1L4,WDR34,YTHDC1
GO:0051347	positive regulation of transferase activity	74	630	0.0206	ENSP00000013125,ENSP00000046794,ENSP00000056217,ENSP00000215631,ENSP00000216727,ENSP00000220751,ENSP00000223642,ENSP00000238682,ENSP00000239938,ENSP00000256897,ENSP00000258400,ENSP00000261183,ENSP00000261900,ENSP00000262013,ENSP00000262315,ENSP00000263341,ENSP00000264157,ENSP00000264552,ENSP00000265148,ENSP00000274054,ENSP00000278568,ENSP00000286301,ENSP00000294339,ENSP00000295926,ENSP00000296777…	ADRB2,AGER,AGT,ARHGEF5,ATP2B4,C5,C8orf4,CARTPT,CCDC88A,CCNH,CCNL1,CCNT1,CCNT2,CDK1,CENPE,CHTF18,CKS1B,CKS2,CSF1,CSF1R,DCUN1D3,DUSP5,EGR1,EMP2,EZH2,FGFR3,GADD45B,HMGN1,HNRNPA2B1,HNRNPD,HSP90AA1,HSPH1,HTR2A,HTR2B,IL1B,KLF4,LCP2,LYN,MAP4K5,MAPK11,MAPK15,MDFIC,MMD2,NAF1,NCAPG2,NEK1,NKX3-1,NRXN1,OSBPL8,P2RY12,PABPN1,PAK1,PDCD10,PDGFD,PEA15,PIBF1,PIM1,PRKAA1,PSRC1,PTEN,RFC4,RFC5,RGCC,RIPK2,SLK,SPAG9,TA…
GO:0070665	positive regulation of leukocyte proliferation	23	134	0.0206	ENSP00000219150,ENSP00000220751,ENSP00000226279,ENSP00000232424,ENSP00000245817,ENSP00000263341,ENSP00000291232,ENSP00000294728,ENSP00000303231,ENSP00000312002,ENSP00000313171,ENSP00000313875,ENSP00000327513,ENSP00000354532,ENSP00000356030,ENSP00000364210,ENSP00000365227,ENSP00000365596,ENSP00000365817,ENSP00000379330,ENSP00000381185,ENSP00000386766,ENSP00000428924	AGER,AIF1,ATAD5,BCL2,CD38,CD46,CD55,CORO1A,CSF1,GPR183,HAVCR2,HES1,HLA-E,IL12A,IL1B,LYN,NFATC2,PNP,RIPK2,SLC39A10,TNFRSF13C,TNFSF9,VCAM1
GO:1903531	negative regulation of secretion by cell	28	178	0.0211	ENSP00000220772,ENSP00000242208,ENSP00000242465,ENSP00000250559,ENSP00000255224,ENSP00000263341,ENSP00000269848,ENSP00000295228,ENSP00000296777,ENSP00000300952,ENSP00000302846,ENSP00000304767,ENSP00000307259,ENSP00000311816,ENSP00000324302,ENSP00000331544,ENSP00000331897,ENSP00000337383,ENSP00000356042,ENSP00000361004,ENSP00000362080,ENSP00000362179,ENSP00000368664,ENSP00000370010,ENSP00000370842…	ABAT,C1QTNF3,CARTPT,DPH3,EZR,FBLN1,IDH2,IL13RA2,IL1B,IL33,INHBA,INHBB,MIDN,NLRP3,P2RY1,P2RY12,PFKL,PTGER4,RAP1B,REST,RGCC,SFRP1,SRGN,STXBP6,SYT4,SYTL4,TMSB4X,ZC3H12A
GO:0009409	response to cold	12	48	0.0216	ENSP00000216797,ENSP00000228251,ENSP00000264867,ENSP00000305372,ENSP00000306245,ENSP00000307235,ENSP00000309757,ENSP00000335153,ENSP00000346148,ENSP00000368880,ENSP00000373620,ENSP00000466897	ADRB2,CIRBP,EIF2AK3,FOS,FOXO1,HSP90AA1,HSPD1,LPL,NFKBIA,PPARGC1A,PRKAA1,YBX3
GO:0002792	negative regulation of peptide secretion	21	118	0.022	ENSP00000220772,ENSP00000242465,ENSP00000255224,ENSP00000263341,ENSP00000269848,ENSP00000295228,ENSP00000296777,ENSP00000300952,ENSP00000302846,ENSP00000311816,ENSP00000331544,ENSP00000331897,ENSP00000337383,ENSP00000356042,ENSP00000362080,ENSP00000362179,ENSP00000368664,ENSP00000370010,ENSP00000370842,ENSP00000371497,ENSP00000419599	C1QTNF3,CARTPT,DPH3,EZR,FBLN1,IDH2,IL1B,IL33,INHBB,MIDN,NLRP3,PFKL,PTGER4,REST,RGCC,SFRP1,SRGN,SYT4,SYTL4,TMSB4X,ZC3H12A
GO:0019827	stem cell population maintenance	21	118	0.022	ENSP00000220772,ENSP00000232424,ENSP00000245479,ENSP00000275815,ENSP00000282388,ENSP00000282892,ENSP00000285407,ENSP00000297347,ENSP00000327077,ENSP00000328181,ENSP00000345206,ENSP00000354720,ENSP00000356379,ENSP00000357979,ENSP00000363804,ENSP00000367714,ENSP00000368880,ENSP00000388620,ENSP00000478754,ENSP00000480421,ENSP00000484803	ASPM,DDX6,EOMES,EPHA1,FOXO1,FOXP1,HES1,HES5,KLF10,KLF4,MED21,MED30,NOG,NR2E1,PCM1,RBPJ,SFRP1,SMC3,SOX9,SRRT,ZFP36L2
GO:0009636	response to toxic substance	58	468	0.0224	ENSP00000235382,ENSP00000239223,ENSP00000239938,ENSP00000248071,ENSP00000251595,ENSP00000254079,ENSP00000259008,ENSP00000260950,ENSP00000264832,ENSP00000264867,ENSP00000265354,ENSP00000272233,ENSP00000284202,ENSP00000294728,ENSP00000295522,ENSP00000298556,ENSP00000299565,ENSP00000306245,ENSP00000320038,ENSP00000320147,ENSP00000324270,ENSP00000344479,ENSP00000345023,ENSP00000346148,ENSP00000347134…	ABAT,ARHGAP33,ATP1A2,BAK1,BCL2,BIRC2,BRIP1,CCL3,CCL4,CDK1,CHRNA5,CLDN1,CRYAB,DDX11,DUSP1,EGR1,EZH2,FGFR2,FOS,FOXO1,GSTO2,HBA2,HDAC2,HDAC9,HPRT1,ICAM1,IMPACT,IPCEF1,JUN,KLF2,KLF4,LDHA,LYN,LYPD1,MSTN,NET1,NR4A2,NR4A3,OXTR,PDCD10,PDGFD,PPARGC1A,PPP1R15B,PPP1R1B,PRKAA1,PTEN,PTGS2,RGS2,RHOB,SCFD1,SCN9A,SLC8A1,SOD2,SRF,TNFAIP3,VCAM1,XPA,ZC3H12A
GO:0043009	chordate embryonic development	66	550	0.0227	ENSP00000005257,ENSP00000220772,ENSP00000222725,ENSP00000223642,ENSP00000226004,ENSP00000228251,ENSP00000232424,ENSP00000237937,ENSP00000238558,ENSP00000238682,ENSP00000241416,ENSP00000245479,ENSP00000245838,ENSP00000248071,ENSP00000255120,ENSP00000258962,ENSP00000262738,ENSP00000262809,ENSP00000264538,ENSP00000265339,ENSP00000265354,ENSP00000265361,ENSP00000270861,ENSP00000281453,ENSP00000282486…	ACVR2A,BRCA2,C5,CELSR1,CENPU,COL11A1,CRB2,DACT1,DMRT2,DUSP3,ELL,EOMES,FGFR2,FOXC1,FZD2,GABPA,GLMN,GSC,HEG1,HES1,HES5,HEY1,HEY2,IFT57,INTU,JUNB,KIF20B,KLF2,LFNG,LHX2,LUZP1,MAFF,MBNL1,MBTD1,MED21,NASP,NCAPG2,NKX3-1,NOG,NRARP,OSR2,PAX6,PCDH8,PLK4,RALA,RBBP6,RBBP8,RBPJ,RNASEH2B,SEMA3C,SFRP1,SKIL,SOCS3,SOX9,SRF,SRSF1,STIL,TGFB3,THOC2,TMEM107,UBE2B,WNT11,XRCC2,YBX3,ZFAND5,ZFP36L1
GO:0016202	regulation of striated muscle tissue development	22	127	0.023	ENSP00000225792,ENSP00000228251,ENSP00000228682,ENSP00000235382,ENSP00000245323,ENSP00000260950,ENSP00000264039,ENSP00000272369,ENSP00000278568,ENSP00000310006,ENSP00000328181,ENSP00000333685,ENSP00000345206,ENSP00000346148,ENSP00000355922,ENSP00000357348,ENSP00000361021,ENSP00000362608,ENSP00000378699,ENSP00000381185,ENSP00000408617,ENSP00000410294	BCL2,CDK1,CENPF,DDX5,EFNB2,FGFR2,GLI1,GPC1,HDAC9,HEY2,MAPK11,MEIS1,MSTN,NOG,NR1D2,PAK1,PIM1,PRKAA1,PTEN,RBPJ,RGS2,YBX3
GO:0000079	regulation of cyclin-dependent protein serine/threonine kinase activity	17	86	0.0231	ENSP00000256897,ENSP00000261900,ENSP00000264157,ENSP00000264350,ENSP00000295926,ENSP00000303706,ENSP00000311083,ENSP00000335357,ENSP00000350633,ENSP00000358925,ENSP00000361021,ENSP00000362608,ENSP00000364976,ENSP00000368664,ENSP00000372035,ENSP00000377224,ENSP00000481570	CCNH,CCNL1,CCNT1,CCNT2,CDC25A,CDKN2D,CDKN3,CKS1B,CKS2,HERC5,LATS2,PIM1,PSRC1,PTEN,RGCC,SERTAD1,TNFAIP3
GO:0051336	regulation of hydrolase activity	130	1238	0.0231	ENSP00000056217,ENSP00000200453,ENSP00000216554,ENSP00000220751,ENSP00000220772,ENSP00000223642,ENSP00000225235,ENSP00000233156,ENSP00000233893,ENSP00000234313,ENSP00000235382,ENSP00000241051,ENSP00000241261,ENSP00000245907,ENSP00000249014,ENSP00000250111,ENSP00000252593,ENSP00000254079,ENSP00000254322,ENSP00000258400,ENSP00000258526,ENSP00000261439,ENSP00000262177,ENSP00000262648,ENSP00000262809…	AGT,ARHGAP11A,ARHGAP18,ARHGAP33,ARHGEF5,ASAP3,ATP1B1,ATP1B2,AVPR1A,BAK1,BCL2L12,BIN1,BIRC2,BIRC5,BST2,C3,C5,CASC5,CASP1,CASP9,CCDC8,CCL3,CCL3L3,CCL4,CCL4L1,CCL8,CDC42EP1,CDC42EP3,CDC42EP4,CDKN2D,CHTOP,CORO1C,CRB2,CRYAB,DDX11,DENND1B,DEPDC1B,DEPDC7,DHX9,DIABLO,DNAJA1,DNAJB1,DNAJB11,DNAJB4,DNAJB6,DNAJC1,DNAJC24,DOCK11,DYNLL2,EIF2AK3,EIF5,ELL,EPHA1,EPHA7,EZH2,F3,FBLN1,FGFR2,FGFR3,FOXJ1,GARNL3,GIG25,…
GO:0012501	programmed cell death	112	1042	0.0243	ENSP00000064780,ENSP00000200453,ENSP00000206595,ENSP00000215631,ENSP00000216037,ENSP00000216797,ENSP00000220751,ENSP00000225792,ENSP00000226279,ENSP00000226319,ENSP00000231668,ENSP00000241261,ENSP00000242208,ENSP00000242465,ENSP00000244043,ENSP00000245414,ENSP00000245817,ENSP00000261600,ENSP00000261891,ENSP00000263339,ENSP00000263341,ENSP00000263955,ENSP00000264538,ENSP00000265362,ENSP00000266671…	ADAMTSL4,ATAD5,BAG3,BAK1,BCL2,BCL2A1,BCL2L12,BCLAF1,BIRC2,BIRC5,BNIP1,BRAT1,BRCA2,C8orf4,CASP1,CASP9,CD38,CDK1,CDKN2D,CHEK1,CKAP2,CRYAB,CSRNP1,DAPK2,DDX47,DDX5,DHX9,DIABLO,DYRK2,E2F2,EAF2,ELMO1,EPHA7,FAIM,FGFR2,FGFR3,FOXO1,G2E3,GADD45B,GJB6,GULP1,HIF3A,HMGB2,HSPD1,IFI6,IFT57,IL12A,IL1A,IL1B,IL33,INHBA,IRF1,ITGB3BP,JADE1,JUN,KLF11,MAGI3,MCL1,MEF2D,MX1,MYD88,NAE1,NFATC4,NFKBIA,NGFRAP1,NLRP3,PAK1,PD…
GO:0001819	positive regulation of cytokine production	50	390	0.0246	ENSP00000216037,ENSP00000220751,ENSP00000223642,ENSP00000239938,ENSP00000245414,ENSP00000245907,ENSP00000248553,ENSP00000258400,ENSP00000263339,ENSP00000263341,ENSP00000263642,ENSP00000286301,ENSP00000291232,ENSP00000296503,ENSP00000302079,ENSP00000302846,ENSP00000303231,ENSP00000307235,ENSP00000309757,ENSP00000311502,ENSP00000312002,ENSP00000313875,ENSP00000317144,ENSP00000325526,ENSP00000333685…	AGER,AGT,B2M,C1QTNF3,C3,C3AR1,C5,CASP1,CCL3,CD46,CD83,CSF1R,DHX9,EGR1,EIF2AK3,GLMN,HAVCR2,HDAC2,HEG1,HLA-E,HMGB2,HSPA1A,HSPA1B,HSPB1,HSPD1,HTR2B,IFIH1,IL12A,IL1A,IL1B,IL33,IRF1,IRF7,LPL,MAPK11,MYD88,NFATC4,NLRP3,NR4A3,PIBF1,PLCB1,PTGER4,PTGS2,RGCC,RIPK2,TIGIT,TLR1,TNFRSF13C,WNT11,XBP1
GO:0070671	response to interleukin-12	12	49	0.0246	ENSP00000005257,ENSP00000220751,ENSP00000250559,ENSP00000254193,ENSP00000280154,ENSP00000303231,ENSP00000317334,ENSP00000338185,ENSP00000346694,ENSP00000383118,ENSP00000446252,ENSP00000483254	CDC42,HNRNPA2B1,HNRNPDL,IL12A,PDCD4,PLCB1,RALA,RAP1B,RIPK2,SNRPA1,SOD2,TCP1
GO:1904705	regulation of vascular smooth muscle cell proliferation	12	49	0.0246	ENSP00000216037,ENSP00000238682,ENSP00000271555,ENSP00000278568,ENSP00000280154,ENSP00000284984,ENSP00000355627,ENSP00000360266,ENSP00000361021,ENSP00000391800,ENSP00000446252,ENSP00000482027	ADAMTS1,AGT,APLN,JUN,MEF2D,NR4A3,PAK1,PDCD4,PTEN,SOD2,TGFB3,XBP1
GO:0045686	negative regulation of glial cell differentiation	8	23	0.0247	ENSP00000232424,ENSP00000328181,ENSP00000355866,ENSP00000357979,ENSP00000367714,ENSP00000367972,ENSP00000381876,ENSP00000454071	DAAM2,DUSP10,HES1,HES5,ID4,LDLR,NOG,NR2E1
GO:0032872	regulation of stress-activated MAPK cascade	31	208	0.025	ENSP00000013125,ENSP00000025008,ENSP00000056217,ENSP00000215631,ENSP00000220751,ENSP00000220772,ENSP00000222462,ENSP00000226004,ENSP00000241014,ENSP00000262013,ENSP00000263341,ENSP00000265362,ENSP00000278568,ENSP00000280154,ENSP00000284637,ENSP00000304604,ENSP00000312678,ENSP00000314420,ENSP00000318687,ENSP00000337439,ENSP00000338185,ENSP00000355866,ENSP00000356042,ENSP00000362179,ENSP00000364210…	AGER,ARHGEF5,DACT1,DNAJA1,DUSP10,DUSP3,EZR,FOXO1,GADD45B,HSPH1,IL1B,MAGI3,MAP4K5,MAPK8IP1,MDFIC,MID1,PAK1,PBK,PDCD10,PDCD4,PER1,PLCB1,RB1CC1,RIPK2,SEMA3A,SFRP1,SH3RF1,SPAG9,TNFRSF19,WNT16,ZC3H12A
GO:1902806	regulation of cell cycle G1/S phase transition	26	163	0.0252	ENSP00000226319,ENSP00000228682,ENSP00000266970,ENSP00000274289,ENSP00000284984,ENSP00000290551,ENSP00000303398,ENSP00000319482,ENSP00000319914,ENSP00000320147,ENSP00000337439,ENSP00000338185,ENSP00000350310,ENSP00000353734,ENSP00000361021,ENSP00000362608,ENSP00000363804,ENSP00000365227,ENSP00000368664,ENSP00000377024,ENSP00000377224,ENSP00000378699,ENSP00000381185,ENSP00000384109,ENSP00000405726…	ADAMTS1,AIF1,ATP2B4,BCL2,BTG2,C8orf4,CDC45,CDK1,CDK2,CDKN2D,CNOT6,CUL4B,DACT1,DCUN1D3,EZH2,GLI1,JADE1,KLF4,MTBP,MUC1,PIM1,PLAGL1,PLCB1,PLK2,PTEN,RGCC
GO:0035966	response to topologically incorrect protein	27	172	0.0253	ENSP00000216037,ENSP00000233893,ENSP00000248553,ENSP00000249356,ENSP00000254322,ENSP00000287652,ENSP00000306512,ENSP00000307235,ENSP00000310219,ENSP00000318687,ENSP00000326813,ENSP00000332791,ENSP00000335153,ENSP00000344352,ENSP00000357283,ENSP00000359799,ENSP00000359976,ENSP00000363591,ENSP00000364591,ENSP00000364802,ENSP00000365938,ENSP00000368477,ENSP00000369127,ENSP00000373620,ENSP00000409555…	ATF3,BAK1,CTH,CXCL8,DDX11,DNAJA1,DNAJB1,DNAJB11,DNAJB4,DNAJB9,EIF2AK3,HERPUD1,HSP90AA1,HSPA1A,HSPA6,HSPB1,HSPD1,HSPE1,HSPH1,KLHL15,LMNA,SERP2,TATDN2,TSPYL2,UGGT2,XBP1,YOD1
GO:0001816	cytokine production	23	137	0.0255	ENSP00000046794,ENSP00000256104,ENSP00000263341,ENSP00000301873,ENSP00000303231,ENSP00000311502,ENSP00000313875,ENSP00000325526,ENSP00000337383,ENSP00000345206,ENSP00000354532,ENSP00000355627,ENSP00000356030,ENSP00000356438,ENSP00000368664,ENSP00000373620,ENSP00000379330,ENSP00000380697,ENSP00000388620,ENSP00000428924,ENSP00000433138,ENSP00000479816,ENSP00000484803	AGT,CASP1,CD46,CD55,DENND1B,EOMES,FABP4,FOXP1,HEG1,HSPD1,IL12A,IL1B,IRF7,LCP2,LTBP3,LYN,NFATC2,NLRP3,PNP,PTGS2,RBPJ,RGCC,WNT11
GO:0050709	negative regulation of protein secretion	20	112	0.0265	ENSP00000220772,ENSP00000242465,ENSP00000255224,ENSP00000263341,ENSP00000269848,ENSP00000295228,ENSP00000300952,ENSP00000302846,ENSP00000311816,ENSP00000331544,ENSP00000331897,ENSP00000337383,ENSP00000356042,ENSP00000362080,ENSP00000362179,ENSP00000368664,ENSP00000370010,ENSP00000370842,ENSP00000371497,ENSP00000419599	C1QTNF3,DPH3,EZR,FBLN1,IDH2,IL1B,IL33,INHBB,MIDN,NLRP3,PFKL,PTGER4,REST,RGCC,SFRP1,SRGN,SYT4,SYTL4,TMSB4X,ZC3H12A
GO:0021537	telencephalon development	34	237	0.0267	ENSP00000232424,ENSP00000242208,ENSP00000265354,ENSP00000265362,ENSP00000278379,ENSP00000286301,ENSP00000290551,ENSP00000298556,ENSP00000299178,ENSP00000307259,ENSP00000320147,ENSP00000324270,ENSP00000338185,ENSP00000339004,ENSP00000350310,ENSP00000351059,ENSP00000356379,ENSP00000357979,ENSP00000361021,ENSP00000362717,ENSP00000366283,ENSP00000367714,ENSP00000367972,ENSP00000368332,ENSP00000369592…	ARX,ASPM,ATP2B4,AVPR1A,BTG2,CCDC85C,CSF1R,CX3CR1,DMRTA2,EOMES,EZH2,FAT4,FOXG1,H2AFX,HES1,HES5,HPRT1,ID4,INHBA,LHX2,NR2E1,NR4A3,OXTR,P2RY12,PAX6,PLCB1,PTEN,SALL3,SEMA3A,SLC1A2,SLC8A1,SLITRK5,SRF,TRA2B
GO:0043407	negative regulation of MAP kinase activity	15	72	0.0269	ENSP00000220772,ENSP00000226004,ENSP00000235382,ENSP00000239223,ENSP00000241014,ENSP00000261233,ENSP00000263341,ENSP00000280154,ENSP00000288943,ENSP00000298573,ENSP00000355866,ENSP00000358596,ENSP00000369127,ENSP00000399718,ENSP00000428924	DNAJA1,DUSP1,DUSP10,DUSP16,DUSP2,DUSP3,DUSP5,IL1B,IRAK3,LYN,MAPK8IP1,MBIP,PDCD4,RGS2,SFRP1
GO:0051236	establishment of RNA localization	29	191	0.0269	ENSP00000216727,ENSP00000229179,ENSP00000244020,ENSP00000245838,ENSP00000258962,ENSP00000261600,ENSP00000292879,ENSP00000295119,ENSP00000325905,ENSP00000331843,ENSP00000339245,ENSP00000343741,ENSP00000346694,ENSP00000349022,ENSP00000356001,ENSP00000356448,ENSP00000356520,ENSP00000356548,ENSP00000357679,ENSP00000360525,ENSP00000362820,ENSP00000376276,ENSP00000376309,ENSP00000388402,ENSP00000419004…	ARC,ATR,CHTOP,DHX9,HNRNPA2B1,HNRNPA3,LTV1,MAGOH,MRPL18,NMD3,NPIPA1,NUP107,NUP35,PABPN1,RANBP3L,RBM8A,SRSF1,SRSF2,SRSF3,SRSF5,SRSF6,SRSF7,THOC1,THOC2,TPR,U2AF1L4,YTHDC1,ZFP36,ZFP36L1
GO:0097167	circadian regulation of translation	4	4	0.0272	ENSP00000254657,ENSP00000313199,ENSP00000314420,ENSP00000386894	HNRNPD,PER1,PER2,RBM4
GO:0048661	positive regulation of smooth muscle cell proliferation	16	80	0.0275	ENSP00000216037,ENSP00000222553,ENSP00000264867,ENSP00000271555,ENSP00000278568,ENSP00000284984,ENSP00000305416,ENSP00000355627,ENSP00000356438,ENSP00000360266,ENSP00000365227,ENSP00000367714,ENSP00000376865,ENSP00000410294,ENSP00000482027,ENSP00000484803	ADAMTS1,AGT,AIF1,FGFR2,FOXP1,HES5,JUN,MEF2D,NAMPT,NR4A3,PAK1,PDGFD,PPARGC1A,PTGS2,S1PR1,XBP1
GO:0097366	response to bronchodilator	12	50	0.0277	ENSP00000235382,ENSP00000254079,ENSP00000264832,ENSP00000266970,ENSP00000274026,ENSP00000298556,ENSP00000313199,ENSP00000324270,ENSP00000344479,ENSP00000368880,ENSP00000408617,ENSP00000430432	CCNA2,CDK2,FOXO1,HDAC2,HDAC9,HNRNPD,HPRT1,ICAM1,NR4A2,OXTR,PPP1R1B,RGS2
GO:0009653	anatomical structure morphogenesis	196	1992	0.0278	ENSP00000005257,ENSP00000052754,ENSP00000211998,ENSP00000216037,ENSP00000220772,ENSP00000221496,ENSP00000222462,ENSP00000222725,ENSP00000225512,ENSP00000228682,ENSP00000230056,ENSP00000231004,ENSP00000232424,ENSP00000235521,ENSP00000237937,ENSP00000238558,ENSP00000238682,ENSP00000239223,ENSP00000241416,ENSP00000242208,ENSP00000242480,ENSP00000245323,ENSP00000245479,ENSP00000245838,ENSP00000247271…	ACVR2A,ADAMTS1,AHI1,ALCAM,AMH,APLN,APOD,ARC,ARX,ATRX,BAK1,BCL2,C9orf72,CASC5,CASP9,CASQ1,CDC42,CDHR1,CELSR1,CHL1,CHSY1,COL11A1,COL9A1,CRB2,CRYAB,CSF1,CSF1R,CSF3R,CSRNP1,CXCL8,DACT1,DCN,DHRS3,DOK6,DUSP1,DUSP2,DUSP5,DYNC2H1,EFNB2,EGR2,EGR3,EIF2AK3,EOMES,EPHA1,EPHA7,ETS2,EZR,FAT4,FBN2,FGFR2,FGFR3,FHOD3,FOXC1,FOXG1,FOXJ1,FOXN4,FOXO1,FZD2,GJB6,GLI1,GLMN,GMNN,GPC1,GPR126,GSC,HAS2,HDAC2,HEG1,HES1,HES5,H…
GO:0022409	positive regulation of cell-cell adhesion	34	238	0.0279	ENSP00000216037,ENSP00000219150,ENSP00000220751,ENSP00000232424,ENSP00000245817,ENSP00000263341,ENSP00000264832,ENSP00000278568,ENSP00000291232,ENSP00000294489,ENSP00000294728,ENSP00000303231,ENSP00000306991,ENSP00000312002,ENSP00000313875,ENSP00000318057,ENSP00000318687,ENSP00000325663,ENSP00000329418,ENSP00000337383,ENSP00000354532,ENSP00000355866,ENSP00000356030,ENSP00000360296,ENSP00000364210…	AGER,AIF1,CD46,CD55,CD83,CDC42,CORO1A,DUSP10,EGR3,HAS2,HAVCR2,HES1,HLA-E,HSPD1,HSPH1,ICAM1,IL12A,IL1B,LYN,NFKBID,NFKBIZ,NLRP3,NR4A3,PAK1,PDPN,PNP,PPAP2B,RIPK2,SOCS1,TNFRSF13C,TNFSF9,VCAM1,XBP1,ZBTB1
GO:0071559	response to transforming growth factor beta	24	147	0.0279	ENSP00000217939,ENSP00000219255,ENSP00000220772,ENSP00000238682,ENSP00000245479,ENSP00000260950,ENSP00000264867,ENSP00000282388,ENSP00000285407,ENSP00000295522,ENSP00000304697,ENSP00000306245,ENSP00000351059,ENSP00000351957,ENSP00000357196,ENSP00000360266,ENSP00000376865,ENSP00000382697,ENSP00000388402,ENSP00000410294,ENSP00000415243,ENSP00000430432,ENSP00000441543,ENSP00000472998	CLDN1,CX3CR1,FGFR2,FOS,HDAC2,JUN,KLF10,MSTN,MXRA5,PARD6A,PDE3A,PDGFD,PPARGC1A,PTPRK,ROCK1,SFRP1,SKIL,SNRNP70,SOX9,TGFB3,UBB,UBC,ZFP36L1,ZFP36L2
GO:0040013	negative regulation of locomotion	39	286	0.0286	ENSP00000052754,ENSP00000211998,ENSP00000220772,ENSP00000223642,ENSP00000225512,ENSP00000252593,ENSP00000261183,ENSP00000264867,ENSP00000265354,ENSP00000265362,ENSP00000272233,ENSP00000275815,ENSP00000302846,ENSP00000312150,ENSP00000325526,ENSP00000328181,ENSP00000331544,ENSP00000331897,ENSP00000337691,ENSP00000338185,ENSP00000345179,ENSP00000351059,ENSP00000352420,ENSP00000355866,ENSP00000357196…	AIF1,APOD,BCL2,BST2,C5,CORO1C,CX3CR1,DACH1,DCN,DUSP10,EPHA1,FBLN1,IDH2,IFITM1,IL33,KLF4,LDLRAD4,MAPK15,NAV3,NOG,OSBPL8,PDCD10,PLCB1,PPARGC1A,PTEN,PTGER4,PTPRK,PTPRM,RGCC,RGN,RHOB,SEMA3A,SFRP1,SRF,TACSTD2,TRIB1,VCL,WNT11,WNT3
GO:0046890	regulation of lipid biosynthetic process	27	174	0.0286	ENSP00000005178,ENSP00000216037,ENSP00000228606,ENSP00000239938,ENSP00000240055,ENSP00000245907,ENSP00000258400,ENSP00000263341,ENSP00000264867,ENSP00000266991,ENSP00000283415,ENSP00000297258,ENSP00000299178,ENSP00000311816,ENSP00000317144,ENSP00000344741,ENSP00000346148,ENSP00000356438,ENSP00000357452,ENSP00000359956,ENSP00000366604,ENSP00000371272,ENSP00000377724,ENSP00000380365,ENSP00000382675…	AVPR1A,C3,CYP27B1,DHH,EGR1,ELOVL5,ENHO,FABP5,HTR2A,HTR2B,IL1B,INSIG1,LDLR,LPCAT1,NFYB,ORMDL3,PDK4,PIBF1,PLIN5,PMVK,PPARGC1A,PRKAA1,PTGS2,REST,RGN,SF1,XBP1
GO:0006376	mRNA splice site selection	9	30	0.0287	ENSP00000244020,ENSP00000258962,ENSP00000339245,ENSP00000348010,ENSP00000366604,ENSP00000370109,ENSP00000420195,ENSP00000440222,ENSP00000452123	LUC7L2,PRPF39,PSIP1,SF1,SRSF1,SRSF10,SRSF5,SRSF6,YTHDC1
GO:0051298	centrosome duplication	9	30	0.0287	ENSP00000257287,ENSP00000266970,ENSP00000270861,ENSP00000287482,ENSP00000360944,ENSP00000369497,ENSP00000369614,ENSP00000370337,ENSP00000370803	BRCA2,CCP110,CDK2,CEP135,CEP152,CNTROB,PLK4,SASS6,STIL
GO:0009792	embryo development ending in birth or egg hatching	67	568	0.0291	ENSP00000005257,ENSP00000220772,ENSP00000222725,ENSP00000223642,ENSP00000226004,ENSP00000228251,ENSP00000232424,ENSP00000237937,ENSP00000238558,ENSP00000238682,ENSP00000241416,ENSP00000245479,ENSP00000245838,ENSP00000248071,ENSP00000255120,ENSP00000258962,ENSP00000262738,ENSP00000262809,ENSP00000264538,ENSP00000265339,ENSP00000265354,ENSP00000265361,ENSP00000270861,ENSP00000281453,ENSP00000282486…	ACVR2A,BRCA2,C5,CELSR1,CENPU,COL11A1,CRB2,DACT1,DMRT2,DUSP3,ELL,EOMES,FGFR2,FOXC1,FZD2,GABPA,GLMN,GSC,HEG1,HES1,HES5,HEY1,HEY2,IFT57,INTU,JUNB,KIF20B,KLF2,LFNG,LHX2,LUZP1,MAFF,MBNL1,MBTD1,MED21,NASP,NCAPG2,NKX3-1,NOG,NRARP,OSR2,PAX6,PCDH8,PLK4,RALA,RBBP6,RBBP8,RBPJ,RNASEH2B,SEMA3C,SFRP1,SKIL,SOCS3,SOX9,SRF,SRSF1,STIL,STOX2,TGFB3,THOC2,TMEM107,UBE2B,WNT11,XRCC2,YBX3,ZFAND5,ZFP36L1
GO:1901699	cellular response to nitrogen compound	67	568	0.0291	ENSP00000005178,ENSP00000216037,ENSP00000220751,ENSP00000220772,ENSP00000239938,ENSP00000245479,ENSP00000248071,ENSP00000250559,ENSP00000259008,ENSP00000263642,ENSP00000264832,ENSP00000264867,ENSP00000266970,ENSP00000274026,ENSP00000275034,ENSP00000278568,ENSP00000284202,ENSP00000285407,ENSP00000295228,ENSP00000296215,ENSP00000297423,ENSP00000298223,ENSP00000304767,ENSP00000305372,ENSP00000306328…	ADRB2,AGER,AGT,AIF1,ATP2B4,ATRX,BRIP1,CCNA2,CDK2,COL16A1,CRHR2,DDX11,DHX9,EGR1,ENHO,EZH2,EZR,FOLR2,FOXO1,GABPA,HDAC2,HDAC9,HNRNPA2B1,HNRNPD,ICAM1,IFIH1,IMPACT,INHBB,KLF10,KLF11,KLF2,KLF4,KLF5,LYN,LYPD1,NDNL2,NLRP3,NR4A1,NR4A2,NR4A3,P2RY1,P2RY12,PAK1,PCK1,PDE3A,PDGFD,PDK4,PHIP,PLCB1,PPARGC1A,PRKAA1,PTEN,PTGS2,RAP1B,RIPK2,SESN3,SFRP1,SLC25A33,SLC8A1,SNIP1,SOCS2,SOX9,SPIDR,SRRT,SRSF5,XBP1,ZFP36L1
GO:0006403	RNA localization	31	211	0.0293	ENSP00000216727,ENSP00000229179,ENSP00000244020,ENSP00000245838,ENSP00000258962,ENSP00000261600,ENSP00000264279,ENSP00000292879,ENSP00000295119,ENSP00000317334,ENSP00000325905,ENSP00000331843,ENSP00000339245,ENSP00000343741,ENSP00000346694,ENSP00000349022,ENSP00000356001,ENSP00000356448,ENSP00000356520,ENSP00000356548,ENSP00000357679,ENSP00000360525,ENSP00000362820,ENSP00000376276,ENSP00000376309…	ARC,ATR,CHTOP,DHX9,HNRNPA2B1,HNRNPA3,LTV1,MAGOH,MRPL18,NMD3,NOP58,NPIPA1,NUP107,NUP35,PABPN1,RANBP3L,RBM8A,SRSF1,SRSF2,SRSF3,SRSF5,SRSF6,SRSF7,TCP1,THOC1,THOC2,TPR,U2AF1L4,YTHDC1,ZFP36,ZFP36L1
GO:0007517	muscle organ development	39	287	0.0296	ENSP00000052754,ENSP00000216037,ENSP00000226798,ENSP00000238558,ENSP00000239938,ENSP00000242480,ENSP00000260950,ENSP00000264157,ENSP00000271555,ENSP00000290551,ENSP00000296504,ENSP00000305416,ENSP00000306245,ENSP00000311502,ENSP00000318057,ENSP00000323901,ENSP00000327290,ENSP00000328181,ENSP00000328992,ENSP00000343633,ENSP00000344352,ENSP00000344488,ENSP00000345206,ENSP00000345393,ENSP00000355922…	ATF3,BTG2,CASQ1,CCNT2,CENPF,COL11A1,CRYAB,DCN,DMRTA2,EGR1,EGR2,EGR3,EOMES,FGFR2,FOS,FOXC1,FOXN2,FRG1,FZD2,GPCPD1,GSC,HEG1,HEY2,ITGA11,JPH1,KLF5,LMNA,MAFF,MEF2D,MSTN,NOG,PAXBP1,RBPJ,S1PR1,SAP30,SKIL,SMTN,UTRN,XBP1
GO:0043412	macromolecule modification	299	3197	0.0296	ENSP00000005178,ENSP00000013125,ENSP00000052754,ENSP00000062104,ENSP00000200453,ENSP00000206595,ENSP00000215829,ENSP00000216330,ENSP00000216639,ENSP00000216727,ENSP00000216797,ENSP00000220751,ENSP00000222725,ENSP00000225728,ENSP00000226004,ENSP00000226319,ENSP00000227451,ENSP00000230053,ENSP00000231004,ENSP00000232766,ENSP00000239223,ENSP00000241014,ENSP00000241416,ENSP00000242480,ENSP00000243903…	ABHD17C,ACTR5,ACVR2A,ADRB2,AGT,ALKBH2,ANAPC4,ARID4A,ARIH1,ASGR1,ATR,ATRX,B3GALNT1,B3GALNT2,B3GALT2,B3GAT2,B3GNT5,BARD1,BCL2,BIRC2,BIRC5,BRCA2,BTG1,BTG2,C17orf96,C3,C4orf27,C7orf60,CBX4,CCDC126,CCDC8,CCL3,CCL8,CCNA2,CCNH,CCNT1,CCNT2,CCP110,CDADC1,CDC25A,CDC42,CDK1,CDK2,CDK9,CDKN3,CFAP20,CHD1,CHEK1,CISH,CLK1,CLK4,CNTRL,CRYAB,CSF1,CSF1R,CTDSPL2,CTH,CUL4B,DAPK2,DCN,DCUN1D3,DNAJC24,DOT1L,DPH3,DTX4,DUS…
GO:0051028	mRNA transport	24	148	0.0296	ENSP00000216727,ENSP00000229179,ENSP00000244020,ENSP00000245838,ENSP00000258962,ENSP00000261600,ENSP00000292879,ENSP00000295119,ENSP00000325905,ENSP00000331843,ENSP00000339245,ENSP00000346694,ENSP00000349022,ENSP00000356448,ENSP00000356520,ENSP00000357679,ENSP00000360525,ENSP00000362820,ENSP00000376276,ENSP00000376309,ENSP00000388402,ENSP00000452123,ENSP00000463058,ENSP00000469647	ARC,CHTOP,DHX9,HNRNPA2B1,HNRNPA3,MAGOH,NPIPA1,NUP107,NUP35,PABPN1,RBM8A,SRSF1,SRSF2,SRSF3,SRSF5,SRSF6,SRSF7,THOC1,THOC2,TPR,U2AF1L4,YTHDC1,ZFP36,ZFP36L1
GO:0051147	regulation of muscle cell differentiation	24	148	0.0296	ENSP00000216037,ENSP00000235382,ENSP00000245323,ENSP00000262013,ENSP00000264157,ENSP00000265354,ENSP00000271324,ENSP00000278568,ENSP00000280154,ENSP00000320147,ENSP00000324175,ENSP00000333685,ENSP00000345206,ENSP00000357348,ENSP00000359976,ENSP00000362361,ENSP00000379330,ENSP00000381185,ENSP00000383118,ENSP00000386894,ENSP00000394417,ENSP00000408617,ENSP00000410294,ENSP00000446252	BCL2,CCNT2,CD53,CDC42,CDK9,CTH,EFNB2,EZH2,FGFR2,HDAC9,HEY2,MAMSTR,MAPK11,MORF4L2,NFATC2,PAK1,PDCD4,RBM4,RBPJ,RGS2,SOD2,SPAG9,SRF,XBP1
GO:0043502	regulation of muscle adaptation	16	81	0.0297	ENSP00000235382,ENSP00000264867,ENSP00000278568,ENSP00000291539,ENSP00000350310,ENSP00000355627,ENSP00000356515,ENSP00000357057,ENSP00000357283,ENSP00000362361,ENSP00000363804,ENSP00000365227,ENSP00000368880,ENSP00000382697,ENSP00000428205,ENSP00000482027	AGT,AIF1,ATP2B4,CASQ1,CDK9,FBXO32,FOXO1,KLF4,LMNA,NR4A3,PAK1,PDE9A,PPARGC1A,RGS2,ROCK1,UTRN
GO:0050870	positive regulation of T cell activation	29	193	0.0297	ENSP00000216037,ENSP00000219150,ENSP00000220751,ENSP00000232424,ENSP00000245817,ENSP00000263341,ENSP00000278568,ENSP00000291232,ENSP00000294728,ENSP00000303231,ENSP00000312002,ENSP00000313875,ENSP00000318057,ENSP00000318687,ENSP00000325663,ENSP00000329418,ENSP00000337383,ENSP00000354532,ENSP00000355866,ENSP00000356030,ENSP00000364210,ENSP00000365227,ENSP00000365817,ENSP00000368450,ENSP00000373620…	AGER,AIF1,CD46,CD55,CD83,CDC42,CORO1A,DUSP10,EGR3,HAVCR2,HES1,HLA-E,HSPD1,HSPH1,IL12A,IL1B,LYN,NFKBID,NFKBIZ,NLRP3,PAK1,PNP,RIPK2,SOCS1,TNFRSF13C,TNFSF9,VCAM1,XBP1,ZBTB1
GO:0045637	regulation of myeloid cell differentiation	35	249	0.0298	ENSP00000216797,ENSP00000220772,ENSP00000241416,ENSP00000242208,ENSP00000262407,ENSP00000272369,ENSP00000281961,ENSP00000285407,ENSP00000294339,ENSP00000296140,ENSP00000296503,ENSP00000296777,ENSP00000306245,ENSP00000312150,ENSP00000327513,ENSP00000331305,ENSP00000344242,ENSP00000346886,ENSP00000355437,ENSP00000358799,ENSP00000360266,ENSP00000362195,ENSP00000364801,ENSP00000364802,ENSP00000380697…	ACVR2A,B2M,CARTPT,CCL3,CCR1,CSF1,CSF3R,FOS,FOXP1,GABPA,GAS2L1,HMGB2,HSPA1A,HSPA1B,INHBA,IRF7,ITGA2B,JUN,KLF10,LRRC17,LYN,MEIS1,MEIS2,NCAPG2,NFKBIA,NR4A3,RBM15,SFRP1,TAL1,TMEM178A,TOB2,TRIB1,TRIM58,ZFP36,ZFP36L1
GO:0032946	positive regulation of mononuclear cell proliferation	22	131	0.0302	ENSP00000219150,ENSP00000220751,ENSP00000226279,ENSP00000232424,ENSP00000245817,ENSP00000263341,ENSP00000291232,ENSP00000294728,ENSP00000303231,ENSP00000312002,ENSP00000313171,ENSP00000313875,ENSP00000327513,ENSP00000354532,ENSP00000356030,ENSP00000364210,ENSP00000365227,ENSP00000365596,ENSP00000365817,ENSP00000379330,ENSP00000381185,ENSP00000386766	AGER,AIF1,ATAD5,BCL2,CD38,CD46,CD55,CORO1A,CSF1,GPR183,HAVCR2,HES1,HLA-E,IL12A,IL1B,NFATC2,PNP,RIPK2,SLC39A10,TNFRSF13C,TNFSF9,VCAM1
GO:0022407	regulation of cell-cell adhesion	47	366	0.0303	ENSP00000203629,ENSP00000216037,ENSP00000219150,ENSP00000220751,ENSP00000226004,ENSP00000232424,ENSP00000245414,ENSP00000245817,ENSP00000263341,ENSP00000264832,ENSP00000278568,ENSP00000291232,ENSP00000294489,ENSP00000294728,ENSP00000303231,ENSP00000306991,ENSP00000312002,ENSP00000313875,ENSP00000318057,ENSP00000318687,ENSP00000323880,ENSP00000325663,ENSP00000329418,ENSP00000337383,ENSP00000349041…	ABAT,AGER,AIF1,CD46,CD55,CD83,CDC42,CORO1A,DUSP10,DUSP3,EGR3,EPHA7,FOXJ1,GLMN,HAS2,HAVCR2,HES1,HLA-E,HSPD1,HSPH1,ICAM1,IL12A,IL1B,IRF1,KLF4,LAG3,LYN,MYADM,NFKBID,NFKBIZ,NLRP3,NR4A3,NRARP,PAK1,PDPN,PNP,PPAP2B,RGCC,RIPK2,SOCS1,TIGIT,TNFRSF13C,TNFSF9,VCAM1,XBP1,ZBTB1,ZC3H12A
GO:0006464	cellular protein modification process	282	2999	0.0304	ENSP00000005178,ENSP00000013125,ENSP00000052754,ENSP00000062104,ENSP00000200453,ENSP00000206595,ENSP00000215829,ENSP00000216330,ENSP00000216639,ENSP00000216727,ENSP00000216797,ENSP00000220751,ENSP00000222725,ENSP00000225728,ENSP00000226004,ENSP00000226319,ENSP00000227451,ENSP00000230053,ENSP00000231004,ENSP00000232766,ENSP00000239223,ENSP00000241014,ENSP00000241416,ENSP00000242480,ENSP00000243903…	ABHD17C,ACTR5,ACVR2A,ADRB2,AGT,ANAPC4,ARID4A,ARIH1,ASGR1,ATR,B3GALNT1,B3GALNT2,B3GALT2,B3GAT2,B3GNT5,BARD1,BCL2,BIRC2,BIRC5,BRCA2,BTG1,BTG2,C17orf96,C3,C4orf27,CBX4,CCDC126,CCDC8,CCL3,CCL8,CCNA2,CCNH,CCNT1,CCNT2,CCP110,CDC25A,CDC42,CDK1,CDK2,CDK9,CDKN3,CFAP20,CHEK1,CISH,CLK1,CLK4,CNTRL,CRYAB,CSF1,CSF1R,CTDSPL2,CTH,CUL4B,DAPK2,DCN,DCUN1D3,DNAJC24,DOT1L,DPH3,DTX4,DUSP1,DUSP10,DUSP16,DUSP2,DUSP3,DUS…
GO:0045839	negative regulation of mitotic nuclear division	10	37	0.0304	ENSP00000296509,ENSP00000301633,ENSP00000303398,ENSP00000355922,ENSP00000356448,ENSP00000358813,ENSP00000362441,ENSP00000368664,ENSP00000377536,ENSP00000388648	ATRX,BIRC5,CENPF,CHEK1,MAD2L1,MTBP,PTTG1,RGCC,TPR,TTK
GO:0006417	regulation of translation	43	327	0.0308	ENSP00000200453,ENSP00000216554,ENSP00000221419,ENSP00000228251,ENSP00000232905,ENSP00000235382,ENSP00000248553,ENSP00000254657,ENSP00000282388,ENSP00000284202,ENSP00000290551,ENSP00000304051,ENSP00000307235,ENSP00000313199,ENSP00000314420,ENSP00000326381,ENSP00000334808,ENSP00000348722,ENSP00000353741,ENSP00000356156,ENSP00000356448,ENSP00000356520,ENSP00000357882,ENSP00000360525,ENSP00000362179…	BTG2,CIRBP,CNOT6,DDX6,DHFR,DHX9,DIO2,DNAJC1,DNAJC24,DPH3,EIF1B,EIF2AK3,EIF4A2,EIF5,ENC1,ETF1,HNRNPD,HNRNPL,HSPB1,IMPACT,MAGOH,NGDN,NGRN,PER1,PER2,PPP1R15A,PPP1R15B,PSTK,PUS7,RBM3,RBM4,RBM8A,RGS2,RNF139,SAMD4A,TOB1,TPR,USP16,YBX3,ZC3H12A,ZFP36,ZFP36L1,ZFP36L2
GO:0046782	regulation of viral transcription	11	44	0.0308	ENSP00000261900,ENSP00000311816,ENSP00000325634,ENSP00000356520,ENSP00000360266,ENSP00000362361,ENSP00000469647,ENSP00000477908,ENSP00000482259,ENSP00000483667,ENSP00000484656	CCL3,CCL4,CCNT1,CDK9,CHD1,DHX9,JUN,MDFIC,REST,ZFP36,ZNF639
GO:0051048	negative regulation of secretion	30	203	0.0308	ENSP00000220772,ENSP00000242208,ENSP00000242465,ENSP00000250559,ENSP00000255224,ENSP00000263341,ENSP00000269848,ENSP00000295228,ENSP00000296777,ENSP00000300952,ENSP00000302846,ENSP00000304767,ENSP00000307259,ENSP00000311816,ENSP00000317580,ENSP00000324270,ENSP00000324302,ENSP00000331544,ENSP00000331897,ENSP00000337383,ENSP00000356042,ENSP00000361004,ENSP00000362080,ENSP00000362179,ENSP00000368664…	ABAT,C1QTNF3,CARTPT,DPH3,EZR,FBLN1,IDH2,IL13RA2,IL1B,IL33,INHBA,INHBB,MIDN,NEUROG1,NLRP3,OXTR,P2RY1,P2RY12,PFKL,PTGER4,RAP1B,REST,RGCC,SFRP1,SRGN,STXBP6,SYT4,SYTL4,TMSB4X,ZC3H12A
GO:0061564	axon development	48	377	0.0315	ENSP00000211998,ENSP00000225512,ENSP00000242480,ENSP00000245323,ENSP00000247271,ENSP00000256509,ENSP00000262648,ENSP00000264039,ENSP00000265361,ENSP00000265362,ENSP00000286301,ENSP00000305988,ENSP00000309570,ENSP00000328181,ENSP00000335153,ENSP00000339004,ENSP00000340998,ENSP00000344479,ENSP00000345179,ENSP00000349156,ENSP00000356042,ENSP00000357979,ENSP00000358309,ENSP00000359204,ENSP00000359521…	ALCAM,APOD,ARX,BCL2,C9orf72,CHL1,CSF1R,DHFR,DOK6,EFNB2,EGR2,EPHA7,EZR,FGFR2,FOXG1,GPC1,HSP90AA1,JUN,KAL1,KLF7,LHX2,LPPR4,LRRC70,NCAM1,NCAM2,NOG,NR2E1,NR4A2,NR4A3,NRXN1,NTN4,NTNG2,OMG,PAX6,PTEN,PTPRM,RPS6KA5,SEMA3A,SEMA3B,SEMA3C,SIAH1,SLITRK2,SLITRK4,SLITRK5,STMN1,TOP2B,VCL,WNT3
GO:0051251	positive regulation of lymphocyte activation	36	260	0.0319	ENSP00000216037,ENSP00000219150,ENSP00000220751,ENSP00000226279,ENSP00000232424,ENSP00000245817,ENSP00000263341,ENSP00000278568,ENSP00000291232,ENSP00000294728,ENSP00000303231,ENSP00000312002,ENSP00000313171,ENSP00000313875,ENSP00000318057,ENSP00000318687,ENSP00000321203,ENSP00000325663,ENSP00000329418,ENSP00000337383,ENSP00000354532,ENSP00000355866,ENSP00000356030,ENSP00000364210,ENSP00000365227…	AGER,AIF1,ATAD5,BCL2,CD38,CD46,CD55,CD83,CDC42,CORO1A,DUSP10,EGR3,GPR183,HAVCR2,HES1,HLA-E,HSPD1,HSPH1,IL12A,IL1B,LYN,NFATC2,NFKBID,NFKBIZ,NLRP3,PAK1,PNP,RIPK2,SLC39A10,SOCS1,TNFRSF13C,TNFSF9,TNIP2,VCAM1,XBP1,ZBTB1
GO:0048812	neuron projection morphogenesis	55	448	0.032	ENSP00000211998,ENSP00000225512,ENSP00000242480,ENSP00000245323,ENSP00000247271,ENSP00000256509,ENSP00000262648,ENSP00000264039,ENSP00000265361,ENSP00000265362,ENSP00000278568,ENSP00000284202,ENSP00000286301,ENSP00000288368,ENSP00000298556,ENSP00000304697,ENSP00000305988,ENSP00000309570,ENSP00000328181,ENSP00000335153,ENSP00000339004,ENSP00000340998,ENSP00000344479,ENSP00000349022,ENSP00000349156…	ALCAM,ARC,ARX,BCL2,C9orf72,CDC42,CHL1,CSF1R,DOK6,EFNB2,EGR2,EPHA7,EZR,FGFR2,FOXG1,GPC1,HPRT1,HSP90AA1,IMPACT,KAL1,KIF20B,KLF7,LHX2,LPPR4,LRRC70,NCAM1,NOG,NR2E1,NR4A2,NR4A3,NRXN1,NTN4,NTNG2,OMG,PAK1,PAX6,PREX2,PTEN,PTPRM,ROCK1,RPS6KA5,SEMA3A,SEMA3B,SEMA3C,SGK1,SIAH1,SLITRK2,SLITRK4,SLITRK5,STMN1,TOP2B,UBB,VCL,WEE1,WNT3
GO:0008584	male gonad development	22	132	0.0321	ENSP00000201031,ENSP00000220772,ENSP00000228251,ENSP00000241261,ENSP00000241416,ENSP00000242208,ENSP00000245479,ENSP00000255120,ENSP00000259008,ENSP00000263181,ENSP00000264832,ENSP00000266991,ENSP00000296503,ENSP00000307183,ENSP00000347602,ENSP00000356379,ENSP00000362441,ENSP00000366604,ENSP00000370253,ENSP00000381185,ENSP00000414517,ENSP00000484634	ACVR2A,ARID4A,ASPM,ATRX,BCL2,BRIP1,DHH,HMGB2,ICAM1,ING2,INHBA,KIF18A,LRRC6,MAMLD1,NASP,NKX3-1,SF1,SFRP1,SOX9,TFAP2C,TNFSF10,YBX3
GO:0044843	cell cycle G1/S phase transition	21	124	0.0337	ENSP00000229758,ENSP00000230056,ENSP00000242208,ENSP00000255120,ENSP00000266970,ENSP00000274026,ENSP00000274289,ENSP00000303706,ENSP00000307023,ENSP00000335357,ENSP00000350491,ENSP00000355652,ENSP00000367972,ENSP00000372035,ENSP00000377224,ENSP00000382628,ENSP00000384109,ENSP00000396308,ENSP00000402084,ENSP00000405726,ENSP00000421853	CCNA2,CDC25A,CDC45,CDK2,CDKN2D,CDKN3,CUL4B,DHFR,FBXO5,GMNN,ID4,INHBA,KLF11,LATS2,NASP,PLK2,PRIM1,RANBP3L,RBBP8,RHOU,WEE1
GO:0007389	pattern specification process	51	409	0.0341	ENSP00000220772,ENSP00000222725,ENSP00000225512,ENSP00000228682,ENSP00000232424,ENSP00000238558,ENSP00000241416,ENSP00000242480,ENSP00000254190,ENSP00000260453,ENSP00000262738,ENSP00000264538,ENSP00000265354,ENSP00000265361,ENSP00000265362,ENSP00000290551,ENSP00000299162,ENSP00000312678,ENSP00000314116,ENSP00000317580,ENSP00000323880,ENSP00000328181,ENSP00000334003,ENSP00000339004,ENSP00000345206…	ACVR2A,AHI1,ARC,BICC1,BTG2,CELSR1,CHSY1,CRB2,CXXC4,DAAM2,DMRTA2,DYNC2H1,EGR2,EOMES,ETS2,FGFR2,FOXC1,FOXG1,FOXJ1,FOXN4,GLI1,GSC,HES1,HES5,HEY2,IFT57,INTU,LFNG,LHX2,LRRC6,MFNG,MID1,MLLT3,MNS1,NEUROG1,NKX3-1,NOG,NRARP,PAX6,PCDH8,RBPJ,RING1,SEMA3A,SEMA3C,SFRP1,SRF,STIL,TMEM107,TRA2B,WNT3,XRCC2
GO:0007417	central nervous system development	94	861	0.0343	ENSP00000062104,ENSP00000225512,ENSP00000228682,ENSP00000232424,ENSP00000235382,ENSP00000238044,ENSP00000238558,ENSP00000242208,ENSP00000242480,ENSP00000245479,ENSP00000254322,ENSP00000255224,ENSP00000258962,ENSP00000262738,ENSP00000264318,ENSP00000264867,ENSP00000265354,ENSP00000265362,ENSP00000278379,ENSP00000278568,ENSP00000280362,ENSP00000286301,ENSP00000290551,ENSP00000294339,ENSP00000298556…	ABAT,AGER,AHI1,AIF1,AK4,APOD,ARX,ASPM,ATP2B4,ATRX,AVPR1A,B3GNT5,BAG3,BAK1,BCL2,BRCA2,BTG2,C2orf40,CCDC85C,CELSR1,CENPF,CKB,CNTN1,CSF1R,CX3CR1,DAAM2,DMRTA2,DNAJB1,DRP2,DUSP10,DYNC2H1,EGR2,EML1,EOMES,EPHA7,EZH2,FAT4,FGFR2,FOXC1,FOXG1,FOXJ1,FOXN4,GABRA4,GLI1,GSC,H2AFX,HAPLN3,HES1,HES5,HNRNPD,HPRT1,HSP90AA1,ID4,INHBA,INTU,LHX2,LYN,NNAT,NOG,NR2E1,NR4A2,NR4A3,NRXN1,OXTR,P2RY12,PAK1,PAX6,PCM1,PFKFB3,PLC…
GO:0014706	striated muscle tissue development	37	271	0.0343	ENSP00000052754,ENSP00000239938,ENSP00000242480,ENSP00000264157,ENSP00000265354,ENSP00000265361,ENSP00000271555,ENSP00000290551,ENSP00000296504,ENSP00000305416,ENSP00000306245,ENSP00000311502,ENSP00000328181,ENSP00000343633,ENSP00000344352,ENSP00000345206,ENSP00000345393,ENSP00000350132,ENSP00000355627,ENSP00000356652,ENSP00000357057,ENSP00000357283,ENSP00000357348,ENSP00000359114,ENSP00000361021…	AGT,ATF3,BTG2,CACYBP,CASQ1,CCNT2,CDK1,COL11A1,DCN,DMRTA2,EGR1,EGR2,EOMES,FGFR2,FHOD3,FOS,FOXC1,FOXN2,GPCPD1,HEG1,HEY2,IFRD1,KLF5,LMNA,MAFF,MEF2D,NOG,OBSL1,PLN,PTEN,RBPJ,S1PR1,SAP30,SEMA3C,SKIL,SLC8A1,SRF
GO:0035914	skeletal muscle cell differentiation	12	52	0.0343	ENSP00000239938,ENSP00000242480,ENSP00000271555,ENSP00000290551,ENSP00000296504,ENSP00000306245,ENSP00000343633,ENSP00000344352,ENSP00000345393,ENSP00000366915,ENSP00000383909,ENSP00000388620	ATF3,BTG2,DMRTA2,EGR1,EGR2,EOMES,FOS,FOXN2,KLF5,MAFF,MEF2D,SAP30
GO:0034249	negative regulation of cellular amide metabolic process	22	133	0.0344	ENSP00000235382,ENSP00000282388,ENSP00000290551,ENSP00000304051,ENSP00000307235,ENSP00000313199,ENSP00000316779,ENSP00000346148,ENSP00000348722,ENSP00000356448,ENSP00000362179,ENSP00000375919,ENSP00000377724,ENSP00000382697,ENSP00000386894,ENSP00000388402,ENSP00000396308,ENSP00000427695,ENSP00000466897,ENSP00000469647,ENSP00000472998,ENSP00000479101	BIN1,BTG2,CIRBP,DHFR,EIF2AK3,ENC1,HNRNPD,ORMDL3,PRKAA1,PUS7,RBM4,RGS2,RNF139,ROCK1,SAMD4A,SNRNP70,TOB1,TPR,ZC3H12A,ZFP36,ZFP36L1,ZFP36L2
GO:0051640	organelle localization	67	574	0.0345	ENSP00000020926,ENSP00000217402,ENSP00000234313,ENSP00000243578,ENSP00000255224,ENSP00000257287,ENSP00000261597,ENSP00000263181,ENSP00000264982,ENSP00000265148,ENSP00000265339,ENSP00000270861,ENSP00000273853,ENSP00000275517,ENSP00000281142,ENSP00000282058,ENSP00000297596,ENSP00000301071,ENSP00000301633,ENSP00000304697,ENSP00000308369,ENSP00000312734,ENSP00000316779,ENSP00000317144,ENSP00000327077…	AHI1,ASPM,B9D2,BIN1,BIRC5,BRAT1,CCP110,CDC42,CDCA5,CDK1,CENPA,CENPC,CENPE,CENPF,CEP131,CEP135,CEP152,CEP162,CEP70,CEP78,CEP83,CEP97,CHMP4B,CNTRL,CPLX2,EZR,GEM,GPSM2,HAUS1,HAUS5,HSP90AA1,KIF18A,LEMD3,LTV1,LYN,NDC80,NEDD1,NMD3,NPHP4,NR4A3,NRXN1,NUSAP1,PAX6,PCM1,PCNT,PDCD10,PIBF1,PLEK,PLIN5,PLK4,PSRC1,RAB8B,SAPCD2,SCFD1,SCLT1,SYBU,SYT13,SYT2,SYT4,SYT5,SYTL4,TMEM67,TRAPPC2,TUBA1A,TUBB4B,UBB,UBE2B
GO:1900034	regulation of cellular response to heat	11	45	0.0349	ENSP00000254322,ENSP00000262177,ENSP00000278483,ENSP00000318687,ENSP00000319255,ENSP00000335153,ENSP00000343741,ENSP00000358081,ENSP00000364801,ENSP00000364802,ENSP00000433560	ATR,BAG3,C11orf73,CHORDC1,CRYAB,DNAJB1,DNAJB6,HSP90AA1,HSPA1A,HSPA1B,HSPH1
GO:0048667	cell morphogenesis involved in neuron differentiation	50	400	0.0352	ENSP00000211998,ENSP00000225512,ENSP00000232424,ENSP00000242480,ENSP00000245323,ENSP00000247271,ENSP00000256509,ENSP00000262648,ENSP00000264039,ENSP00000265361,ENSP00000265362,ENSP00000286301,ENSP00000288368,ENSP00000298556,ENSP00000305988,ENSP00000309570,ENSP00000328181,ENSP00000335153,ENSP00000339004,ENSP00000340998,ENSP00000344479,ENSP00000349022,ENSP00000349156,ENSP00000356042,ENSP00000357979…	ALCAM,ARC,ARX,BCL2,C9orf72,CDC42,CDHR1,CHL1,CSF1R,DOK6,EFNB2,EGR2,EPHA7,EZR,FGFR2,FOXG1,GPC1,HES1,HPRT1,HSP90AA1,KAL1,KLF7,LHX2,LPPR4,LRRC70,NCAM1,NOG,NR2E1,NR4A2,NR4A3,NRXN1,NTN4,NTNG2,OMG,PAX6,PREX2,PTEN,PTPRM,RPS6KA5,SEMA3A,SEMA3B,SEMA3C,SIAH1,SLITRK2,SLITRK4,SLITRK5,STMN1,TOP2B,VCL,WNT3
GO:0014074	response to purine-containing compound	24	151	0.0353	ENSP00000239223,ENSP00000245919,ENSP00000250559,ENSP00000252818,ENSP00000263341,ENSP00000264867,ENSP00000303315,ENSP00000304767,ENSP00000306245,ENSP00000307259,ENSP00000314420,ENSP00000319814,ENSP00000346148,ENSP00000351957,ENSP00000356042,ENSP00000356438,ENSP00000360266,ENSP00000361021,ENSP00000384763,ENSP00000388402,ENSP00000430432,ENSP00000433138,ENSP00000445175,ENSP00000477613	BIRC2,CASP1,DUSP1,EZR,FOS,FOSB,HDAC2,IL1B,JUN,JUNB,JUND,LDHA,P2RY1,P2RY12,PCK1,PDE3A,PER1,PPARGC1A,PRKAA1,PTEN,PTGS2,RAP1B,SLC8A1,ZFP36L1
GO:0071383	cellular response to steroid hormone stimulus	29	197	0.0369	ENSP00000225792,ENSP00000233156,ENSP00000251871,ENSP00000260950,ENSP00000264832,ENSP00000264867,ENSP00000282388,ENSP00000297347,ENSP00000310006,ENSP00000311196,ENSP00000311816,ENSP00000330237,ENSP00000338330,ENSP00000344479,ENSP00000345826,ENSP00000354490,ENSP00000357979,ENSP00000366093,ENSP00000366330,ENSP00000368880,ENSP00000369127,ENSP00000370253,ENSP00000388402,ENSP00000406197,ENSP00000428205…	ATP1A2,CASP9,DDX5,DNAJA1,FBXO32,FOXO1,ICAM1,KLF9,MED17,MED30,MSTN,NKX3-1,NPAS4,NR1D2,NR2E1,NR4A1,NR4A2,NR4A3,PAQR6,PAQR8,PGRMC2,PMEPA1,PPARGC1A,REST,RORB,TFPI,ZFP36,ZFP36L1,ZFP36L2
GO:0050863	regulation of T cell activation	40	302	0.0372	ENSP00000203629,ENSP00000216037,ENSP00000219150,ENSP00000220751,ENSP00000226004,ENSP00000232424,ENSP00000241014,ENSP00000245414,ENSP00000245817,ENSP00000263341,ENSP00000278568,ENSP00000284637,ENSP00000291232,ENSP00000294728,ENSP00000303231,ENSP00000312002,ENSP00000313875,ENSP00000318057,ENSP00000318687,ENSP00000323880,ENSP00000325663,ENSP00000329418,ENSP00000337383,ENSP00000349041,ENSP00000354532…	AGER,AIF1,CD46,CD55,CD83,CDC42,CORO1A,DUSP10,DUSP3,EGR3,FOXJ1,GLMN,HAVCR2,HES1,HLA-E,HSPD1,HSPH1,IL12A,IL1B,IRF1,LAG3,LYN,MAPK8IP1,NFATC2,NFKBID,NFKBIZ,NLRP3,NRARP,PAK1,PNP,RIPK2,SH3RF1,SOCS1,TIGIT,TNFRSF13C,TNFSF9,VCAM1,XBP1,ZBTB1,ZC3H12A
GO:0035907	dorsal aorta development	5	9	0.0376	ENSP00000265354,ENSP00000338272,ENSP00000345206,ENSP00000357348,ENSP00000370253	HEY1,HEY2,NKX3-1,RBPJ,SRF
GO:1901976	regulation of cell cycle checkpoint	9	32	0.0384	ENSP00000239223,ENSP00000261597,ENSP00000261600,ENSP00000263795,ENSP00000281623,ENSP00000296509,ENSP00000337623,ENSP00000356448,ENSP00000439403	ANAPC15,DUSP1,FBXO4,MAD2L1,NDC80,RNASEH2B,THOC1,TPR,WDR76
[truncated: 47 more rows]

## Sheet: Hypoxia_hm_share_up
#term ID	term description	observed gene count	background gene count	false discovery rate	matching proteins in your network (IDs)	matching proteins in your network (labels)
[truncated: 68 more rows]

## Sheet: Hypoxia_hm_share_down
#term ID	term description	observed gene count	background gene count	false discovery rate	matching proteins in your network (IDs)	matching proteins in your network (labels)
[truncated: 20 more rows]

[truncated: 16 more sheets: Hypoxia_h_only_up, Hypoxia_h_only_down, Hypoxia_m_only_up, Hypoxia_m_only_down, PolyIC_hm_share_up, PolyIC_hm_share_down, PolyIC_h_only_up, PolyIC_h_only_down, PolyIC_m_only_up, PolyIC_m_only_down, TNF_hm_share_up, TNF_hm_share_down, TNF_h_only_up, TNF_h_only_down, TNF_m_only_up, TNF_m_only_down]
