# Supplementary material for: Conservation and divergence of vulnerability and responses to stressors between human and mouse astrocytes
Source: Nat Commun. 2021 Jun 25;12:3958. doi: 10.1038/s41467-021-24232-3 (PMC8233314; doi:10.1038/s41467-021-24232-3)
Supplement: Supplementary file 7 — Supplementary Data 5 [file 41467_2021_24232_MOESM7_ESM.xlsx]

## Sheet: human-graft
gene	BC17_astro	BC38_astro	BC43_astro
MTRNR2L12	9925.92	9837.94	6017.65
MTRNR2L8	10963.9	8530.47	6189.7
MT-CO1	5617.97	6636.15	4342.19
MT-CO2	2622.37	2949.88	3090.72
MT-CO3	3341.04	2214.63	1536.68
MT-ND4	3119.51	1803.79	1160.64
MTRNR2L10	1600.75	2706.34	2160.33
MT-CYB	2077.51	1893.61	1311.08
MT-ND4L	1543.61	2089.11	1358.41
MT-ATP6	2237.27	1154.03	619.677
MT-ND1	1800.9	948.029	572.012
MT-ND2	1193.84	567.314	360.892
MT-ND5	1048.51	578.172	339.767
MT-ND3	1167.27	172.871	73.5779
MTRNR2L1	750.007	550.128	304.874
EGR1	90.6432	394.247	1052.55
MT-ND6	776.947	187.414	118.202
MTRNR2L6	312.058	652.168	522.434
MTRNR2L6	312.058	652.168	522.434
MT-ATP8	844.369	82.719	64.0771
MT3	839.873	354.464	139.652
FOS	47.9513	340.402	659.218
CKB	569.306	140.929	29.1848
GLUL	455.59	247.611	16.0495
APOE	825.126	124.493	17.4773
ATP1B2	498.665	162.782	53.7621
CLU	418.184	137.026	7.93663
TUBA1A	129.867	155.509	432.926
H2AC20	508.71	42.6521	96.5781
GAPDH	218.667	164.995	267.121
H1-4	280.376	51.2144	327.671
FTL	331.567	209.074	125.467
OLIG1	167.263	135.593	300.769
H4C5	293.904	58.2408	50.5638
MRFAP1	144.138	122.497	195.5
JUN	42.0016	128.082	290.33
RHOB	107.345	161.289	183.248
APOD	17.5152	111.667	444.69
EID1	120.233	118.319	133.458
PEA15	224.741	92.6865	70.9013
MARCKSL1	128.992	110.514	242.604
RPS27	101.794	126.833	172.023
ALDOC	241.367	125.882	22.5168
HSPA8	80.465	129.349	217.719
SOX2	114.448	131.795	124.951
EEF1A1	85.5222	136.249	122.774
NNAT	108.588	71.8489	125.082
RPS11	125.365	102.616	127.567
MT2A	118.727	92.8282	20.0183
TUBB2B	198.713	72.8019	59.2631
GPR37L1	205.743	58.3056	102.726
RPL13A	127.263	80.837	105.083
BEX1	46.8517	94.405	205.747
UBC	111.524	70.7178	92.6591
RRAGA	66.2556	85.3072	146.143
RPL41	124.03	47.2197	63.4148
GFAP	148.703	36.7448	1.40021
RPS15	128.64	73.2678	81.7624
H1-2	114.049	30.0815	110.883
EEF2	89.5047	78.5111	92.2872
ZFP36L1	84.782	51.976	77.2786
PNMA1	62.5129	78.6164	103.45
BTG2	53.8084	43.4135	38.0364
BEX2	72.2896	75.4407	96.162
RPLP2	96.2081	69.5326	79.4187
SRP14	68.7805	65.5102	86.9656
HSP90AB1	57.4557	73.9243	110.058
ATP5F1B	50.7628	108.416	114.163
OLIG2	38.2653	73.5685	172.187
DBI	60.5742	71.2516	81.7486
CST3	190.881	62.5362	16.3951
JUNB	47.206	38.002	105.479
ATP1A2	113.286	74.6782	24.8809
SOX9	106.866	58.4214	30.672
SAT1	50.7807	104.431	46.8942
CD63	108.966	59.8376	64.1558
TPT1	46.1154	75.7875	68.9
RPL19	62.8943	57.9554	91.5184
FOSB	6.66711	53.4938	189.959
APEX1	55.4279	63.589	94.4169
RTL8C	86.2514	45.5578	98.8946
HSPA5	36.5118	53.9629	107.17
ACTG1	71.3059	56.6185	87.1513
S100B	50.4823	80.4637	105.012
OST4	49.5856	49.319	105.661
FABP7	29.6454	70.69	119.757
RPL3	71.1901	52.8647	50.5861
EIF4G2	39.0109	64.1144	93.7663
SH3BGRL3	72.4136	53.7109	63.6377
RPS8	52.3395	66.9839	54.1073
RPL10A	51.2845	65.2697	73.2569
H2AZ1	27.7751	54.3484	116.797
RPS16	62.0804	55.9732	71.8562
TUBB2A	95.3939	47.4094	48.7003
H2AC16	64.3079	12.5833	75.117
BCAN	67.9823	46.4688	78.7472
PLP1	16.8716	34.6383	117.595
H2AC18	77.0521	46.6426	35.2046
H2AC19	64.9247	43.0105	34.2666
SRSF2	22.2384	57.3773	76.0207
BEX3	45.9571	47.6561	79.2096
SPARCL1	48.5387	82.8006	1.19609
FAU	94.1049	28.4069	32.1612
RPS13	52.4708	39.7611	55.2398
MAT2A	27.217	64.2597	52.4879
RPL7A	38.8975	52.2788	58.8715
RPL7A	38.8975	52.2788	58.8715
RPL18	74.8547	35.7018	42.9217
EIF1	43.8137	56.4234	56.6334
ZFP36	5.40537	43.0067	14.2509
RPS6	39.7284	59.2146	50.9821
FOXG1	67.7168	28.3959	30.5485
RPS12	50.2911	56.5957	38.3096
GPR17	39.813	41.6323	125.292
SLC1A2	65.3402	69.4314	5.52011
NCAN	58.523	47.7651	23.8244
SCD	77.0891	41.7761	14.1401
UBB	70.2399	29.0197	57.8873
SLC25A5	42.5937	71.4704	34.8246
RPLP1	53.8965	41.6554	62.2819
PTMA	60.689	18.4875	25.667
SRRM2	41.0502	39.951	62.5685
GADD45B	12.0912	37.7708	9.97795
MYL6	52.4492	44.3801	65.4712
ACTB	44.4675	39.7922	75.1637
H1-0	60.7892	22.0097	50.2704
CALM1	36.2619	45.5818	56.0933
RPS25	46.1186	43.6532	41.2421
RPS25	46.1186	43.6532	41.2421
MAGEH1	24.5255	38.0179	81.1453
RPL13	39.1141	37.2778	84.4089
SDC3	35.6554	29.4787	90.6271
RPL15	33.7286	49.2585	64.847
SOX10	22.1796	29.1786	132.261
CALR	53.4155	33.5313	67.5084
EIF4A2	20.7184	47.8444	52.8019
RPL8	60.5205	31.6217	38.1395
H2BC12	53.0709	21.2411	53.4408
DDX5	18.5675	46.2627	55.4398
SAT2	47.5925	41.5106	55.6539
SF3B5	36.5874	48.8125	67.7899
JUND	27.7845	32.3293	66.8841
MARCKS	26.9359	34.3084	57.8085
RTL8A	50.8562	42.9267	37.7552
ITM2C	76.4854	18.6933	28.7744
GDI1	46.8288	26.1364	39.3508
SPRY4	10.3018	27.7537	122.329
HIGD2A	43.0545	38.6266	47.2501
GRINA	62.4776	36.7123	27.2056
PSMB4	32.6112	39.8054	46.9883
H3C2	41.1825	21.3112	68.3619
TMSB4X	23.5178	32.8322	41.7277
RPL11	30.3168	34.1623	45.0569
RPS27A	37.0153	32.1276	38.3015
ATF4	25.293	28.1952	45.5051
TUBA1B	17.7821	30.7632	88.7575
MRPL51	38.6834	38.3053	34.798
VIM	28.8423	41.3325	0.651438
GJA1	47.2262	35.0311	0.143699
SPRY2	29.0022	28.6469	27.2081
H2BC21	21.8406	41.1004	31.4845
H4C3	78.4141	4.13294	14.0374
PTMS	75.589	9.65151	17.7448
MT1E	54.2826	29.0366	1.24053
FJX1	43.2374	28.5276	17.7321
MTRNR2L3	62.9618	17.9199	25.1187
PAQR6	60.1709	10.8437	6.56173
RPL12	25.1614	28.1166	31.5604
ASCL1	23.9745	30.0108	37.1958
RPL23	28.0737	34.0267	29.4087
CHAD	18.4349	19.8283	111.208
RPL5	13.2898	34.8387	42.9262
CHMP2A	63.0395	17.7393	18.6492
PMP2	18.1632	27.1084	19.9849
DCXR	46.7826	35.7275	36.7003
DDX17	19.9821	31.5093	43.6801
VAMP2	46.0086	14.4817	34.4077
CSPG5	34.4422	27.963	42.1933
C1QL2	39.954	24.4952	40.4854
HNRNPDL	20.1663	29.3842	38.0571
TPP1	52.8326	32.0207	17.1763
KCNE5	59.511	11.5762	0.689793
COX7C	35.3121	32.6637	28.4466
POU3F3	37.7868	20.3559	21.1256
NLGN3	25.6437	22.9739	60.2217
SLC1A3	42.7966	40.8608	5.83371
SLC22A17	48.9406	18.2601	39.9633
NDRG2	61.9863	11.1632	2.40197
DUSP1	4.88068	27.0588	51.4404
GPRC5B	36.7534	27.0034	19.6695
ID1	24.5539	33.1222	3.29667
MRFAP1L1	27.3754	24.6592	25.3374
SYT11	30.5126	24.5276	32.8793
MAGEF1	24.838	23.4763	32.2531
PEG10	19.8445	22.2703	38.7316
ID2	23.678	34.574	7.41281
TUFM	39.0584	26.0831	28.6275
SLITRK2	22.9046	25.7702	38.4228
H3-3B	14.791	25.6472	28.6611
TRIL	45.3777	26.6962	20.0134
PSAP	49.9287	21.3285	18.7265
B4GAT1	38.2882	36.5898	20.2625
RPL27	27.0324	21.7226	27.7354
GNG3	12.811	17.6429	76.5692
H2AC8	34.7364	26.4817	19.9877
S1PR1	47.2111	27.1097	0.148273
COPS6	17.6257	26.6156	40.3878
RPS21	32.4671	13.9242	20.0639
RPS2	32.6092	16.2741	32.1067
COX8A	32.7726	17.256	20.5926
BEX4	14.7385	24.5396	48.9166
TUBB4B	34.6359	22.2359	32.3074
MRPL41	66.1915	23.2172	12.0163
GLUD2	25.3711	36.105	11.4454
GLUD2	25.3711	36.105	11.4454
HES6	27.8927	17.9744	7.20725
SOX8	17.422	23.2433	54.3846
RPLP0	25.7033	32.8211	25.5187
TPI1	25.6761	24.0081	28.6395
IRF2BP2	19.1847	22.6942	26.4662
CLIP3	18.4177	18.0973	44.1845
C1orf61	38.0197	20.4516	23.2608
H1-3	14.2154	18.881	67.1827
SLC25A6	41.7608	17.8286	24.1878
GSTP1	54.0681	16.4658	14.6348
RPL18A	39.2122	10.1458	18.6659
PCDHGC3	24.031	19.7147	44.5855
RPL7	14.9971	26.7583	33.315
HSPA1A	9.70372	24.6325	39.2967
HSPA1A	9.70372	24.6325	39.2967
HSPA1A	9.70372	24.6325	39.2967
HSPA1A	9.70372	24.6325	39.2967
HSPA1A	9.70372	24.6325	39.2967
NDN	18.8569	19.5376	34.1123
TUBB4A	22.8324	17.5605	39.6435
UBXN1	30.801	15.2385	17.4463
SIGMAR1	27.7647	18.1578	24.0111
TXNIP	11.406	23.9145	15.4364
CCDC184	38.6636	15.9169	24.4722
MTSS2	33.2241	14.3646	18.0609
RASD1	28.6462	9.38988	10.3716
ARC	4.59342	14.7731	49.1406
HEY1	17.8564	26.3436	31.4088
H2BC13	24.5875	34.99	12.5098
H2AC21	27.4008	10.1722	57.5827
ATP5F1D	56.4924	11.2142	11.8719
PRDX5	33.9873	22.8465	18.9867
CXCL14	31.8773	33.1104	0.118067
PEBP1	25.1154	26.4978	14.2754
HNRNPA1	13.9845	19.6409	24.2983
MCL1	14.7014	19.1922	25.6437
RAN	14.9706	28.3792	33.1198
OAZ1	42.2678	16.3329	12.4977
NCL	21.7887	12.6589	17.232
PTPRZ1	9.069	21.8935	33.3018
CNP	23.941	14.3796	39.6826
PDGFRA	5.76622	21.3792	50.8976
RPL35A	22.7742	14.6681	22.1421
HNRNPK	21.371	15.4567	24.6289
LRRTM2	4.59442	24.1357	46.4612
NAXE	16.1467	13.9635	63.636
TSPYL4	15.7899	19.8524	40.7533
ID4	18.6702	17.9295	0
PFN1	29.579	16.9688	21.7431
UBA52	19.7078	18.7999	27.0418
SRM	19.1291	18.2306	33.4349
PFDN5	17.2745	20.1624	33.9353
RPL24	18.7038	20.9589	28.3302
H2AC13	15.065	3.5731	32.3625
CUTA	22.1837	21.2852	22.7444
CUTA	22.1837	21.2852	22.7444
AUP1	21.041	15.1154	29.0107
YIPF3	26.6616	17.3174	26.6011
ADGRG1	36.4858	14.5725	12.6996
SRSF3	8.68531	21.9288	26.6325
MFGE8	41.7629	6.19336	12.3658
G6PC3	28.6514	13.5111	24.2575
SLC35B2	31.0624	15.4833	20.8749
SRSF7	5.50792	19.8227	26.8795
BANF1	21.6524	15.1731	31.1854
UBQLN2	7.00407	18.9803	32.8934
H4C4	54.7134	5.76751	3.26487
BSG	32.1919	13.7288	20.2809
COX6A1	18.8089	24.903	21.0977
FIBIN	10.8037	17.937	24.2325
TMSB10	20.4898	11.9285	38.014
HNRNPA2B1	12.7717	13.3084	20.6484
MYORG	35.1695	19.0641	6.94647
PSMB6	32.3394	13.8825	21.5304
DPM3	25.9607	5.09573	18.7498
EDF1	20.1597	12.4176	20.3608
RACK1	15.1941	17.7784	23.8453
FGFR3	31.3106	13.3845	0.260703
CAPNS1	13.9375	12.5472	29.3873
METRN	31.9484	8.59883	17.6801
NAP1L5	11.8412	18.7233	35.5063
GPX4	30.356	14.3996	12.4042
H1-5	19.4626	7.91336	46.2891
ATN1	25.4091	10.446	15.9203
ZFP36L2	16.3401	13.4399	18.5975
CSTB	28.6754	7.52313	11.3565
ILF2	8.52567	12.3268	40.8787
RPS20	11.1581	20.2486	25.5028
PNRC1	10.4345	10.0689	25.1023
RPS5	18.5931	18.2976	21.1385
RPL36AL	13.2298	17.1154	8.71982
RPS23	11.1741	19.1702	19.8034
PNN	8.23352	16.0131	20.972
CYCS	19.7539	22.2718	7.99508
SLC25A3	12.8133	21.8461	16.5947
CALM3	17.5277	11.4554	25.8341
REPIN1	23.3573	7.812	17.6889
PNMA8A	6.58547	15.8257	39.2377
TRMT112	20.9555	14.9106	11.8794
PPDPF	37.1745	3.11189	22.5482
H2AX	30.4755	11.9543	15.7374
PLEKHB1	21.6624	12.1261	23.8574
RPSA	15.5769	16.0866	23.354
NAT8L	43.7059	11.9433	2.91236
HNRNPU	12.2239	15.2774	16.8083
H3-5	12.4571	13.2956	20.0703
MRPS34	24.9098	13.116	9.63201
RPL35	23.3585	9.40367	13.8652
COX4I1	24.9547	17.3309	12.8803
H2BC7	14.7666	7.505	33.9874
F3	19.3782	18.2776	0.726074
PSME1	18.8796	14.0732	20.2785
PSME1	18.8796	14.0732	20.2785
CHCHD2	15.8101	15.1822	21.3305
COX6B1	22.5357	12.2192	17.7659
UBL5	27.2159	10.8929	18.2704
RPL38	18.4441	10.6511	12.9201
PTN	18.0405	12.5207	11.9124
TMEM147	23.5595	17.6948	16.343
CBR1	14.6562	18.215	11.0196
RPS3A	9.54494	20.0173	24.2816
AEBP1	26.8322	6.01293	2.5839
SHISA4	24.3327	6.92546	24.9223
RPS14	27.4123	12.1827	14.1501
AMER2	15.8089	15.9426	7.2773
SEPHS2	5.05747	23.3908	28.0665
LRP1	16.9141	11.7286	25.7797
AHCYL1	17.9637	17.4298	3.12607
CDIPT	24.9246	10.9069	20.8817
CDKN1B	27.5844	6.37889	6.52751
HMGB2	6.18669	10.4182	16.9451
YBX1	13.3782	10.9868	17.6137
CCND2	11.8299	11.8809	13.5636
NOP10	12.9143	16.2339	17.3391
IER2	2.24077	11.659	17.3742
GLUD1	11.3363	22.6316	6.77811
CNBP	7.55143	18.4799	16.4564
TMED4	11.7637	14.9032	19.4153
MT1X	19.352	15.5883	0
H1-1	9.74061	22.8717	15.6936
PDZD11	11.9	14.3029	19.4318
LRRC4	7.63369	15.7607	26.4126
PIANP	14.2087	8.6383	30.1367
C1orf122	24.4448	8.87789	24.2049
RPL9	10.7847	15.4869	21.3248
UQCRQ	15.6346	13.3496	16.4878
NRARP	25.7816	13.079	6.15379
PRDX2	19.3621	12.1561	22.0202
RPL6	8.95825	14.2925	14.2843
TCEAL4	15.2282	9.78308	12.5322
RBM3	8.44921	15.2302	14.5205
CAMK2N1	12.7067	13.9729	10.635
RPL37	13.6041	14.1821	16.0054
TIMM13	24.4245	12.1196	11.3913
PSMC5	17.0678	11.3164	18.7492
WBP2	23.7906	8.92035	7.89151
SFPQ	9.47187	11.9815	16.8957
HSP90B1	5.27457	14.2883	22.863
RPL29	18.0593	11.3382	14.5481
AGT	14.4528	18.9823	0
ATXN7L3B	18.753	10.7456	16.5775
COX5B	24.9806	10.433	10.4994
EEF1B2	13.0078	12.609	18.5276
EEF1B2	13.0078	12.609	18.5276
SOD1	12.2537	14.933	12.8708
HEPACAM	26.5536	8.59998	5.60589
CYC1	19.7735	15.5127	17.5628
SOX4	12.8167	8.47473	14.6007
CSRP1	26.1314	13.6987	1.87989
NDUFA4	17.0412	12.0162	16.0778
AURKAIP1	38.2058	5.08129	7.47868
TMEM203	13.2804	19.4718	14.2645
ELOF1	27.2686	5.48819	11.1718
CDK2AP2	7.907	14.5863	26.4224
SEPTIN3	13.3077	10.6857	16.0716
POU3F2	10.7101	10.0078	5.61325
S100A6	12.6427	17.7189	11.1105
PHLDA1	5.57057	12.6838	26.4464
ENHO	29.7791	6.90946	3.65055
MAP1A	16.1962	11.6327	13.6124
CDC42EP4	21.9391	7.97907	0.679755
SSR4	15.1768	12.6887	19.1542
VEGFB	17.7735	10.8549	9.06798
CCNL1	2.96271	11.799	11.2566
RPS4X	11.629	12.7652	10.5449
RAB34	18.6877	16.2159	4.40616
THAP11	14.7891	12.9146	10.8307
GNAS	8.45592	11.7574	22.6447
GPS1	14.6886	8.79781	16.7756
DNAJB5	10.6182	13.6091	24.6743
CCN1	7.31202	13.3585	14.0096
CRYAB	13.845	11.5079	1.13876
SF3B2	13.5684	12.237	14.3734
ID3	11.604	16.5134	0
ID3	11.604	16.5134	0
TRIM28	8.89763	11.7864	26.9933
SLC6A8	17.9709	9.8879	7.15053
NDUFB10	24.0502	11.7764	7.91634
SLITRK1	4.85904	9.24853	38.3603
DNAJA1	8.3116	11.92	17.6931
CD81	21.0053	9.43628	9.84687
C2orf72	23.15	7.46393	10.0738
ATP5MC3	11.7	15.4684	12.7697
ARHGDIA	20.6798	6.98938	9.99549
ACADVL	16.7212	11.8427	8.9801
MLC1	26.4344	9.92889	0.421301
FZD8	24.8708	11.6864	2.77218
NUDT16L1	18.3389	9.73484	15.4768
SOX21	15.7393	12.4264	7.64223
ENO1	17.4618	12.9671	9.21038
ATP5F1A	8.66071	17.6495	15.8086
STARD7	8.88815	13.3782	15.0828
PNMA2	14.6297	6.78055	16.7589
SARAF	9.98117	13.7601	14.6238
CTSL	15.2851	15.31	6.44081
UTP3	7.49144	9.99459	14.0815
ARF1	13.3643	9.96979	13.9252
CZIB	12.5368	13.9982	12.8961
H1-10	7.48773	7.10374	33.5107
METTL26	23.7266	10.1757	14.1388
NONO	9.74635	8.1323	17.6233
SSTR1	4.27225	14.1571	28.9096
EIF4EBP2	9.50232	11.2871	16.3884
HSPB1	14.3761	11.8879	9.39003
ROMO1	18.4059	10.7391	10.0826
TTC9B	8.61468	7.47054	34.6988
FAM107A	21.3007	6.99901	0.0159919
ZNF703	32.1281	3.9159	0.718934
COA3	15.4144	10.7158	7.70737
PRNP	10.8758	16.095	7.99508
SLC38A3	21.9645	7.78667	11.5042
PSMA7	9.30245	10.6306	18.4696
IDI1	9.87664	11.5933	8.41247
MAF1	15.4053	5.2672	13.5383
C11orf68	15.1118	6.96929	21.6421
TRIB1	12.9255	10.5348	13.7571
NR1D1	15.521	11.3889	3.90729
INAFM2	8.13049	11.867	12.0918
RNF113A	7.01355	11.7631	25.8283
PHPT1	20.7974	5.45196	10.5814
FAM181B	14.1333	10.7421	4.91644
LAPTM4A	11.2574	11.4362	10.005
NES	11.5924	5.29144	12.9212
ATP6V0B	14.5638	6.12344	14.1321
C16orf91	6.90477	4.46637	18.2039
EIF5	7.24577	11.7955	11.7625
TP53INP2	21.2612	6.65244	11.3811
TOB1	9.41767	11.4541	13.9382
TIMM8B	14.1941	7.4064	21.8524
MRPS26	6.30791	16.7292	16.1684
RPL32	7.81445	9.28819	15.7378
CNN3	6.99455	12.1904	8.65319
TCEAL8	5.45022	16.9409	11.5541
H3C11	19.9825	1.09372	4.95305
NME3	12.2203	9.62683	13.3602
PTTG1IP	12.5691	9.79164	7.84976
RPL4	6.58333	12.3449	15.7378
SLC25A4	6.64226	9.64149	17.8361
RPS18	8.67721	13.4438	13.3038
RPS18	8.67721	13.4438	13.3038
RPS18	8.67721	13.4438	13.3038
RPS18	8.67721	13.4438	13.3038
RPS18	8.67721	13.4438	13.3038
RPS18	8.67721	13.4438	13.3038
H2AC14	9.79613	2.32344	18.4135
PSMD2	11.5143	10.2866	13.5012
TRIR	16.2074	4.98988	10.7965
PPP1R15A	6.58462	8.13747	15.0757
PAXX	14.1214	10.335	11.7009
ATP5MC1	17.4497	6.64118	8.4996
EMD	18.2063	5.97898	7.22044
ATP5ME	13.9753	8.99689	9.11371
RNF167	16.4384	5.84826	14.995
GABARAPL2	11.3928	11.9647	9.70722
TRO	7.75635	7.84915	18.0507
KCNJ10	15.1674	9.86408	8.20717
HMGN2	6.59914	9.60451	15.465
HLA-A	7.90498	9.01891	19.9825
HLA-A	7.90498	9.01891	19.9825
HLA-A	7.90498	9.01891	19.9825
HLA-A	7.90498	9.01891	19.9825
HLA-A	7.90498	9.01891	19.9825
HLA-A	7.90498	9.01891	19.9825
HLA-A	7.90498	9.01891	19.9825
HLA-A	7.90498	9.01891	19.9825
S100A16	20.44	8.74065	8.598
CEND1	14.9251	5.68382	15.2408
UROD	17.578	9.01696	8.34254
RPL23A	12.1029	10.5596	9.74983
CELSR2	13.4882	6.17584	18.1677
SRI	9.07513	13.2221	7.61241
TIMM10B	5.15272	13.8194	14.6878
UBA1	10.0245	9.64591	16.1928
STOML2	8.84774	11.9352	13.3641
EZR	14.7838	8.6044	0
PBXIP1	25.058	5.54621	0.75856
CEBPD	12.0905	9.31976	1.6233
SELENON	13.3413	8.84671	14.2361
TRAPPC1	9.57023	16.6457	7.99508
NOP56	5.10693	9.35505	22.7584
PGAM4	6.34322	14.6023	16.2316
MT1M	8.10416	13.2288	3.07224
B3GNT7	8.20415	10.113	25.5054
TMBIM6	9.56193	10.8953	14.0391
SCG2	12.0905	7.1139	13.1113
SELENOW	18.5935	7.71751	8.32138
BAMBI	2.7896	9.59372	30.5249
KCNF1	8.25252	11.9397	19.9441
SELENOK	7.43398	9.98479	15.0725
NFKBIA	7.20137	11.4945	16.6198
SNX22	5.57424	7.77704	23.7731
DVL3	11.1965	7.08154	10.6342
RHOC	16.4327	6.51944	15.5644
THY1	8.86463	6.95596	24.6936
HTRA1	13.8778	12.8824	7.62126
CIRBP	13.5023	7.49495	10.9427
TMEM107	4.79618	11.3755	12.8789
RTL6	6.80412	6.66683	15.4553
PSMC3	10.3891	4.3655	11.4665
RNF181	6.3562	11.3067	17.9214
ATMIN	5.093	10.6768	13.1466
SALL2	13.4355	9.19858	10.5087
LRP10	20.7271	6.87946	1.73081
ARL4C	7.48773	9.54566	8.54523
TUBB	4.46193	5.74902	28.7554
TUBB	4.46193	5.74902	28.7554
TUBB	4.46193	5.74902	28.7554
TUBB	4.46193	5.74902	28.7554
TUBB	4.46193	5.74902	28.7554
TUBB	4.46193	5.74902	28.7554
TUBB	4.46193	5.74902	28.7554
TUBB	4.46193	5.74902	28.7554
FKBP1C	3.5944	3.1259	23.8079
P2RY1	11.6892	9.09928	0
CTSF	20.7455	6.25475	8.87532
NAT14	24.6261	3.39144	9.81245
BTF3	5.31939	11.1067	12.5043
KDELR1	9.54875	9.39212	11.9908
CD2BP2	21.9569	5.04291	8.9559
MAGED2	8.91111	7.67265	15.3223
PGAM1	8.86284	14.3436	10.3595
HEXIM1	9.98121	8.34799	10.4387
PKM	13.2797	6.89189	12.1995
PRDX1	9.65448	10.1923	12.1733
ODC1	3.76969	10.6218	15.3053
NDUFV1	15.9815	10.0069	6.91532
NRBP2	13.3036	7.2209	11.1293
AP2M1	10.8589	9.5866	11.8795
PAF1	10.6082	11.0381	10.2916
CCND1	3.92762	10.2695	17.1542
GSTM3	8.33668	10.6016	7.85894
FABP5	6.38985	10.2563	7.90082
RPL14	8.81579	8.69454	10.0683
DDX3X	5.71859	10.4385	9.1484
IMP4	8.17178	9.51469	13.9639
SHISA7	3.65913	7.1758	29.1175
PGRMC1	9.65909	8.18192	13.8331
CHTOP	10.7389	5.49432	14.2535
UFC1	8.39599	9.80927	9.68614
SEPTIN2	6.83206	10.8745	8.24257
TCEAL5	8.44685	1.17273	5.31088
PPP1R3C	13.6145	11.1404	0.658052
SRSF6	5.87471	9.29518	15.692
KLHL9	2.5257	12.9706	15.5694
NAP1L3	5.94994	13.2089	10.7366
CPE	11.8286	12.0894	2.31384
NDUFAF3	13.2852	7.82822	9.03001
SNRNP25	15.4232	5.48709	10.0454
ATP6AP1	12.0102	10.4258	13.5452
ISCA2	12.04	7.89761	8.18362
ADCYAP1R1	17.6193	5.76695	3.20004
ARMCX3	6.49451	11.0195	11.4698
DYNLL2	9.77323	7.24994	9.7157
ZSWIM1	7.80165	6.10629	16.0891
RPL28	12.0025	8.08941	12.3626
ATP6V1F	11.5888	10.4947	13.5791
SLC35A4	12.687	7.76764	12.8348
COA4	9.2285	11.2265	18.4657
SLC25A39	10.4536	8.63504	17.0358
TPM2	10.785	3.61453	6.9253
PDHB	7.79296	11.234	11.7403
PPP1R15B	8.59116	7.49499	14.0824
HAX1	12.8498	9.82548	10.815
TMEM59L	17.9215	5.23914	10.8185
RAB5B	10.213	9.41355	10.8806
DPP7	17.1469	4.35739	6.35843
SPOCK2	17.3742	5.45619	3.65559
SF1	8.71104	7.68456	9.73843
DOLK	11.5525	4.11001	14.6943
HES1	8.29233	8.67693	7.07304
BTBD6	12.3477	10.3363	12.4825
TRIM47	15.9802	5.58372	3.44818
RPL10	9.05325	6.09164	10.3054
TESK1	11.7366	6.47442	13.3854
MBP	2.03892	1.91698	41.6297
EIF1B	3.71125	4.95131	20.1804
CHPF	12.8351	8.85593	14.8306
CCNI	4.48063	10.7619	15.5296
MIDN	7.7981	6.60755	15.3452
TRIB2	4.97444	6.6973	17.7578
RPL31	6.12788	9.23462	12.1083
DPYSL2	9.95515	6.4053	7.41031
TGOLN2	7.54347	7.85484	10.0787
DUSP6	3.11159	7.06783	20.053
RPRM	11.5068	5.98318	15.687
CBX5	6.44426	6.47234	10.8987
UCHL1	3.19243	7.78281	26.2233
SOX1	7.8829	10.0371	14.2603
HNRNPH3	7.44702	6.97805	10.6464
DNPH1	19.1272	2.90807	5.26783
QARS1	8.90718	7.31285	9.27283
DCTN3	7.8574	7.96855	15.7152
NT5C	21.3912	6.1468	3.31389
SCG3	7.38075	9.45984	10.145
EMX2	15.2651	7.26218	0
DTX3	12.6481	5.53823	7.24988
TIMP1	8.05574	8.59795	12.0519
TMEM132A	18.2175	4.06181	3.83885
OMG	5.80197	8.59043	17.7012
CMTM5	10.9274	3.43906	16.2514
MIEN1	9.28611	6.82767	9.4755
H2BC8	9.45532	7.60536	4.63641
BHLHE40	14.0262	9.29455	0
SMPD1	16.1771	5.01747	6.01473
FAM50A	9.38601	7.16046	14.6546
CDK2AP1	4.56597	11.3811	7.53923
SNN	12.0776	7.00073	10.916
CETN2	6.53162	13.1083	13.7614
NDUFB11	14.9504	7.63739	7.41149
CENPB	6.9806	1.70739	3.51462
F8A3	4.66031	9.18274	17.9048
SMIM30	5.4742	11.1984	12.6784
METTL7A	14.8524	7.93846	0.67407
CALM2	6.28795	8.36234	11.6384
SLITRK3	4.06435	9.23695	16.0286
ASIC1	7.2058	7.75963	13.8303
SAP18	8.45683	7.1685	11.0187
SNX17	10.8334	9.74696	9.95324
SSNA1	9.9508	5.24472	8.31301
HES5	11.6246	7.08971	7.35779
HES5	11.6246	7.08971	7.35779
NLGN2	8.4528	6.88226	13.7542
NLGN2	8.4528	6.88226	13.7542
RNF26	9.96749	5.64157	9.48948
SON	6.38579	7.18666	9.05032
PLTP	15.5529	5.33443	0.525168
FGFBP3	10.8583	8.80777	4.54854
THYN1	5.07541	6.60613	17.5512
CHMP1B	6.02979	9.0247	5.69494
MTA2	8.66904	7.93074	10.6807
PYURF	4.76406	5.00401	8.77214
YWHAE	6.64608	6.89303	11.343
YWHAE	6.64608	6.89303	11.343
ELOB	11.8909	5.64055	8.62974
HSPE1	10.0941	7.04685	5.52334
RPS7	5.56729	7.44732	9.68732
SLC25A44	7.91781	7.27405	11.7879
NDUFA1	14.4833	7.24163	6.93734
GPR3	4.14617	6.60273	18.1317
FIBP	4.9913	9.90682	10.7929
SRPRA	5.07748	9.9714	12.7617
H2AZ2	5.89016	6.46563	13.4004
SIRPA	14.8374	7.30228	4.28677
CSNK2A3	2.89091	4.79964	17.8544
OLFM2	10.4308	6.82104	13.2141
SLC6A1	12.6818	7.50851	8.11247
TMUB2	10.421	7.41495	6.96163
PCSK1N	12.0068	6.25846	13.4963
FUS	9.39285	4.64798	8.3921
HSPA9	6.54658	10.1858	8.15675
HLA-C	5.59199	3.71366	19.821
HLA-C	5.59199	3.71366	19.821
HLA-C	5.59199	3.71366	19.821
HLA-C	5.59199	3.71366	19.821
HLA-C	5.59199	3.71366	19.821
HLA-C	5.59199	3.71366	19.821
HLA-C	5.59199	3.71366	19.821
GRN	12.909	4.84937	4.39221
ANXA5	9.37223	6.40628	8.84333
SCRG1	3.05239	8.46005	18.36
CITED2	5.76757	5.52441	15.3682
KLF6	2.30774	5.94035	10.6076
ZNF24	4.51684	9.94618	6.66447
PJA1	7.65136	6.26088	10.6838
MOAP1	4.16443	9.87718	14.5373
MOAP1	4.16443	9.87718	14.5373
SLC38A2	4.321	7.2867	7.86681
OXA1L	6.08952	7.84054	9.81114
ZNF281	3.4492	9.64164	12.5036
CLK1	6.76671	7.48965	8.13338
TMEM208	12.1697	8.45305	10.2705
SOX15	9.8677	6.08508	5.29945
EIF3G	13.1081	4.84634	4.34806
EXOSC4	11.659	5.82951	6.59994
VCP	5.70746	5.87502	14.4677
SLC41A1	7.92437	7.89389	5.35405
ERGIC3	10.0912	7.66856	9.69006
RHOA	5.99171	7.98541	10.0872
NOLC1	8.89148	5.98154	8.59531
DAZAP2	4.36391	8.95804	7.99532
ARL6IP1	9.10038	7.47147	6.04939
HNRNPAB	7.79454	6.89883	8.42317
F8A1	1.84059	9.16754	13.048
CALCOCO1	8.0629	8.48899	11.0367
ATRAID	9.05379	8.96674	8.47624
MOSPD3	12.8655	3.96231	4.33128
SOX3	13.6039	3.57729	2.85887
VEZF1	5.35489	7.86191	11.3008
PCBP1	8.39803	6.23533	13.5305
HIRIP3	7.06975	2.75474	4.06801
AIF1L	11.5762	6.35418	5.36692
SLC1A4	14.2292	9.13625	1.26248
GSX1	4.96451	3.92494	16.4415
BHLHE41	7.3003	8.32902	4.25861
NUDT4B	5.75302	8.18699	1.68527
CDK16	6.85414	6.42875	11.9633
TOB2	11.84	5.66132	3.9678
LRP4	11.0727	8.78382	3.82047
LRRN1	3.81359	6.74375	13.4368
BTG1	3.62194	9.10056	8.75323
SPARC	3.92075	7.10436	13.1439
RABAC1	10.7423	3.39715	5.76918
NDRG4	10.5984	7.43517	4.15891
TCEAL9	4.15247	8.63665	8.23416
B2M	3.83759	5.15778	13.0529
B2M	3.83759	5.15778	13.0529
MRPL57	7.53351	9.61172	7.5337
LAMB2	15.9602	5.37929	0.0845864
PPIA	5.69555	8.04088	11.0335
HSP90AA1	3.32419	7.59022	9.02387
KIAA0895L	7.39148	7.3843	12.6305
POLR2G	6.73702	10.6332	5.92055
SNRPD2	9.85677	7.36415	6.55081
SERPINE2	6.54015	7.3885	10
LAMTOR5	4.42555	9.37985	11.9849
MFSD5	15.5856	5.26052	5.79478
TSR3	10.2727	5.09959	11.5471
SLC25A11	12.074	6.90355	6.60011
NRSN2	15.6111	3.93476	7.80572
SLC44A2	10.329	5.58133	8.1037
CANX	7.09712	7.57058	7.5081
CANX	7.09712	7.57058	7.5081
GATM	4.12976	7.7489	8.00905
MID1IP1	14.5672	4.56769	3.77906
SET	4.22541	6.46234	10.0943
C19orf53	12.8467	6.75181	10.5842
IK	5.43502	5.75722	9.21751
HNRNPD	3.69453	7.0305	11.9972
POP5	4.30019	9.00927	15.0112
RPS3	9.74463	6.18516	6.82418
HMGN1	2.23481	6.42178	12.1867
PRPF8	6.25837	6.73199	10.9135
PRPF8	6.25837	6.73199	10.9135
PPP1R14B	10.4866	5.45971	5.76918
VPS28	9.77967	7.77196	9.41299
VPS28	9.77967	7.77196	9.41299
POLE3	4.94647	8.73384	11.5115
H2BS1	9.46679	4.81141	4.35783
SOX12	7.62415	8.04044	5.92247
IDH3B	6.49262	10.2404	7.6711
AMZ2	5.66472	11.4607	4.06854
TOMM22	9.27861	6.99044	6.15556
GPR75	8.75426	8.835	7.05221
NSMF	10.6099	5.45231	2.41735
PON2	5.79187	9.37559	3.53267
TSC22D4	19.4151	0.988776	0.767624
SPTAN1	7.14885	5.99343	8.30037
TCEAL1	10.088	5.78226	6.3207
SALL1	7.69756	5.44798	3.62822
ARMCX6	7.43232	6.22163	12.3268
ATXN2L	8.6088	5.39927	10.7958
HSPA2	7.85624	7.6426	0.889986
SLC9A3R1	14.2008	5.66886	4.0664
TMEM129	21.4502	3.40092	4.31994
ZNF319	9.80459	0.387575	1.40415
NXF1	6.4893	6.79957	8.3069
GAREM2	10.6082	5.00503	3.73682
ARPP19	4.99472	6.75444	6.40222
SMARCC2	7.89856	4.35107	5.8964
HNRNPH1	4.46529	4.87465	8.03194
HNRNPH1	4.46529	4.87465	8.03194
HSD17B10	6.27787	6.91656	12.3985
VCAN	2.05546	6.93186	11.0083
METTL7B	5.58665	5.6569	2.07714
FGFRL1	11.8152	6.13338	4.36991
RPS26	7.34563	8.57714	6.06919
EMC4	5.02409	7.23686	9.47657
MYD88	6.10246	6.31583	8.04434
MT1G	11.8107	4.36995	0
ARF6	5.71194	4.29006	12.7817
H2BC4	6.19566	4.60659	11.1037
HACD3	5.8905	8.10196	6.27049
UQCR10	7.86737	6.48182	8.33915
TEX261	7.97386	5.27203	8.98159
ARMCX1	6.3735	4.10308	9.77968
SRF	7.57221	5.86977	10.5138
RGS2	0.194752	9.28442	3.7653
MLEC	6.04083	5.97492	9.59464
SNAPIN	6.80451	9.11373	8.70598
HSBP1	7.18166	6.97862	7.0806
LAMTOR4	13.165	3.44108	4.90589
HSPA1B	1.75339	7.48561	12.9141
HSPA1B	1.75339	7.48561	12.9141
HSPA1B	1.75339	7.48561	12.9141
HSPA1B	1.75339	7.48561	12.9141
HSPA1B	1.75339	7.48561	12.9141
DAG1	9.14505	6.01115	6.81317
DNAJB2	9.41239	4.99358	7.84844
WSB1	4.06685	5.76692	8.03935
APLP2	7.23405	6.27035	6.86064
LGALS3BP	11.94	5.14897	8.16124
TIMP3	10.0581	7.89504	3.34364
LAMP1	8.2732	7.31172	5.45467
CIAO1	3.30286	6.6027	9.88261
GADD45A	4.4254	5.8683	2.59272
PURB	4.50594	6.07225	6.04979
NPRL2	7.21073	8.46567	7.55141
PCIF1	3.82666	5.54647	12.2545
RPS15A	4.02207	8.1415	9.49679
APOC1	13.3405	4.92194	0.199015
CHST2	4.01034	8.34916	8.61501
SSR2	9.21262	7.94904	9.12754
CDK5R1	5.0299	7.47373	10.9641
KAT2A	8.09145	5.48581	7.87112
NACA	3.74172	7.47334	8.40813
RBM15B	9.51559	4.94262	9.65856
CREB3	7.30313	6.31726	11.305
NCBP2AS2	4.35133	11.3525	8.17908
H2BC10	19.9016	3.54019	2.67204
RAC1	3.66057	6.99139	10.2779
SGCB	3.61623	7.467	7.59703
GPRASP1	5.36288	4.48929	6.09911
SEC61A1	6.98075	6.75701	10.3351
COL6A1	11.0987	4.91165	5.23367
TCEAL2	5.812	2.97996	6.60989
ARF3	7.96314	4.2238	8.25773
TMEM179B	10.9311	4.78638	10.4992
PSMD8	7.46382	4.73143	12.6813
MATR3	2.86892	7.19781	9.08422
MATR3	2.86892	7.19781	9.08422
MTCH1	7.39309	6.27304	8.61198
COQ10A	8.13085	8.07774	8.89812
USP11	7.09209	5.65533	9.45634
MED29	10.0559	5.57048	5.763
FBLL1	0.474204	1.68707	27.5045
CTSD	17.0113	1.78337	2.66345
HTATSF1	7.47163	7.46051	3.72444
NCDN	5.91572	5.81061	13.6751
RAD21	4.7853	5.65933	4.61182
ENO2	7.535	6.66801	9.18153
PSME2	9.58506	7.77922	4.10204
PSME2	9.58506	7.77922	4.10204
APH1A	10.8528	3.21758	3.15711
ANAPC11	12.8502	2.85732	4.97684
TMEM9B	4.8481	6.69778	10.8328
PRRC2A	7.31608	4.23289	8.63211
PRRC2A	7.31608	4.23289	8.63211
PRRC2A	7.31608	4.23289	8.63211
PRRC2A	7.31608	4.23289	8.63211
PRRC2A	7.31608	4.23289	8.63211
PRRC2A	7.31608	4.23289	8.63211
PRRC2A	7.31608	4.23289	8.63211
ATP5PB	4.89348	8.44684	8.83315
GJB6	10.4198	8.83658	0
PCDHB5	4.25198	5.78781	12.8076
TMEM259	12.1332	3.11108	5.0192
ATP2A2	7.06942	5.73783	8.34392
MRPL17	7.03796	5.61478	9.27754
TRAF4	8.70391	5.41902	11.1018
FXYD6	6.58065	3.6972	9.02333
PIGBOS1	3.50652	4.99005	11.2991
SPCS1	6.51282	8.10972	4.91866
TSPAN3	3.13777	8.49878	7.3685
RBM39	4.36914	5.59367	8.52652
TNPO2	8.431	4.31854	6.38266
GPAA1	11.2973	5.81244	7.28068
SV2A	7.54907	3.05617	10.2754
TMEM185B	5.10901	4.24113	3.25825
CCNL2	5.45843	5.82582	5.44057
MDK	8.59108	3.78417	6.5912
B3GALT6	9.88929	4.158	13.3983
PHB2	8.47878	4.95861	8.23378
RPL34	6.65678	4.05339	6.29066
TSR2	8.01404	3.76234	4.6589
ITM2B	5.99412	8.24496	5.24568
NCSTN	5.8443	7.16973	7.98741
PRR36	9.33491	2.92571	7.87806
CFL2	3.86298	6.67531	10.4916
MAGED4B	6.53911	4.83411	9.85137
FADS1	9.57287	5.24075	3.86438
SLC25A1	9.97811	5.67985	5.14439
CCT6A	2.86835	6.59661	7.34463
NKX2-2	6.82546	2.64904	12.663
EFNB3	3.8814	2.39838	7.40549
EIF5A	8.53516	4.26758	5.76073
EIF5A	8.53516	4.26758	5.76073
RPL30	5.21829	5.1028	7.65594
MLF2	5.33836	4.42001	8.6009
TMED9	11.7564	1.8688	2.82105
APCDD1	8.56613	6.83163	5.37677
RPS28	4.33238	4.11021	13.4949
SRSF8	4.53844	6.12449	13.3635
TRPT1	3.59391	4.74909	9.92627
EIF3I	7.03426	7.13697	7.76537
POLR2H	6.68884	6.32409	8.56233
KIFC1	5.74666	1.36299	21.6037
KIFC1	5.74666	1.36299	21.6037
KIFC1	5.74666	1.36299	21.6037
PNISR	3.67305	6.55845	5.28512
TMOD2	5.91626	5.49054	4.01346
DNAJB1	3.02484	4.54373	13.6728
SRSF5	4.45714	5.1399	5.29017
GSPT2	6.32476	6.75047	9.09834
H3-3A	3.21738	6.90733	8.22238
DDX41	7.25733	4.99729	8.86378
KBTBD6	4.33553	6.76963	8.34342
BAP1	7.49258	4.48424	10.1537
POU3F4	9.52635	5.72655	4.23404
ZMYM3	5.07519	7.04905	9.22354
RTL8B	7.76512	6.85123	11.0095
TIGD1	2.43609	8.14686	14.9147
SERINC1	3.74286	7.84773	4.17483
YIF1A	7.59298	5.79562	12.011
TCTA	3.83829	5.46218	8.80039
TRIM8	10.1548	3.85688	4.75352
FTH1	7.96131	4.24858	3.33499
BRD3OS	5.55771	5.9562	9.61759
DNAJC19	10.0793	3.47501	6.36179
PRDX6	7.29812	9.72203	3.35953
AMIGO1	10.2014	5.08106	1.46097
GRHPR	6.24762	5.4159	6.02533
POP7	8.31056	4.59922	3.71932
NDUFS8	10.2474	4.16654	8.08661
KPNA2	3.33598	6.75895	10.9317
PA2G4	4.03425	4.545	11.0496
TSPYL2	4.49207	7.04635	10.6916
ZCCHC3	3.89447	5.21613	4.42912
SHMT2	10.2255	5.0178	5.87031
PRXL2A	8.15586	3.67485	1.56019
PSME3	6.1802	4.7909	8.01819
COPS7A	8.5782	5.53328	6.19997
AAMP	6.98643	1.82762	3.64171
RBM5	3.47539	6.5546	9.2086
TTYH1	12.4968	4.0324	2.66896
TTYH1	12.4968	4.0324	2.66896
TTYH1	12.4968	4.0324	2.66896
TTYH1	12.4968	4.0324	2.66896
PNMA8C	1.33332	5.48144	9.78617
CASC3	5.83663	5.09621	5.57846
ZNF207	2.40034	5.78721	9.42855
OTX1	7.29137	5.64925	3.26319
YPEL3	9.9991	4.67819	7.94468
EIF4G1	8.36746	4.68563	5.40222
CYB5R3	9.90707	3.7236	6.30748
RARRES2	9.42029	4.1558	3.6426
PABPC1	3.33908	4.64267	6.20319
DPM2	9.30897	6.0938	7.19911
MDH2	5.83025	6.24571	7.30598
SSRP1	4.89872	8.01242	5.22755
SLC48A1	11.2558	4.88313	3.66218
RPS19	9.20207	4.81339	5.52967
TSPYL5	4.40017	6.16078	10.0623
PRR14	6.38697	2.82077	7.27422
MTRNR2L11	4.46963	6.0715	5.23727
MAGED4	5.67153	5.05945	8.86492
HCFC1	8.20859	3.27155	8.7471
ABHD4	4.71254	4.79021	9.42296
PREB	4.35188	6.42244	12.9843
B3GALT1	4.45471	6.69158	1.7943
RABGGTB	4.18302	6.35633	2.96993
IRGQ	4.71351	6.02167	9.6653
RSAD1	4.25224	6.42947	8.13556
UQCRB	5.44969	7.01672	4.28561
TRIP6	6.95971	3.91733	6.69441
CSDE1	3.54623	5.28278	5.59194
RAB11B	9.02615	3.10264	7.93865
PMP22	6.94943	6.53418	2.19933
TMEM214	6.31365	8.06591	7.51359
PLXNB1	11.7962	4.0514	2.43857
BAG5	2.20531	3.85158	5.32963
TCP1	3.26217	4.68234	7.70253
GPRASP2	2.15478	3.71198	11.8768
MAPK3	8.24558	4.48376	5.94039
RND2	4.62715	3.81918	11.0334
ISCU	4.26198	6.5266	5.07538
PPIF	4.32699	4.61822	7.10052
SPRY1	3.07644	3.79857	8.16382
ACTR1B	5.75399	5.47735	9.01999
JPH4	4.45342	3.37725	13.0285
HNRNPH2	3.625	5.46211	6.35575
CIAO2B	5.07809	2.85257	7.75095
RELA	7.5018	5.43229	6.31066
TNFAIP1	7.62427	4.99253	7.12106
C1orf43	5.74117	3.82773	5.38969
TARDBP	3.13407	6.75376	5.55441
BLOC1S4	7.1904	5.4172	5.45168
RPP25L	8.95859	4.98865	10.0408
EIF2B4	6.1645	7.38357	5.1315
AHSA1	4.99741	6.06814	5.6011
DMAP1	6.2795	5.52307	7.30688
EGR3	1.08266	4.85324	9.41938
DUSP7	4.03563	4.45377	16.4541
LRRC8A	8.66556	5.97865	3.22189
MT1F	10.6204	4.98753	0.684445
GIT1	8.84784	3.55079	5.82046
HNRNPA3	3.429	4.60426	7.03946
TMEM205	7.91561	5.63226	7.59767
GOLM1	3.55858	5.27614	8.13375
CNTFR	11.3481	4.66867	4.06591
CNPPD1	10.6576	1.37221	8.17664
NRBP1	5.793	4.15293	9.26322
PRPF38B	3.44251	5.40575	6.59831
ERG28	9.21021	3.39807	5.31274
TIMP4	2.696	4.22028	15.8109
QKI	3.94384	4.71876	6.2369
NASP	3.57731	4.98846	7.12483
SMIM29	9.93742	5.26203	2.23405
GPATCH4	5.2151	3.90268	6.37416
ZNF641	4.1619	5.0721	7.13345
NOL7	6.51799	5.20464	5.25073
LRATD2	4.17708	5.94431	8.74888
UQCRFS1	4.10434	5.72627	8.42796
MANF	6.59994	2.62108	10.3862
EPM2AIP1	3.66224	5.93241	5.77488
SERBP1	4.62801	4.04682	4.4469
ISG20L2	3.83166	3.57025	7.20228
COX7B	3.41474	7.17614	8.70029
SNRNP200	4.67295	4.86327	6.27402
PLPP5	2.57737	6.3086	8.47115
VAMP3	4.35233	4.24711	5.00875
ZNF134	2.70325	5.98411	9.96889
ENY2	3.73904	3.00749	3.31765
SELENBP1	8.5499	6.29704	0.120835
UBTF	5.7731	3.21596	6.9148
SUOX	6.72783	5.16628	5.25879
NDUFS2	4.66531	4.97932	4.69782
CLPTM1	8.27693	4.09593	6.07821
TSPYL1	4.51527	5.28079	8.69628
ERAL1	5.83245	6.22502	8.55794
CTSA	8.7167	4.6517	5.7346
DCTN2	5.34052	3.93012	9.19371
NFE2L1	8.77421	4.17344	4.07195
UBAP2L	3.67098	4.85718	9.0201
CCT2	2.6155	5.24976	9.43423
C4orf48	13.3885	4.30959	2.05437
FKBP4	5.96877	4.7618	7.18815
NDUFB4	5.81363	5.44292	6.08009
H3C3	4.12806	2.93727	4.43395
GDF11	5.7487	5.00997	4.59511
TOMM7	7.64348	5.48249	6.25671
SLC35B1	4.44584	5.21681	8.79656
NACAD	6.86946	3.46882	7.85452
MARVELD1	9.11707	2.79308	1.22408
SNU13	6.95974	5.08742	6.43379
H2AC11	4.48354	2.59205	6.3207
C12orf57	8.33345	3.4095	5.37058
BEX5	2.49976	4.5455	8.94998
ZFAND5	3.19167	6.65077	4.1138
HECTD3	3.7308	5.20711	7.51359
ETNPPL	6.90041	8.85918	0
PSAT1	4.39669	7.37217	3.94225
EWSR1	5.34937	3.28223	3.80969
CDK9	7.0257	2.98189	3.57456
PPIAL4C	4.20846	7.48621	6.78047
GNAI2	6.91772	3.3086	6.87765
IMPDH2	4.83543	5.82254	7.19132
MSL1	4.46963	4.20041	7.1333
RTN3	3.52687	5.00758	9.0477
ROM1	12.0554	1.9795	0.597631
HNRNPA1L2	3.67742	6.21448	5.92487
CHCHD1	8.63849	5.30844	5.06106
THRA	6.34168	4.27286	3.42482
MRPS7	4.82514	5.24528	6.47836
RFX5	5.25416	4.27261	5.89543
BBS10	3.99783	5.34786	4.1223
OGFRL1	3.67274	5.69167	0.501469
CSPG4	2.73183	3.65481	14.601
ZDHHC22	2.52879	3.9507	13.9942
KLHDC9	5.71482	7.45491	2.55762
C9orf78	4.26369	5.43988	4.14535
ERF	8.08719	2.13563	4.97008
NCOA4	4.47591	5.89709	6.02267
KCNA3	0.7639	3.62363	16.8204
NDUFS5	6.21277	4.25889	6.34762
ZBTB18	5.16753	5.20018	4.40071
IER5	2.25078	4.59101	2.41756
MEX3A	4.9443	3.73258	8.3546
LAGE3	10.5883	4.21904	9.55326
GANAB	7.51081	3.68568	4.59005
BOLA2B	4.12806	1.95818	4.43395
RNF208	5.66912	2.0169	6.85035
REX1BD	7.07722	3.56184	4.44974
CCDC85B	8.51645	1.39841	4.22193
MRPL9	3.92965	3.72813	9.23308
TLCD1	7.55488	5.75063	5.66142
C4orf3	6.98846	5.25191	1.01209
GORASP1	3.93078	3.83137	11.3648
FZD2	9.17468	4.39166	0
TBCB	5.08153	4.15421	8.44839
FASN	10.7373	2.96612	5.69864
RNPS1	7.46478	3.49208	5.64798
MRPS16	8.51203	6.52253	2.90107
SIRT2	7.33533	3.3042	7.863
SIRT2	7.33533	3.3042	7.863
DRAP1	7.98441	0.783615	4.43589
LDB1	6.2663	2.94017	5.56009
CCDC115	4.89258	7.24478	5.75223
UBE2Q1	3.13571	4.59108	6.50944
C6orf62	3.83035	5.86562	6.97622
MINDY1	4.51291	4.6707	8.75822
EIF3CL	3.73462	3.91218	8.27342
PSD2	7.78414	5.02263	1.04338
DBN1	6.62343	2.41942	6.33432
C6orf226	3.40045	5.64562	7.30485
C6orf120	6.14616	5.71883	7.23635
COA5	3.01376	5.99458	7.61448
RPL21	3.16163	5.6657	5.8485
DYNLL1	3.14636	4.64972	9.50042
NDUFAF8	9.11536	1.56557	4.05137
VPS25	4.30392	4.44778	4.29264
TM7SF2	13.6734	3.83268	3.11533
WDR6	5.81238	3.37919	6.28114
CBX4	5.21504	2.85438	11.1491
SELENOS	4.14927	6.64282	5.16576
GABARAPL1	4.72515	4.03455	7.70809
OXLD1	5.12372	4.48704	6.35006
NPM1	3.38446	4.59233	6.9746
SNRNP70	7.61066	1.72129	2.84652
CCL2	1.26996	3.16269	0
MAPK1IP1L	3.66978	3.1431	5.41986
FAM32A	5.57798	2.62354	10.6625
POLDIP2	6.71059	3.78695	6.43114
EFEMP2	7.40292	4.38955	6.38958
H4C1	14.185	0	0
FAM174C	5.93904	1.32813	1.64035
SF3B1	2.2732	4.93906	5.4283
CXCR4	7.13141	2.47813	0.534408
RGS16	1.42089	2.79973	0.352194
FAM136A	2.16428	5.13322	8.13628
FNDC4	5.31989	2.02784	8.26503
TRA2B	1.52569	4.01858	7.50373
CAPRIN1	3.31961	4.40677	6.86509
NARS1	4.44371	5.15884	4.61598
KIAA1191	4.40292	4.67079	5.67501
ZNF629	6.69908	3.69031	4.41013
CNDP2	4.99376	4.08868	4.37186
MRPL40	8.15522	4.19088	4.8664
ARMCX2	2.4828	5.39797	9.33371
CDC42SE1	5.07977	3.17423	9.54832
RASSF2	3.60042	3.37462	8.73616
HMGA1	6.5325	2.53969	7.70374
OSGEP	6.67357	4.90335	3.03864
GPM6B	3.60395	5.95763	2.83968
PCDHB14	2.08897	3.15857	7.15201
ATP5MGL	5.52822	3.37161	3.8172
UBL4A	5.87159	5.10628	8.4089
H2AC12	0	4.64688	7.89151
UQCRC1	5.94743	4.26928	5.76628
SETD5	2.60966	4.75206	9.35451
CRKL	4.45696	4.75078	6.9573
RETREG2	5.178	2.86022	7.13507
HCFC1R1	12.8616	3.76827	1.21894
PEX19	5.08879	6.16019	5.11095
ZBTB33	2.30788	5.39563	5.17913
ILF3	3.79888	3.49046	6.04073
PORCN	2.71187	5.03209	8.22443
CTDSP2	4.91439	4.21621	6.06149
SLC25A23	7.2491	4.38816	5.61308
ZKSCAN1	2.77501	4.79038	6.76476
PLLP	2.26791	4.22046	11.8894
BRK1	3.55746	4.12791	7.58335
IDH3G	5.68541	5.4792	4.98585
PPP1CC	3.19729	5.07053	5.58786
PIGS	6.19572	3.82394	4.74294
NCBP2	4.20612	3.17987	2.2589
YWHAB	2.84329	4.34085	8.13901
WSCD1	3.60422	3.58766	9.2667
MYADM	2.26775	3.41927	11.57
ERP29	7.48699	1.73137	2.81462
APC2	8.21046	2.57983	3.39187
ATP5F1C	2.46729	5.65432	9.18938
EMC7	4.30858	4.64883	6.37276
BCL6	4.60731	4.10705	5.33793
CADM4	10.0939	2.48811	3.89144
RDH11	2.85361	6.61079	6.73602
SBDS	3.10845	4.99068	5.265
DAD1	3.47284	3.94632	8.01711
MRPL55	4.54771	3.57649	7.71268
DDX18	1.74605	4.0314	8.38204
LEPROT	4.00527	6.25234	5.07029
TCEAL7	2.10373	2.13841	9.68407
KIF1B	3.72674	4.89911	2.94866
TCEAL6	4.80118	0.899005	5.29265
NUCKS1	4.30154	4.66908	4.07672
RPS24	3.52657	4.29886	4.97711
LGALS1	12.8585	1.72222	1.7061
LMF2	10.2097	2.0756	4.48619
PRDX3	2.78405	5.37688	3.75319
PABPC3	3.90861	4.90008	3.59849
CBX1	4.95334	3.33899	3.65103
EDNRB	4.23567	5.93805	2.58765
VANGL2	5.17968	3.76532	5.59963
IFITM3	6.09293	3.47969	2.19582
UBALD2	3.49532	4.14509	6.48475
GADD45GIP1	6.29603	3.27795	4.70081
HSPA13	3.20994	6.19941	4.02242
DYNC1H1	4.17767	3.85116	4.35461
IFI27L2	6.87788	4.71262	5.33544
IFI27L2	6.87788	4.71262	5.33544
H4C2	20.19	1.02614	0
KMT2D	5.9316	3.3193	4.90279
TMEM59	3.33635	4.48039	6.96525
FKBP10	5.74394	3.70387	3.08478
SYVN1	7.7585	2.53168	3.74207
MRPL20	4.91626	3.83126	5.84633
EIF4H	4.30145	3.57075	4.88674
SF3B6	1.93648	6.43011	6.70214
ADRB1	4.35634	5.60899	5.68182
PPIB	4.00652	3.45735	9.33931
CBX6	5.879	2.94062	4.1264
RANBP6	2.05506	5.94649	3.311
TINF2	3.95055	4.29043	6.02994
TINF2	3.95055	4.29043	6.02994
TXNDC17	4.07621	4.66583	4.56862
USE1	4.21738	6.00166	5.43587
KCTD4	1.3524	4.57084	11.4393
GID8	4.57652	5.73121	4.91564
JAGN1	4.34057	4.75151	2.15179
PIP4P1	6.31351	7.02642	3.12985
G0S2	3.22197	0.458511	0
ZNF460	1.97814	2.91101	8.69204
PAQR8	9.58459	4.4498	0.481885
MLLT11	3.72054	5.34363	8.54749
EIF5AL1	3.77572	2.68657	6.61223
PHB	4.35393	2.60231	8.04368
HINT1	3.02512	5.22244	7.99004
ARCN1	2.42684	4.85843	7.7206
SPTBN1	5.16468	3.78535	2.74223
FAM171B	3.6639	6.22438	2.57025
F8A2	1.69565	5.22826	12.7491
ABHD2	2.55058	3.75456	9.50898
CRTC2	3.51208	1.51578	4.1743
USF2	7.42866	2.31253	4.11424
RSL1D1	3.19907	4.75486	6.29956
SAPCD2	1.71945	2.76608	12.647
HP1BP3	3.29459	4.3454	5.86909
NR2F1	3.87349	3.22862	3.83362
FASTK	5.0146	2.51865	8.07928
FOXRED2	6.33034	3.55838	5.09957
GAL3ST4	4.03425	3.20542	8.88304
ANKZF1	3.10722	5.65732	4.56447
BGN	4.54297	4.58706	6.13435
CHST1	9.84001	1.8254	0.169861
TST	3.37954	4.80935	3.26697
APLNR	6.57706	4.55984	0
MAP1B	3.71365	3.24713	3.38356
CDKN2D	3.63727	3.79582	7.81358
NPDC1	5.44262	2.53724	5.29156
MRPS21	5.28657	2.90936	7.71895
NR2E1	5.06922	4.4939	0.758708
PEX12	3.09841	7.27531	1.4976
GAS2L1	10.2615	2.74708	2.29167
RPS19BP1	5.66989	2.81182	1.93774
INPPL1	6.2018	3.13543	2.89243
PGP	4.85231	2.76208	6.25423
NDUFB7	9.26171	2.39639	3.39137
ATP5F1E	4.495	5.67873	4.28615
DLL3	7.29753	3.27453	3.60137
TUBG2	3.83582	4.47146	3.28728
TALDO1	3.36651	4.12824	7.96282
RAB7A	3.02254	4.60999	5.38539
SLC3A2	8.13419	3.8038	1.88991
TP53RK	1.489	4.23791	8.5964
ZXDB	2.78053	5.93536	6.71977
INAFM1	7.52049	3.21067	3.63499
SOGA1	3.2356	3.15128	8.59797
COX6C	5.56246	4.1547	4.25817
APLP1	3.2327	2.67727	9.98981
TNR	1.16358	3.87065	10.6865
OLFM1	6.85902	3.63584	6.47965
RAD23A	8.49786	3.22483	4.30299
TMED10	2.76417	4.26143	5.96049
STK25	4.58071	4.49475	5.23757
USP21	3.31535	4.14612	6.63644
PCDH1	5.28095	2.8997	8.62496
COX7A1	16.0959	1.17465	0
NUDT16	5.10583	3.25716	0.850992
CDK5	6.02119	2.19708	4.72614
LCAT	4.74713	3.88955	1.15884
POLR2I	3.35222	3.876	8.10139
RPL7L1	4.52382	4.30633	5.61416
TM2D2	4.3241	4.75499	5.57341
IRF2BPL	4.08544	2.1533	5.60711
ATP1A1	4.30841	3.41152	7.83281
PTOV1	4.15569	3.13614	8.01425
UQCRHL	4.33835	4.52746	4.19384
IDH2	6.02397	3.50277	4.53968
SRSF4	4.5204	3.40023	3.65638
HNRNPUL1	4.91194	3.18811	6.00827
DCAF16	1.62186	4.52729	6.03014
PIGO	5.3361	3.6835	3.97784
SUPT7L	2.46651	3.64768	4.6752
KLF4	0.447757	5.01789	6.13193
SCRN1	3.37624	3.72489	4.48481
MRAS	5.11699	2.5564	3.17491
TNC	5.10908	3.63985	0.15434
POLR2K	3.35619	5.97014	3.90529
DEGS1	2.63704	4.53875	7.69354
LYNX1	11.1501	1.15276	0.460627
DPH2	3.92834	3.32757	5.72636
MPDU1	7.07804	2.95398	5.26328
GUK1	8.38241	4.17508	4.16414
BCKDK	5.56296	2.75066	7.44365
ARPC4	4.75839	3.97461	4.93321
YWHAG	3.11272	2.73021	6.87598
CXXC1	3.91177	5.26584	3.23639
PSMA4	2.04616	6.86896	5.40992
KMT2A	1.60446	10.3144	3.76514
NRAS	1.89547	4.30125	7.18075
SERINC3	3.48442	4.54249	4.94654
AARS1	5.14353	3.64778	4.98855
KIF5A	1.48128	2.05896	14.5137
SLC25A18	7.41298	2.70243	0.479211
ARHGEF40	4.79565	4.66944	4.21908
CERS1	10.5103	1.43205	0.648526
PRR18	2.80275	4.27342	3.54801
MRPL24	3.67517	3.03342	3.07905
ADAR	2.79755	3.63961	5.2143
SNX33	5.38498	3.23974	3.73844
ATCAY	2.30035	3.50607	11.4556
SCARA3	7.7257	3.52193	1.01755
RGCC	2.79129	5.15043	5.41188
NOP53	6.56933	2.29821	2.29324
MRPS2	5.24173	3.44279	3.68125
CSTF2T	4.75462	2.29177	6.17775
MRPL36	4.65105	3.00855	7.15293
NBR1	4.23632	3.75428	3.89316
SF3B4	6.18136	2.7989	4.7532
RNF44	4.12234	2.299	5.02616
C8orf33	2.39323	3.56342	4.85552
FADS2	8.3211	2.02585	2.34819
LHX2	5.10056	4.77755	2.95326
DYNLT1	1.14322	3.8503	6.26244
LUC7L3	2.42431	3.79253	3.82282
POGK	2.79732	3.87465	5.70874
RIC8A	3.56477	2.53647	3.2056
TADA3	7.57162	4.56914	4.40091
EFCAB14	3.72782	4.29499	3.78845
H4C6	6.07927	2.88375	0
MPV17L2	7.09628	3.12574	4.08328
BRD2	2.92875	4.30676	6.29153
BRD2	2.92875	4.30676	6.29153
BRD2	2.92875	4.30676	6.29153
BRD2	2.92875	4.30676	6.29153
BRD2	2.92875	4.30676	6.29153
BRD2	2.92875	4.30676	6.29153
BRD2	2.92875	4.30676	6.29153
SPCS3	2.36094	4.71103	5.1269
MPV17	3.77632	4.45986	6.96236
SMDT1	3.2931	2.4408	4.4214
SMDT1	3.2931	2.4408	4.4214
SMDT1	3.2931	2.4408	4.4214
SMDT1	3.2931	2.4408	4.4214
PSMD4	4.73551	2.17613	3.57638
ABCF3	6.54751	2.86264	6.60902
KHSRP	5.12059	3.17336	7.27422
NTRK2	3.71255	5.71225	1.8069
RSRC2	3.18508	3.06618	3.62233
CS	3.42653	4.56363	4.03432
EFS	3.37051	2.39825	10.1005
ETV5	3.10166	3.66423	7.50379
ADH5	2.05087	5.86224	3.19032
H2BC17	1.65847	4.72025	2.67204
BLOC1S1	4.66828	1.99299	6.51846
CYB5R1	4.54989	4.81462	7.33055
ACBD7	8.10219	2.56223	0.687044
HSPD1	2.57078	4.86302	3.26639
CCT5	3.1396	5.72108	4.68824
CUEDC2	6.07341	3.79328	5.21876
H2AW	4.22965	2.00637	7.95036
H2AW	4.22965	2.00637	7.95036
CLDND1	2.95641	4.2072	4.39993
FAM50B	5.17898	2.9941	5.21507
DDX56	3.59788	2.74621	6.2183
IGFBP5	4.1398	2.69697	0
FAM131B	2.82488	2.53644	9.53607
MORF4L2	1.89135	4.4977	4.89163
MON1B	3.43368	2.71466	5.61999
CIART	2.9087	2.26676	6.91794
CDV3	2.36365	4.20457	4.11531
TMEM158	3.11475	4.18627	2.23037
HADHA	4.72339	3.95837	3.75807
SYF2	3.75936	1.18399	1.39011
GNB2	6.4067	1.27961	2.35418
CPXM1	2.98134	2.87407	8.83204
RWDD2A	1.35579	2.97449	8.55551
B3GAT3	5.60561	1.37313	2.22085
FAM210B	4.29295	2.5455	4.40146
MBD6	4.34034	0.807714	3.65785
LINGO3	1.40674	3.00284	10.879
RGP1	4.94793	3.03836	4.69575
MAPK7	6.38551	4.54354	5.05682
CTDSP1	4.83836	2.50907	4.49222
RNF112	1.12703	3.93674	8.91404
FBXO7	1.74821	4.54866	6.8524
LINC00672	2.09275	2.44634	8.67018
CXXC5	2.13616	2.92959	6.74456
C3orf70	2.74504	3.34162	7.72634
DPF2	4.16851	3.51533	5.57188
CADM3	6.79833	1.76801	4.93211
RBSN	4.28955	3.71503	4.85174
TRAM1L1	3.42848	3.10481	7.03029
ZNF853	3.48507	2.68641	5.61498
RAP2B	2.92566	3.14927	4.71368
ANP32E	4.40538	2.95764	1.83167
ADO	2.85015	3.10163	6.21272
TIMM10	4.8499	2.49231	4.34106
EMC10	5.48773	3.03701	3.78924
MCM7	3.01016	3.11541	7.60539
TMEM115	5.41583	4.04155	5.53338
GPR108	4.99977	3.96577	3.30139
SLC30A1	2.48999	4.48837	2.80823
PSMD6	2.24727	4.63048	3.46982
GSTM4	4.47344	4.06853	3.08888
ZNF687	6.38694	1.57148	5.96261
STMN1	1.43671	3.04716	7.96809
IL17RB	2.42568	5.06127	5.17563
UQCRH	4.14426	4.08032	4.42548
PTBP1	4.46259	2.9695	3.7281
S100A13	7.06758	1.49796	0.161517
TMED2	3.63354	3.19186	3.0355
SRSF10	1.74849	3.16439	5.87913
ERBB3	1.98226	2.92166	10.1895
POLR2J	6.20528	1.93653	2.28016
MCAM	1.64928	1.93286	12.8954
RBM42	6.84386	3.21191	3.9883
SCD5	4.41227	3.45742	4.81721
ARPC2	1.06687	4.21734	7.50311
OGT	2.43026	3.96149	4.57996
APRT	5.33671	2.07124	4.68995
SLC39A6	2.02477	3.74152	5.89145
PNP	3.32916	4.13167	4.24112
CXCL16	3.74484	3.08532	2.06409
IL17D	5.49949	3.16469	1.8883
PPP1R11	5.21703	1.48485	4.76307
PPP1R11	5.21703	1.48485	4.76307
PPP1R11	5.21703	1.48485	4.76307
PPP1R11	5.21703	1.48485	4.76307
PPP1R11	5.21703	1.48485	4.76307
PPP1R11	5.21703	1.48485	4.76307
PPP1R11	5.21703	1.48485	4.76307
PPP1R11	5.21703	1.48485	4.76307
PPP1R26	5.39416	2.65015	3.93155
PHF1	6.97466	2.66654	2.34808
PHF1	6.97466	2.66654	2.34808
STIP1	3.27029	2.44328	6.74423
GPR162	6.6434	3.00811	6.32481
SOCS3	0.191033	2.85447	2.46226
PTGDS	8.05541	2.15783	0.916128
PARP2	1.49601	4.13265	4.32436
PIK3IP1	3.91726	4.30389	5.10472
PSMG3	5.4906	3.41842	3.04087
CACNG7	3.36908	3.3302	8.01009
PLEKHO1	5.84098	2.16463	2.15662
USP27X	0.410031	6.27268	4.62435
PYGO2	2.49244	3.21851	6.24663
MAN2A2	4.33224	2.66421	6.33176
XBP1	1.98182	2.67184	9.07485
PRAF2	2.88378	2.99896	7.86281
RHOT2	4.15368	3.17717	2.50958
ZNF385A	9.41132	1.94219	0.137429
TMEM127	4.83174	4.23332	4.76374
PLEKHG2	2.56153	2.05046	7.67367
MED12	3.45462	3.88416	4.16381
TPRG1L	5.42441	4.82459	3.57526
LTBP3	6.67013	1.58202	2.32086
TPPP3	6.79663	3.38524	0.821279
ACAD8	1.47867	3.22894	7.47566
RNF5	5.68462	2.20627	6.66093
RNF5	5.68462	2.20627	6.66093
RNF5	5.68462	2.20627	6.66093
RNF5	5.68462	2.20627	6.66093
RNF5	5.68462	2.20627	6.66093
RNF5	5.68462	2.20627	6.66093
RNF5	5.68462	2.20627	6.66093
PPT1	2.51933	5.27537	3.28588
RPL39	3.56541	3.06181	6.14058
APEH	5.69645	1.71137	4.38497
C16orf72	2.37453	3.57352	3.96115
ATP6V0E2	6.35885	1.52458	5.73501
ZBTB14	1.33354	2.51171	5.43454
RBM8A	3.35222	3.01529	3.56665
H4C9	5.36148	1.04043	3.14114
DCHS1	5.04481	2.57513	5.03579
P4HB	3.2119	2.61921	4.0701
MARS2	4.16535	2.81562	1.67775
PLK2	0.716505	2.33061	10.0597
MEPCE	4.61308	4.20818	3.23975
SMG8	4.41917	3.98803	3.82046
PITHD1	2.82551	5.25461	4.65578
ARGLU1	3.83408	2.96532	3.06945
RAB6D	1.45547	3.40275	4.68995
ANKRD40	3.93993	3.23002	2.82892
B3GAT1	5.65996	2.68485	4.69496
ZSWIM8	4.89716	1.85288	6.57504
MBD1	4.23192	2.74017	5.38642
RBM12	2.47668	4.25179	5.06706
TBC1D20	2.65472	4.22526	6.22814
VDAC2	2.72283	4.2328	3.52859
ALDH2	6.30902	4.34744	1.06259
SEC61G	2.85572	2.9028	6.96723
MEN1	3.48142	1.90108	5.21775
CCT7	3.18308	3.29437	6.11266
GBA2	4.8941	3.33724	2.87479
B3GALT2	1.59893	4.60768	6.69789
MXD4	4.50861	2.38312	5.67287
CLSTN1	4.48176	3.18423	4.9456
GLT8D1	3.05719	4.62253	3.95806
GRIN2C	9.70511	1.93356	0.0521213
DNAJB9	3.7942	4.13957	3.05652
TTYH3	8.3732	2.30935	1.98025
MRPL52	4.8873	2.52119	7.87417
PUF60	4.16657	2.34416	5.77627
PUF60	4.16657	2.34416	5.77627
DCTPP1	2.45603	1.39805	9.02204
HES4	8.85429	1.48239	0.839153
ADIPOR1	2.52144	3.81562	4.29128
CDK4	1.90145	4.22122	5.63689
TSPAN7	2.64341	4.67936	4.79228
CFL1	4.73422	2.67877	4.26934
COPB2	2.25606	3.72371	3.93279
NACA2	0.789746	3.93354	7.6344
TMEM121B	2.48606	1.76893	12.8174
THAP7	6.31848	1.5953	3.28388
SEC61B	2.28473	4.14285	6.41214
TRIAP1	3.38547	5.00308	5.03492
PQBP1	4.81937	2.87496	3.60785
RTL5	2.63084	1.59115	6.99382
TIMP2	2.56752	3.33175	5.25847
CHRAC1	2.15717	3.30006	3.99685
RPL26	3.98242	2.91235	1.96053
RAB39B	1.20886	2.79548	7.6283
FZD7	6.86084	2.44088	0.263187
TLCD3A	3.10452	2.59131	6.44469
MRPL49	1.70066	3.63026	2.74002
GNPTG	5.06988	4.38043	3.08397
CIPC	2.96016	3.29982	3.28549
ANKRD52	5.11475	2.17925	4.63844
DDR1	4.56655	2.1506	3.28172
DDR1	4.56655	2.1506	3.28172
DDR1	4.56655	2.1506	3.28172
DDR1	4.56655	2.1506	3.28172
DDR1	4.56655	2.1506	3.28172
DDR1	4.56655	2.1506	3.28172
DDR1	4.56655	2.1506	3.28172
ZNHIT1	7.21743	2.60495	3.70759
H2BC14	4.9754	8.26044	2.67204
PSMB5	1.98977	2.75961	8.4764
SELENOT	3.22309	4.24514	2.98315
PSMD10	2.40344	4.27536	4.97868
SETD6	1.54736	5.19046	1.78073
BOD1	2.5834	2.92225	3.9488
FAM89B	5.11263	1.21261	4.39318
HYAL2	4.1661	2.60503	7.32241
SIDT2	4.37908	4.43414	4.72166
FITM2	5.04958	2.30593	5.46423
MRPL28	5.54358	3.84067	3.52561
ZNF275	3.20413	4.16247	3.01136
NME4	4.01913	2.69541	5.06124
MLST8	5.56964	2.92919	4.48677
DKK3	5.16533	3.59161	1.95257
ACAA2	3.05305	6.05158	1.59705
SPAG7	5.28177	2.97523	2.71838
RNASEH2C	4.1626	3.4884	4.76912
USP51	2.74844	3.32456	7.08504
PARK7	3.23043	3.16054	4.09871
MAVS	5.072	2.04913	4.46676
EIF3A	3.0874	2.14925	1.11975
IDH1	2.74494	3.32032	4.86476
ECH1	3.99188	3.74164	4.20522
ECH1	3.99188	3.74164	4.20522
NFIX	3.95764	2.19892	2.99137
SRSF9	4.1359	2.33207	3.01746
PCDH10	3.66578	2.94857	2.80755
PEX11B	2.73747	3.9565	4.13482
MBLAC1	8.47661	1.31118	7.12544
PIH1D1	6.12796	4.04883	2.11566
NKIRAS2	3.97697	2.54679	5.0548
MAGED1	3.76798	3.01507	4.80348
ALKBH7	8.4679	2.73875	2.06713
VDAC3	2.06946	4.85612	4.61115
PPP1R35	3.11218	2.95259	3.3428
NELFCD	3.34909	4.18636	2.77086
PPP1R1B	8.09606	2.31333	0
ARPC5	3.92383	2.52177	2.24325
ATG9A	4.87737	3.64396	3.43795
POGZ	2.27575	3.14379	5.24053
MRPL27	3.65173	3.3527	2.65706
ZBTB39	2.45221	3.3152	5.66292
REEP2	5.25712	2.66379	3.72167
DDOST	4.96336	4.17373	3.94643
SULT1C4	4.55113	3.60261	2.93302
DAXX	2.96872	2.41413	3.18871
DAXX	2.96872	2.41413	3.18871
DAXX	2.96872	2.41413	3.18871
DAXX	2.96872	2.41413	3.18871
DAXX	2.96872	2.41413	3.18871
PRMT5	4.04395	3.18031	3.88638
MYL12B	2.00754	3.1214	4.97146
RBM22	3.2476	2.87759	3.94895
MARCHF9	1.78095	4.05508	6.50391
CPSF7	3.3133	3.32348	5.33822
CHPF2	4.07682	2.26405	5.76735
KLHDC8B	4.77047	2.01827	1.24637
TYRO3	3.16154	1.47087	6.7002
TAPBP	5.31938	2.77766	3.52489
TAPBP	5.31938	2.77766	3.52489
TAPBP	5.31938	2.77766	3.52489
TAPBP	5.31938	2.77766	3.52489
TAPBP	5.31938	2.77766	3.52489
TBCC	2.35595	3.3527	6.95896
LDHA	1.31816	4.01043	4.24751
LDHA	1.31816	4.01043	4.24751
PAFAH1B3	3.87052	1.85897	6.85959
SHC1	4.63663	2.52069	2.51808
ZNF358	7.69496	1.01683	2.65666
TLCD5	6.33681	3.72245	2.37431
WBP11	3.70049	2.25351	3.81356
EIF2B1	1.98122	3.59142	5.09207
CIB1	4.64306	4.51507	1.49613
EIF1AD	3.02182	2.94649	4.86861
SLC7A10	7.22407	2.4005	0.827141
C2orf68	3.14554	3.42308	6.11133
NR2C2AP	6.27707	1.56323	3.03399
HIP1R	4.79715	2.23363	4.45215
MSMO1	3.3347	3.29872	1.31041
MEA1	3.74278	2.74146	4.61131
ATP5PD	3.41413	4.0304	4.00049
CXCL2	1.75385	3.32782	0
PPP1R10	3.15126	3.37568	4.01709
PPP1R10	3.15126	3.37568	4.01709
PPP1R10	3.15126	3.37568	4.01709
PPP1R10	3.15126	3.37568	4.01709
PPP1R10	3.15126	3.37568	4.01709
PPP1R10	3.15126	3.37568	4.01709
PPP1R10	3.15126	3.37568	4.01709
MPZL1	1.9425	3.46809	7.56575
ARL16	3.66672	2.44595	6.64609
ACIN1	4.1164	1.81548	3.31607
PABPN1	5.14884	1.37385	2.69605
NXPH3	5.85219	1.7444	0.127416
MAP1LC3B	1.75514	4.30638	4.19294
MRPL16	3.26115	2.70717	4.81635
TRIM52	3.18765	2.60169	3.77631
RBP1	4.10858	3.14367	5.07801
YWHAQ	2.01005	3.22278	5.22477
NAV1	1.94855	3.41892	6.34348
ZMAT2	3.30616	2.24044	3.55115
NAA10	4.84369	2.68059	3.4684
MRPL18	2.70385	3.89979	5.06275
CHST10	5.34786	3.09282	1.53439
CCDC28B	9.07332	1.52434	1.62427
ARFIP2	2.04014	4.28893	5.37868
KLHDC3	4.20437	1.74508	6.20938
DNAJA2	2.85649	3.03651	4.26954
PGD	1.9839	3.21194	6.578
ZBED3	1.65705	2.15177	5.20602
CDKN2AIP	2.1344	4.04989	3.89735
SDHAF1	7.34124	3.61632	3.63934
PPP1R9B	6.4361	1.29709	1.978
AIFM3	7.83312	3.28344	0.0624769
SOX11	2.24052	2.8397	2.70737
PSMD7	3.79168	2.41393	3.96547
JTB	2.22103	3.68748	4.17482
CWC15	2.87351	4.45725	3.33335
MMP14	7.73428	1.6186	0.407225
CDHR1	5.77858	2.48489	0.688143
FAIM2	3.73189	2.37903	5.90382
DDX6	2.17812	3.44059	4.25793
SF3A1	4.9293	2.8239	2.5251
ZADH2	2.5162	3.54877	5.13986
RRS1	2.56633	3.39122	4.72542
DNALI1	1.7122	3.56465	3.37164
GLMP	5.40186	1.60151	1.63185
TP53BP2	2.96692	4.29003	2.13647
RPL36	5.47271	1.88079	2.63921
GTF2F1	5.37974	1.58718	1.90264
RAP2A	2.14525	3.3094	4.29862
EXOSC6	2.68593	3.73542	3.93404
RPUSD3	2.3331	2.65615	7.81867
FAXDC2	4.91681	4.46664	1.24555
PLXNB3	3.99346	1.89433	4.49044
DUSP23	5.47675	1.67011	6.30276
SEPTIN8	3.14986	2.68631	4.40904
ECHS1	3.01512	3.87817	4.20387
STX4	4.68633	2.223	5.13426
ALG2	2.39887	3.65762	3.86494
GHITM	3.04821	3.92319	3.61112
HGH1	6.5541	1.02014	4.94983
ZKSCAN8	2.00786	3.85231	3.46603
SCARB2	2.48598	3.17687	4.5813
ARRDC4	1.19996	2.93713	1.93331
AKIRIN1	1.79051	2.91204	4.1898
TAF9B	1.78207	4.39276	3.17881
PPP1R3D	5.88341	3.07814	0.557592
DESI1	4.76462	2.4355	4.80886
GNAO1	5.46083	2.38594	1.76821
TCIM	1.03427	2.69839	0
C14orf119	2.41853	2.71717	3.28136
TOPORS	1.25604	2.79287	5.22781
C11orf24	2.24592	3.61666	6.38002
SUGP2	3.112	3.08756	4.3548
POLD2	4.68902	4.58757	2.20346
H3C6	3.46485	3.28716	4.34186
NOTCH1	4.76189	2.48473	2.99016
GPM6A	2.52101	3.84956	3.0456
ALDH6A1	5.40284	2.75754	1.02841
GAS1	1.80406	4.27885	1.93774
DDB1	3.72478	2.65032	3.4595
FBXW5	4.3938	3.23057	5.66326
ANO8	4.00929	1.27218	1.83312
ZNF830	3.66242	2.60595	2.2695
PPP2R1A	3.32114	2.54489	5.37657
HNRNPA0	4.77437	2.11035	3.37992
B4GALT3	5.11141	2.49199	4.11762
VAT1	3.41597	2.55852	4.5381
YWHAZ	2.34205	3.80731	3.74586
COASY	5.896	2.70359	2.53316
SGPL1	2.5987	2.99013	4.15576
OS9	6.09623	1.68959	3.05326
LAMP2	2.96027	3.90141	1.8091
ABCA2	5.52109	2.79128	3.37085
INSM1	2.65821	3.62522	0.356898
TUBG1	3.17661	5.08564	3.65571
CERS2	2.88429	2.45652	5.35112
RER1	2.90508	2.72329	3.26893
DNAJC4	4.7172	2.01388	3.80006
ZNF32	2.00826	3.75101	5.25787
FHL1	1.73498	3.35675	5.0724
PRELID1	3.2011	2.98949	3.22341
ZNRD2	3.61986	2.06053	5.54053
POLR2A	2.91671	2.84619	4.66569
POLR2A	2.91671	2.84619	4.66569
ADRB2	3.66193	5.8626	0
SLC50A1	5.38187	3.06353	3.75744
CACNG4	1.38538	2.44805	9.01688
KPNB1	2.62379	3.24846	3.69186
UNC50	2.91767	3.92642	3.88328
CCT4	1.65315	2.81	5.37627
PLEC	5.97605	1.49992	0.329737
PRPF38A	2.67864	3.09372	3.69023
OBSL1	2.41577	2.99218	4.42073
INHBB	5.22679	1.58258	1.97091
SRRM1	2.80501	2.84816	3.63986
BLCAP	3.19916	3.61683	3.55076
FLRT3	0.81852	3.73968	6.94084
RGMA	7.2334	1.77936	0.301237
PLXNB2	6.05774	1.85316	2.17578
KIAA2013	3.04186	3.54174	3.26726
IRAK1	3.15243	2.4817	4.75484
PLP2	2.45515	2.82197	3.34706
APBB1	4.46263	2.36304	3.42778
HTRA2	1.74575	2.37142	4.60256
C1QL1	3.07423	2.65617	8.25508
USP19	3.17748	1.80872	3.46544
METTL3	1.66989	2.71587	5.76524
ARL6IP5	1.37036	4.19702	5.51965
B4GALT2	4.27808	2.56724	5.31479
FAT1	2.55847	3.44077	2.42647
CHD3	3.24529	2.18086	2.57801
FTSJ3	3.69349	2.07702	2.59147
COL9A2	1.85529	1.78603	7.20914
GATD1	6.01493	1.61586	1.77997
MLX	3.06377	3.12465	5.42981
ESD	2.11967	3.58204	3.57034
TMEM63B	4.00977	3.24502	4.65003
IPO13	3.28986	2.46854	4.62585
MACF1	2.31521	3.16435	2.19406
PCED1A	4.61187	2.51838	4.66561
ARL4A	1.69	2.73296	5.69323
E2F4	3.3547	2.18808	7.05643
NACC2	5.14104	2.22312	0.77796
FSCN1	3.32436	2.49502	6.45661
KTI12	0.738392	2.88967	1.18966
SNX5	2.07134	3.40621	4.26426
NDUFB2	6.08307	2.0451	2.63256
DACT3	3.69873	2.10543	6.48064
CSNK1E	3.22091	1.48967	3.33602
SUPT6H	3.14478	2.51457	2.43303
UQCRC2	1.88825	4.00115	3.8446
MIS12	1.39152	4.45553	2.46613
ATP5MPL	2.32669	3.78807	4.63816
TMEM60	2.2766	2.95392	3.23643
SAMD4B	3.65204	2.10163	2.93027
MST1	2.60983	0.72665	4.57047
ZC3H11B	1.59549	3.92971	4.35019
SP1	2.83224	2.7076	3.91929
CX3CL1	3.00892	2.03391	4.44383
VPS26B	3.3805	2.65753	4.48018
MYL6B	4.86029	1.88082	2.61022
IMPAD1	2.22723	3.23191	3.22108
JMJD8	6.83581	1.72591	1.4211
GSK3A	2.58473	3.10128	4.00107
IVNS1ABP	1.68983	3.7145	4.22972
CCDC87	2.61954	3.88313	4.57218
RUSC1	3.63824	3.02752	3.67601
TNFRSF1A	5.56754	1.77933	3.72489
TMEM150A	2.98232	2.12203	2.62089
DKC1	2.40332	2.37007	2.5814
SNX12	3.39183	2.20356	3.26697
UBE2L6	4.32071	3.10132	3.2364
PIM1	2.03065	3.22974	3.84903
ZNF580	3.65279	2.17475	3.24286
PHYHIPL	1.93147	3.34753	2.52662
H4C11	6.77653	2.41088	0
FEM1C	2.58773	3.49465	2.59513
MGST3	3.29709	3.03514	3.88447
RCN1	2.41885	3.29124	3.14506
ZBED1	3.33242	2.21718	4.32312
RBM25	2.58385	2.04431	2.40768
CASKIN2	4.04303	1.67322	4.6528
PYCR2	6.35442	0.904283	1.36506
PIAS3	4.12198	2.33843	2.6026
MAFB	1.11609	2.51477	6.89304
EIF2B5	3.46679	3.47772	3.11324
BCLAF1	1.04328	2.94234	2.84222
TRMT5	1.48988	2.62721	3.86153
CD151	3.35801	3.48717	3.65558
CHST14	2.99852	3.26309	1.98926
VPS11	2.82332	4.5828	3.98019
VPS11	2.82332	4.5828	3.98019
YY1AP1	3.00642	2.80673	3.98496
RPL27A	2.2669	2.5387	3.52528
DDRGK1	4.79203	2.50254	3.82492
C18orf21	1.4192	3.568	5.79256
CYTH2	2.35622	2.42928	4.02865
PRKCSH	4.54175	1.20114	2.655
ZSCAN26	1.18018	2.6392	4.52726
STT3A	3.34832	2.10138	2.93978
APMAP	3.29625	2.78141	4.3235
PNRC2	3.04499	1.62497	3.37283
MED11	1.44612	3.29269	4.19384
HNRNPF	1.65924	2.74207	4.26864
TBC1D17	4.78576	1.82141	1.52418
PAX6	3.98848	2.55416	0.183601
ATP6V0D1	4.35066	1.54783	3.50478
EFHD2	5.54687	3.13552	0.248246
RBM4B	2.05362	2.57455	4.64793
TOR1A	3.12265	3.17412	3.86313
GORASP2	1.90698	2.41225	7.35284
ATP6V1B2	1.13464	3.39692	5.20829
LAMTOR2	3.04616	3.97368	3.8172
UBE2M	4.27661	1.52149	4.07152
SMARCD1	2.19461	2.45799	5.76211
CRNKL1	1.5408	2.04788	3.6066
ITGB8	1.27448	3.26358	2.97263
FUBP1	1.27644	2.54561	3.27307
OAT	2.64614	3.72428	1.78029
PSMD3	4.22545	1.20263	4.1439
DHCR7	2.96272	1.96271	4.64994
ZNF414	6.73879	0.49947	2.48811
ASB6	4.16535	1.95611	3.22128
SMC1A	2.01082	2.40924	3.78317
TOMM20	2.58604	2.07007	2.91655
STMN3	3.54074	1.9706	4.0667
TRAPPC4	2.16634	2.54672	4.40082
TRAPPC4	2.16634	2.54672	4.40082
SSR3	2.55539	3.33844	2.1598
ALG3	4.1742	1.73256	4.3434
SFXN3	2.26652	2.59826	5.98473
ABAT	2.96832	2.65844	3.22212
YPEL5	1.5301	2.96926	4.25812
EI24	3.27301	2.50353	4.61414
FAM102A	4.16433	1.4205	3.44263
TRIM32	1.62079	2.94721	8.92207
SARS1	2.4415	2.79064	5.56565
KIF1A	4.81732	2.10261	2.31896
DENND4B	2.5257	2.18781	6.54624
IFIT5	1.17633	3.90601	4.42223
NDUFB8	2.11415	2.3639	6.65022
UGDH	1.27937	3.15578	5.70281
TMEM81	0	4.04289	0.762866
IPO9	1.39434	1.83787	5.7267
ROGDI	7.58537	0.67466	2.03686
RAB1B	4.67247	1.20896	4.33433
SRSF1	1.27475	2.02338	3.79166
PHC1	2.51438	2.21195	4.97173
RRP8	2.13908	2.99159	3.2087
BTN3A1	1.26325	1.48656	6.88867
COQ4	4.1548	2.72291	3.87548
ZDHHC9	2.62196	2.40655	4.54933
KDELR2	2.35691	2.19304	4.93919
KLF3	2.04331	2.75158	3.56415
ZBTB4	4.02476	1.74708	3.50734
ZBTB4	4.02476	1.74708	3.50734
FEN1	2.47601	2.48721	6.57049
PTTG1	1.19013	1.43308	4.71993
ADNP	1.36356	3.1216	4.10725
SOWAHC	1.77104	2.90807	4.82885
SULF2	1.30138	2.41306	7.8023
CRTAP	3.84563	1.83307	1.17301
ARL4D	1.76367	2.30068	0
ARRDC3	0.557866	1.92365	4.90887
H2BC9	1.22432	0.217787	7.89024
ATP5PF	3.15602	2.85382	3.33691
KDM5C	1.9405	2.44588	6.0742
COX7A2	5.03257	2.58815	3.1309
CLTC	1.63127	2.97723	3.33784
XAB2	3.27059	0.716046	4.15473
CTSB	2.97272	2.66483	3.39414
CTSB	2.97272	2.66483	3.39414
PCDHB15	2.85741	2.25906	3.3249
CFAP20	2.19532	2.8401	5.08041
LMO4	1.3835	3.08749	3.90081
MFN2	4.44308	2.08519	2.34554
COX5A	3.96211	2.84371	2.55342
RIOX1	2.30474	2.91539	2.47552
CPEB4	2.49927	2.65531	2.89591
ELOVL1	6.60407	1.53438	2.17146
CLK2	2.46068	2.29622	2.98965
CLK2	2.46068	2.29622	2.98965
NDUFA6	3.17579	2.00862	2.46358
NDUFA6	3.17579	2.00862	2.46358
NDUFA6	3.17579	2.00862	2.46358
NDUFA6	3.17579	2.00862	2.46358
NDUFA6	3.17579	2.00862	2.46358
ACD	3.24363	2.57949	6.76302
MFAP1	2.83938	2.48656	2.56382
GSTA4	1.41614	1.80858	6.78633
RNF114	2.51383	2.73414	3.81872
MANEAL	3.26493	1.95631	4.70658
TMA7	3.03066	2.38342	3.59789
SDF2	2.2763	3.85483	5.0611
WDR82	3.03981	2.21635	3.32553
TNS2	1.99172	1.93253	5.54276
ZXDA	1.53263	4.03494	3.45702
KIAA0100	2.49989	2.97908	3.07808
ATP6V0A1	3.58758	2.3558	3.72603
HDGF	2.64114	2.34909	3.96887
SRRT	3.95019	1.62029	3.66886
EIF4A3	2.46525	3.33283	3.5747
PYGM	5.14937	4.02707	0
SF3B3	1.84811	2.7382	4.44753
NAT9	1.72721	2.22753	3.30458
STAT2	3.29193	2.63211	3.11666
CNPY4	4.29157	3.43532	1.72859
DTX1	4.48423	2.34419	2.87516
LIX1L	2.66498	2.80789	2.5597
MIF4GD	5.54702	1.88376	3.04673
GDE1	2.31357	2.91925	4.07542
WFS1	6.41232	2.2813	1.33698
TMEM160	9.28497	0.660661	1.49595
APLN	6.43411	2.68213	0.10471
MSRB1	3.81875	1.13947	3.57247
CDO1	1.05688	3.00804	2.72447
PCYOX1	2.80697	3.16548	2.43188
CA11	6.42377	0.652965	0.492841
MTURN	3.40339	2.67995	1.35257
ARHGAP1	3.72149	2.22888	3.32146
KCNA1	1.28292	3.6514	5.7146
M6PR	2.34655	2.09901	2.70046
UCK1	3.20893	2.40345	3.53742
CCDC97	4.15829	1.89118	2.6246
LYPLA2	5.16337	1.63286	3.69731
TIAL1	1.42397	2.89742	3.82371
APC	1.87147	2.98969	1.19291
FLOT2	2.29506	2.29111	4.6911
MDM4	1.94768	3.01878	2.70014
TMPPE	1.87425	1.26692	5.13349
H4C8	5.18051	0.446804	1.89695
TMEM167B	2.55356	3.6339	2.13936
DCTN5	2.818	2.47837	3.38402
C1orf35	2.9594	1.14858	3.25093
PCDHB10	3.06117	3.53947	4.00725
HMGCR	2.00519	3.18414	3.03367
PACSIN3	5.08639	0.351863	0
UCP2	1.47007	3.97483	4.61857
ARID1A	2.787	2.20004	3.70191
COMMD4	3.58675	1.36942	5.07406
MTFR1L	2.46764	2.28884	2.55583
ST8SIA3	0.361552	3.48467	5.56036
POLR2L	4.50764	1.64702	1.1777
RBM14	1.69775	1.20802	6.69685
MRPL35	1.96465	4.72189	1.75853
[truncated: 19,826 more rows]

## Sheet: mouse-host
gene	BC17_astro	BC38_astro	BC43_astro
mt-Co1	4120.62	5900.8	6260.97
mt-Cytb	1615.56	3074.44	3825.96
Gm20594	1158.61	2709.56	2202
mt-Nd1	1184.43	1389.41	1800.29
Apoe	2101.35	1216.66	846.44
mt-Nd4	759.665	1121.58	1717.94
Cst3	1621.45	1336.32	1092.38
mt-Atp6	906.859	1027.26	1316.54
mt-Co3	771.138	943.44	979.1
Aldoc	1453.78	562.722	515.734
mt-Nd5	613.242	733.967	995.266
Ckb	1783.71	494.796	423.549
mt-Co2	709.006	624.386	891.84
Glul	1141.27	328.847	306.077
Ndrg2	879.16	615.02	566.242
Fth1	599.429	707.768	535.561
Atp1b2	616.494	522.771	413.613
mt-Nd6	647.09	315.853	358.427
mt-Nd2	349.136	318.744	558.718
Actb	567.43	317.678	320.477
Ptgds	577.516	699.929	204.815
mt-Nd4l	283.741	245.324	420.048
Scd2	289.033	309.611	260.586
Tubb4a	246.085	282.333	194.775
Gstm1	373.888	301.346	244.063
Clu	340.675	233.048	193.732
mt-Atp8	178.911	199.884	286.558
Mt1	216.053	258.555	236.605
Ubc	247.422	160.908	146.22
Ubb	183.232	176.429	179.616
Plp1	106.166	114.93	183.106
Nnat	180.183	92.6699	127.906
Sparcl1	157.537	150.069	130.982
Atp5b	122.245	209.552	163.919
Gstm5	231.483	167.43	125.976
Hsp90ab1	147.515	125.985	156.702
Atp1a2	189.972	152.845	116.542
Mt2	187.905	123.213	132.09
Gm8797	169.432	141.105	146.134
S1pr1	180.638	130.726	131.947
Aplp1	169.246	139.059	123.78
Gpr37l1	252.892	112.494	85.6257
Grina	214.583	135.622	83.9585
Tmsb4x	95.8573	142.203	140.517
Rpl41	171.531	125.314	135.448
Eef2	189.322	92.9389	81.2841
Cd81	136.44	124.629	99.1327
Slc1a2	105.721	103.974	97.4429
Ntsr2	115.072	122.828	92.3825
Arhgdia	126.931	83.26	90.6287
Rps27rt	129.826	78.0877	92.9255
Rps27	92.8211	81.5772	93.5839
Egr1	16.0536	105.672	148.418
Olig1	91.0352	70.6916	111.975
Omg	57.1995	78.0637	114.464
Rhob	62.8387	96.9721	90.1947
Cryab	102.861	73.7534	99.5393
Cmtm5	107.231	69.2358	86.788
Fam107a	107.57	94.2257	77.8944
Chst2	79.5341	81.093	94.4763
H4c4	174.354	30.3873	34.0808
Dazap2	57.8108	90.0629	91.8266
Hsbp1	62.4563	79.5749	106.233
Dbi	83.8342	83.4485	90.5183
Ttyh1	88.2386	93.7315	70.3172
Rplp1	114.579	61.7152	72.1687
Tmem88b	90.3626	54.4512	60.7715
Rps15	94.2956	72.138	70.4354
Fos	5.70334	85.0879	115.834
Slc25a4	58.8519	89.7374	81.5764
Tuba1a	100.012	60.3245	58.5772
Cox6a1	131.772	54.0236	51.9592
Srsf5	71.9892	56.7932	39.6182
Rps23	56.2164	73.6639	78.7907
Cox8a	101.992	54.6021	65.1572
Sod1	110.409	43.7599	44.5042
Tril	92.0756	76.2736	58.9753
Aldoa	93.7403	69.5067	61.0071
Aldoa	93.7403	69.5067	61.0071
Mrfap1	72.2882	67.0634	65.7551
Tpt1	53.9042	62.1585	57.2391
6330403K07Rik	24.7882	103.823	69.2212
Actg1	91.1314	61.0299	50.2423
Tmem229a	44.612	66.6008	80.5619
H2az1	77.6841	59.4785	50.0691
Rpl10a	42.9709	63.0769	75.8057
Sh3bgrl3	84.5273	57.0813	51.4013
Lcat	74.5583	71.7819	67.7961
B2m	21.8006	49.502	53.2725
Rpl36	86.4604	49.7934	65.5085
mt-Nd3	61.0548	51.521	85.1594
Selenop	55.6048	78.8902	61.3832
Rpl4	45.6903	67.2174	65.3517
Lamp1	76.4033	50.9977	43.0535
Fau	93.2292	35.2127	38.1105
Rps29	74.6823	48.0917	69.8211
Rps21	94.2261	39.9679	44.8966
Ftl1	63.5736	53.9978	54.7973
Cnp	78.5874	45.0996	49.586
Rps9	60.4481	57.5161	52.7986
Hspa5	31.2724	64.0045	88.8432
Jun	28.5996	60.174	89.6025
Rpl8	65.8171	65.2211	55.3148
Vamp2	89.1883	36.7805	41.5945
Sparc	28.5822	85.3975	68.297
Hspa8	46.1317	57.1088	74.6119
Pea15a	64.9935	58.0832	59.6232
Calm1	46.9485	54.9747	70.2201
Eef1a1	34.5375	62.1467	60.043
Rpl18a	58.9281	59.1421	49.5027
Mif	57.5799	61.8248	64.744
Prdx6	63.3544	61.671	50.9931
Ppp1r3c	50.4992	58.9725	59.9428
Cfl1	69.0321	41.2668	46.404
Ptma	68.9065	37.2418	36.6713
Rpl10	34.5261	58.7576	60.5636
Gm11808	68.4438	50.9173	50.6194
Bcan	73.4657	51.3297	35.2486
Atp5g3	43.6272	69.7023	56.6784
Ptms	125.302	16.3902	20.4749
Apod	42.3112	67.127	41.5709
Rps17	56.8532	45.5989	48.9314
Tubb5	50.3853	51.3065	41.4933
Mfge8	109.35	37.6212	30.7058
Eif4g2	40.4319	45.8934	51.8996
Slc25a5	34.8832	64.1256	56.7976
Cyc1	55.2899	69.5756	48.8224
Oaz1	60.181	48.617	44.3107
Eif1	48.9371	48.0607	50.3504
Sat1	25.6624	56.8043	46.1126
H1f0	60.5977	37.5538	47.7747
Fads1	46.2726	52.7565	46.8978
Gdi1	49.3846	38.4979	38.394
Mal	33.3524	50.8155	44.8215
Sox9	71.9603	33.3097	29.5931
Camk2n1	55.6834	46.6481	37.5445
Cox7c	76.8239	34.9701	34.1795
Csrp1	64.9018	34.4884	31.3603
Fabp7	31.6946	50.2888	54.0264
Pcbp1	49.8499	33.7169	41.9663
S100b	51.0056	35.3303	38.437
Gm2000	63.0536	31.8955	32.4402
Tuba1b	48.4348	40.0788	34.4179
Ermn	24.5023	35.4918	46.6725
Lars2	81.4502	1.87679	1.80437
Rps4x	34.4083	48.2449	38.0216
Glud1	35.4026	44.1465	36.4271
Zfp36	13.4141	49.5091	58.1019
Shisa4	75.0307	29.17	23.0313
Higd2a	47.3399	45.8356	48.6613
Rpl37	39.8792	42.0265	48.2691
Fjx1	71.607	25.1012	22.0375
Bsg	56.4093	40.481	32.3835
Snapin	29.8178	35.1379	44.9639
Gm11273	77.8039	32.0159	32.4881
Scd1	43.2601	38.3223	40.0942
Gjb6	27.0859	66.3831	36.7988
Atf4	34.1886	36.7743	38.9916
Tubb2b	82.9295	18.9636	25.4433
Rpl9	30.9536	47.8054	41.5751
Kcnj10	33.626	34.1379	34.6177
Ppia	24.9101	48.1519	45.358
Car2	31.7856	36.9962	43.0174
Pfn1	47.3917	29.7644	33.9574
Ddx5	23.0078	45.4298	39.1066
Rps6	32.5807	39.4157	38.3588
Nr1d1	50.1975	37.5502	27.1205
Zfp36l1	55.608	20.7214	22.8117
Mtss2	59.9268	28.6077	28.2218
Atp6ap1	41.7325	33.8698	27.4242
Mageh1	38.396	18.8186	19.9833
Gpx1	35.2049	36.5479	33.3628
Slc27a1	67.1202	36.3089	17.9293
H2bc13	60.7305	27.2237	25.6768
Plekhb1	41.1421	31.9801	31.7542
Maged1	37.6676	36.5362	31.8948
Rpl9-ps6	32.3669	37.4702	34.6679
Trp53inp2	49.7055	31.4073	33.6143
Slc6a1	41.5539	45.6754	29.7068
Tubb4b	44.4996	31.1347	34.3627
Id3	45.5728	29.2682	16.3381
Cox4i1	55.6894	35.9626	29.1586
Atp5k	57.1881	26.3605	31.9528
Efnb3	55.5135	23.4786	24.5045
Slc25a3	32.8536	40.886	37.0088
Sox8	47.1126	32.4105	26.0323
Rps3	44.9427	31.7025	26.8819
Fgfr3	44.6544	49.8009	19.8117
Rps26	29.746	33.0857	33.0047
Ubqln2	24.4443	37.1343	33.4398
Mobp	37.3595	35.0583	29.5208
Rpl37a	35.9878	29.7768	41.3984
Gm12184	27.7455	32.3792	34.7849
Myorg	56.9609	39.6264	25.5197
Ndufb10	48.3463	32.6898	29.0921
Id4	28.1494	30.5204	31.8015
Ccl3	0.500756	48.457	52.6434
Rpl32	21.9384	33.7681	36.66
Rpl13	31.8972	33.2823	36.7014
Atp5h	52.0601	23.27	26.2705
Rps5	26.2484	39.1375	31.5811
Rps25	25.4285	34.7925	37.108
1810037I17Rik	71.8066	19.4182	19.7953
Gabarap	42.9188	26.2698	30.8938
Smpd1	48.4522	31.4598	23.0872
Atp5a1	40.8537	29.8344	25.2546
Atp5a1	40.8537	29.8344	25.2546
Mlf2	50.9428	24.6458	28.2492
Rpl31	28.2649	30.5334	37.4077
C1qc	19.9544	25.1015	32.5709
Rpl14	42.1929	26.9396	29.6435
Tpp1	30.1169	36.7574	33.8082
Isca2	31.5096	32.6953	33.9934
Gstp1	26.1215	44.959	28.6202
Gstp1	26.1215	44.959	28.6202
Id2	33.6311	27.0558	21.3331
Ncan	34.9213	22.2647	29.6453
Gfap	31.7404	9.03311	6.1672
Mdk	47.5179	28.8172	25.3569
Hnrnpa2b1	31.0273	20.9571	25.9428
Rpl10-ps3	24.6624	30.118	32.1059
Ctsd	38.3718	27.3806	22.6049
Bmyc	65.1083	17.4895	26.4961
Rtl8c	69.9895	12.0524	13.9388
Rtl8c	69.9895	12.0524	13.9388
Tmbim6	28.054	35.2205	28.8027
Hepacam	37.2929	32.5124	24.6767
Rpl28	34.5184	24.9718	27.7674
Cers2	29.6369	29.3397	24.9405
Uqcr10	34.8139	33.8747	36.8329
Psap	45.1804	25.1354	19.0466
Rsrp1	20.4974	36.6143	20.9361
Mrpl34	47.5302	15.1675	23.1134
Rplp2	27.3756	31.0008	31.2177
Trf	21.4177	30.177	33.5077
Hspa2	35.6132	27.6002	24.6276
Tst	29.2483	24.3383	32.6871
Gstm3	42.6602	27.5226	19.6097
Cnbp	24.1937	35.6633	30.7526
Ndufb11	37.1227	32.3693	32.7043
Bhlhe40	24.6366	32.1602	23.6004
S100a1	43.6005	24.855	23.5219
Mrpl41	25.0672	41.5672	34.5747
H1f4	53.5416	17.4424	22.5449
Clip3	31.9001	25.1651	23.1322
Tprgl	28.9004	30.3742	28.0734
Cox5b	50.8497	23.2193	20.9415
Tpi1	42.5229	31.8908	23.4944
Rpl7a	23.7006	31.6569	29.3621
Mid1ip1	38.0182	19.6278	24.5973
Eno1b	32.7051	22.4245	28.8108
Abca2	39.2301	27.6243	17.9133
Rps18-ps5	31.2146	22.5403	24.0748
C1qb	11.4283	26.4273	23.147
Nap1l5	19.7064	37.0576	35.0929
Slc22a17	38.6189	24.9916	20.6864
Sox2	38.0898	22.1293	22.5082
Cend1	30.5639	27.9376	31.3719
Selenow	56.8866	15.7017	11.7722
Prxl2a	18.6821	41.5765	30.9304
Cpe	24.9361	28.7885	24.9722
Ifitm3	22.0474	10.5187	8.86873
Calr	26.2682	19.795	31.4382
Enho	57.2688	18.2906	14.6635
Rpl19	31.31	23.2636	22.2608
Idh3b	23.9791	35.0513	26.5932
H2-K1	26.9106	26.8605	19.2933
Nrbp2	19.8791	23.7405	22.5126
Chmp2a	44.3652	16.554	17.1432
Rraga	22.4606	16.1494	17.2403
Rps16	19.8003	24.9989	27.6215
Hnrnpdl	15.6002	27.9514	18.8232
Map1a	32.9285	20.4876	15.9004
Mfsd5	42.6023	15.4586	11.6359
Ahcyl1	22.4445	30.9762	28.3011
Psmb6	31.4382	23.1436	21.3755
Sdc4	38.8723	27.4105	14.0997
Psenen	23.5915	23.6289	25.4439
Rps13	18.2832	29.9444	27.394
Olig2	19.386	21.8341	26.3481
Eef1b2	16.0174	34.5398	24.8241
Degs1	28.1912	23.6095	20.6413
Hspe1-rs1	25.7612	28.138	34.5307
Ctsb	24.1883	24.7528	19.1903
Ost4	27.4348	16.4668	27.5895
Mbp	30.7338	18.9764	19.5723
Aurkaip1	31.968	24.6498	22.6562
Ywhae	29.0487	18.8807	22.9101
H1f2	33.2457	17.5233	24.3788
Rpl7	16.1801	28.04	26.6329
Eif5	16.4996	25.2702	20.5721
Leng8	32.2005	20.8936	13.4658
Rps3a1	18.352	28.2835	23.6899
Stmn1	25.6872	24.4409	21.8391
Ccn1	8.05743	28.7774	33.5521
Rack1	21.6999	24.2616	22.3709
Itm2c	32.1444	24.1917	22.0661
Srrm2	22.4279	22.6628	19.0094
Itm2b	14.5502	29.5828	25.8352
Mat2a	13.2656	34.43	26.0257
Mat2a	13.2656	34.43	26.0257
Insig1	20.37	25.264	26.9903
Gja1	29.3697	23.14	18.6013
Prdx2	28.9131	24.8269	23.7317
Fkbp2	42.3556	8.73365	9.15787
Tppp3	41.8377	24.6049	13.6865
Tmed4	25.0477	27.045	19.6752
Naxe	34.2884	18.7652	18.9615
Slc1a3	27.2634	22.8512	20.9834
Rpl6	15.8959	27.8523	24.8517
Aqp4	13.47	18.3429	27.087
Fasn	32.4287	20.6771	18.5294
Rps11	24.242	18.0396	22.7352
Eid1	24.4006	18.1262	20.8945
Timm8b	27.0996	24.7175	26.6255
Ctxn1	27.4248	20.1621	16.9269
Hsd17b10	26.2217	21.0775	22.8288
Cxcl14	37.8417	15.6599	15.7696
Tmem176b	20.0543	21.0475	21.0105
Hsp90aa1	8.08259	23.1975	34.8538
Sirt2	26.3648	19.6009	16.4864
Utp3	27.4213	16.6572	14.6694
Pnrc2	19.6128	19.046	25.1013
Fosb	1.80031	24.6347	35.9952
H2ax	37.7501	18.664	18.0073
Hey1	21.843	22.242	17.0733
Psmb4	27.9652	20.2415	18.6629
Chchd2	29.899	18.4521	18.7499
Rplp0	22.7348	26.1702	19.2177
Dio2	17.1642	17.1638	28.9029
Trappc1	17.9457	24.486	23.8336
Atp6v0b	36.4859	20.2744	18.3873
Ldhb	27.261	24.2528	20.5288
Itih3	13.2019	43.1162	16.8805
Cspg5	35.7929	13.9649	15.6499
Prdx5	39.5079	18.0898	17.1731
Mtln	37.4882	15.3395	14.1078
Eno1	23.8357	19.7685	21.7753
Edf1	28.0503	18.4984	19.9675
Atxn7l3b	25.6381	15.0754	17.7212
H2bc14	35.445	18.2438	12.9705
Slc25a23	25.273	18.2443	19.9923
BC031181	33.2047	19.5529	16.2685
Fxyd1	40.1551	11.479	12.573
Calm3	36.0347	15.3961	14.9894
Tubb2a	29.7955	15.7664	19.7899
Cd68	11.7007	17.9648	17.7708
Lgi3	24.4653	19.9322	15.0355
Grn	24.8918	19.3177	13.7877
Lrrc58	21.9574	19.1316	17.6281
Pgp	28.5342	21.5064	19.727
Rpl18	20.2559	20.726	19.0895
Hes5	32.659	19.8377	5.19818
Atp6v0c	24.3096	22.8892	18.8367
Tmem223	27.8817	17.5204	22.6816
Rps27a	18.2223	24.0552	22.7899
Arxes2	18.0388	21.5831	24.5212
Igfbp5	19.6168	17.0456	14.5155
Mlc1	28.4686	15.6804	12.3818
Hnrnpk	21.2711	17.2869	16.7861
S100a16	33.6813	13.1486	15.3957
Mien1	26.8334	21.9975	19.7005
Atp6v0e2	24.402	18.8109	16.9379
Pebp1	33.3343	17.78	15.6839
Asrgl1	25.1353	17.8594	20.2779
Ppdpf	29.7891	16.2123	21.829
Ndufa2	32.8162	15.5734	15.7869
Prnp	17.1765	24.2274	19.2104
Rps8	17.2249	22.7397	22.039
Hsp90b1	12.9322	18.9846	26.9241
Map1lc3b	24.1884	21.752	18.5762
Mt3	47.198	7.50504	7.18527
Eif4a1	20.4088	18.03	16.6646
Gadd45g	17.3309	26.4278	21.4923
Tecr	31.4668	16.2037	14.7049
Brd2	23.6384	18.2492	14.7388
Cyp2d22	23.322	24.9209	14.6554
Mapk3	29.3871	13.9397	14.018
Rps12	18.9884	17.3796	16.5685
Capns1	15.9612	21.6775	18.812
Rpl27	25.643	14.6412	15.9334
Rps20	16.1601	17.5782	20.0613
Bex3	21.9317	17.3508	21.5479
Agt	10.7132	45.5138	16.8045
Sox1	14.2526	25.8837	20.4278
Sap18b	15.3633	21.6679	25.7078
Ascl1	14.1155	21.1055	20.4757
H1f5	22.4342	20.71	13.1498
Sox10	23.3613	15.9521	18.0598
Rpl36a-ps1	18.5783	12.7788	12.4454
Ddx3x	14.0547	18.2033	16.2808
Uqcrq	32.6431	13.3617	12.9374
H3f3b	8.19175	20.602	21.9949
Eif4a2	13.1723	21.5672	19.0794
Eif3g	23.8996	17.9301	19.3069
Btg2	6.32132	24.0032	21.3846
Ran	15.8301	20.8949	18.4147
Pdk2	29.9479	19.7667	13.0007
Slc48a1	26.1344	16.1725	13.7041
Hbb-bs	52.8003	6.75152	1.54677
Zfp36l2	20.5364	13.58	14.67
Hnrnpa0	11.4472	22.3235	19.9597
Pigyl	21.2681	20.6587	14.074
Ctsf	33.5966	16.2247	11.7361
Rabac1	33.6482	16.8622	14.8582
Atp5e	27.0675	17.882	21.3548
Ctsl	15.9803	18.2131	14.2368
Tob1	20.5029	19.9333	17.4537
Rpsa	19.4011	14.7651	16.5002
Scg3	18.2278	17.4395	16.9175
Mcl1	11.6393	22.0879	20.9442
Syt11	16.7031	15.9405	17.0178
Fzd2	25.7242	24.4373	10.5055
Plxnb1	29.9998	15.1425	9.41075
Mag	28.4398	13.4304	14.048
Rpl15	15.5867	18.8038	18.5434
Rac1	11.5968	17.3898	19.9697
Wdr83os	16.7985	13.4418	21.27
Gm5617	49.967	10.0437	7.36391
Ctsa	19.8458	19.2158	13.2572
Idh3g	20.9331	20.1406	14.2422
Ier5	8.66385	24.4115	22.217
Chchd10	39.7414	12.1821	13.5252
Gjc3	11.4631	17.7383	19.0152
Hmgn2	9.09055	23.2864	20.8797
Ncl	16.7501	12.1433	14.3303
Rpl38	27.0301	11.0278	12.2534
Pgam1	22.0692	20.7374	15.214
Tuba1c	18.6422	16.4971	14.5511
Tlcd1	18.5594	21.4863	16.2503
Pcna	19.1348	16.9088	15.3981
Ddx17	16.6418	16.684	13.6124
Spcs1	17.8299	20.6206	17.8199
Metrn	31.8892	5.36177	6.10009
Selenom	41.5629	15.5909	9.19847
Timp4	24.9451	24.2206	12.4706
F3	15.8414	22.4677	14.0708
Ssr3	12.3404	18.069	17.8356
Utp14b	15.499	17.5321	20.4762
Wbp2	31.8487	11.4366	12.115
Psme1	15.5505	13.5941	10.995
Arl6ip1	12.3988	20.6543	16.254
Atxn2l	18.9661	14.5231	12.9853
Pfn2	11.7461	17.3134	14.606
Rpl39	9.97655	18.8189	21.6031
Syf2	24.1215	10.8895	9.04102
Coa3	29.7111	14.6361	15.5687
H2bc8	14.1027	16.4411	20.3322
Vegfb	20.0193	15.5175	16.8156
Glmp	25.1412	17.4687	15.1872
Rpl27a	17.8587	16.5315	20.3166
Mog	14.6785	13.5001	14.7153
Ttyh3	32.6958	14.801	9.06622
Gm10282	9.86925	22.7075	17.8579
Slc25a11	21.3188	16.8568	13.0203
Srsf2	7.93847	19.3136	18.9169
Gabbr1	23.7255	10.102	11.0102
Pou3f3	20.404	12.9639	12.7152
Spry2	26.3241	11.462	12.0925
Prrc2a	28.9103	10.7541	10.6781
Mdh2	23.0777	16.8884	16.0152
Dynll1	12.9382	14.7982	24.9697
Cops6	16.4027	16.7442	15.6999
Slc6a11	15.0104	22.0306	17.0319
Slc38a2	11.8666	17.9497	11.9904
Hbb-bt	48.8322	7.9831	1.26257
Rpl23	13.0987	14.9326	16.7114
Rhou	10.7929	27.5029	13.2551
Atp5d	24.4282	13.9488	12.8668
Thrsp	19.895	15.9291	19.4888
Ubxn1	23.4772	12.8105	11.4268
Prdx1	12.6041	18.1901	19.0011
Ndufs8	18.2825	18.2589	15.4678
Gnai2	20.6775	10.161	10.7134
Ndufb9	26.0046	12.4057	10.4728
Txnip	4.62543	25.736	24.9711
Timm29	14.9092	20.7182	12.3023
Hba-a2	60.3257	4.22108	0.459458
Rnf187	26.4848	8.75868	9.57575
Vegfa	18.5027	9.43883	9.91141
Ywhaz	12.2786	15.1928	17.545
Maf1	18.8793	13.8646	12.8578
Rpl36a	12.4117	12.6797	15.9764
Romo1	24.748	12.169	16.0162
Use1	14.1674	14.2088	10.8907
Slc38a3	25.2668	13.3466	11.837
Smpd2	18.8881	15.8081	8.59074
Micos13	34.0962	8.48885	10.2182
Gapdh	27.4665	11.0963	12.2806
Uqcrh	20.3956	16.1695	14.2151
Hcfc1r1	21.572	9.60648	9.68567
Vps28	13.2446	18.0832	17.6138
Eif5a	16.8816	15.2264	12.4397
Srsf7	9.16096	17.5664	15.5069
Irf2bp2	16.4892	15.2156	13.6367
Sfr1	12.6882	14.0653	14.1315
Fabp5	18.6411	13.1639	14.7435
Pnn	17.8684	7.5956	10.5674
Serinc3	8.96521	14.7722	14.3518
Rpl30	9.89549	15.8905	18.1108
Rpl5	12.0575	15.6508	14.1525
Rex1bd	20.6078	8.00229	8.34818
Tmem47	8.82666	13.4611	21.1676
Rps18	14.369	12.1719	14.8142
Tgoln1	10.3323	17.5366	16.1383
Marcksl1	11.4881	14.372	15.1526
Ik	12.2678	13.9249	14.3794
Enpp5	14.0029	17.2662	14.0575
H4c12	25.5458	4.84423	10.7566
Hnrnph1	12.6927	12.3624	13.971
Kcne1l	15.9474	12.7012	10.305
Pnpla2	18.6943	24.9055	11.1444
Imp3	11.8866	15.343	17.8199
Cs	15.9462	16.3329	13.9773
Acsl3	11.247	18.9433	15.8028
Banf1	16.1497	11.9095	13.7001
Rpl12	13.0904	13.45	13.1313
Psat1	14.7661	15.3955	11.8327
Ppp1r14b	18.627	10.8281	10.7282
Tyrobp	16.2208	8.69141	10.8595
Psmc5	19.1713	13.9424	10.0716
Hspe1	12.2731	17.0189	18.4973
Slc35a4	17.9959	14.7867	14.9409
Rnd2	19.0982	9.78872	10.1819
Bhlhe41	16.1362	10.3389	9.2862
Cuta	13.7512	14.6027	16.1448
Tmem176a	18.3257	13.4362	12.2803
Rnf113a2	13.4137	15.1891	11.2291
G6pc3	21.5408	14.9496	11.9151
Srsf3	9.43603	15.1146	15.489
Smim7	15.9664	16.5976	12.1591
Purb	9.96061	12.6663	15.7743
Josd2	20.7553	9.30174	13.7293
Fam181b	20.4089	8.77945	10.8614
Rps24	11.2719	13.9206	15.4687
Cstb	11.6228	16.9709	17.3194
Hint1	18.7415	13.9509	12.9527
P4hb	13.9589	15.1489	11.6847
Paqr4	22.1449	11.6508	7.94065
4833439L19Rik	14.8753	13.6417	14.2359
Fads2	26.0975	9.94038	9.03962
Hba-a1	53.1395	4.00063	0.779249
Tmem256	21.2463	13.1914	15.1509
Paics	7.16854	17.3077	16.2427
Gm2a	16.4631	12.7684	12.5799
Srp14	12.1502	12.2782	11.9857
Emc10	19.9721	12.0366	10.6571
H2bc7	23.0283	12.8821	13.7368
Cavin3	14.5049	13.8174	13.9577
Plpp3	16.0876	11.0509	12.0345
Atp5o	16.5987	14.4922	13.9683
Atp5o	16.5987	14.4922	13.9683
Gm10131	10.2945	14.3481	11.7579
Sez6l2	17.441	14.7576	10.5476
Gm10053	10.0085	14.9858	15.4384
Uqcrfs1	12.2015	16.1764	14.6724
Tomm22	15.9434	12.8958	13.1757
Ccnq	15.4669	9.93694	13.3728
Lgals3bp	14.1754	11.2361	8.62503
Tmbim1	18.5949	14.1797	10.9371
Fibp	18.4214	9.93955	10.5369
Pmm1	19.0663	15.267	10.1705
Map1lc3a	27.0534	8.36975	8.26702
Son	12.1316	12.7276	10.0294
Cfl2	8.83494	13.4311	16.9038
H2bc11	21.2908	9.34803	12.0682
Slc25a1	19.5727	7.57635	11.1349
Thy1	25.6341	9.99536	9.55192
Pfdn5	15.9688	13.573	13.7524
Arl8a	15.1409	11.1868	9.64182
Prelp	20.3633	11.7523	19.2626
Csdc2	17.4462	11.6003	12.4102
Slc41a1	15.4359	15.0618	10.1265
Txndc17	13.183	8.83096	10.9191
Slc3a2	15.4201	13.5971	11.622
Gprc5b	14.4051	12.6739	12.0269
Ptov1	15.0856	10.8641	11.8905
0610012G03Rik	14.6717	11.7547	15.7664
Tuba4a	17.8523	12.9889	15.8915
H2-D1	6.42567	10.6987	7.54082
Yipf3	12.9021	12.2814	11.6756
Nsmf	15.3086	10.2251	10.2887
Pabpc1	9.31826	12.5125	12.7841
Cldnd1	11.3359	12.5764	12.9694
Ndufaf3	11.9659	14.454	13.667
Psma7	11.7386	15.6482	12.4228
Kcna1	14.0283	14.2762	6.68964
Pbxip1	20.1297	10.3215	8.43413
Srsf6	7.71118	16.4671	11.8794
Rcn2	8.76085	19.8999	13.0551
Ssna1	16.2254	11.7021	11.6904
Evi2a	6.44707	12.7252	16.9602
Rpl3	12.3357	14.1056	10.7204
Ptn	14.0306	9.61145	12.1224
Slitrk2	11.6865	12.5931	12.5055
Dhrs1	14.2934	11.0375	11.1176
Entpd2	22.8507	14.4193	7.69403
Lxn	9.70055	11.4195	12.4308
Gpr62	22.5921	8.74249	8.08866
Nop10	12.3947	14.5832	16.2602
Lfng	21.4344	12.895	5.02758
Eif1b	11.8454	17.604	11.5782
Mpeg1	4.95581	9.72258	11.6776
Klhl9	11.6951	10.7345	11.8467
Trmt112	13.1614	11.5975	13.0687
Tspyl1	10.5464	10.5809	11.9884
Commd4	17.2173	11.9147	9.78311
Myl6	13.9351	12.3521	10.5231
Ankrd40	15.6085	10.617	9.94383
Lynx1	21.1231	9.03043	11.8617
Uqcr11	22.4052	9.95723	9.33376
Rtl8b	18.1324	9.79077	7.69976
Rtl8b	18.1324	9.79077	7.69976
Lyz2	3.56335	7.86991	6.98338
Canx	10.5938	10.9964	12.1256
Qk	10.596	9.77875	12.4782
Ndufv1	14.4435	12.1517	10.1803
2310022B05Rik	10.7278	14.7202	11.8559
Paqr8	13.3528	12.013	11.1373
Fbxo2	23.861	8.42888	6.42135
H4c3	26.3301	4.66008	3.40386
Cd151	16.5012	11.2964	7.46865
Cd164	8.19469	13.6661	14.8646
Ppp1r15a	8.2391	14.1726	12.1979
Cldn11	15.365	9.21811	9.10288
Tle5	22.51	7.10101	8.40844
Rtl8a	13.6246	9.84181	9.80621
Rtl8a	13.6246	9.84181	9.80621
Paqr7	19.869	9.65198	7.35826
Ndufa13	23.0298	7.97214	8.75128
Prpf38b	12.1697	7.26091	7.12408
Slc9a3r1	19.1281	10.3139	8.29766
Adi1	9.80672	12.8584	10.2106
Tmod2	9.10541	11.4756	9.66381
Caskin1	16.6823	8.79762	7.68128
Lmf2	22.9187	11.4354	7.72549
Hnrnpab	12.392	10.4947	8.30503
Ndufa3	16.5211	11.4921	11.7022
Htra1	15.6447	15.4865	7.44357
Prpf8	10.2967	11.7509	10.4163
Foxg1	15.0392	5.73789	6.83503
Pigt	13.9664	9.83781	7.83501
Timm13	17.1851	10.5793	13.3974
Serinc1	7.04442	14.1401	13.1047
Gtf2f1	17.4211	9.49201	7.23788
Cd63	13.8757	10.6862	8.11223
Fam32a	10.8138	9.5338	8.82078
Tspan3	7.7229	17.9764	11.5056
Gabarapl1	14.2087	12.6722	8.75033
Mpv17l2	23.7171	10.4941	8.77877
Mpv17l2	23.7171	10.4941	8.77877
Gm15013	12.7683	9.66706	8.24714
Tpm3-rs7	12.3404	10.2496	10.6089
Etnppl	7.12427	22.331	11.5966
Tspyl2	12.4229	12.3091	7.15324
Selenoh	12.8946	11.3678	8.54556
Gatm	7.77496	10.4696	12.5071
Gatm	7.77496	10.4696	12.5071
Pdzd11	7.18657	11.0658	13.3651
Nt5c	20.464	7.80093	7.92638
Cox7a2	10.4694	13.0077	13.5161
Fkbp4	14.4272	10.648	10.9532
1500009C09Rik	22.2302	8.20948	6.71697
Gstm7	16.0078	10.5694	10.1688
Gng3	7.36229	6.66322	11.7955
Drap1	20.5345	9.60942	7.39471
Ndufa4	15.0173	11.6956	11.182
Slc6a8	11.7315	13.2742	7.26353
Sox21	13.049	8.43586	9.54211
Atp5j	12.2385	11.4171	11.7729
Nop56	9.37475	10.0787	10.7522
Pttg1ip	11.3416	13.3133	10.007
Ly6e	6.07933	7.03514	10.0315
C4b	12.5928	5.85051	4.60971
Alg2	8.00248	12.5086	10.0387
Arf6	12.5103	7.56506	9.16167
Snrnp70	16.9067	5.28506	4.2298
Srm	11.9242	10.4754	11.2629
Pink1	13.61	9.78828	9.05624
Gpd1	18.3352	11.2237	7.53081
Atraid	13.0683	12.0314	7.89226
Emc6	10.4674	12.108	9.97816
Tmem147	10.2861	12.4522	11.1672
Lamtor2	24.4078	2.15993	2.59792
H2bc21	8.81161	10.8912	15.2215
Cdk4	10.3508	10.7856	9.06797
Dmwd	13.3444	11.7782	8.35748
Fzd1	10.3687	14.3618	8.94707
Prkar1a	8.61223	12.4932	11.6186
Sqstm1	13.93	11.1645	9.38092
Ndufc2	15.3773	10.7662	10.2946
Midn	16.7127	7.1627	8.07207
Gpr17	4.21687	4.85619	12.7372
Calm2	10.9107	8.22925	9.08434
Gm9803	11.4439	12.3312	8.43274
Rtn3	8.82179	12.391	11.8772
Id1	7.18125	13.6054	9.78163
Gps2	10.4973	12.7451	11.1731
Abhd4	10.1429	11.8028	10.5077
Baalc	10.1815	9.66365	11.47
Baalc	10.1815	9.66365	11.47
Nras	7.66151	10.1073	11.6772
Nfe2l1	14.4952	7.88039	7.80917
Hmgb2	7.0265	8.95882	10.6733
Odc1	6.59568	12.9456	12.1574
Ghitm	10.4674	11.142	10.4312
H2bc15	20.9072	7.66493	6.35806
Tspan7	11.6504	11.1029	11.0646
Amer2	10.3331	9.91729	8.87078
Mfsd2a	13.2457	18.8783	7.88097
Retreg2	14.735	9.01683	9.19302
Eif3i	13.1071	9.10961	9.05938
Adgrg1	15.0404	11.5589	7.17673
Ypel3	14.4568	9.36922	10.3134
Marcks	6.14047	8.11465	11.8817
Chtop	11.125	9.74644	9.21145
Wbp1	13.8392	11.7409	10.2347
P2ry13	4.93463	11.9584	11.7478
Carhsp1	8.77873	13.8059	8.78257
Kcna2	9.74535	9.47915	10.4532
Ss18l2	8.16254	9.71865	11.422
Prrt1	12.3194	8.07856	7.21576
Eif3a	10.3734	6.91203	7.91759
Rrp1	13.1497	9.25109	7.17917
Dnajb1	7.46464	12.701	14.418
Pfdn6	15.9084	9.3706	7.26553
Cox7b	11.5458	10.4901	12.3075
Arxes1	5.5107	12.2763	15.8897
Map7d1	16.3059	7.86429	6.76877
Rabggtb	8.85968	12.1992	11.3843
Ddit4	14.6785	4.63912	4.03464
Rbm3	10.6292	7.06913	5.14084
Eef1g	13.2965	10.0806	9.07482
Slc20a1	9.56695	10.0031	7.51965
Amigo1	18.1818	8.03361	6.21481
Saraf	8.22033	13.3908	10.6791
Aamp	15.9114	7.56661	5.61575
Hnrnpa1	8.09825	10.0918	9.32224
2610507B11Rik	11.1645	9.83462	8.12064
M6pr	7.0513	12.2632	9.99779
Arl6ip4	11.8506	8.62795	7.23293
Fam122a	7.97399	6.35081	9.0314
Clk1	8.53316	8.7069	9.18072
Ppp1ca	14.9975	7.63381	6.67512
Ppp1ca	14.9975	7.63381	6.67512
Naa38	12.6847	7.07184	8.80183
Psme3	13.6369	8.09091	6.8641
H2bc3	19.4011	8.12212	5.86512
Ubl5	11.1845	9.37914	10.7708
Srebf1	14.5422	9.89748	5.48645
Repin1	16.8822	7.0899	6.07707
Pcsk1n	17.7287	6.83006	7.59526
Ddah2	16.567	7.31943	7.77416
Kctd12	4.18552	15.4569	9.80505
Stmn4	21.8714	5.10158	5.86932
Cxxc1	9.36648	8.73121	8.83934
Cox6b1	18.2441	5.5462	6.30173
Commd3	7.76901	9.81656	8.40605
Inafm2	13.0156	8.95113	5.63277
Urod	7.82499	11.2901	9.65188
Prr18	9.55185	7.39617	9.28696
Git1	12.2348	11.4884	7.02298
Laptm4a	11.8516	8.77456	6.89405
Selenok	7.2022	12.4693	9.72976
Dnajb2	17.2335	6.3057	7.39521
Npm1	4.64283	9.74107	11.5912
Apln	15.3558	8.5672	9.50603
Ybx1	11.3339	6.9121	6.87592
Tmx2	8.84878	13.1451	9.85789
Tppp	9.96565	7.46434	10.151
Ppp1r9b	16.2403	6.39444	5.82834
Fbxo44	13.6909	9.98878	6.9676
Gstk1	12.4095	12.2652	8.19688
Cdk16	12.7524	9.31438	7.19187
Mdh1	11.6815	11.7897	10.3804
Celsr2	18.1955	4.32634	3.26167
Gm9844	7.0349	3.32023	5.75984
Tmem250-ps	9.18504	7.80303	9.45047
Myrf	11.4862	7.39144	6.92163
Akr1a1	9.32711	7.73305	6.7933
Ldha	7.77922	10.8229	10.5191
Tprkb	9.90015	10.5241	9.79756
Rnf7	7.23592	11.2015	11.2044
Fcer1g	3.31515	7.29231	10.9929
Ptbp1	9.39952	9.75823	7.98634
Cct5	7.3574	10.25	8.28425
Ergic3	11.5707	10.3931	8.79859
Tspan31	7.73378	12.6893	9.46694
BC003965	11.4422	10.2764	9.14903
Rpl17	6.58905	10.9121	9.78771
Qdpr	10.3126	7.7364	9.70803
H4c14	6.50276	9.67993	7.24465
Cops9	17.1183	4.83509	5.89424
Serp1	5.85386	9.85357	9.57553
AI837181	13.9538	6.62171	4.28425
Fkbp1a	11.1277	8.9462	8.88184
Tcta	10.3973	10.3197	7.86471
Eif3c	9.40306	8.77238	8.94052
Ccng1	5.09354	13.9087	12.3598
Fbxw5	10.9786	8.89275	8.38514
Ssr4	7.46294	7.87223	7.60122
Aup1	11.8549	10.9695	7.46344
Naca	6.31405	10.4036	9.89583
Bcl2l2	10.3596	8.91257	8.59039
H3c15	20.791	6.30811	7.75139
Eif3f	8.60023	10.3568	7.40442
Ppp1r1b	20.1003	5.49666	4.01701
Pdhb	9.09608	9.58788	8.97658
Atp5mpl	10.4677	10.6676	10.9978
Btg1	5.60669	11.077	9.592
Suox	12.5836	9.85383	6.29287
Mmd2	11.9748	10.1233	7.82349
H2bc1	14.8168	7.08041	7.27876
Dynlrb1	9.24884	7.09577	8.76923
Selenos	10.315	9.79044	8.54389
Bag6	14.673	7.01338	5.26455
Grin2c	15.8872	8.64111	5.61954
Pa2g4	8.92767	9.54157	9.00883
Rab34	7.74136	12.1976	6.71691
Dnajb9	6.98391	10.345	9.82472
H4c6	12.6107	3.3479	5.48022
Smarcc2	10.986	6.17401	5.52483
Msmo1	6.86407	10.7476	12.5262
Cntn2	11.161	8.14386	7.68038
Pygb	13.6294	6.96453	6.25585
Xbp1	10.3363	7.52222	9.80032
Sdha	9.46276	10.9518	9.13472
Lrp10	11.8225	9.4569	7.18405
Dtx3	11.1729	7.99741	7.52088
Kif1b	7.56505	9.13209	7.66681
Cdkn1b	11.767	5.59948	5.65333
Nop53	12.4309	6.69174	4.88538
Uba1	9.60531	8.81395	8.3492
Kif1a	11.7144	7.50545	6.44667
Mlec	9.30992	8.7167	8.31548
AI413582	14.7308	7.36139	8.34329
Slc2a1	12.136	8.91759	5.93641
Rnf167	9.39929	11.9248	6.85953
Lin7c	7.79007	6.60014	9.14606
Gnptg	8.68808	8.73815	8.53607
Arpc5	10.9465	7.02116	7.7378
Hexim1	9.74497	9.42854	7.71276
Crip2	12.7064	7.73765	8.99279
Slc25a18	10.6618	8.09476	8.16981
Pmp22	5.53279	9.85146	9.70146
Psmb5	10.7593	9.23824	7.28547
Hax1	9.98569	7.92289	6.52206
Sdf4	8.68362	8.86778	7.44282
Pkm	10.6884	7.70947	7.09654
Gm266	12.7769	7.9423	3.98033
Hnrnpu	7.45807	7.63704	8.06256
Hnrnpu	7.45807	7.63704	8.06256
H2aj	14.4713	6.3665	7.41373
Ier2	0.496811	13.9807	12.6911
Dnaja1	5.75087	8.52432	11.5545
Pim3	8.22903	10.3842	7.24504
Pacsin3	15.0461	4.55851	4.01523
Ciao2b	10.3162	10.2467	9.56779
Gamt	12.43	8.49554	7.63282
Hspa1a	6.25008	6.6371	12.2188
Rpl26	7.76798	8.43477	7.59768
Prr13	13.3184	4.70549	4.64873
Pla2g7	7.61738	10.6283	9.84185
Tex261	13.7611	8.03148	6.55897
Kif5a	8.11866	8.8988	7.73474
Atpif1	10.4818	5.50074	6.31678
Mcts2	8.30563	7.05594	9.38435
Lrp1	11.1873	7.53758	6.63793
Emc4	8.14568	8.40979	7.78084
Polr2m	7.6189	9.04174	10.4104
Tcf25	10.0736	7.46883	5.67772
Sirpa	9.95911	8.41883	6.17097
Pnisr	8.24943	7.04992	5.33263
Cox14	14.5096	7.13529	8.15639
Adcyap1r1	9.45173	8.46567	8.11053
Prelid3b	10.9994	5.95303	6.59778
Pou3f4	8.6599	7.41182	8.9211
Bex2	9.27702	6.7879	9.55932
Pigs	10.8491	9.0531	9.13926
Tmsb10	12.1517	6.1653	10.2808
Hmgcs1	7.34173	6.60555	12.1919
Rpl34	10.7122	7.88403	8.85749
Ednrb	7.36899	7.49137	8.8285
Polr2i	10.7567	7.52232	9.98852
Thap11	7.07532	8.6736	9.45611
Elovl1	10.8981	9.96103	5.5067
Sdhd	11.3674	8.85139	6.90553
Eif4h	10.3149	7.92054	6.54319
Atp5g1	11.8191	8.60299	7.08731
Uqcc3	10.8211	7.62393	8.58717
Rnf5	12.373	5.06242	7.72293
S1pr5	13.4064	7.86281	7.79559
Cops7a	8.65493	8.47195	10.5772
Rpl29	11.2745	7.07905	8.74748
Mrpl52	13.82	5.99729	8.71482
Emc3	8.52339	9.33852	8.97796
Garem2	12.938	7.80425	6.15894
Nwd1	11.0097	7.80886	6.6699
Klf6	3.26871	9.0835	10.2393
Acox1	8.7486	8.63572	7.01124
Klhdc7a	13.2311	8.35045	4.46414
Npc2	11.0912	8.26079	6.69323
Cenpb	14.7921	5.05783	4.18498
Mrps2	8.63137	6.93893	8.74909
Sorbs3	10.694	5.56655	5.72511
Ndufb7	10.0784	5.95933	6.39507
Arf1	9.73968	7.20301	7.41949
Dmac1	9.14973	8.44896	11.4325
Pon2	9.1195	8.1736	7.73025
Pip4p1	9.2447	8.72635	6.81221
Pole3	9.54014	9.84025	6.41528
Dpm2	9.17648	7.93603	8.53781
Pttg1	9.20429	8.06709	6.13206
Gcsh	7.35544	10.9884	8.31234
Dolk	10.2541	9.31298	10.8258
Sod3	12.9464	6.25509	6.98129
Sqle	6.87857	8.02748	10.293
Gaa	11.5648	8.86192	6.6228
Rpl22	6.17742	8.21198	8.33417
Serpina3n	6.37173	5.43153	2.24977
Pqbp1	10.4337	6.95658	7.43404
Ddrgk1	12.4469	5.93291	4.9507
Rab24	7.21266	10.8051	6.62247
Fndc4	11.533	7.51053	6.92462
Rnf208	14.1906	6.4798	6.20433
Mapk8ip1	12.0034	6.0478	6.77378
Tceal8	7.32308	8.31491	8.19117
Il33	4.91975	7.68426	9.80306
Eif4b	9.23169	7.15077	4.67407
Zfp207	5.69487	8.65975	9.15846
Tspyl4	6.04846	7.61435	10.4475
Hint2	11.9968	3.90264	4.98037
Cdc42se1	9.51101	7.78429	7.44421
Vamp3	5.35745	9.83365	8.35745
Ctdsp1	9.30084	5.96431	7.17534
Ech1	9.79438	8.60072	7.58737
Vim	7.01461	8.002	6.71436
Mrpl43	10.5545	8.09473	7.02846
Ctdsp2	9.28986	8.39101	7.09028
Surf1	6.60771	8.61162	8.11512
Ndufs7	9.46666	9.04496	7.29065
Gna13	6.95032	8.25638	6.76361
Ifi27	5.64846	7.58109	8.0778
Nudt16l1	9.82869	8.49137	8.47009
Acsl6	9.17286	9.78535	7.25623
Tcp1	5.97817	8.31077	8.31428
Ddt	9.3541	11.4049	9.31808
Tmem106b	4.96414	9.05529	8.93056
Tmem167b	7.51508	7.49827	7.22976
Gm20075	7.8817	7.57927	7.39962
Lrpap1	8.48671	8.06875	6.59891
Hirip3	6.22203	2.35975	3.22033
Ppp2r1a	8.66623	8.44733	7.60812
D8Ertd738e	14.7807	6.40534	5.84622
Zfp871	6.54024	6.56183	7.50221
Ddx39b	8.35021	7.28023	7.17859
Serpine2	7.2916	9.31302	7.77026
Ccndbp1	6.31945	9.74715	7.77203
Appl2	7.37146	7.14328	6.23891
Hdgf	9.25463	8.05666	7.10367
Sowahc	4.72796	7.26212	8.52318
Rtn4	5.94901	6.95459	8.30803
Sc5d	7.35069	6.49695	8.9542
Gnao1	13.3723	5.00036	5.55844
Ppp1r15b	6.39293	8.9626	6.05521
Gpt	13.1507	7.74149	4.0494
Fem1a	8.73477	7.32599	6.99674
Ptprz1	4.96641	7.66521	9.24729
Psmd7	7.58234	9.7666	6.98982
H2bc12	15.1329	5.92049	6.65151
0610009B22Rik	6.18243	10.1934	8.23222
Hspb6	10.5443	7.65966	7.6845
Atp2a2	7.417	8.32164	6.46694
Chchd1	5.86545	9.83843	9.7575
Tlr3	7.36273	7.32998	7.81261
Ap2m1	8.34385	6.61344	7.34063
Bag5	7.32753	7.32825	5.79397
Ensa	11.1756	5.73603	5.2809
Btbd17	13.3629	6.71279	5.2477
Arc	9.33055	5.38621	9.62033
Cox6c	13.4065	6.98833	6.00708
Cyb5r3	10.5386	5.5062	5.74155
Irgq	6.93422	8.21422	5.29761
Snapc2	9.87973	6.33329	5.94841
Trir	11.2524	6.40964	5.7156
Nkx6-2	10.9482	8.8664	5.13385
Tprn	9.73526	8.33404	6.84122
Slc50a1	8.30223	7.43337	8.15697
Rab21	7.19222	7.00698	7.73456
Zmat2	9.73573	4.99583	5.40862
Mafb	2.02552	4.6305	7.71154
Ccnl2	8.2544	8.54056	5.4195
Ndufs2	8.30545	9.24494	6.38424
Gltp	7.32597	5.65324	7.64119
Ptch1	7.69742	9.55436	5.1581
Arf3	8.19839	7.0321	6.35585
Mrpl4	10.4176	6.48618	7.29574
Prelid1	8.8793	5.07236	5.76403
Dusp26	11.9349	6.13811	4.89404
Tob2	8.55573	7.10045	4.95355
Gpr37	5.40437	6.74133	7.33278
Sfpq	6.48661	6.46576	7.77686
Slc1a4	12.2419	6.96049	5.22864
Gm21748	1.22832	14.6742	7.54265
Dcxr	14.2725	7.52477	7.01138
Cct2	5.61001	8.59903	8.36931
Arrdc3	4.30386	8.01401	9.36743
Hnrnpul2	8.19121	4.5482	5.59539
Cbs	10.718	8.07918	4.55382
Rbm5	6.78199	6.52963	5.72269
Slc7a10	13.0996	6.32121	4.40369
Gpm6a	5.16665	8.14461	8.19193
Inafm1	8.96273	6.01119	5.38782
Ucp2	2.39637	10.6533	7.67334
Nutf2-ps1	8.40714	6.36101	5.98853
Ids	7.16602	5.794	7.07863
Sar1a	6.54888	10.7407	7.44948
Rpp25l	6.80525	8.76565	5.26227
Tmem59	5.843	10.325	7.64886
Ddb1	10.6737	5.84365	5.24347
Chd4	7.34562	6.03318	4.6154
Tmem129	10.6221	8.92344	6.57626
Rbmx	5.09417	7.74461	6.3736
Gm12166	7.43341	9.24394	6.63067
Fndc10	9.90463	8.68669	4.04024
C1qbp	8.38284	7.50858	8.11084
Timp3	6.92211	8.18884	6.71967
Ado	5.97743	7.51569	7.7285
Ado	5.97743	7.51569	7.7285
Hapln2	10.9611	7.54181	6.42019
Ppp1r14a	15.4932	1.22948	1.34435
Hspa9	6.92201	7.09574	6.8338
Hmga1b	9.77815	5.25363	4.74635
Dnajc9	5.93341	7.64092	7.48276
Atp5c1	7.87719	9.00054	7.19685
Arl2bp	8.65425	6.8541	6.37712
Lage3	8.39996	9.2203	7.73718
Zcchc18	5.69225	6.61142	6.99082
Gpm6b	4.61567	7.42584	8.81101
H2bc4	8.12333	6.95413	9.01619
Elob	10.6666	7.5362	6.95145
Gnb2	10.753	5.3549	6.90511
Rps7	5.04527	6.87439	7.98222
Jph4	10.2917	3.86487	6.19564
Reep5	7.41476	7.33016	7.40284
Smim26	8.36229	9.0332	6.30363
Unc50	5.09481	9.66922	6.88797
Phlda1	3.0471	6.08838	8.42987
Acsbg1	8.58961	9.05982	7.16918
Fus	7.61039	3.24807	3.70805
Snx33	8.42745	4.26799	3.30036
Paqr6	7.74426	8.85835	4.7907
Tmem179b	5.6495	6.15448	8.23027
Zfp706	7.04116	6.5799	8.59556
Zfp414	14.2099	4.33272	3.76678
Tmem258	12.6107	4.1651	3.63409
Hist1h4m	22.6427	2.50466	3.70775
Csf1r	4.08886	5.74589	6.90955
Map6d1	5.35427	5.611	7.74091
Mtfr1l	8.30715	7.29003	6.06467
Rab1a	5.98195	6.39187	7.09807
Jagn1	6.68412	7.79008	5.87762
Pcyox1	9.84152	6.59489	5.37647
Tmem119	3.90194	8.09474	8.09179
Syvn1	10.073	6.6151	6.28966
Cwc15	6.49528	4.96134	6.79214
Hspd1	5.23427	7.28573	8.76757
Tsc22d4	13.0881	6.15795	4.68308
Gpi1	9.29956	6.64132	5.72174
Vcam1	4.71488	7.06249	7.62178
Alkbh7	8.96677	6.07788	6.51369
Actr1a	9.01003	6.5236	5.73148
Snx17	8.76099	6.50226	6.14163
Dpysl2	7.94875	5.77836	6.21301
Sft2d2	8.33771	6.89533	5.54289
Psmc3	8.17248	4.75369	3.80423
Cd2bp2	11.0308	5.37647	5.01671
Sall2	8.3235	6.92039	6.46622
Phpt1	11.3876	6.38228	4.35103
Rps15a	5.37898	7.80307	8.37556
Fmc1	12.7231	5.18482	7.2034
Zfp703	11.3423	3.54541	3.32519
Msl1	5.79298	7.21766	6.15086
Ccnd2	7.17986	6.39458	5.44194
Preb	13.5285	5.38734	3.50865
Hnrnpl	8.15906	5.92011	5.01019
Nat8	10.0499	5.75111	4.99186
Cat	3.40732	7.62796	10.2301
Znhit2	7.98022	5.25725	4.42848
Pmpca	7.63156	7.08466	5.63547
Psmd8	7.84176	7.7105	6.59167
Hcfc1	7.57767	5.46831	5.72183
Ncdn	11.4809	3.66997	4.51774
Cyp2j9	5.57292	11.1418	7.93614
Paf1	6.93521	7.14621	5.80333
Tmem127	9.40143	4.42869	4.77335
Cplx2	11.1377	3.10869	4.71725
Dync1h1	6.95493	6.37038	5.44133
H4c11	15.6614	1.68911	1.56278
Tm2d2	6.50445	7.28911	6.82078
Tmem125	5.36453	5.34067	4.82146
H4c9	11.4643	5.39537	5.37585
Hmgn1	5.37343	7.14683	6.39018
Dalrd3	4.19193	11.6852	6.72487
Sult1a1	8.2728	14.7826	4.42874
Rida	4.54632	10.0938	8.76812
Sf3b2	8.48995	5.74912	4.72766
Cnpy2	8.46656	6.3685	7.36983
Enpp4	4.5792	7.02985	6.96379
Ring1	9.24396	5.4765	3.39388
Dynlt3	4.15738	7.34652	7.61615
Ppt1	5.01503	7.34894	6.81148
Dkk3	7.16385	5.42322	5.44944
H2ac20	9.47626	5.8056	4.83427
Ntrk2	6.42705	7.32445	5.66889
Anp32e	7.11021	5.81786	5.55689
Zrsr1	6.65495	7.17886	5.79362
Lsm2	3.75598	5.78341	8.39535
Lap3	6.20841	7.12319	6.22486
Surf2	5.75017	8.13287	6.55056
Gstp2	6.13173	9.1545	7.17427
Gstp2	6.13173	9.1545	7.17427
Rfk	3.83189	6.6124	7.37706
Eif3j2	4.77277	5.02607	8.51882
Mrpl18	5.60364	7.11663	6.97499
Mbd3	8.52586	5.87351	5.88488
Ssrp1	5.32523	7.60778	5.96605
Anp32b	6.26043	7.07745	5.89461
Zdhhc24	6.46559	7.74659	6.25579
Cdkn2d	11.7397	4.25609	4.92998
Ctss	1.75001	5.92102	5.10169
Paxx	8.83364	7.40666	3.7932
Ccdc47	5.45425	5.77078	6.17835
Tssc4	12.9253	5.06542	3.93069
Plaat3	6.36499	6.78497	6.69006
Csnk2b	6.33012	7.97391	6.80639
Pcdh1	11.5353	5.11042	4.38693
Pja1	8.33277	5.96565	5.97246
C030006K11Rik	10.4913	7.51167	4.33392
Slc39a1	8.83214	5.87113	5.00499
G0s2	6.44866	7.51375	7.74379
Cdc42ep1	10.9751	5.39031	3.9538
Eif4g1	7.32901	5.21172	4.01261
Ccdc97	9.76375	3.96362	4.03973
Rab1b	10.9644	5.11951	4.6067
Cyp4f15	12.9985	5.19042	2.41685
H4c1	11.2512	3.9204	4.66355
Nxf1	7.48502	6.22972	4.02594
Rab11b	6.22639	6.61194	5.64371
Uhmk1	5.1299	6.13764	7.12892
Cycs	7.51884	7.30221	6.68596
Slc35b2	5.48003	7.06259	6.50992
Praf2	10.0886	5.85404	5.52243
Rpl23a	6.27683	6.70337	6.30716
H2ac15	13.5115	4.86812	3.31877
Atp6v1f	8.39511	7.15353	5.32143
Mrpl2	4.16057	3.10815	2.47168
2310011J03Rik	16.5712	4.26736	4.59947
Dctn3	6.01012	7.8099	5.60528
Rhog	7.99947	5.66519	4.86828
Adh5	5.27564	6.93004	6.41924
Rpl21	6.39365	4.24347	5.27221
Trim35	5.86158	7.04796	6.69518
Agpat1	10.0068	4.96336	4.83492
Npdc1	8.20573	5.6739	4.20515
Dbp	11.6862	3.20063	2.37991
Atp1b1	9.24168	4.50515	3.38531
Kat2a	7.00868	5.6991	5.622
Rfng	7.32376	5.42667	4.13479
Atat1	6.76007	3.99173	5.73338
Rps28	6.63002	5.75222	7.18557
Tspan2	2.75055	6.6829	7.11674
Ndufa11	7.6114	7.25608	5.82112
Kcnk1	9.35284	6.9145	4.32771
Pdp2	7.09197	6.04611	4.69841
Gpx4	11.8315	5.0473	4.72995
Sox11	4.5526	6.05522	7.30209
Stoml2	6.30536	6.371	6.19503
Czib	7.86605	6.1809	5.06813
Maz	10.3312	4.27783	3.86322
Lgalsl	6.92915	6.80769	6.74579
Psmd2	6.27212	6.58365	5.15902
Opalin	5.55091	4.62311	5.26073
Sap18	5.59118	6.45988	6.70189
Rasl11b	10.5515	4.69264	3.47778
Scnm1	8.87682	5.0499	4.0908
Ddost	6.65823	5.55722	5.90638
Gps1	6.34452	6.40468	5.17535
Coasy	9.23873	5.1036	5.18035
Btf3	2.97975	7.30322	7.58042
Ganab	6.85416	6.29587	4.77591
Kdelr1	12.0469	2.44678	2.61141
Acp2	5.9719	5.31161	5.33702
Sv2a	7.00303	4.88556	3.29798
Fscn1	8.86737	3.90267	4.81198
Zfp281	4.11219	6.86215	7.62956
Aco2	7.43851	7.58015	5.3055
Scamp3	9.29361	4.57394	5.18009
Cstf2t	6.61526	4.77028	6.25798
Cntfr	11.5338	6.17726	4.57926
Prrc2c	4.95175	5.56473	5.42934
Gba	6.9549	7.53527	4.26306
Dusp6	7.37451	6.18001	5.47776
Oat	6.57863	6.38613	4.43508
Aprt	7.48657	6.44846	3.14655
Mrps12	7.98659	5.85383	5.54397
Mettl26	8.12624	7.86237	5.81061
Vwa1	10.2249	6.02714	4.72502
Axl	7.93185	5.33308	5.06135
Cops5	6.94347	4.18271	4.41785
Psma4	4.85965	5.99292	6.50735
Zfp687	9.39611	3.18614	3.16815
Man2b1	4.08261	5.16502	4.58685
Emc7	4.82682	7.00982	6.25819
Dph3	5.20256	5.71925	5.25552
Rad21	5.87221	5.63335	5.57736
Mrps7	5.06146	6.98734	5.60582
Zswim8	7.48778	5.16969	3.66682
Usp19	7.51162	5.21228	4.23648
Dvl3	7.77616	4.6066	4.66046
Plpp6	1.32373	11.0347	6.27523
Zfp358	7.34334	3.52887	3.9499
Ndufs5	8.40408	6.52877	5.70209
Npc1	6.45547	5.436	4.21973
C1qa	7.34096	3.48014	4.44342
Ywhab	5.1237	5.25394	6.30043
Nicn1	6.23367	7.18234	5.78775
Gmfb	3.78509	6.34279	7.84654
Pnmal2	6.93498	4.67543	5.31195
Man2a2	5.90968	5.52273	5.43504
Sat2	9.01741	4.67908	6.59439
Zfp830	4.04495	4.9271	3.79884
Irf3	8.51223	5.17637	4.21739
Rbm8a	6.66818	5.98769	4.55234
Cipc	4.77058	5.77325	5.7828
Snx5	3.03997	6.40326	7.11819
H3c11	11.0728	5.14433	3.39971
Tmem151a	8.45757	4.79869	4.09146
Nr1h2	5.58537	5.16665	4.33009
Golga7	3.58405	6.13044	7.11357
Aplp2	5.83968	6.68364	4.95987
Vdac2	5.42528	6.88038	5.9066
Otub1	10.1178	3.20596	3.88239
Ywhag	6.91479	4.87487	5.24073
Psmd4	6.75029	5.34584	3.50344
Gm4356	6.13163	4.55792	8.58469
Pura	4.9283	5.57593	6.36943
Nfkbia	4.55809	7.57078	5.02377
Adamts4	5.77703	4.49292	5.35759
Wscd1	6.83754	4.91731	5.23257
Dcaf11	9.40256	4.94247	2.95617
Rgma	9.23005	4.38719	3.29918
Srsf1	4.38668	5.05175	4.7613
Srsf1	4.38668	5.05175	4.7613
Puf60	6.72681	6.3673	5.8046
Epm2aip1	4.01346	5.76209	6.45964
Sox4	4.73494	4.25296	5.48559
Atp5j2	9.90583	4.39502	4.73293
Peg3	4.07702	5.70703	5.0176
9530068E07Rik	3.84473	6.28752	5.95327
Cope	6.60934	6.46248	5.33157
Rpl22l1	3.23514	6.41624	8.08657
Psmc4	5.4986	6.8322	5.21419
Junb	2.41254	7.1639	7.83524
Tufm	7.297	6.85475	6.06635
Mcam	6.45959	5.26631	4.00599
Hnrnph3	5.97996	5.18323	4.98041
Ak3	5.60621	7.37135	5.78558
Arfip2	7.5506	5.25382	4.14298
Creg1	5.56259	5.57694	5.09555
Mrpl17	7.57314	5.16627	5.50983
Surf4	8.77157	5.39502	4.20868
Phb2	7.1335	6.7045	5.05511
Emc8	5.34228	6.10474	4.63391
Dusp18	4.56035	6.86607	7.02772
Smdt1	7.46785	6.13605	5.38366
Dync1li2	6.08488	4.45032	4.45084
Nhlrc1	3.1348	7.05205	5.02519
Atp6v1g1	7.59427	5.81318	4.58565
Fbxl14	6.38625	3.11958	3.95294
5031439G07Rik	5.80011	7.17005	5.3133
Mfap1b	4.21208	4.53099	4.56163
Gas1	7.79649	3.69852	5.17997
Cdk5	7.22452	5.84885	3.83017
Rogdi	6.74593	4.33151	4.33511
Gm42372	4.25668	6.44335	7.24547
Arl2	7.85753	4.85805	3.96365
Dusp7	6.34803	5.57983	6.31558
Ormdl3	7.30398	5.78433	4.56113
Cdipt	7.25797	5.40831	5.61159
Sccpdh	4.08641	6.13343	6.97712
Aldh6a1	3.80429	7.07965	5.40046
Tagln3	6.08006	5.4205	5.4041
Ptp4a1	2.39417	5.97693	6.80924
Ptp4a1	2.39417	5.97693	6.80924
Zbed5	7.37487	6.64918	5.78726
Skp1a	5.1926	5.85201	5.60191
Sdhc	9.7171	3.61244	3.90526
Ftl1-ps1	5.14185	5.40774	5.36762
Hacd3	5.09006	6.70737	5.79881
H2bu2	9.25746	2.29383	5.00251
Oxa1l	5.82099	5.31785	5.50888
Tbcb	5.76242	4.77449	5.86706
Efcab14	4.62591	5.52894	5.75165
Coa5	5.0563	6.26429	6.5167
Wfs1	8.99089	5.81292	2.73535
Asna1	10.1915	3.71685	3.50209
Ndufaf8	9.15465	3.61731	3.29449
Wnk1	4.33063	5.04974	6.16273
Tcn2	6.24343	6.07977	5.82996
Actr1b	7.05235	4.91469	4.14826
Dbndd2	4.93029	4.8457	4.34159
Pik3ip1	5.41749	6.66384	4.78304
Jtb	3.74664	7.24681	5.56545
Dnlz	11.95	4.05374	4.21647
Gpr146	6.91238	6.22969	3.04324
Gm9774	7.34341	6.42623	4.00829
Per1	5.72242	4.83008	4.42472
Rer1	6.04229	5.7617	5.88356
AW549877	4.30507	5.80247	5.21939
Snapc5	8.33523	2.57731	5.44354
Echs1	6.81724	5.87733	5.73124
Rnf44	7.58833	4.59678	4.54764
Cggbp1	3.82804	4.80054	6.0375
Atp6v1g2	6.51895	2.96965	5.34954
Akap8	6.28885	5.10018	3.87763
Prkcsh	8.05292	5.15558	4.87582
Dynll2	10.7241	2.09453	3.01706
Selenot	4.31136	6.20387	5.70047
Rrs1	9.98015	3.87617	2.72376
Mrpl36	5.2645	4.93278	6.33871
Gdf11	7.78885	2.98444	3.20501
Rab14	4.7211	5.07587	5.36715
Cct7	6.20089	6.66777	4.84871
Srrt	5.75226	5.14351	4.11449
Polr2g	4.37326	6.48694	6.47921
Ift20	3.94085	4.78271	6.74125
Ralgds	6.1829	6.33198	4.25835
Nacc1	7.38273	5.79344	4.62947
Tmem9b	4.57334	5.44002	6.4237
Caprin1	4.05485	5.2956	6.00262
Gsk3a	3.94372	6.25048	4.85309
Tmem60	6.46842	5.70982	5.34237
Rab7	5.081	5.33471	5.64027
Shmt2	7.39437	3.3221	3.8246
Sra1	2.28787	7.06995	5.86685
Fkbp8	8.55751	3.84366	3.95948
Ndufa1	11.5348	4.10176	3.84698
Mospd3	6.60112	3.77805	4.3799
Polr2e	4.91838	5.90191	4.44573
Ajm1	7.15953	4.435	3.91281
Rexo2	5.18548	5.53975	5.32493
Scarb2	6.13223	4.80885	4.11448
Rsl1d1	3.43231	5.65146	6.38577
Gng11	10.2474	3.03014	5.40241
Mdp1	6.33174	4.12598	4.59502
Pop7	6.30536	5.48683	4.04398
Taldo1	4.81289	5.84771	5.66924
Hp1bp3	5.79737	5.38858	4.66804
Rbbp9	4.39704	6.26856	7.29018
Fzd7	6.17872	6.40615	2.95327
Lrrtm2	2.82751	4.18696	6.77533
Rps2	6.35001	3.66135	3.70435
Trib1	4.71334	6.83049	4.75833
Klf2	1.29809	6.16483	7.61684
Ivd	7.56462	5.70365	4.5853
Clptm1	7.60894	5.04856	4.621
Sptbn1	4.4718	3.88525	5.52719
Slc25a39	5.10936	5.08157	6.05018
Anapc13	9.30795	2.65641	3.89809
Ctsz	6.42222	5.3063	4.17706
Ubald1	8.33578	3.62785	3.97749
Flii	7.45702	4.49444	3.85422
Chmp1b	2.69908	5.17511	5.5247
Zfand2a	3.94262	5.8961	5.81742
Polr1c	7.41268	6.51115	4.65302
Zcchc24	6.12992	5.48582	4.91203
Rpl35a	4.15181	6.31764	5.64617
Trappc5	8.24429	5.51228	4.31252
Chil1	5.86032	4.22826	4.02813
Ndufc1	4.65113	5.21871	7.22107
Enpp2	3.10646	4.75439	6.61616
Ndrg1	5.42309	5.42512	4.86267
Eid2	4.07967	3.82686	5.27758
R3hdm4	7.73192	4.36643	4.09818
Tmem18	3.78934	7.41183	5.3245
Mrpl28	5.3473	5.19446	6.50747
Btbd6	8.90891	4.03705	4.45197
Mfap1a	5.20532	4.19338	4.91899
Poldip2	7.2485	4.52505	4.01035
Rab5c	6.96127	4.81713	5.04551
Tomm5	5.98857	5.56447	5.40413
Ezr	7.71135	4.38849	3.88167
Usp22	4.6335	4.77367	4.85593
Ccp110	3.3856	4.89216	5.81734
Lsm7	8.07973	4.83679	3.81352
Mocs2	5.98243	4.97213	4.11046
Hsph1	3.9735	4.53328	7.53029
Hyou1	6.87376	3.98504	5.47639
Clpp	6.75229	5.32659	4.56493
Gtf3c6	4.90854	4.68159	4.67976
Fa2h	6.36376	3.60995	4.33432
Mea1	7.88535	4.25659	5.20796
Smim15	4.96317	4.33541	5.83979
Sdf2	5.66512	6.80911	5.05133
Plxnb3	5.46977	4.17402	4.27756
Cd320	8.49143	6.53749	4.75543
Nars	5.65091	4.10489	4.25146
Naga	8.05539	4.97213	3.21524
Idi1	3.9193	4.37876	9.26581
Phlda3	9.15395	3.86168	3.32647
Dag1	6.36445	5.22975	4.45799
Ppp1r11	9.72348	4.45068	4.5296
Supt4a	6.29393	6.27007	4.82153
Cbr1	5.28609	5.09525	4.39458
Phyh	4.70239	6.09419	6.025
Tmem100	3.00937	4.59793	6.56211
Msi1	11.3501	2.03191	1.94759
Lrtm2	6.17105	6.30903	4.86235
Dctn4	3.99443	5.86943	5.73565
Acaa1a	6.65971	4.68006	3.0704
Gdi2	4.01065	5.60005	5.73614
Nubp2	5.87016	6.17991	5.29511
Ccdc28b	10.2008	2.55767	2.68456
Gfer	6.75346	5.37874	5.47725
Mrpl12	13.0016	3.42911	3.2144
Psme2	5.25446	5.03279	3.97312
Psme2	5.25446	5.03279	3.97312
Ndufb8	8.42795	3.55361	3.66669
Snrpd2	8.12104	5.20589	3.96514
Nisch	7.22672	4.72763	4.26097
Bzw1	3.40241	4.94715	5.08503
Epas1	4.61333	5.08926	5.14698
Kmt2d	7.42576	3.52615	3.58915
Ndufv3	9.03978	4.50426	3.99341
Brk1	7.39309	4.84908	4.89081
Fdft1	5.87899	4.20967	5.92728
Wdr13	4.29956	5.7596	5.06725
Mxd4	6.94469	4.65275	3.94885
Pdia3	3.09801	5.45082	6.90078
Elovl5	5.59975	5.39014	4.56221
Bod1	7.33619	4.35966	3.90886
Calcoco1	5.33055	5.17804	4.42876
Sf3b1	3.1652	5.16997	4.69767
Emg1	6.26406	4.82763	4.29434
Llgl1	6.19942	5.02775	4.54251
Rras	6.36352	4.46871	5.39502
Aldh5a1	4.90477	5.84285	5.50473
Slc25a34	10.7508	5.24596	2.82663
Commd6	5.00828	5.00555	4.89653
Fastk	7.51449	4.25394	5.06225
Twf1	3.89793	4.9049	5.67454
Cd14	0.218557	6.32445	4.02623
Sfxn3	3.87694	5.10102	6.15317
Thap12	4.17294	4.8879	4.64037
Rgs2	2.11791	6.74716	7.61053
Erg28	6.27626	5.02074	5.15572
Smpdl3a	4.90877	5.42515	6.54382
Pou3f2	5.55359	3.86573	4.07568
Hes6	5.03441	7.35096	4.40078
Ccnl1	2.37663	5.9691	6.51354
Lamtor5	6.95231	4.74884	4.53599
G6pdx	5.50851	5.80884	4.1581
Khsrp	10.2972	2.45553	2.03227
Ube2q1	4.91847	4.31384	4.1165
Lyrm2	3.47615	5.99853	5.76337
Car11	6.56727	4.06812	3.78308
Spag7	5.56256	4.5726	3.40754
Pomp	5.03798	4.65294	5.31003
Bub3	5.8662	5.42065	4.97545
Pgk1	5.10537	5.93582	4.89288
Sbds	4.82602	4.52012	4.58985
Adrm1	5.51604	5.16724	4.33562
Psmc1	5.08197	4.5629	4.34788
Hjurp	4.14202	5.23979	4.67631
Adprh	6.23775	5.48912	3.75002
Tmem50a	4.93415	6.11101	4.53401
Zfp24	3.67831	5.832	5.74719
Acot2	4.46787	4.82806	5.4562
Zmiz2	6.86488	3.70965	3.66067
Ipo13	6.15996	3.97087	3.48816
Mybbp1a	5.48608	4.56225	4.06041
Clk4	2.51132	6.15575	4.39212
Csde1	3.62692	5.29848	5.07694
Ebna1bp2	3.84991	5.00961	3.6094
Selenof	3.34431	5.95812	5.31905
Tef	6.31516	4.86118	3.37227
Ndufb4	6.70101	2.79949	3.04946
Fam173a	7.5101	4.37921	3.1623
Nabp2	5.39549	4.42651	5.03419
Prpf19	9.66399	2.76188	3.48276
Erlin2	4.36687	5.09629	4.00189
Sdc3	4.78193	4.62316	4.87706
H3c8	9.29712	2.65807	3.33759
Kbtbd11	6.4105	3.23714	3.44076
Nol6	6.2626	4.67731	4.31824
Ctso	3.04238	6.27002	5.43131
Hexb	1.97525	5.40807	5.42129
Snrpa	5.9202	4.37908	4.14183
Smcr8	3.83137	4.5352	4.48094
Plin4	5.13354	9.65992	0.706121
Pfkm	6.64355	5.3693	3.71124
Pigq	6.6408	4.61093	4.35141
Lamb2	7.29024	3.48933	2.56548
Ttyh2	5.71477	4.86682	3.74999
Mrpl49	6.90666	5.13886	4.15185
Letmd1	5.55861	4.87279	4.83825
Ywhah	5.04429	3.54548	5.0779
Ndufa6	4.70414	4.87535	4.44407
Abhd8	8.81843	2.96253	2.80782
Zcrb1	5.31758	4.11203	3.84247
Srrm1	4.72369	5.29147	4.06657
Rapgef3	6.92986	3.56694	2.23483
Emx2	7.25771	3.19213	3.87134
Sharpin	7.89912	4.53952	3.37828
Stk16	4.91945	5.87708	5.04776
Plpbp	4.29119	4.51992	5.02374
Trp53rka	8.71057	2.03124	1.96606
Mepce	6.31742	4.01818	3.7015
Rassf2	4.62215	4.29605	4.67324
C1galt1c1	3.07793	6.30357	6.99857
Sall1	5.14054	4.26621	3.36523
Abhd11	5.75679	3.95369	4.61092
Mif4gd	5.84222	5.11033	3.53231
Nmral1	4.02859	5.66085	5.09756
Ldb1	6.54382	2.95186	2.64937
Emd	4.41127	4.4502	5.41761
AK157302	3.73797	4.64841	5.36387
Gnb1	4.72428	4.71954	4.12984
Lamp2	3.60489	4.90181	5.04456
Gpkow	4.52338	5.47657	4.63531
Rpl11	3.89402	5.00129	5.05194
Atp1a1	4.65177	4.02242	3.84238
Secisbp2l	4.53484	4.08236	4.50208
Vps26b	5.02302	5.38811	3.82639
Rps19	6.96084	4.15792	3.60759
Cyp4f14	7.09044	6.0727	3.87694
Mras	8.14002	3.93158	3.54455
Iscu	6.14602	4.58674	4.54563
Tmem63a	6.52318	3.83137	4.1517
Cuedc2	7.91539	4.40612	3.98252
Ccdc115	3.40262	3.94789	3.93122
Bag1	4.80216	5.40347	4.00729
Hspa1b	4.99568	2.61667	7.79354
Amt	6.38752	5.86143	4.96262
Cluh	6.87471	4.73209	3.32063
Zfp580	5.0212	4.13699	3.61495
Tceal9	3.67302	5.21687	5.36803
Atp1b3	3.11826	5.05234	4.97559
Cd24a	3.2892	5.07139	4.21047
Tmem185b	4.55647	3.30876	4.04883
Bclaf1	2.61285	4.49629	4.69773
Vcp	5.39565	3.95999	3.94427
Slc30a10	4.59511	4.07118	4.46796
Cnppd1	6.21492	3.52151	3.14422
Dusp11	3.25685	4.64415	5.65725
Nrbp1	5.09048	5.6497	4.48043
Mllt6	8.88795	2.66933	2.34748
Psmb10	5.30683	4.26366	5.24828
Slc39a13	6.14016	5.20465	4.84772
Flrt1	5.37388	5.42863	4.29158
Psd2	5.60448	4.69115	3.76098
Rbm39	4.06994	4.24283	4.3451
Mbd6	6.53571	2.47466	3.30279
Rbx1	4.54451	5.53385	4.11444
Chst1	7.39945	3.32141	2.71429
Mtch1	6.65437	4.67929	4.78043
Dusp1	1.51896	4.92077	6.28181
Eif6	5.97378	5.26752	3.52417
Slc35b1	5.39391	5.00483	4.46
Kpnb1	4.51294	4.45364	4.24263
Izumo4	5.3385	4.22031	3.08877
Vmac	8.24048	2.92511	2.11504
Cct8	3.01523	5.2752	4.7844
Cdc42ep4	6.65021	3.41464	6.12177
Efhd2	6.96754	2.24484	3.39512
Ranbp6	2.2332	4.50144	6.8465
Irf2bp1	6.22922	4.48346	3.60414
Wsb1	3.65982	4.41164	2.50247
Lman2	5.19069	4.9927	4.06028
Tardbp	3.38595	4.70723	5.20591
Ppox	5.0239	4.46515	3.79142
Naprt	6.65416	4.7298	3.50612
Mrpl24	6.44763	5.83431	3.94811
Max	6.25174	3.28318	4.25641
Bpgm	5.42922	4.30698	3.97855
Adipor1	2.79957	4.99027	4.58604
D17H6S53E	7.92615	1.82098	1.87199
Natd1	4.38712	3.34147	4.76369
Gpam	5.08466	4.29248	3.70648
Fkbp10	7.5855	3.80751	2.87115
Sh3glb1	3.46771	4.40304	4.94071
Fam168b	5.67875	4.00456	4.0818
Caskin2	7.24924	3.49473	3.33622
Gatc	2.62094	5.36406	5.43109
Magee1	5.01017	4.55631	3.9799
Fahd1	5.65426	5.73146	4.6084
Sike1	3.6494	3.78874	5.66254
Ubtf	6.03042	3.32761	3.73367
Creb3	5.52119	6.11799	3.14469
2310061I04Rik	6.04805	4.26762	4.28075
Cdc37l1	2.93668	5.18372	4.35352
Mrpl57	4.94215	4.42815	4.79498
Pts	5.05706	4.36682	3.66106
Tor1b	4.24799	4.77639	4.34246
Luc7l3	3.46168	3.19002	2.93237
Cebpa	3.15866	1.37219	2.25701
Tmem203	7.0963	5.76953	3.37713
Trappc4	4.84779	5.43111	4.21523
Cds2	4.50254	4.90663	3.87079
Dpf2	5.13787	3.56833	4.57472
Fnbp1	6.18437	2.83092	3.04209
Ficd	7.65003	4.2503	4.16489
Rpn1	6.01404	4.49077	3.49888
Mrpl30	5.16448	5.04802	5.30476
Adamts1	2.03705	5.49451	5.91417
Pacs2	5.64706	3.39916	4.3272
Lgi4	8.51737	1.33419	1.40274
Pcbp4	8.32794	3.49436	2.52228
H3c10	11.9956	2.93962	2.71977
Gng5	4.85616	5.19171	5.49655
Hes1	3.65903	4.68039	3.18648
Ogt	4.09149	4.49904	3.28977
Ufc1	4.33304	4.71017	5.264
Rpl36al	3.35788	4.08582	5.29235
Klf4	0.284292	5.28318	6.82582
Bnip3l	2.6728	4.78008	5.04765
Hnrnph2	4.11708	5.15762	4.07665
BC005537	4.13708	3.75775	4.88274
Stx1b	6.08275	3.14702	3.08717
Eif3k	5.66112	4.4896	4.35754
Pdcd5	4.23469	4.98649	4.84843
Lrrn1	3.18027	4.83983	4.79033
Htatsf1	3.39377	4.62305	5.45937
Yipf6	3.00846	4.71305	4.08255
Uqcrc1	7.42663	2.99223	3.03313
Uqcrc1	7.42663	2.99223	3.03313
Cenpx	4.05924	4.13099	4.05469
Ier3	2.7481	3.80996	4.35002
Ahsa1	4.83028	3.96725	3.60876
Nr2e1	4.34732	3.4253	4.82446
Sf1	5.96239	3.69109	2.80591
Sf1	5.96239	3.69109	2.80591
Mrps14	4.24286	5.50201	5.46463
Setd6	3.62724	5.68148	4.24683
Cyp51	3.87923	4.18328	5.73672
Scamp5	6.62307	3.71947	3.9488
Svip	3.07891	4.94976	5.2308
Polr2a	3.68495	4.03134	3.58653
Aspa	2.49098	4.21685	4.55865
B230217C12Rik	2.84966	3.20769	5.6556
Sox12	5.69352	2.34624	1.89942
Zcchc3	6.28073	2.90979	3.05517
Cmtm3	4.80801	6.46726	3.07052
Nat8l	6.97068	3.0034	5.30495
Hnrnpa3	2.23726	4.56352	4.96409
Rab3a	7.66484	2.38657	1.78971
Rab3a	7.66484	2.38657	1.78971
Orai3	6.02761	4.59356	3.11784
Bola2	10.4109	1.736	1.73297
Sub1	3.21636	4.73808	5.23909
Mtx3	4.38145	3.60141	3.77359
Dnaja2	3.41773	4.61043	4.3758
2310039H08Rik	5.96565	3.03555	2.32008
Cox6b2	6.97367	3.00848	4.92462
Zfp768	9.34294	2.1209	2.32813
Daam2	5.51132	4.12055	3.21702
Sesn3	3.74188	4.17954	6.43692
Lhx2	5.78937	3.15638	4.01888
Mesd	4.18978	5.0907	4.26893
Fezf2	5.46223	3.9219	4.43664
Lrrc57	4.08261	4.60162	4.80285
Scand1	12.1768	1.56062	1.75331
Fam8a1	2.43821	5.41376	4.83465
Tmub2	5.44727	4.89823	3.32339
Igip	2.2662	3.82213	4.25663
Crat	4.53729	4.25525	4.36705
Abcf1	6.89877	2.69291	2.54177
Psmd6	2.36183	5.44936	5.17893
Zfp106	4.08024	4.25892	4.59388
Ociad1	4.71013	3.95425	3.89864
Srp9	3.40341	5.17244	4.14348
Nedd4	2.87072	4.79884	4.38578
Dda1	5.37404	3.61043	3.39429
Hnrnpul1	4.89908	3.24704	4.0222
2210016L21Rik	6.25161	3.08226	4.33855
Rtl6	3.76184	3.90399	5.01903
Med12	4.92375	3.59147	2.7836
5730409E04Rik	8.14309	3.39716	2.28589
Retsat	7.56643	4.82501	2.71772
Bap1	6.5919	4.90715	3.62118
2310033P09Rik	6.88711	1.70373	3.53709
Sun2	7.92865	3.9868	3.04954
Crebzf	4.81435	3.91065	3.33579
Klhdc3	6.36084	2.25683	2.17566
Sf3b5	5.1231	6.35578	4.67047
Stip1	4.39886	3.16456	3.87813
Pdrg1	4.22479	3.73354	4.56311
Tmem254a	3.11518	3.30808	4.44223
Amd2	3.05762	4.80799	5.89269
Ppp1r35	5.70032	3.90278	5.15843
Cbx5	3.62866	4.13632	4.45454
Supt6	3.99136	3.68055	3.17558
Mrpl16	3.64328	4.59429	5.3693
Slc25a35	5.94731	3.67334	2.71294
Ssr1	3.028	4.81961	4.51637
Rab33b	3.90244	5.00064	4.10587
Paip2	3.74858	4.38093	4.32351
Idh2	5.30306	6.05672	2.96244
Dad1	4.59064	3.73706	3.70704
Mrpl11	5.45806	4.07792	3.92616
Ppib	6.61959	4.50327	4.54393
Nol7	4.60573	3.03376	3.57529
H4c8	8.06655	1.28491	2.77389
2610001J05Rik	4.50025	4.61962	4.91279
Cdkn1a	1.86231	12.0615	2.06798
Gpr162	9.6305	3.10069	1.97964
Pcdhgc3	5.60413	4.10414	3.46485
Amfr	6.05256	4.02926	3.24138
Ubl4a	3.93454	5.62447	4.72061
Ifitm2	7.23745	1.04804	1.6969
BC029722	10.9303	2.0727	2.84913
Vhl	4.53552	4.93416	5.37645
Eef1d	5.10146	4.66494	3.74099
Mboat7	5.65054	4.18115	3.24832
Nacad	5.83801	3.17298	3.55669
Trpt1	3.11482	4.75482	4.23982
Nedd8	4.87241	4.60374	4.4856
Snrnp200	3.91713	4.27871	3.89206
Mpdu1	6.17278	3.66608	2.7354
Tmem254c	3.30316	3.27385	4.3001
Rsrc2	3.69525	2.98612	3.2941
Desi1	4.9053	3.98696	4.0507
Tomm20	3.26547	3.94415	3.74714
Plbd2	6.28583	4.01392	3.18385
Pdha1	4.50605	3.9793	3.8308
Pygm	6.10803	6.43625	3.12616
Pygm	6.10803	6.43625	3.12616
Eif4a3	4.54915	5.60172	4.05747
Imp4	5.37332	4.30067	3.93992
1110038F14Rik	6.42519	4.87361	3.34427
Map2k7	5.70147	2.82983	2.24271
Pdap1	6.92715	1.41868	1.61236
Swsap1	3.01571	2.24172	3.66665
Fbrs	5.98686	2.99416	3.21585
Atp5pb	2.69593	5.61029	5.61259
Tusc2	5.29676	4.42949	3.70791
Sirt7	3.5805	4.44567	4.2079
Nbr1	3.70679	4.25986	4.32168
Zranb2	2.70798	4.15139	4.25175
Gpaa1	5.04291	3.85245	4.17103
Fam171b	4.19171	4.06001	3.99245
Adgrl1	6.20155	3.46078	2.57355
Mrpl51	4.149	5.28261	4.63795
Entr1	3.48469	4.36347	4.25112
H3c2	11.0013	1.46031	2.40195
H2aw	5.46758	3.79272	3.46575
Tmem254b	2.78178	2.81727	4.50456
Mta2	3.62794	4.09337	3.20801
Hhatl	7.26256	2.63779	2.2873
Cry2	5.37668	4.15995	3.03566
Tkt	7.06097	3.39095	2.57686
Trim8	6.31951	3.56761	2.93268
Fancf	5.82033	3.32809	1.53959
Gns	4.31742	4.15065	3.78822
Jam2	3.43962	4.22454	4.71399
Vps29	4.45503	3.5671	4.07944
Mast3	5.09822	4.77632	3.18065
Mast3	5.09822	4.77632	3.18065
Dus3l	5.31749	4.29153	3.03018
Strap	2.44672	4.61841	4.44944
Ube2i	4.4067	3.24092	2.82302
Cln5	3.67501	5.71835	3.62324
Cct4	2.33937	4.54432	4.79308
Inf2	5.2001	3.38754	3.36674
Srp19	3.28861	4.12085	4.24885
Nudt4	2.49433	4.8815	4.00676
Camta2	5.80409	3.69594	3.2999
Dnajc30	5.2418	3.08571	3.75061
Oga	3.77443	3.74492	5.08381
Ticam1	6.23189	3.94108	4.06946
Phc1	3.14854	4.13538	3.73249
Abhd17a	5.09181	4.16047	3.30735
Hmgn5	3.96662	2.37788	3.15339
Nat8f5	4.23269	4.44127	5.81713
Hpcal4	4.51717	2.73107	3.96841
Gm4707	2.85346	3.97708	6.07432
Fbxl3	4.24772	3.77282	3.37526
Thra	5.20112	3.2431	3.18727
Chpf	7.18635	2.96774	2.86347
Qars	4.77783	4.6712	2.67436
Cox7a2l	6.08771	3.55817	3.02074
Ciao2a	4.65853	3.5231	3.41771
Dele1	5.67258	3.74508	3.99666
Rnps1	4.97264	3.3225	3.51668
Mapk7	4.59883	2.42385	2.62464
Hmgcr	3.22027	3.62083	4.94046
Pex11a	7.43565	2.11402	1.98182
Smim10l1	3.85269	3.52116	4.51441
Capn2	4.00503	5.38012	3.90173
Nat8f4	4.4104	5.20006	4.63592
Pycr2	4.6854	3.57286	2.8649
Mrpl54	7.15421	2.44196	3.01244
Acot1	3.83391	3.91298	3.52617
Eif4ebp2	4.58619	4.0474	3.46789
Copa	3.45043	4.05271	3.96441
Kti12	4.64768	2.40605	2.56858
B230219D22Rik	3.35443	3.81382	4.21819
Nkain4	4.10084	6.56744	3.94981
Plxnb2	3.34267	4.40126	3.42409
Eif1ad	5.37635	4.32393	2.71882
Ppp2ca	4.08265	4.02134	3.58646
Alg11	3.36486	4.32839	4.23473
Pex19	5.08935	4.32153	3.67389
Arl4d	2.80727	5.65533	2.47423
Gna11	5.81291	3.37311	3.31272
Mydgf	4.67349	3.64846	4.45533
Rpl35	6.26794	3.32803	3.79147
Tmem230	1.45596	4.8316	5.38666
Vat1	5.76201	2.72394	2.0857
Rab5b	4.93489	2.55183	3.3638
Aldh9a1	3.81566	4.22528	4.02956
Camk2n2	5.29504	2.13283	3.22907
Slc25a44	5.01293	4.21889	3.23059
Mrps33	3.74861	3.71827	4.66449
Tmem115	5.68122	4.03617	4.06844
Tsr3	5.03853	3.51606	2.65198
Pdk4	2.56925	4.40255	4.28843
Sptan1	4.0823	3.65525	3.32547
Fgf11	3.13689	3.67812	4.33406
Kif1c	6.29813	2.65351	2.69761
Cic	7.20748	3.03722	2.44476
Snn	4.93111	3.77712	3.71967
Rom1	5.00578	2.55565	2.88471
Maged2	4.22202	2.73289	3.25094
Hyal1	6.72325	2.62484	1.88454
Pcdh10	4.05262	3.23645	3.79659
Pigc	4.89708	4.37299	2.36196
Pafah1b1	3.02084	3.33859	4.06724
Hnrnpd	2.9275	3.99076	3.64786
Sec61a1	5.45537	3.54537	3.23778
Sdhb	5.11018	4.69525	3.35234
Cript	2.65489	4.10167	4.6825
Gatad1	3.63456	3.49519	3.54797
Ciao1	4.34536	3.51924	3.60731
Tubb3	5.17955	3.27172	1.43016
Samd1	5.20387	3.10843	3.1316
Nfe2l2	2.81845	5.04461	4.75028
Phf23	3.9334	3.67857	3.66696
Map11	5.79108	3.80912	3.37563
Adam15	5.15262	4.06869	3.36687
Cbarp	6.70369	2.61152	2.39831
Klhdc2	3.5655	4.36714	3.70216
Zbtb4	6.16227	2.88373	3.19654
Pom121	4.7894	3.79811	3.33734
Car14	4.04388	4.26527	2.84562
Lgals1	5.86702	2.4975	2.58402
Kidins220	3.71774	4.36687	3.36093
Dstn	2.80999	4.33611	4.64229
Pcyt2	6.31419	3.23743	2.723
Usp11	3.41178	3.93101	3.58673
Vdac1	5.44872	3.06903	2.88835
Rnf215	3.54874	5.14803	3.92248
Mrpl55	5.39274	3.5241	3.64264
Tm7sf2	3.74778	4.12457	4.33496
Elmo2	4.72311	4.94766	3.08156
Ywhaq	2.38801	3.82568	4.76662
Sgta	6.78846	2.78749	2.75211
Rnf181	4.44039	3.92484	3.96492
Rnf181	4.44039	3.92484	3.96492
Ndufa12	6.8595	2.21445	1.60717
H1f1	4.60121	6.24338	3.26495
Kbtbd7	3.26067	4.79434	5.52419
Dlx1	6.12484	3.93669	2.75546
Srebf2	5.77253	2.70257	2.66012
Necap2	5.71714	3.28148	3.08313
Apc2	6.298	2.6815	3.0397
Fndc5	4.5833	4.51001	5.2006
Cdk5r2	7.03099	1.50763	2.82297
Kcnip3	3.30475	4.03457	5.31521
Snhg11	7.05327	1.90117	2.64289
Dcaf7	4.83602	2.89877	3.06275
Pbx2	3.08381	2.3742	2.30269
Naaa	4.72187	4.19161	3.44773
Irak1	3.81952	3.90544	3.75269
Phf5a	3.42951	4.02237	3.85985
Zmat3	2.60519	3.95353	4.04179
Trp53	2.99003	4.16961	3.9062
Fcrls	1.80708	3.2112	5.34071
Dhcr24	6.0774	2.6652	3.49857
Terf2ip	3.60503	3.53124	2.91092
Dxo	3.58841	3.4477	3.44168
Nacc2	5.72359	2.57009	3.1371
Egln2	7.71137	2.57752	1.87129
H3c6	8.60851	2.52596	3.00478
Ctnnb1	2.57526	3.82284	3.74779
Emc1	5.06493	3.20409	2.88981
Selplg	2.68161	4.66304	4.53825
Phf1	6.62218	2.04762	1.47349
Trp53bp2	3.29593	4.35994	3.76168
Tfrc	3.01085	4.5351	2.67792
Nudt9	4.82001	4.64981	3.31303
Rnf20	3.71008	3.55633	3.54059
Gtf2h5	4.10303	4.17803	4.56965
S100a13	5.29486	3.07864	3.26054
Fgfrl1	6.00964	3.00441	3.48902
Il6st	3.46126	3.97243	3.43907
Clic4	3.65174	3.67987	3.9021
Fez1	3.42783	3.80907	3.95577
Neu1	5.79556	4.4235	2.07599
Zfp91	3.3535	3.95799	3.59493
Zfp91	3.3535	3.95799	3.59493
Fam53c	4.8137	3.23205	2.37725
Lrfn4	7.01678	2.3544	1.86713
Lamtor4	5.89316	3.51375	3.06113
Vkorc1	5.33264	3.22468	3.31097
Trim32	3.19415	3.74898	3.95586
Plk2	2.87101	4.14012	5.35307
Yif1a	5.40086	4.71774	3.20949
Rad23a	5.35092	2.73534	2.69856
Rps27l	2.31625	4.89008	5.60804
Taf7	2.03782	5.24772	3.77909
Tmem86a	4.98268	3.80006	2.95955
Alg10b	2.6846	3.90345	3.37819
Dusp28	8.066	4.35181	2.36468
Lrrc75b	5.55973	2.62728	2.81316
Znrd1	3.51048	3.89513	4.44397
Copb2	3.49772	3.09526	3.33478
Atf6b	4.39021	2.82511	3.39914
Hadhb	3.11991	4.80879	3.92665
Herpud1	3.13187	4.76399	4.77154
Stx4a	5.50842	2.74602	2.6534
Calu	2.94414	4.03602	4.11815
Csf1	4.26612	2.92711	3.33022
Agpat5	3.51603	3.97212	3.27313
1810013L24Rik	4.16098	3.54049	2.84045
Kifc2	4.4012	3.4812	3.14284
Scara3	6.14453	3.77718	2.89207
Snu13	3.36975	3.19501	3.902
Igdcc4	5.58339	2.66425	2.4497
Skiv2l	5.44298	2.76197	2.53002
Ptprs	4.31729	3.08726	2.83751
Ccl4	0	6.79469	4.86984
Rbm15b	5.52082	3.82617	2.55509
Slc15a2	3.66521	3.57167	2.51648
Mapk8ip3	5.97563	3.29382	2.4214
Pogk	2.59299	3.35042	3.28024
Ccni	3.03433	4.15863	3.7152
Rbbp7	2.85411	4.23996	3.16712
Ampd2	5.89014	3.11148	2.30302
Hmgb3	2.06733	4.74954	3.04674
Prob1	5.34155	3.20609	2.71912
Taok2	4.87194	2.88773	2.27124
Ddit3	4.3225	3.36976	3.85926
Ddit3	4.3225	3.36976	3.85926
Usp54	3.66206	4.41634	3.18958
Ist1	3.277	3.6585	3.07986
Nlgn2	4.95415	3.12367	3.03583
Sidt2	4.21782	4.2943	3.2522
Tmem98	3.41376	3.12542	4.31792
Slu7	2.55102	3.5767	3.66167
Slc25a51	3.50543	3.38622	3.27044
Aatk	6.65437	2.8175	2.55082
Rhot2	5.62098	3.48718	2.33985
Gm17622	0	1.81669	0.240118
Rgcc	2.5243	3.91961	5.16213
Anxa5	3.70312	4.54687	3.2111
Lrrc8a	4.70091	3.04681	1.91018
Hlf	4.53075	3.06342	3.86342
Mrps17	4.07316	3.429	3.10673
Rhoa	3.18787	3.5779	3.51191
Serpinh1	5.96615	3.07838	3.02543
Tmem222	5.0241	3.51405	2.66586
Cap1	3.24968	3.7484	3.05864
Plod3	4.59691	3.536	2.75042
Mafg	3.92459	3.12571	2.56331
Fam50a	3.9342	3.55679	2.65091
Ccdc124	5.23605	4.09983	3.12573
Sort1	4.81275	3.33367	3.12036
Fis1	6.18907	3.34041	3.22683
Ciart	3.23007	4.44838	3.86776
Ift22	4.06797	4.08449	4.13771
Rela	4.51271	2.44324	2.33034
Impdh2	3.71323	5.27019	3.08699
Amigo2	2.39292	6.00335	1.61635
Ddit4l	5.91039	2.00246	2.7514
Endod1	3.49216	4.6793	2.50913
Nucks1	2.89019	3.47812	3.94592
Safb	4.38782	2.89583	2.30269
Brd3os	5.98294	4.71212	3.18406
Vezf1	2.6908	3.29702	3.52495
Vezf1	2.6908	3.29702	3.52495
2510039O18Rik	5.7759	3.95865	3.63363
Ilf2	3.42722	3.91813	3.27624
Ccl12	0	1.74392	3.22699
Apc	2.33035	3.28999	3.61999
Trappc3	5.49707	3.12615	2.66618
Ewsr1	4.36175	2.46194	2.25582
Add1	4.34808	3.28316	3.13586
[truncated: 20,089 more rows]
