# Supplementary material for: Conservation and divergence of vulnerability and responses to stressors between human and mouse astrocytes
Source: Nat Commun. 2021 Jun 25;12:3958. doi: 10.1038/s41467-021-24232-3 (PMC8233314; doi:10.1038/s41467-021-24232-3)
Supplement: Supplementary file 8 — Supplementary Data 6 [file 41467_2021_24232_MOESM8_ESM.xlsx]

## Sheet: xenografted_host_naive_mouse
Gene	xenograft-host-1	xenograft-host-2	xenograft-host-3	naïve-1	naïve-2	P_adjust
Slc1a3	0.986	0.986	0.986	0.995	0.995	5.19e-38
Clu	0.998	0.998	0.998	0.999	0.999	9.47e-36
S1pr1	0.998	0.998	0.998	0.999	0.999	9.47e-36
Scd2	0.998	0.998	0.998	0.999	0.999	9.47e-36
Cdr1	0	0	0	0.992	0.997	3.98e-05
Gstm3	0.992	0.989	0.985	0	0	9.62e-05
Mettl7a3	0.652	0.665	0.665	0	0	0.00200635
Wdr74	0.893	0.893	0.875	0	0	0.00201758
Fam177a	0.862	0.88	0.882	0	0	0.0021411
Cryba4	0.535	0.524	0.538	0	0	0.00216463
Gstp2	0.939	0.965	0.958	0	0	0.00216463
2810459M11Rik	0.886	0.887	0.886	0.936	0.935	0.00256034
Tle4	0.652	0.651	0.651	0.732	0.735	0.00340879
Tmem254c	0.894	0.907	0.932	0	0	0.00404888
Gm49342	0	0	0	0.934	0.895	0.00404888
Tmem254a	0.89	0.908	0.934	0	0	0.00553223
Rpl38	0.986	0.971	0.976	0.671	0.665	0.00666643
Asphd1	0.866	0.821	0.838	0	0	0.00685612
Pisd	0.642	0.644	0.644	0.712	0.709	0.00717131
Gmpr2	0.612	0.597	0.6	0.905	0.899	0.00717131
Fau	0.996	0.991	0.993	0.831	0.823	0.00717131
Hist1h2br	0.85	0.809	0.851	0	0	0.00719302
G6pd2	0.883	0.868	0.834	0	0	0.00744444
Rps12	0.98	0.981	0.982	0.932	0.934	0.00752453
Cdc34b	0.813	0.778	0.767	0	0	0.008235
Wdr20rt	0.509	0.542	0.524	0	0	0.008662
Gstm2	0.799	0.851	0.836	0	0	0.00900171
Tmem254b	0.879	0.892	0.935	0	0	0.00900171
Zfp574	0.916	0.915	0.919	0.802	0.795	0.00982971
Tnfaip6	0.863	0.867	0.865	0.676	0.688	0.00982971
Mab21l2	0.566	0.548	0.527	0	0	0.010177
Gm4724	0.505	0.525	0.544	0	0	0.0110114
Gm32802	0.594	0.557	0.555	0	0	0.0116146
Rps6	0.989	0.993	0.993	0.87	0.878	0.0116346
Nme2	0.559	0.517	0.53	0	0	0.0119967
Rpl18	0.981	0.985	0.984	0.934	0.935	0.0150387
Nhlrc4	0.579	0.59	0.63	0	0	0.0154856
Csl	0.908	0.927	0.904	0.618	0.607	0.0154856
Tgfb2	0.588	0.587	0.576	0.731	0.731	0.0155262
Megf10	0.714	0.705	0.703	0.834	0.833	0.0161753
Paqr8	0.972	0.973	0.973	0.985	0.985	0.0161753
Gm13693	0.589	0.602	0.644	0	0	0.0161955
Chaf1b	0.526	0.548	0.497	0	0	0.0172743
Gdpd2	0.92	0.921	0.926	0.858	0.858	0.0181162
Gprc5b	0.974	0.975	0.975	0.959	0.96	0.0181164
Josd2	0.981	0.965	0.978	0.805	0.802	0.0181164
Mid2	0.566	0.556	0.568	0.709	0.718	0.0195856
Gm9008	0.907	0.837	0.823	0	0	0.0196049
Vps37d	0.633	0.65	0.65	0.455	0.458	0.0196094
Mpv17l	0.631	0.619	0.635	0.8	0.809	0.0199519
Srp54b	0.686	0.741	0.763	0	0	0.0202372
Acta1	0.823	0.744	0.814	0	0	0.0202372
Pgp	0.987	0.985	0.985	0.925	0.931	0.0210496
Fbxl3	0.915	0.918	0.916	0.953	0.956	0.0212007
Ccdc124	0.929	0.923	0.909	0.739	0.739	0.021335
Rufy1	0.722	0.714	0.714	0.623	0.628	0.0218058
2410004P03Rik	0.554	0.578	0.621	0	0	0.0220232
Rpl3	0.969	0.977	0.972	0.857	0.867	0.0220232
Lyz1	0.641	0.676	0.72	0	0	0.0220902
Gm9049	0.517	0.575	0.574	0	0	0.0232902
Gm13697	0.589	0.587	0.529	0	0	0.0232902
Zfp580	0.926	0.924	0.921	0.849	0.841	0.0232902
Zbed5	0.95	0.952	0.949	0.532	0.478	0.0236126
Fgf1	0.865	0.87	0.865	0.927	0.932	0.0236126
Acaa1b	0.839	0.755	0.758	0	0	0.0236126
Med10	0.709	0.802	0.772	0	0	0.024827
Gk	0.526	0.537	0.518	0.758	0.738	0.024827
Eci3	0.54	0.604	0.543	0	0	0.0250456
Gm13304	0.864	0.76	0.797	0	0	0.0250456
Hs2st1	0.622	0.605	0.611	0.752	0.747	0.0250456
Fbxw9	0.704	0.695	0.696	0.597	0.587	0.0250456
Olfr286	0.512	0.56	0.493	0	0	0.0250456
Gtpbp8	0.821	0.821	0.813	0.889	0.888	0.0250456
Eva1b	0.742	0.758	0.668	0	0	0.0250456
Kcna5	0.782	0.726	0.685	0	0	0.0250456
Tufm	0.949	0.953	0.951	0.912	0.915	0.0250456
Ubc	0.998	0.998	0.998	0.991	0.99	0.0250456
Lmo4	0.821	0.825	0.834	0.933	0.939	0.0250456
Tyms	0.703	0.693	0.701	0.581	0.568	0.0250456
Atp6v0c	0.984	0.986	0.984	0.699	0.735	0.0250456
Atf1	0.615	0.594	0.597	0.784	0.776	0.0250456
Ppia	0.984	0.994	0.994	0.878	0.887	0.0250456
Angel2	0.821	0.814	0.812	0.886	0.885	0.0250456
Dzip1	0.733	0.728	0.725	0.788	0.789	0.0250456
Tex38	0	0	0	0.839	0.732	0.0250456
Ppp1r10	0.905	0.904	0.905	0.893	0.894	0.0250456
Gm15446	0.533	0.568	0.611	0	0	0.0250456
Lmnb1	0.603	0.615	0.595	0.43	0.415	0.0250456
Duxbl3	0.573	0.534	0.499	0	0	0.0250456
Nova1	0.547	0.558	0.559	0.675	0.666	0.0250456
Nkx2-9	0.833	0.861	0.752	0	0	0.0250456
Gm12728	0.723	0.816	0.819	0	0	0.0250456
Osbpl8	0.514	0.508	0.523	0.627	0.632	0.0250456
Rex1bd	0.981	0.96	0.965	0.808	0.802	0.0250456
Fgd6	0.797	0.793	0.796	0.907	0.893	0.0250456
Gng10	0.621	0.544	0.562	0	0	0.0250456
Rab30	0.587	0.578	0.601	0.753	0.755	0.0250456
Gm12184	0.986	0.991	0.992	0.944	0.944	0.0250456
Lrrc58	0.982	0.983	0.983	0.994	0.993	0.0250456
Arhgef9	0.702	0.681	0.69	0.84	0.843	0.0250456
Gm9048	0.648	0.575	0.574	0	0	0.0250456
Uhrf1	0.682	0.669	0.679	0.471	0.443	0.0250456
Nabp2	0.931	0.929	0.941	0.824	0.814	0.0250456
Pts	0.927	0.928	0.922	0.972	0.974	0.0250456
Gm5426	0.902	0.799	0.799	0	0	0.0250478
Car5b	0.563	0.562	0.54	0.744	0.754	0.0251565
Hist1h2ao	0.909	0.795	0.816	0	0	0.025227
Gm21586	0.617	0.533	0.578	0	0	0.0257071
Apba3	0.83	0.861	0.837	0.61	0.618	0.0257121
Ap3s1	0.51	0.477	0.498	0.729	0.741	0.0259634
Ptov1	0.975	0.971	0.975	0.939	0.941	0.0262134
Slc27a3	0.52	0.586	0.601	0	0	0.0269132
Zfp354b	0.557	0.554	0.571	0.681	0.686	0.0275973
Nadk2	0.746	0.761	0.738	0.905	0.914	0.0282336
Mrgpre	0.82	0.818	0.823	0.748	0.737	0.0282336
2010315B03Rik	0.509	0.531	0.547	0.777	0.771	0.0289103
Zranb1	0.686	0.697	0.695	0.789	0.8	0.0289103
Tpt1	0.993	0.995	0.995	0.931	0.94	0.0289103
Tmx3	0.707	0.69	0.71	0.843	0.839	0.0289518
Desi2	0.576	0.557	0.585	0.84	0.811	0.030174
Dock7	0.573	0.578	0.592	0.714	0.707	0.0302572
Herc3	0.565	0.555	0.559	0.624	0.622	0.0304891
Rpl11	0.908	0.937	0.942	0.59	0.627	0.0305171
Nabp1	0.562	0.58	0.592	0.765	0.772	0.0305171
Gabrb1	0.629	0.65	0.641	0.81	0.794	0.0307291
Tinf2	0.84	0.847	0.836	0.772	0.769	0.0307603
Il11ra2	0.538	0.585	0.496	0	0	0.0313243
S100a4	0.733	0.631	0.644	0	0	0.0316303
Dkk3	0.947	0.942	0.946	0.978	0.98	0.0316309
Cks2	0.632	0.535	0.576	0	0	0.0319863
Dcun1d5	0.675	0.671	0.648	0.838	0.837	0.0324915
Maob	0.707	0.696	0.702	0.8	0.814	0.0324943
Prrt1	0.969	0.961	0.959	0.842	0.858	0.0325991
Ube2j2	0.735	0.734	0.731	0.644	0.628	0.0325991
Bmpr1b	0.604	0.61	0.599	0.721	0.706	0.0326633
Sf3b5	0.928	0.95	0.937	0.799	0.788	0.0326633
Wdfy1	0.451	0.473	0.446	0.662	0.686	0.032971
Ccdc85b	0.905	0.89	0.845	0.503	0.517	0.032971
Gm7361	0.582	0.692	0.634	0	0	0.032971
Ldhb	0.986	0.987	0.986	0.993	0.993	0.032971
Scand1	0.969	0.826	0.85	0	0	0.032971
Lix1l	0.837	0.831	0.824	0.926	0.917	0.0330649
Ppp1r14b	0.979	0.97	0.972	0.913	0.917	0.0333793
Inpp5j	0.811	0.79	0.771	0.559	0.547	0.033542
Mrps17	0.911	0.911	0.908	0.93	0.931	0.033542
Lgi3	0.984	0.984	0.98	0.886	0.901	0.033542
Hmgn3	0.629	0.664	0.63	0.895	0.878	0.0335771
Abhd17a	0.928	0.924	0.914	0.829	0.819	0.0345821
Rars2	0.507	0.512	0.511	0.596	0.612	0.0345821
Rpl27	0.985	0.978	0.981	0.777	0.81	0.0345882
Npb	0.686	0.692	0.587	0	0	0.0346138
Rufy2	0.734	0.746	0.744	0.824	0.833	0.0346138
Gng12	0.783	0.781	0.794	0.882	0.894	0.0347293
Llgl1	0.939	0.937	0.935	0.915	0.915	0.0349766
Uba52	0.823	0.77	0.686	0	0	0.0349766
Faim2	0.894	0.874	0.898	0.737	0.745	0.0349766
Hmga1b	0.961	0.94	0.938	0.641	0.686	0.0349766
Rmdn1	0.561	0.543	0.542	0.671	0.68	0.0349766
Foxn2	0.69	0.667	0.671	0.828	0.817	0.0352091
Dnajb6	0.586	0.57	0.577	0.672	0.681	0.0358809
Lpp	0.482	0.497	0.499	0.592	0.593	0.0359453
Ccl21b	0.903	0.769	0.769	0	0	0.0374839
Rora	0.477	0.475	0.491	0.605	0.591	0.03775
Lrrc27	0.486	0.472	0.483	0.559	0.557	0.03775
Abca2	0.991	0.989	0.983	0.942	0.944	0.03775
Zfyve9	0.52	0.506	0.508	0.595	0.591	0.03775
Lima1	0.707	0.726	0.721	0.601	0.61	0.0379445
Dbil5	0.61	0.716	0.607	0	0	0.0379545
Troap	0.682	0.562	0.621	0	0	0.0379907
Trim34b	0.609	0.503	0.577	0	0	0.0379907
Pgd	0.823	0.829	0.826	0.859	0.862	0.0380576
Snrpa	0.937	0.928	0.93	0.866	0.856	0.0380576
Dnmt1	0.789	0.77	0.774	0.627	0.646	0.0381005
Ntm	0.526	0.511	0.511	0.606	0.604	0.0381005
Zfp709	0.579	0.593	0.613	0.79	0.776	0.0381005
Mfap1a	0.929	0.925	0.94	0.853	0.851	0.0381635
Nosip	0.82	0.832	0.829	0.663	0.69	0.0381635
Ier5l	0.774	0.668	0.645	0	0	0.0381635
Ccr10	0.516	0.486	0.588	0	0	0.0381635
Idh1	0.855	0.856	0.843	0.94	0.952	0.0382837
Setdb2	0.489	0.487	0.494	0.554	0.566	0.0388965
Lypd6	0.599	0.587	0.614	0.779	0.807	0.0393882
Chtop	0.966	0.967	0.968	0.982	0.98	0.0393882
Bin1	0.902	0.897	0.892	0.577	0.635	0.0393882
Lsm14a	0.794	0.81	0.808	0.913	0.929	0.0393882
Stk11	0.916	0.894	0.894	0.772	0.777	0.0398119
Dpysl5	0.605	0.589	0.6	0.406	0.438	0.0398119
Zfp276	0.78	0.743	0.772	0.549	0.523	0.0398119
Fut9	0.629	0.612	0.637	0.759	0.752	0.0398119
Hist1h2an	0.883	0.719	0.798	0	0	0.0398119
Ppp1r26	0.835	0.835	0.825	0.723	0.74	0.0398119
Gm32717	0.594	0.557	0.484	0	0	0.0398119
Mettl11b	0.573	0.552	0.565	0.723	0.701	0.0398119
Anapc15-ps	0.823	0.692	0.692	0	0	0.0398119
Gm9046	0.594	0.487	0.574	0	0	0.0399727
Tnfrsf19	0.817	0.826	0.837	0.927	0.935	0.0400416
Pam16	0.854	0.83	0.806	0.588	0.598	0.0400416
Crybb1	0.691	0.69	0.721	0.48	0.505	0.0403164
Dyrk2	0.741	0.727	0.728	0.864	0.844	0.0403964
Ppp1r35	0.934	0.92	0.943	0.712	0.667	0.0404704
Oaz1	0.994	0.994	0.994	0.957	0.964	0.0404704
Gm13306	0.672	0.545	0.624	0	0	0.0404704
Ndufs7	0.96	0.965	0.959	0.904	0.913	0.0405723
Smarca4	0.844	0.828	0.833	0.753	0.757	0.0406932
Akr7a5	0.825	0.792	0.816	0.648	0.639	0.0406932
Strbp	0.63	0.611	0.625	0.732	0.747	0.0406932
Nkx2-4	0.53	0.655	0.606	0	0	0.0406932
Tonsl	0.483	0.564	0.501	0.923	0.917	0.0406932
Atp6v0e2	0.984	0.983	0.982	0.972	0.973	0.0413842
Enah	0.873	0.866	0.876	0.94	0.931	0.0417973
Ube2i	0.917	0.906	0.901	0.83	0.832	0.0418918
Yif1b	0.888	0.874	0.854	0.699	0.71	0.0418918
Tmem125	0.931	0.941	0.939	0.764	0.796	0.0419388
Ppp2r2b	0.463	0.452	0.474	0.567	0.574	0.0419388
Zfp647	0.554	0.552	0.565	0.475	0.462	0.0420214
Nrcam	0.749	0.754	0.77	0.863	0.872	0.0420214
Tmbim4	0.865	0.865	0.868	0.85	0.85	0.0421764
Snrpg	0.9	0.859	0.899	0.657	0.67	0.0428659
Simc1	0.576	0.567	0.565	0.623	0.623	0.0428669
Ly6g6e	0.541	0.584	0.469	0	0	0.0429758
Ccl27b	0.813	0.697	0.661	0	0	0.0431158
Eif3g	0.984	0.982	0.985	0.956	0.95	0.0431158
Gps1	0.941	0.95	0.943	0.861	0.875	0.0431158
Dgkb	0.45	0.449	0.477	0.602	0.605	0.0431158
Nebl	0.526	0.533	0.563	0.719	0.719	0.0431158
Mdc1	0.882	0.9	0.892	0.803	0.809	0.0437944
Slc35e4	0.88	0.891	0.879	0.786	0.801	0.0438685
E4f1	0.656	0.666	0.638	0.475	0.499	0.0438685
Mis12	0.817	0.808	0.819	0.905	0.924	0.0438685
Lclat1	0.584	0.573	0.585	0.698	0.678	0.0438685
Tmem243	0.67	0.666	0.677	0.75	0.738	0.0439485
Zfp652	0.716	0.697	0.707	0.816	0.835	0.0445122
Ccdc80	0.577	0.561	0.565	0.685	0.667	0.0445122
Mcm5	0.656	0.688	0.686	0.404	0.448	0.0445122
Akap7	0.554	0.568	0.575	0.659	0.661	0.0451557
Tom1l1	0.806	0.801	0.8	0.886	0.87	0.0451765
Gm17455	0.54	0.449	0.56	0	0	0.0454437
Ncor1	0.789	0.789	0.801	0.855	0.853	0.0454437
Eef1g	0.972	0.968	0.967	0.944	0.941	0.0454437
Mpc1	0.797	0.853	0.867	0.51	0.484	0.0454437
Mindy1	0.904	0.895	0.901	0.828	0.812	0.0457616
Srpk2	0.614	0.607	0.612	0.679	0.695	0.0457733
Gm9040	0.517	0.455	0.574	0	0	0.0457733
Ptpn12	0.674	0.658	0.677	0.833	0.805	0.0460754
Cdh10	0.589	0.599	0.589	0.706	0.685	0.0460754
Pias2	0.571	0.576	0.561	0.676	0.659	0.0462858
Gpaa1	0.927	0.919	0.93	0.863	0.852	0.0464467
Pot1b	0.465	0.483	0.457	0.593	0.584	0.046715
Gm21748	0.786	0.978	0.961	0	0	0.046715
Mdk	0.993	0.989	0.989	0.955	0.961	0.046715
2610301B20Rik	0.656	0.682	0.666	0.789	0.804	0.0469219
Tarbp1	0.509	0.506	0.518	0.564	0.567	0.0471417
Ptpn9	0.64	0.643	0.649	0.738	0.72	0.0477621
Mad2l2	0.878	0.866	0.843	0.713	0.705	0.0477621
Hgs	0.872	0.849	0.863	0.751	0.735	0.0477621
Alcam	0.633	0.637	0.642	0.757	0.733	0.0477621
Spcs3	0.899	0.9	0.891	0.946	0.954	0.0477621
Sppl2b	0.814	0.789	0.797	0.62	0.65	0.0477926
Tmem170b	0.856	0.875	0.866	0.945	0.949	0.0477926
Cyhr1	0.908	0.912	0.912	0.882	0.876	0.0478653
Vkorc1	0.93	0.906	0.914	0.55	0.625	0.0479114
Homer2	0.547	0.552	0.535	0.629	0.642	0.0479114
Ddi1	0.596	0.468	0.549	0	0	0.0483851
Gm9045	0.594	0.538	0.683	0	0	0.0486781
Dclk1	0.691	0.655	0.697	0.894	0.875	0.0487387
Prrx1	0.673	0.666	0.687	0.77	0.764	0.0487745
Mrpl12	0.971	0.911	0.911	0.583	0.523	0.0487745
Odf3b	0.665	0.526	0.569	0	0	0.0487745
Ggh	0.685	0.676	0.679	0.784	0.811	0.0487745
Arhgef12	0.848	0.856	0.857	0.895	0.894	0.0487918
Ptprg	0.475	0.473	0.49	0.572	0.588	0.0489616
Ube2w	0.447	0.47	0.472	0.616	0.595	0.0492115
Gm10591	0.846	0.854	0.682	0	0	0.0492115
Celf2	0.49	0.48	0.495	0.58	0.566	0.0492115
Ccl21a	0.903	0.83	0.706	0	0	0.0492115
Sod2	0.872	0.859	0.863	0.919	0.919	0.0492115
Itpk1	0.667	0.673	0.654	0.534	0.504	0.0492759
Ccnd2	0.948	0.95	0.946	0.923	0.927	0.0493885
Gm13696	0.514	0.511	0.63	0	0	0.0493885
Zbtb48	0.73	0.7	0.721	0.584	0.592	0.0496553
Sacm1l	0.487	0.479	0.501	0.6	0.62	0.0498459
Scg3	0.979	0.981	0.982	0.993	0.993	0.0498931
Ufl1	0.765	0.782	0.791	0.889	0.885	0.0498931
Mbd2	0.729	0.704	0.716	0.817	0.823	0.0498931
Trmt2b	0.576	0.593	0.595	0.675	0.684	0.0499572
Gm19426	0.569	0.593	0.714	0	0	0.0499572
