# Supplementary material for: Conservation and divergence of vulnerability and responses to stressors between human and mouse astrocytes
Source: Nat Commun. 2021 Jun 25;12:3958. doi: 10.1038/s41467-021-24232-3 (PMC8233314; doi:10.1038/s41467-021-24232-3)
Supplement: Supplementary file 11 — Supplementary Data 9 [file 41467_2021_24232_MOESM11_ESM.xlsx]

## Sheet: gene_color_ensembl_kME_protein
gene	ensembl	module color	black	blue	brown	cyan	darkred	green	greenyellow	grey	grey60	lightcyan	lightgreen	lightyellow	magenta	midnightblue	pink	purple	red	royalblue	salmon	tan	turquoise	yellow
TSPAN6	ENSG00000000003	grey	-0.108679	-0.00808488	0.23413	0.2355	0.140075	0.0624491	-0.174072	0.11288	0.175879	0.227159	-0.113082	0.0515114	0.0877408	0.0422718	-0.26038	-0.0215268	0.113685	0.209395	-0.0637369	-0.137651	0.228493	0.00736213
TNMD	ENSG00000000005	grey	0.156583	-0.126495	0.169991	-0.199306	-0.131786	0.205787	-0.0606028	-0.173763	-0.190558	-0.224168	0.164938	-0.132165	-0.136838	-0.0986965	-0.0353215	-0.113867	-0.182721	-0.162819	0.00129429	0.0863951	-0.199942	0.185624
SCYL3	ENSG00000000457	grey	-0.432814	0.113869	0.0617317	0.596622	0.263033	-0.247518	-0.0580711	0.36873	0.617204	0.501781	-0.181582	0.0363764	0.501807	0.268001	-0.14975	0.25746	0.469716	0.504489	-0.102206	-0.274644	0.267737	-0.238331
C1orf112	ENSG00000000460	turquoise	-0.42433	0.310413	-0.462152	0.362853	0.49173	-0.2115	0.305596	0.229812	0.210039	0.592953	-0.562818	0.535044	0.0753203	0.272275	0.206005	-0.169507	0.229653	0.345406	0.103767	-0.0500264	0.810281	-0.402675
FGR	ENSG00000000938	grey	-0.083386	0.257907	-0.031036	0.0932007	0.16452	0.172933	0.181094	0.208973	0.0539316	0.15718	-0.0203842	0.225744	0.00388962	0.230926	0.00541723	0.215104	0.183139	-0.109928	0.199656	0.0644502	0.0603092	-0.263327
FUCA2	ENSG00000001036	grey	-0.0709886	0.125212	-0.09915	0.25868	0.297437	0.111052	0.0662435	0.146798	0.137298	0.300513	-0.0916693	0.132415	-0.0023153	0.0525712	0.182678	0.0505987	0.238574	0.10078	0.187277	0.208884	0.295069	-0.218866
GCLC	ENSG00000001084	black	0.784634	-0.224475	0.106024	-0.77014	-0.602057	0.217301	0.0052886	-0.470829	-0.672216	-0.740068	0.67198	-0.0558693	-0.38683	-0.489414	0.222483	-0.251288	-0.643386	-0.551864	0.0464898	0.353179	-0.531963	0.341093
NFYA	ENSG00000001167	grey	-0.241423	0.36331	-0.444364	0.317789	0.460153	-0.0465646	0.426159	0.387139	0.144023	0.394102	-0.215712	0.0670372	-0.0732396	0.383412	0.473676	0.236378	0.428823	0.0414466	0.252503	0.251191	0.389321	-0.452966
STPG1	ENSG00000001460	grey	0.222913	0.00348297	0.0650384	-0.260313	-0.161043	0.0703439	0.113152	-0.0799691	-0.163292	-0.319082	0.217634	-0.236117	-0.119253	-0.0329818	0.0881678	0.0632668	-0.150962	-0.244216	0.0671586	0.133708	-0.324017	0.0448556
NIPAL3	ENSG00000001461	purple	-0.112477	0.260156	0.377105	0.399765	0.207977	0.427324	-0.131981	0.463433	0.414158	0.262431	0.291241	0.127351	0.366786	0.329645	-0.223845	0.648051	0.512283	0.074523	0.319782	0.103237	-0.14387	-0.348329
LAS1L	ENSG00000001497	grey	-0.283085	0.4548	-0.502163	0.309968	0.516671	-0.0242712	0.546153	0.492895	0.148948	0.330897	-0.228851	-0.0709732	-0.153262	0.466656	0.498418	0.375145	0.493853	-0.0701272	0.299673	0.247667	0.27124	-0.541389
ENPP4	ENSG00000001561	grey	-0.062257	0.207997	-0.0217461	0.0965527	0.241307	0.0770481	0.163988	0.170873	-0.0320149	0.208691	-0.0645397	0.209915	-0.127033	0.139314	0.0787598	-0.114594	0.0753659	-0.0201285	0.10596	0.0648329	0.289466	-0.114027
SEMA3F	ENSG00000001617	grey	-0.0383004	0.314762	-0.139179	0.105173	0.154558	-0.0779157	0.258806	0.382508	0.081487	0.0885151	0.0892328	0.187004	-0.0163543	0.306782	0.0678629	0.213807	0.179716	-0.0341845	0.0680678	-0.032165	0.0540112	-0.319222
CFTR	ENSG00000001626	grey	-0.161285	0.188215	-0.50028	0.187829	0.321777	-0.218688	0.339061	0.173159	0.0443065	0.254308	-0.293965	-0.0344394	-0.117044	0.208339	0.452828	0.0612167	0.250248	0.0894799	0.134671	0.251435	0.347005	-0.243316
ANKIB1	ENSG00000001629	yellow	0.0871141	-0.367798	0.479786	-0.0364742	-0.253409	0.060687	-0.360096	-0.179294	0.0274856	-0.131839	0.133548	-0.467417	0.0845623	-0.276906	-0.256745	0.0110417	-0.091156	0.0363545	-0.266885	-0.178699	-0.265839	0.457551
CYP51A1	ENSG00000001630	grey	-0.300744	0.509911	-0.578175	0.225078	0.431044	-0.0667253	0.571012	0.320536	0.089206	0.391108	-0.312722	0.414791	-0.0284456	0.368679	0.542416	0.0985033	0.304212	0.0422914	0.373716	0.243271	0.521002	-0.540156
KRIT1	ENSG00000001631	grey	0.058589	-0.386338	0.537292	-0.0504002	-0.368336	-0.0162242	-0.53668	-0.243774	0.170806	-0.224126	0.166532	-0.224868	0.384535	-0.293186	-0.565451	-0.0051016	-0.191803	0.239275	-0.299841	-0.353506	-0.36267	0.380212
RAD52	ENSG00000002016	grey	-0.334649	0.140662	-0.185448	0.410089	0.194228	-0.254909	0.0152607	0.253794	0.478516	0.344235	-0.198171	0.361681	0.421424	0.195815	-0.0632862	0.201754	0.315714	0.464703	0.020857	-0.185864	0.265757	-0.310998
BAD	ENSG00000002330	blue	-0.398152	0.80479	-0.210588	0.519014	0.682462	0.354719	0.504843	0.734604	0.348888	0.60855	-0.199364	0.561935	0.150518	0.709279	0.276769	0.60179	0.704106	0.023334	0.650875	0.261493	0.374528	-0.796389
LAP3	ENSG00000002549	grey	0.374789	0.438777	0.0442012	-0.248754	0.0866226	0.499946	0.430805	0.259885	-0.35997	-0.178372	0.444962	0.143084	-0.380085	0.227697	0.303586	0.209695	-0.00495193	-0.548336	0.459091	0.458517	-0.170626	-0.290581
HS3ST1	ENSG00000002587	turquoise	-0.222309	0.0735028	-0.361942	0.108084	0.166512	-0.31173	0.14931	0.0740436	0.0378156	0.243043	-0.390578	0.213873	-0.0282267	0.0911467	0.11198	-0.119419	0.0599791	0.171316	-0.0915886	-0.0750694	0.391924	-0.126838
WNT16	ENSG00000002745	turquoise	-0.23112	0.188802	-0.33894	0.171986	0.208262	-0.213633	0.253911	0.222476	0.115898	0.252028	-0.288408	0.0628451	-0.00306059	0.206786	0.233029	0.0564035	0.183718	0.11614	0.0148744	-0.00144857	0.361492	-0.238443
HECW1	ENSG00000002746	grey	-0.105493	-0.0275679	-0.109147	0.147059	0.014822	-0.167563	-0.0613727	-0.0262083	0.179046	0.146414	-0.144227	0.235999	0.223638	-0.0319982	-0.086405	-0.0818348	0.038889	0.30376	-0.084259	-0.129136	0.180668	-0.0545351
MAD1L1	ENSG00000002822	blue	-0.282158	0.781396	-0.402818	0.359443	0.668267	0.272069	0.702699	0.65655	0.162366	0.499742	-0.112767	0.49737	-0.0450916	0.673207	0.531869	0.449565	0.571396	-0.11399	0.630433	0.380924	0.385278	-0.774109
LASP1	ENSG00000002834	grey	0.227133	0.168795	-0.44558	-0.316302	0.204113	0.111509	0.527152	-0.0428196	-0.548925	-0.130241	-0.0751066	-0.0507422	-0.748953	0.0907284	0.553791	-0.207658	-0.165328	-0.491892	0.221188	0.453533	0.213716	-0.107327
SNX11	ENSG00000002919	tan	0.37218	0.15998	-0.0245404	-0.218949	0.00212302	0.46062	0.125358	-0.0661218	-0.278522	-0.151774	0.28445	0.276019	-0.25297	-0.0624103	0.292967	0.154205	-0.030815	-0.367767	0.522746	0.607008	-0.1075	-0.138222
TMEM176A	ENSG00000002933	grey	0.249434	0.135093	-0.347093	-0.211184	0.103381	0.126118	0.279844	-0.0774114	-0.380634	-0.04567	-0.0130665	0.208111	-0.431102	-0.00818891	0.366974	-0.191938	-0.125734	-0.269838	0.219132	0.367377	0.216829	-0.134169
M6PR	ENSG00000003056	green	0.303091	0.122944	0.201134	-0.12848	0.00779336	0.450536	0.164481	0.0226148	-0.148194	-0.155526	0.371688	-0.0570108	-0.108046	-0.00891602	0.21344	0.187163	0.00911588	-0.242138	0.351088	0.343211	-0.225374	-0.0150616
KLHL13	ENSG00000003096	grey	-0.360448	0.276234	0.0213141	0.425422	0.277267	-0.0423975	0.109868	0.29282	0.430047	0.476353	-0.0946188	0.510445	0.471825	0.204777	-0.0131635	0.0546296	0.283241	0.423543	0.120234	-0.1915	0.332803	-0.31748
CYP26B1	ENSG00000003137	grey	0.299451	-0.0987014	0.413608	-0.203357	-0.142884	0.359036	-0.105095	-0.04906	-0.187001	-0.294668	0.419617	-0.295162	-0.1422	-0.0328965	-0.133787	0.153492	-0.0809581	-0.289753	0.0684668	0.144614	-0.48557	0.220332
ICA1	ENSG00000003147	grey	-0.233515	0.335832	0.167252	0.29033	0.233417	0.00973025	0.116321	0.480297	0.298013	0.24524	0.039268	0.0266282	0.245052	0.423228	-0.154764	0.353339	0.366531	0.0854837	0.034589	-0.1964	-0.0168877	-0.245592
DBNDD1	ENSG00000003249	grey	-0.144519	0.641452	-0.267378	0.231022	0.409949	0.236985	0.530163	0.588545	0.192393	0.239283	0.066957	0.380888	0.111279	0.555783	0.364408	0.579535	0.478426	-0.104999	0.54843	0.294986	0.0370011	-0.644795
ALS2	ENSG00000003393	blue	-0.119771	0.682063	-0.326169	0.166558	0.447519	0.337365	0.569393	0.524661	0.0513854	0.267625	0.0206019	0.462143	-0.0790373	0.508658	0.444307	0.432802	0.401009	-0.209759	0.610174	0.38633	0.200824	-0.673028
CFLAR	ENSG00000003402	grey	0.415375	-0.158915	0.674002	-0.269569	-0.465263	0.380019	-0.381938	-0.142563	-0.0591593	-0.406391	0.616701	-0.00718764	0.237562	-0.209033	-0.392595	0.208024	-0.214313	-0.199466	0.0539802	0.0084479	-0.639637	0.242781
TFPI	ENSG00000003436	turquoise	-0.572027	0.0220691	-0.24146	0.447642	0.367254	-0.410021	-0.0185166	0.0700043	0.346095	0.560541	-0.612086	0.282257	0.223453	0.0908987	-0.118152	-0.347015	0.162719	0.542702	-0.237027	-0.420804	0.688038	-0.0791461
NDUFAF7	ENSG00000003509	grey	-0.208076	0.470234	0.0899801	0.37094	0.38376	0.387055	0.227662	0.419415	0.341716	0.381441	0.0511744	0.458159	0.301128	0.337795	0.147467	0.409703	0.440214	0.112827	0.512079	0.169424	0.154685	-0.464582
RBM5	ENSG00000003756	grey	-0.531311	0.348771	0.130249	0.597226	0.288323	-0.137639	0.0303724	0.61807	0.69845	0.41546	-0.100809	0.0759072	0.604555	0.507963	-0.295435	0.565147	0.581309	0.440856	-0.0133305	-0.427911	0.0651785	-0.432169
MTMR7	ENSG00000003987	grey	-0.524073	0.139099	0.0717079	0.63925	0.27487	-0.247272	-0.15019	0.398975	0.752599	0.49652	-0.257444	0.213204	0.694825	0.324016	-0.370467	0.368516	0.516798	0.646682	-0.102147	-0.440245	0.229604	-0.292662
SLC7A2	ENSG00000003989	grey	-0.618615	0.0828434	-0.129488	0.61329	0.301922	-0.549734	-0.0412591	0.392351	0.660088	0.492803	-0.42401	0.00879373	0.453611	0.305453	-0.241315	0.170767	0.443101	0.610585	-0.311766	-0.505175	0.396533	-0.200126
ARF5	ENSG00000004059	blue	-0.197675	0.746731	-0.2134	0.19635	0.565425	0.362116	0.645831	0.654578	0.00953944	0.300353	-0.0407211	0.350048	-0.215284	0.70928	0.296346	0.447212	0.443232	-0.292991	0.505564	0.211012	0.188767	-0.650872
SARM1	ENSG00000004139	red	-0.433416	0.562631	-0.14611	0.618648	0.600297	0.205896	0.352165	0.739863	0.502714	0.533072	-0.127529	0.0682363	0.22084	0.673808	0.255252	0.772333	0.81607	0.12042	0.453341	0.19118	0.174132	-0.647832
POLDIP2	ENSG00000004142	blue	-0.187003	0.791742	-0.372655	0.338978	0.717851	0.459387	0.734305	0.633409	0.110029	0.449592	-0.074792	0.429771	-0.125321	0.69017	0.592508	0.516989	0.610126	-0.192864	0.77124	0.530807	0.307878	-0.783619
PLXND1	ENSG00000004399	tan	0.465451	0.206868	-0.286542	-0.388027	0.0293756	0.41571	0.412295	-0.0604593	-0.515411	-0.267004	0.304509	-0.0235145	-0.552585	-0.0484001	0.700146	0.078532	-0.0853955	-0.626942	0.520351	0.801172	-0.124744	-0.131983
AK2	ENSG00000004455	grey	0.183339	0.199011	-0.208029	-0.207295	0.163941	0.27913	0.288478	0.048499	-0.398401	0.00972364	0.00290953	0.0974465	-0.504235	0.0767177	0.423244	-0.0563334	-0.060498	-0.444081	0.292211	0.432556	0.177081	-0.154106
CD38	ENSG00000004468	grey	0.448934	-0.413464	0.63714	-0.369573	-0.605795	0.112779	-0.537807	-0.259647	-0.132379	-0.530113	0.538994	-0.309513	0.112594	-0.367685	-0.494131	0.072795	-0.366517	-0.158221	-0.261365	-0.146083	-0.654813	0.463404
FKBP4	ENSG00000004478	blue	-0.189355	0.882077	-0.328945	0.291893	0.683748	0.581738	0.745256	0.684824	0.0841683	0.418059	-0.0325673	0.504093	-0.144391	0.718372	0.597593	0.620917	0.60922	-0.309708	0.890458	0.597882	0.261524	-0.865569
KDM1A	ENSG00000004487	red	-0.596364	0.566989	-0.101845	0.742163	0.676667	0.123	0.273232	0.720007	0.606548	0.755463	-0.324336	0.384045	0.388803	0.658476	0.0481135	0.515306	0.769879	0.395028	0.315136	-0.0805445	0.477051	-0.641359
RBM6	ENSG00000004534	grey	-0.501195	0.295521	-0.234688	0.500662	0.343386	-0.209929	0.204967	0.422331	0.531451	0.382547	-0.299715	0.0554432	0.368186	0.400632	0.0799464	0.404627	0.505216	0.338041	0.070552	-0.187133	0.184308	-0.423697
CAMKK1	ENSG00000004660	red	-0.577852	0.568552	-0.0870201	0.689785	0.666315	0.223058	0.309859	0.66873	0.544721	0.706761	-0.257807	0.305927	0.316105	0.605151	0.19091	0.528288	0.741217	0.254028	0.424797	0.0707486	0.420327	-0.627118
RECQL	ENSG00000004700	grey	-0.308621	0.318493	-0.218689	0.324526	0.198186	-0.0864393	0.156958	0.334133	0.330886	0.352156	-0.178302	0.298733	0.302739	0.236492	0.108144	0.227196	0.318931	0.237836	0.160873	-0.03871	0.266519	-0.408422
VPS50	ENSG00000004766	brown	0.0270339	-0.278933	0.714619	0.0954292	-0.317955	0.112269	-0.532818	-0.10491	0.285727	-0.0481331	0.276161	-0.0631178	0.517202	-0.203453	-0.563168	0.0459968	-0.0548363	0.281107	-0.221024	-0.353889	-0.301421	0.346627
HSPB6	ENSG00000004776	turquoise	0.0984631	-0.0938963	-0.484711	-0.29204	0.017552	-0.34977	0.230166	-0.239741	-0.405363	-0.13316	-0.274096	-0.0946696	-0.515919	-0.117329	0.226128	-0.508129	-0.333045	-0.147257	-0.208753	0.00608081	0.293712	0.0981283
ARHGAP33	ENSG00000004777	darkred	-0.603158	0.554937	-0.497896	0.573471	0.751937	-0.0938664	0.503716	0.553679	0.374204	0.714868	-0.524136	0.39323	0.104456	0.636774	0.297643	0.250234	0.60239	0.245447	0.300507	0.0438399	0.634851	-0.67118
NDUFAB1	ENSG00000004779	grey	-0.038784	0.310631	-0.20653	0.0470799	0.187807	0.0674997	0.308997	0.134293	-0.0242261	0.155666	-0.0215086	0.380156	-0.00565851	0.10293	0.248125	-0.102577	0.0347609	0.0243891	0.20742	0.0791209	0.246282	-0.286993
PDK4	ENSG00000004799	grey	-0.82428	0.207537	-0.0425171	0.823916	0.483409	-0.374758	-0.0812144	0.470331	0.804717	0.800236	-0.60941	0.310547	0.636725	0.421102	-0.330519	0.213733	0.598679	0.783611	-0.155413	-0.533223	0.626009	-0.343062
ZMYND10	ENSG00000004838	grey	-0.253754	0.223466	-0.325593	0.211533	0.301524	-0.0983993	0.328933	0.220176	0.168511	0.263403	-0.216722	0.115149	0.0322637	0.249359	0.297484	0.155721	0.244419	0.127073	0.163255	0.132356	0.306667	-0.302331
ABCB5	ENSG00000004846	grey	-0.0452502	-0.172487	0.144827	0.145091	-0.0759489	-0.0854428	-0.220979	0.0463677	0.193389	0.0133707	0.0120665	-0.238264	0.140016	-0.0179396	-0.209212	0.159595	0.117531	0.146271	-0.190281	-0.156784	-0.110161	0.0642499
ARX	ENSG00000004848	grey	0.568542	-0.0905634	-0.00394532	-0.501139	-0.26934	0.248075	0.0315195	-0.294107	-0.462678	-0.493613	0.377532	-0.061784	-0.363615	-0.243262	0.219073	-0.0609676	-0.327795	-0.480775	0.224612	0.446783	-0.403471	0.158882
SLC25A13	ENSG00000004864	turquoise	-0.00977679	0.057741	-0.437156	-0.0180929	0.110376	-0.240836	0.282238	-0.139109	-0.0887021	0.138617	-0.272515	0.181819	-0.0910213	-0.110808	0.456504	-0.319799	-0.0962939	0.123329	0.0855066	0.222942	0.464477	-0.0703467
ST7	ENSG00000004866	grey	-0.494396	0.207791	-0.093298	0.611172	0.33079	-0.194955	0.0040927	0.443472	0.6145	0.530038	-0.237162	0.177726	0.452822	0.298806	0.0146418	0.370889	0.552686	0.464803	0.0549604	-0.149963	0.338538	-0.347659
CDC27	ENSG00000004897	yellow	0.33007	-0.632571	0.288857	-0.467719	-0.515796	-0.189124	-0.415597	-0.69978	-0.393548	-0.399025	0.0591139	-0.237005	-0.167031	-0.628742	-0.306352	-0.733865	-0.706892	0.010024	-0.514964	-0.244817	-0.0960418	0.763128
SLC4A1	ENSG00000004939	grey	0.0734926	-0.137077	0.0579571	-0.141523	-0.174295	-0.0297258	-0.0185287	-0.187003	-0.0854309	-0.149479	0.0887054	-0.108282	0.0133607	-0.175842	0.0409613	-0.142082	-0.197085	-0.0167072	-0.0693715	-0.0484679	-0.125946	0.157255
HCCS	ENSG00000004961	grey	0.438015	-0.06137	0.102466	-0.503781	-0.296661	0.250604	0.0208256	-0.311692	-0.476772	-0.444856	0.262871	-0.0833969	-0.309656	-0.275074	0.119418	-0.191635	-0.421569	-0.396403	0.113921	0.248019	-0.262755	0.190573
DVL2	ENSG00000004975	grey	-0.128505	0.61636	-0.137459	0.301787	0.563388	0.319709	0.528143	0.549688	0.150684	0.342594	0.0283626	0.333093	-0.0417149	0.601149	0.286381	0.392938	0.458813	-0.101016	0.515055	0.290769	0.220892	-0.563447
UPF1	ENSG00000005007	grey	-0.218595	0.623268	-0.318259	0.223479	0.613558	0.305718	0.630334	0.477083	-0.0086507	0.404414	-0.202767	0.367621	-0.235753	0.520907	0.491393	0.248567	0.391673	-0.157022	0.535961	0.356422	0.419711	-0.517545
SKAP2	ENSG00000005020	brown	0.298014	0.0608208	0.654651	-0.111366	-0.179592	0.576207	-0.230864	0.142251	-0.0476676	-0.267389	0.577648	-0.183106	0.0257626	0.0430772	-0.312393	0.40587	0.0446558	-0.318487	0.191247	0.0964104	-0.57878	0.0498454
SLC25A5	ENSG00000005022	turquoise	-0.609505	0.563814	-0.39526	0.626348	0.79508	0.124355	0.442043	0.576106	0.371011	0.764382	-0.495214	0.442287	0.064556	0.568658	0.331954	0.25969	0.648949	0.231113	0.384664	0.0858458	0.681363	-0.625873
MCUB	ENSG00000005059	grey	-0.0556019	0.0759909	-0.0605308	0.0142372	0.110064	-0.00825279	0.121344	0.0162772	-0.0147918	0.0972787	-0.0348823	0.178674	-0.0725427	0.062189	0.0049378	-0.18152	-0.0340993	-0.0322697	-0.011166	-0.0767585	0.171402	-0.0997063
POLR2J	ENSG00000005075	blue	-0.265982	0.786292	-0.189786	0.386478	0.608447	0.390293	0.526469	0.650797	0.249338	0.505096	-0.0470313	0.631976	0.120944	0.640287	0.32569	0.444217	0.553772	-0.0311643	0.658642	0.273752	0.328113	-0.760059
DHX33	ENSG00000005100	tan	0.0749637	0.307845	-0.155125	0.00937072	0.189939	0.389442	0.341896	0.205518	-0.114144	0.0551489	0.105701	-0.0241648	-0.214531	0.170257	0.547972	0.391698	0.25757	-0.344667	0.519185	0.561669	-0.0546067	-0.288756
MEOX1	ENSG00000005102	grey	0.169434	-0.122562	0.00402734	-0.211618	-0.284899	-0.11285	-0.0531353	-0.204915	-0.136496	-0.211176	0.163062	-0.00805403	0.00196862	-0.235149	0.0521584	-0.196634	-0.249537	-0.0295261	-0.102012	-0.00272008	-0.137012	0.107376
THSD7A	ENSG00000005108	cyan	-0.863506	0.307984	-0.229182	0.842768	0.633021	-0.357397	0.158729	0.605517	0.78669	0.743619	-0.629479	0.00070104	0.463107	0.615914	-0.112763	0.426127	0.755134	0.605356	-0.0680235	-0.404685	0.501919	-0.450283
LIG3	ENSG00000005156	midnightblue	-0.515066	0.728763	-0.251349	0.623194	0.712932	0.186236	0.546384	0.81448	0.487468	0.625411	-0.229427	0.270882	0.216318	0.808744	0.297149	0.691017	0.816374	0.116656	0.491611	0.147329	0.338613	-0.757956
RPAP3	ENSG00000005175	brown	0.340907	0.131765	0.518972	-0.162858	-0.143648	0.606624	-0.109258	0.105224	-0.127518	-0.194742	0.525635	0.196496	0.0266324	0.0848665	-0.228503	0.317528	-0.01092	-0.334751	0.293979	0.16537	-0.446136	-0.0140237
ACSM3	ENSG00000005187	turquoise	-0.342886	0.175477	-0.189869	0.427091	0.361378	-0.179159	0.180954	0.204727	0.333826	0.511253	-0.352199	0.245524	0.226697	0.173691	0.0925657	-0.058582	0.284419	0.422468	0.0126355	-0.0889287	0.535093	-0.225307
REXO5	ENSG00000005189	turquoise	-0.672037	0.0491855	-0.19284	0.581943	0.307907	-0.465845	-0.129001	0.205239	0.549183	0.620681	-0.66582	0.273349	0.441682	0.210296	-0.289364	-0.0870399	0.314626	0.68495	-0.28081	-0.500868	0.630277	-0.199887
CIAPIN1	ENSG00000005194	grey	-0.0748054	0.429877	-0.0911401	0.178981	0.382421	0.414355	0.362035	0.36047	0.0195218	0.313425	-0.029706	0.293926	-0.0928498	0.329218	0.362803	0.334987	0.351791	-0.147875	0.492143	0.425594	0.242091	-0.347238
SPPL2B	ENSG00000005206	grey	-0.313704	0.665781	-0.526232	0.304861	0.647415	0.194224	0.627313	0.546103	0.0818764	0.491331	-0.305891	0.434385	-0.158367	0.598741	0.492789	0.259073	0.45597	-0.0852533	0.522762	0.30836	0.518173	-0.689562
FAM214B	ENSG00000005238	grey	-0.161746	0.513265	-0.0696997	0.38016	0.454654	0.386929	0.304023	0.586601	0.307782	0.294759	0.109535	0.235754	0.111601	0.534495	0.17205	0.643498	0.596831	-0.0593009	0.528713	0.297335	-0.00312199	-0.602538
COPZ2	ENSG00000005243	grey	0.119758	0.440258	-0.289574	-0.0648673	0.207382	0.155731	0.453128	0.35917	-0.177254	-0.012007	0.141482	0.117025	-0.305257	0.351322	0.371427	0.26921	0.16133	-0.360196	0.331277	0.370498	0.0289438	-0.405475
PRKAR2B	ENSG00000005249	grey	-0.124959	0.0697563	0.186519	0.23	0.116544	0.260513	-0.0812995	0.180508	0.225696	0.234951	0.011562	-0.0217223	0.201449	0.0601975	0.0398843	0.310167	0.282856	0.06752	0.210808	0.144623	0.070371	-0.143866
CREBBP	ENSG00000005339	grey	-0.388613	0.099266	-0.0634368	0.505414	0.422367	-0.047844	0.133639	0.281632	0.43203	0.375702	-0.226214	-0.208778	0.208918	0.338391	0.104441	0.35731	0.535314	0.271099	0.100698	0.028593	0.127539	-0.135864
TSPOAP1	ENSG00000005379	grey	-0.34987	0.19322	-0.202821	0.375543	0.238363	-0.214482	0.00551067	0.337126	0.407249	0.28069	-0.234922	0.22497	0.278995	0.276186	-0.138341	0.326569	0.381154	0.314526	0.0208258	-0.177824	0.146241	-0.351744
MPO	ENSG00000005381	grey	0.0860593	0.121747	-0.14756	-0.116432	0.0163809	0.00386728	0.200103	0.0411995	-0.11173	-0.0410877	-0.00326372	0.0681843	-0.137515	0.0513433	0.218805	0.0516006	-0.0382284	-0.180183	0.124952	0.200694	0.0267776	-0.10497
PON1	ENSG00000005421	grey	-0.222699	-0.0778101	0.0954283	0.251141	0.0449876	-0.159136	-0.15519	-0.0163317	0.338793	0.205162	-0.131249	0.150189	0.437401	-0.0320671	-0.197583	-0.0662966	0.0827441	0.420237	-0.139191	-0.27611	0.0644411	0.0325359
GCFC2	ENSG00000005436	brown	-0.0971815	-0.0585219	0.652126	0.205096	-0.115714	0.175327	-0.408319	0.116218	0.347325	0.104401	0.236824	0.149475	0.512221	0.00111737	-0.552711	0.164285	0.0767487	0.271796	-0.0665969	-0.322967	-0.169302	0.105015
WDR54	ENSG00000005448	grey	-0.338015	0.445359	-0.240228	0.439045	0.428766	0.0953443	0.24569	0.5167	0.328551	0.468021	-0.12692	0.270594	0.174311	0.383561	0.265423	0.452448	0.562269	0.115257	0.326587	0.150417	0.295162	-0.532175
CROT	ENSG00000005469	grey	-0.385912	-0.214699	0.0592885	0.214973	-0.0112857	-0.381167	-0.269017	-0.0888216	0.262923	0.263247	-0.458669	0.0321122	0.303875	-0.0630611	-0.345284	-0.209933	-0.0283041	0.477882	-0.365043	-0.430949	0.360609	0.184343
ABCB4	ENSG00000005471	grey	-0.720229	0.253675	-0.155416	0.674603	0.414097	-0.404484	0.0458515	0.479973	0.648749	0.657484	-0.529077	0.178737	0.471656	0.397631	-0.170788	0.192396	0.51663	0.5867	-0.173858	-0.462991	0.537817	-0.37168
KMT2E	ENSG00000005483	yellow	0.0787415	-0.78178	0.562693	-0.1413	-0.60523	-0.403977	-0.7497	-0.457045	0.100141	-0.389426	0.131358	-0.695049	0.26609	-0.481736	-0.712071	-0.25874	-0.370259	0.2701	-0.807392	-0.625528	-0.482227	0.807117
RHBDD2	ENSG00000005486	grey	0.0880214	0.580944	-0.389529	-0.0697657	0.350917	0.365199	0.606007	0.36275	-0.221843	0.0649256	0.0215922	0.256719	-0.343892	0.411313	0.548068	0.353304	0.231287	-0.433756	0.619388	0.56923	0.101799	-0.533502
SOX8	ENSG00000005513	midnightblue	-0.665673	0.742639	-0.160875	0.754066	0.850942	0.224121	0.496353	0.881239	0.556978	0.750207	-0.314196	0.280353	0.203885	0.882878	0.143665	0.625188	0.872583	0.178975	0.430674	-0.0138333	0.421069	-0.741741
IBTK	ENSG00000005700	grey	0.322213	-0.0991648	0.586066	-0.214212	-0.38116	0.423479	-0.267898	-0.0566728	-0.0783259	-0.268093	0.498491	-0.121937	0.132817	-0.180538	-0.159204	0.257195	-0.125379	-0.237199	0.112456	0.117578	-0.442772	0.206522
MYCBP2	ENSG00000005810	grey60	-0.610776	0.235463	0.256754	0.758117	0.325794	-0.100849	-0.12976	0.600704	0.855456	0.587902	-0.174972	0.0727571	0.750542	0.442878	-0.29791	0.60462	0.686934	0.581724	-0.0088245	-0.37403	0.158593	-0.323664
FBXL3	ENSG00000005812	brown	-0.071394	-0.38764	0.644625	0.252817	-0.202592	-0.0554452	-0.598768	-0.13716	0.426715	0.0819913	0.159366	-0.106972	0.562051	-0.249443	-0.590079	-0.0101052	0.0218025	0.4754	-0.315999	-0.384038	-0.146773	0.362533
ITGAL	ENSG00000005844	grey	-0.231563	0.121657	-0.259398	0.307483	0.365265	-0.019038	0.151604	0.180984	0.167698	0.311558	-0.241279	-0.0072623	-0.0871732	0.163094	0.208156	0.136921	0.314164	0.100411	0.149095	0.137465	0.307013	-0.229202
PDK2	ENSG00000005882	grey	-0.301515	0.221788	-0.0272986	0.380709	0.347335	0.133428	0.0639989	0.299539	0.330965	0.373229	-0.145057	0.281915	0.212555	0.326611	-0.0607282	0.341049	0.411462	0.15478	0.235691	0.0259446	0.143975	-0.348692
ITGA3	ENSG00000005884	black	0.826504	-0.0148822	0.165278	-0.728469	-0.442925	0.508125	0.0971835	-0.334073	-0.652248	-0.702569	0.732	0.0816554	-0.419324	-0.319952	0.22698	-0.0668906	-0.493533	-0.712375	0.35334	0.54872	-0.605668	0.139579
LAMP2	ENSG00000005893	brown	0.3414	-0.471308	0.660988	-0.211687	-0.530886	0.0612914	-0.568012	-0.403566	0.010695	-0.40457	0.415796	-0.169919	0.286783	-0.439464	-0.594369	-0.207482	-0.3811	0.15329	-0.315581	-0.321109	-0.517759	0.555319
ITGA2B	ENSG00000005961	grey	-0.0994053	0.091372	-0.0336243	0.163994	0.02489	-0.0404887	-0.0452752	0.139699	0.215813	0.112696	-0.0816672	0.0865834	0.218859	0.107311	-0.000982597	0.20211	0.192609	0.171357	0.0944955	0.00954581	0.0128098	-0.15505
ASB4	ENSG00000005981	grey	-0.022586	0.29397	0.0211016	0.137917	0.256221	0.287592	0.110595	0.250625	0.0302367	0.166913	0.0728899	0.159447	-0.0568484	0.212673	0.113855	0.230116	0.26072	-0.15798	0.326974	0.214046	0.0373851	-0.247297
GDE1	ENSG00000006007	grey	-0.195377	0.513856	-0.0354838	0.279332	0.513609	0.517389	0.314035	0.437769	0.125445	0.382365	-0.0781447	0.254825	-0.0495372	0.408386	0.250805	0.407897	0.443477	-0.164072	0.567778	0.343583	0.208497	-0.485375
C19orf60	ENSG00000006015	blue	-0.353766	0.775011	-0.266558	0.396954	0.61023	0.275066	0.525477	0.613354	0.248437	0.548706	-0.208828	0.686029	0.148213	0.659889	0.2663	0.397436	0.528481	0.0290522	0.596886	0.225366	0.419244	-0.750806
CRLF1	ENSG00000006016	grey	-0.28256	0.480554	0.096932	0.372391	0.471783	0.356511	0.330449	0.569106	0.265091	0.365331	-0.0415998	0.128038	0.0864076	0.590811	0.0639347	0.528008	0.52317	-0.041654	0.383988	0.0914305	0.0642973	-0.432888
OSBPL7	ENSG00000006025	grey	-0.0183754	0.497294	0.0360533	0.170839	0.286236	0.433573	0.26777	0.510903	0.0981636	0.183003	0.27863	0.359056	-0.0146398	0.391357	0.17701	0.517753	0.39869	-0.251049	0.475736	0.302456	-0.0448618	-0.469315
TMEM98	ENSG00000006042	turquoise	-0.445777	0.409584	-0.437685	0.528244	0.655462	-0.034023	0.300804	0.442048	0.283412	0.669188	-0.442885	0.475803	0.0131378	0.416595	0.255769	0.121797	0.512557	0.258471	0.250552	0.106478	0.660835	-0.535439
YBX2	ENSG00000006047	grey	-0.0799572	0.0616691	-0.0758842	0.0680336	0.0356391	0.0966615	0.0376032	-0.0145172	0.0519152	0.121559	-0.0319843	0.214219	0.0801082	-0.0902327	0.181756	-0.0118197	0.0467487	0.0491109	0.173718	0.133699	0.131433	-0.0772767
MAP3K14	ENSG00000006062	grey	-0.0703002	0.473234	-0.218449	0.210523	0.31002	0.0286415	0.458556	0.494229	0.200862	0.167854	0.0817866	0.19613	0.0709292	0.461292	0.255151	0.434612	0.391208	-0.0129952	0.296593	0.161217	0.0545526	-0.473459
ABCC8	ENSG00000006071	grey	-0.473235	0.251354	0.0169651	0.556015	0.412056	0.0472338	-0.0311492	0.376115	0.510572	0.53534	-0.336984	0.17535	0.405829	0.394704	-0.159111	0.340605	0.518982	0.389097	0.156643	-0.122909	0.268959	-0.326339
CACNG3	ENSG00000006116	grey	0.0167956	0.0120073	-0.0244704	-0.142088	0.0139081	0.122762	0.0577143	-0.0844302	-0.243951	-0.0293675	-0.0364141	-0.125483	-0.253348	-0.0688992	0.21789	-0.0868944	-0.0808788	-0.23886	0.0762139	0.180572	0.0331763	0.0792615
TMEM132A	ENSG00000006118	grey	0.20839	0.44045	0.0315405	-0.0854625	0.195895	0.560943	0.342958	0.192807	-0.178591	-0.0100143	0.240776	0.283376	-0.224311	0.249098	0.255667	0.251241	0.127379	-0.409696	0.582894	0.506538	-0.0629877	-0.342534
AP2B1	ENSG00000006125	blue	-0.189223	0.738433	-0.298333	0.350204	0.535732	0.333129	0.564508	0.674782	0.17335	0.441991	-0.00940184	0.489447	-0.0194661	0.619173	0.445379	0.549336	0.581697	-0.148494	0.622754	0.395913	0.286734	-0.779326
TAC1	ENSG00000006128	grey	-0.350973	0.168332	-0.0184086	0.372176	0.254559	-0.11184	0.0591313	0.279136	0.389685	0.277338	-0.16063	-0.0692664	0.286064	0.252855	0.00417566	0.279061	0.35549	0.28904	0.0502799	-0.0961618	0.134791	-0.251049
ZNF263	ENSG00000006194	grey	-0.266959	0.269747	0.071711	0.345678	0.190069	0.00631359	0.134455	0.33129	0.428105	0.22763	-0.0180477	0.0680152	0.409093	0.285713	0.0441361	0.375563	0.368593	0.239991	0.179457	-0.0502326	0.0154546	-0.284952
CX3CL1	ENSG00000006210	grey	0.62785	0.103808	-0.0426158	-0.448294	-0.139223	0.524756	0.157251	-0.212563	-0.505133	-0.356519	0.396203	0.246025	-0.41764	-0.197464	0.35923	-0.042977	-0.25094	-0.521075	0.500702	0.686534	-0.184869	-0.0680416
SPATA20	ENSG00000006282	grey	-0.14033	0.117007	-0.148595	0.0763781	0.192725	-0.0161969	0.162868	0.103057	0.0343033	0.0536932	-0.137917	-0.0660797	-0.083622	0.204261	0.0665751	0.0411515	0.10783	0.00654453	0.0372956	-0.0322708	0.0749532	-0.135164
CACNA1G	ENSG00000006283	grey	0.204403	0.283166	-0.162772	-0.104766	0.149008	0.221333	0.312341	0.0954701	-0.217076	0.0315989	0.100546	0.33748	-0.243322	0.152544	0.2424	0.0603279	0.00769508	-0.276066	0.344412	0.366507	0.0981086	-0.256169
TNFRSF12A	ENSG00000006327	grey	0.280158	0.384622	-0.290695	-0.227008	0.0956151	0.283129	0.492713	0.0411172	-0.247386	-0.0855492	0.230943	0.53068	-0.153528	0.100558	0.515818	0.0790149	-0.0519478	-0.315261	0.56078	0.540626	-0.0253521	-0.363114
DLX6	ENSG00000006377	grey	-0.176889	0.265881	-0.0600479	0.260483	0.363787	0.217513	0.143929	0.2855	0.110628	0.323147	-0.200808	0.0605868	-0.0399938	0.322916	0.0984382	0.240249	0.336459	-0.00833565	0.251846	0.185522	0.265817	-0.250749
MAP3K9	ENSG00000006432	grey	-0.328692	0.208319	0.328504	0.488688	0.205143	0.16732	-0.137633	0.451365	0.577013	0.301172	0.127124	0.135375	0.547473	0.328041	-0.276302	0.566973	0.511069	0.280765	0.123729	-0.202171	-0.146175	-0.248427
RALA	ENSG00000006451	grey	0.0257103	-0.209905	0.0723645	-0.0180394	-0.0912628	-0.0416669	-0.107641	-0.152635	-0.049641	-0.0241667	0.0243364	-0.208548	-0.068813	-0.19494	-0.00882972	-0.167367	-0.0917528	0.0339533	-0.171878	-0.0679388	0.0596417	0.163065
BAIAP2L1	ENSG00000006453	grey	-0.295035	0.404687	-0.0519191	0.376539	0.356621	0.110393	0.276024	0.504822	0.341876	0.292706	-0.0578565	0.129184	0.184148	0.452397	0.058525	0.41523	0.464822	0.0893048	0.206468	-0.0823543	0.0526671	-0.397357
KDM7A	ENSG00000006459	grey	0.0362346	-0.198864	0.578402	0.111149	-0.358333	-0.0590174	-0.484438	0.0258392	0.403456	-0.138717	0.332928	-0.119197	0.628442	-0.118954	-0.562744	0.296543	0.0408357	0.282503	-0.223116	-0.355635	-0.472167	0.152953
ETV1	ENSG00000006468	turquoise	-0.628052	-0.181254	-0.157884	0.455503	0.168523	-0.751296	-0.0793564	0.0564508	0.494783	0.411324	-0.609636	-0.188262	0.390544	0.126312	-0.263821	-0.270401	0.145795	0.720102	-0.587949	-0.687951	0.490634	0.133797
AGK	ENSG00000006530	magenta	-0.370138	0.0545114	0.336214	0.531904	0.0768862	-0.126699	-0.21049	0.304235	0.657059	0.405385	-0.00468371	0.197958	0.702621	0.150469	-0.311023	0.331943	0.392025	0.566493	-0.0845317	-0.339786	0.125256	-0.0758814
ALDH3B1	ENSG00000006534	grey	0.215753	0.133894	-0.111306	-0.173752	-0.0137913	0.284339	0.0595493	-0.0128586	-0.189729	-0.0983708	0.119315	0.247516	-0.102122	-0.0457771	0.215591	0.0665908	-0.0577142	-0.178677	0.331312	0.372206	-0.0773112	-0.166067
TTC22	ENSG00000006555	grey	0.028137	0.0397926	-0.243587	-0.0872082	0.0561217	0.0630172	0.162646	-0.114955	-0.147203	-0.0229417	-0.154667	-0.0903751	-0.207022	-0.0350668	0.264323	-0.0121017	-0.0391073	-0.152683	0.189828	0.27474	0.0961353	-0.129534
PHTF2	ENSG00000006576	turquoise	-0.486128	-0.156555	-0.173748	0.340306	0.0970547	-0.657809	-0.14537	-0.0270518	0.361743	0.388116	-0.573908	0.101338	0.336477	-0.00154382	-0.248942	-0.34874	0.0231535	0.610918	-0.482942	-0.555178	0.511887	0.0725554
FARP2	ENSG00000006607	grey	-0.40334	0.230063	0.270199	0.567275	0.239833	0.0395201	-0.0899561	0.509471	0.676596	0.367472	0.0360642	-0.0156546	0.582728	0.371487	-0.194825	0.632094	0.584091	0.327728	0.104444	-0.180404	-0.0539362	-0.314978
USH1C	ENSG00000006611	turquoise	-0.418844	0.259373	-0.124879	0.370624	0.357732	-0.0466584	0.107607	0.342187	0.245021	0.432699	-0.31234	0.0886672	0.104094	0.319165	0.0628897	0.188182	0.352686	0.169504	0.10494	-0.0419052	0.34991	-0.290465
DBF4	ENSG00000006634	turquoise	-0.643737	0.231357	-0.440431	0.509894	0.563849	-0.314886	0.285247	0.23875	0.338761	0.707442	-0.721181	0.281672	0.159761	0.299356	0.21737	-0.156892	0.334235	0.473112	0.00126378	-0.161331	0.829582	-0.286506
TBXA2R	ENSG00000006638	grey	-0.00661973	0.398697	-0.322048	-0.0218132	0.200417	0.015756	0.407521	0.261777	-0.0844029	-0.00743433	0.0115564	0.0597352	-0.162826	0.343576	0.270811	0.127446	0.129169	-0.205067	0.241792	0.211585	0.0434719	-0.36403
IFRD1	ENSG00000006652	grey	-0.0585907	0.161689	-0.133127	0.0108747	0.0305584	0.0305986	0.186026	0.0661763	0.00484078	0.0737154	-0.0367064	0.162039	0.0666102	0.00886619	0.300358	0.0160288	0.0272764	0.0347228	0.18056	0.156174	0.161893	-0.130563
COX10	ENSG00000006695	grey	0.0525958	0.306107	-0.304134	-0.0469913	0.203578	0.202064	0.307946	0.148838	-0.12163	0.0543127	0.00689413	0.347991	-0.186744	0.198279	0.296093	0.164353	0.116894	-0.239859	0.370636	0.366629	0.0642054	-0.378642
GTF2IRD1	ENSG00000006704	grey	-0.430619	0.642797	-0.296023	0.427089	0.701945	0.332551	0.575218	0.582617	0.235039	0.510394	-0.287405	0.310344	-0.019996	0.685875	0.390607	0.481494	0.613625	-0.0410556	0.582316	0.298923	0.348029	-0.623382
PAF1	ENSG00000006712	blue	-0.46423	0.823857	-0.419553	0.520581	0.812583	0.287718	0.705387	0.746024	0.305285	0.62161	-0.30176	0.388459	0.000733622	0.782977	0.500333	0.551239	0.72839	-0.0274427	0.66828	0.329819	0.465933	-0.845118
VPS41	ENSG00000006715	grey	-0.241506	0.37782	0.305975	0.478665	0.175768	0.239645	-0.0693386	0.518388	0.564582	0.332631	0.209251	0.34122	0.594518	0.325856	-0.212859	0.574008	0.507583	0.278609	0.283062	-0.121985	-0.0814827	-0.437617
ARHGAP44	ENSG00000006740	grey	-0.379526	0.636976	-0.202249	0.492387	0.6042	0.222387	0.439186	0.655835	0.371578	0.543028	-0.178869	0.348739	0.18491	0.586903	0.293534	0.522087	0.63943	0.104504	0.479938	0.180254	0.355353	-0.634949
ELAC2	ENSG00000006744	grey	0.143652	0.558419	0.00148227	0.0289346	0.327926	0.636214	0.47469	0.424732	-0.10739	0.0763819	0.317568	0.2239	-0.209112	0.42035	0.432314	0.530879	0.353411	-0.448234	0.689459	0.593594	-0.128958	-0.441828
SCIN	ENSG00000006747	grey	-0.251796	0.33692	-0.342778	0.225264	0.351151	-0.152736	0.432989	0.365105	0.143921	0.229871	-0.175307	0.0959127	-0.0293326	0.469214	0.170683	0.141375	0.2699	0.0641633	0.0703134	-0.0191069	0.237396	-0.379539
ADIPOR2	ENSG00000006831	grey	-0.312154	0.496561	-0.153823	0.397189	0.554262	0.184097	0.349204	0.513254	0.215603	0.545517	-0.153091	0.406682	0.0479754	0.429054	0.23727	0.207602	0.426415	0.0819235	0.340433	0.123438	0.47114	-0.475814
CDKL3	ENSG00000006837	grey	-0.0581259	0.111324	0.0985923	0.100109	-0.0295987	0.0534809	0.000153353	0.161558	0.169881	-0.00156633	0.0227434	-0.0579636	0.185148	0.140229	-0.0769136	0.28525	0.161915	0.0779344	0.0677623	-0.0539748	-0.106346	-0.0791878
UPP2	ENSG00000007001	grey	-0.236554	0.102122	0.434907	0.449062	0.0852165	0.111655	-0.304398	0.348697	0.539379	0.311373	0.109508	0.169857	0.561486	0.169719	-0.379533	0.467159	0.400648	0.345751	0.0824378	-0.172148	-0.0399552	-0.137279
MARK4	ENSG00000007047	grey	-0.243495	0.638072	-0.429483	0.279608	0.617405	0.321473	0.609312	0.489415	0.084384	0.356575	-0.203665	0.396036	-0.156413	0.615961	0.443262	0.399087	0.500829	-0.154457	0.633131	0.421168	0.252151	-0.637826
PROM1	ENSG00000007062	grey	-0.537422	0.239024	0.0191761	0.700981	0.398365	-0.160723	-0.0412154	0.490292	0.683892	0.60503	-0.277659	0.205124	0.533539	0.389362	-0.178201	0.432497	0.642081	0.531304	0.0233031	-0.248393	0.292213	-0.384582
CCDC124	ENSG00000007080	blue	-0.261891	0.876608	-0.430362	0.297014	0.695629	0.280553	0.792733	0.694898	0.0701739	0.443547	-0.156888	0.529684	-0.155993	0.76771	0.492469	0.383833	0.514305	-0.181099	0.635864	0.326644	0.393062	-0.794293
PAFAH1B1	ENSG00000007168	brown	-0.134442	-0.215129	0.298692	0.201936	-0.0934675	-0.0297285	-0.470739	-0.121298	0.302495	0.178393	-0.0519269	0.250313	0.453705	-0.239191	-0.429169	-0.1174	-0.00730551	0.429507	-0.158783	-0.307045	0.0882098	0.114978
NOS2	ENSG00000007171	grey	-0.00237559	-0.0955009	-0.0665766	0.0290302	-0.0385561	-0.126883	0.018657	0.0266649	0.0582146	-0.0421065	-0.0837463	-0.245952	-0.0234401	0.00729972	0.0480043	0.0993908	0.0471071	0.0833368	-0.106871	-0.0101965	0.0454811	0.0418405
DNAH9	ENSG00000007174	grey	-0.0484879	-0.00623673	0.392535	0.245082	-0.0132037	0.283246	-0.254574	0.222172	0.343213	0.0754952	0.234601	-0.176001	0.345072	0.0740589	-0.133788	0.582902	0.345918	0.0597819	0.180311	0.112475	-0.290068	-0.0511674
KIAA0100	ENSG00000007202	greenyellow	-0.263846	0.628376	-0.579368	0.224201	0.634767	0.0805052	0.815599	0.504255	-0.0271202	0.409997	-0.253014	0.312909	-0.320962	0.580199	0.64663	0.215326	0.40051	-0.194914	0.435793	0.337614	0.484713	-0.601745
GAS7	ENSG00000007237	turquoise	-0.176373	0.197104	-0.149289	0.216836	0.39062	0.117618	0.142346	0.118769	0.0364134	0.330478	-0.291637	0.177946	-0.09221	0.198158	0.12584	0.00246464	0.22999	0.0570487	0.229057	0.178308	0.329599	-0.147765
TRAPPC6A	ENSG00000007255	grey	-0.365495	0.540826	-0.022404	0.528645	0.453749	0.133727	0.274343	0.628261	0.510586	0.461399	-0.0405942	0.406472	0.391988	0.572227	0.0191772	0.61097	0.636363	0.239136	0.370083	0.00272612	0.138358	-0.583629
MATK	ENSG00000007264	grey	-0.117248	0.24058	0.0290003	0.166069	0.193017	0.188859	0.0160275	0.251171	0.134596	0.128531	0.00139108	0.151319	0.0397172	0.233645	-0.0747101	0.266537	0.251467	-0.0660115	0.211678	0.0333909	-0.026733	-0.245422
SCN4A	ENSG00000007314	grey	-0.0106554	0.165511	-0.223418	0.0320961	0.0976918	-0.0627524	0.203942	0.115991	-0.00518716	0.0654171	-0.0211288	0.0601716	-0.0259312	0.109887	0.218372	-0.0121322	0.0557709	-0.00161401	0.0947571	0.0959079	0.128018	-0.157042
ST7L	ENSG00000007341	brown	-0.21252	-0.216529	0.484439	0.205289	-0.197473	-0.0536346	-0.537079	-0.0409136	0.38533	0.0564695	0.0134345	0.0391121	0.525625	-0.121343	-0.576696	0.0718108	0.0325479	0.368066	-0.240946	-0.464763	-0.172427	0.193015
TKTL1	ENSG00000007350	grey	-0.317441	-0.120835	-0.0776728	0.2538	0.08276	-0.250031	-0.116276	0.0656467	0.28244	0.175317	-0.315883	-0.139432	0.124537	0.0842609	-0.133807	0.120682	0.190494	0.247309	-0.204882	-0.21299	0.140223	0.0231398
PAX6	ENSG00000007372	grey	-0.498482	0.28055	0.0288197	0.518838	0.4378	0.0623828	0.103036	0.475825	0.436256	0.414496	-0.261558	-0.164168	0.197041	0.471016	0.0134221	0.527303	0.593614	0.151203	0.183749	-0.0393538	0.097548	-0.31339
RPUSD1	ENSG00000007376	grey	-0.347234	0.664611	-0.135773	0.391289	0.542583	0.221225	0.436933	0.612204	0.256565	0.480047	-0.165643	0.416966	0.114049	0.566165	0.205326	0.367496	0.501532	0.052549	0.442243	0.0963656	0.368416	-0.574127
RHBDF1	ENSG00000007384	tan	0.512164	0.129118	0.0297534	-0.272934	-0.0547906	0.550569	0.142876	-0.0812283	-0.320569	-0.239489	0.403106	0.12366	-0.269262	-0.102764	0.387213	0.199549	-0.0427107	-0.4316	0.560276	0.741844	-0.190557	-0.0807402
LUC7L	ENSG00000007392	magenta	-0.486237	0.348243	0.142091	0.576841	0.280812	-0.120225	0.0675303	0.520314	0.686837	0.464672	-0.123658	0.25708	0.680916	0.449475	-0.246482	0.403406	0.48628	0.534999	0.0569921	-0.357502	0.187007	-0.401185
CACNA2D2	ENSG00000007402	grey	-0.209686	0.257228	-0.201956	0.186289	0.277156	0.0311809	0.235433	0.297788	0.123333	0.157937	-0.100885	0.0719358	-0.0155316	0.378671	0.12113	0.272177	0.283084	-0.0117619	0.1668	0.0459719	0.0252867	-0.344554
BAIAP3	ENSG00000007516	grey	-0.288525	0.433563	-0.216326	0.325079	0.434342	0.107612	0.302438	0.330826	0.276599	0.413637	-0.226126	0.54142	0.189279	0.356862	0.134662	0.242963	0.340319	0.161894	0.398645	0.124431	0.361536	-0.515948
TSR3	ENSG00000007520	blue	-0.300836	0.828259	-0.312904	0.350012	0.66577	0.275697	0.701451	0.75208	0.171729	0.422266	-0.0591045	0.417948	-0.0492597	0.780143	0.394168	0.479924	0.574553	-0.132949	0.549234	0.22285	0.252064	-0.782528
PIGQ	ENSG00000007541	blue	0.0184644	0.652763	-0.438146	0.0582841	0.541214	0.438845	0.750588	0.376798	-0.172706	0.213745	0.0245011	0.388603	-0.359341	0.461452	0.699089	0.300788	0.337231	-0.399602	0.749513	0.633013	0.183862	-0.62688
CRAMP1	ENSG00000007545	grey	-0.339953	0.646016	-0.151101	0.465513	0.525076	0.175956	0.437651	0.735295	0.344937	0.439173	-0.00451686	0.280468	0.138835	0.663961	0.220609	0.571319	0.640345	0.0264499	0.386433	0.0793881	0.176749	-0.646696
TEAD3	ENSG00000007866	grey	0.191499	0.135598	0.356871	0.0112229	-0.0545324	0.460281	-0.148654	0.135208	0.114502	-0.0841095	0.392341	0.2238	0.264529	0.0726304	-0.135813	0.449316	0.14121	-0.0894069	0.367203	0.211344	-0.392726	-0.170554
SELE	ENSG00000007908	grey	0.70485	-0.395062	0.105917	-0.75313	-0.613981	0.126531	-0.176716	-0.594342	-0.664055	-0.695228	0.416361	-0.105879	-0.448532	-0.586091	0.0314923	-0.402621	-0.698524	-0.488402	-0.108057	0.226963	-0.40671	0.453323
DNAJC11	ENSG00000007923	grey	-0.159842	0.678417	-0.332522	0.232368	0.590142	0.369904	0.712634	0.514128	0.0508868	0.386359	-0.066236	0.398153	-0.0906394	0.599348	0.561426	0.413161	0.468845	-0.189275	0.654557	0.454664	0.266573	-0.63371
FMO3	ENSG00000007933	grey	-0.00926757	0.0835212	-0.0637678	0.0685945	0.0500774	-0.0290631	0.105905	0.0835097	0.0627652	0.0844064	0.0484233	0.163709	0.0756818	0.0494655	0.0668079	-0.0662806	0.0267476	0.0706682	0.0238595	-0.0104408	0.0830696	-0.0850474
MYLIP	ENSG00000007944	grey	-0.214154	0.245279	-0.186572	0.26868	0.225848	-0.0849935	0.192573	0.262669	0.307837	0.202589	-0.124457	0.265964	0.231664	0.312686	0.038604	0.254252	0.304219	0.200902	0.139763	-0.03908	0.0630272	-0.331208
NOX1	ENSG00000007952	grey	0.258921	-0.239504	0.419905	-0.184289	-0.348006	0.0369991	-0.302901	-0.146091	-0.058338	-0.287985	0.332132	-0.1275	0.0751457	-0.215559	-0.368072	-0.0806604	-0.23383	-0.0144881	-0.246925	-0.186328	-0.305206	0.336726
E2F2	ENSG00000007968	turquoise	-0.663244	0.375215	-0.64321	0.555839	0.697859	-0.31614	0.447152	0.333534	0.316365	0.744921	-0.784551	0.392733	0.0197984	0.417986	0.340523	-0.0835044	0.445119	0.412178	0.117524	-0.0418953	0.917087	-0.464123
PSMB1	ENSG00000008018	grey	0.016844	0.684971	-0.00683182	0.207944	0.40686	0.625507	0.400645	0.511011	0.112977	0.287315	0.209878	0.618131	0.090271	0.423234	0.33515	0.506308	0.430876	-0.172801	0.773181	0.47542	0.0760028	-0.650206
SYN1	ENSG00000008056	yellow	0.27725	-0.444394	-0.00266591	-0.463932	-0.29209	-0.172151	-0.0877488	-0.511305	-0.443309	-0.462766	0.038918	-0.536349	-0.410967	-0.386887	0.0142093	-0.475093	-0.514382	-0.227253	-0.336766	-0.00171433	-0.189995	0.528229
JARID2	ENSG00000008083	grey	0.268156	0.272539	0.542349	-0.0147209	-0.0402814	0.632318	-0.00638006	0.322252	0.0365395	-0.151982	0.618948	-0.0201261	0.121851	0.24581	-0.155839	0.573327	0.212193	-0.326256	0.361954	0.17334	-0.558011	-0.163284
CDKL5	ENSG00000008086	yellow	-0.205378	-0.4929	0.348098	0.167681	-0.262595	-0.363622	-0.547085	-0.213795	0.321945	0.057213	-0.131237	-0.31316	0.466955	-0.249638	-0.501155	-0.101513	-0.0739439	0.469119	-0.529604	-0.47805	-0.0835863	0.458352
CAMK1G	ENSG00000008118	turquoise	-0.201652	0.365739	-0.202634	0.143423	0.393524	0.140412	0.348517	0.293438	-0.0667404	0.303601	-0.217476	0.230891	-0.219804	0.351905	0.178282	-0.0177912	0.170819	-0.0766932	0.192991	0.0762412	0.373113	-0.300457
NADK	ENSG00000008130	grey	0.114728	0.516103	-0.280763	-0.039565	0.29907	0.380715	0.491834	0.248138	-0.199944	0.137144	0.0309097	0.408514	-0.240332	0.271738	0.509702	0.205156	0.175618	-0.310888	0.579792	0.502448	0.188115	-0.446718
TFAP2D	ENSG00000008197	grey	-0.0710132	-0.155419	-0.00660363	0.0850472	0.000935125	-0.0622807	-0.158018	-0.145665	0.106058	0.0928327	-0.161314	-0.107074	0.120271	-0.126274	-0.0305734	-0.0461224	0.0451546	0.158358	-0.0274442	0.0120074	0.0711622	0.0731459
DLEC1	ENSG00000008226	grey	0.0895303	0.0856396	-0.0267208	-0.114505	-0.0413087	0.0945245	0.0961965	-0.00583148	-0.109244	-0.0480767	-0.00705169	0.112577	-0.0373358	0.0425014	0.049475	0.0527474	-0.0475989	-0.126228	0.124458	0.115841	-0.0650462	-0.0686334
CYTH3	ENSG00000008256	grey	-0.261269	0.0934784	-0.103715	0.298546	0.198505	-0.248386	0.101676	0.241626	0.313302	0.215167	-0.183503	-0.0534954	0.200205	0.201485	0.03196	0.204638	0.262744	0.280437	-0.0486522	-0.136314	0.184816	-0.171685
ADAM22	ENSG00000008277	cyan	-0.788017	0.24817	-0.0221101	0.858895	0.521043	-0.294673	0.0181291	0.588748	0.837751	0.77568	-0.479899	0.0953203	0.599567	0.477352	-0.161387	0.439157	0.734633	0.66402	-0.0615901	-0.387899	0.490647	-0.372985
SYPL1	ENSG00000008282	grey	0.698686	-0.383546	0.370548	-0.705755	-0.67686	0.161431	-0.235122	-0.594162	-0.544211	-0.683482	0.516081	-0.12422	-0.184731	-0.584213	-0.0822269	-0.385134	-0.707474	-0.350661	-0.0937867	0.170465	-0.483048	0.546175
CYB561	ENSG00000008283	grey	0.472656	0.116861	-0.0267349	-0.393215	-0.0264035	0.545129	0.240647	-0.0579619	-0.489335	-0.364548	0.389775	-0.138721	-0.540129	0.00445608	0.361128	0.201001	-0.0996924	-0.679604	0.443313	0.614548	-0.362849	-0.0940393
SPAG9	ENSG00000008294	grey60	-0.763954	0.20604	0.217627	0.867844	0.402997	-0.168415	-0.205271	0.569383	0.927653	0.690979	-0.371358	0.0813651	0.790204	0.465397	-0.41816	0.555058	0.747091	0.708216	-0.0608145	-0.479723	0.253141	-0.324181
CELSR3	ENSG00000008300	grey	-0.301434	0.205393	0.156973	0.409926	0.202767	0.11739	-0.124592	0.437823	0.48734	0.271176	-0.000182258	0.145095	0.449519	0.379711	-0.261912	0.597151	0.480783	0.217623	0.146941	-0.109192	-0.0916554	-0.303399
AASS	ENSG00000008311	turquoise	-0.444676	0.138014	-0.317314	0.410252	0.40132	-0.286997	0.275713	0.173104	0.333416	0.496071	-0.446963	0.037885	0.175786	0.222298	0.267019	-0.0295089	0.298893	0.385036	0.0107113	-0.0541799	0.571675	-0.180536
PLEKHG6	ENSG00000008323	grey	0.179093	0.0640183	0.00286448	-0.0893944	0.0372853	0.170415	0.227137	-0.00417669	-0.124845	-0.101285	0.147705	-0.22819	-0.163698	0.0346749	0.328195	0.0830096	0.0120843	-0.186761	0.183881	0.285125	-0.0913548	-0.0268567
SS18L2	ENSG00000008324	grey	-0.298858	0.0957292	0.0812577	0.401152	0.0934372	-0.167875	-0.107726	0.238561	0.501643	0.359426	-0.0914654	0.316802	0.52701	0.102385	-0.177653	0.238605	0.293215	0.431953	-0.0123198	-0.234465	0.15874	-0.216957
MPND	ENSG00000008382	grey	-0.300483	0.627696	-0.236589	0.438703	0.65007	0.372031	0.458997	0.580884	0.236074	0.560246	-0.1827	0.449794	0.00951542	0.583601	0.360031	0.443142	0.582921	-0.0354657	0.599925	0.344269	0.417416	-0.693647
MGST1	ENSG00000008394	black	0.876249	0.0118874	0.337196	-0.718383	-0.477662	0.630767	0.0368412	-0.322027	-0.627465	-0.692143	0.852437	0.191916	-0.316766	-0.329496	0.126091	-0.0670971	-0.515511	-0.662581	0.380361	0.511902	-0.639409	0.152258
CRY1	ENSG00000008405	grey	0.613986	0.02985	0.349249	-0.520734	-0.271314	0.649817	0.0568748	-0.136737	-0.522173	-0.510836	0.636108	-0.10416	-0.410059	-0.137729	0.15349	0.116944	-0.282248	-0.704484	0.360705	0.49037	-0.591987	0.154753
PGLYRP1	ENSG00000008438	grey	-0.0543885	0.207164	-0.0503724	0.0715117	0.189327	0.206725	0.057169	0.15515	-0.0123563	0.152673	-0.0401607	0.209855	-0.0589846	0.0829708	0.100707	0.0687331	0.115172	-0.0785954	0.208817	0.128221	0.167639	-0.181592
NFIX	ENSG00000008441	grey	-0.390629	0.408503	-0.239942	0.480499	0.596698	0.0209339	0.408675	0.558326	0.309541	0.46761	-0.232145	-0.0371853	-0.0186913	0.594583	0.247287	0.495353	0.623194	0.0379013	0.264139	0.141149	0.257093	-0.457067
ST3GAL1	ENSG00000008513	grey	-0.159322	0.172654	-0.0130282	0.305666	0.188887	0.120618	0.0332421	0.348261	0.307751	0.206679	0.045054	-0.0328699	0.181821	0.2627	0.116087	0.549926	0.452185	0.0502519	0.231329	0.210208	-0.0178671	-0.30278
MMP25	ENSG00000008516	grey	-0.137307	0.00934985	0.0300868	0.140218	0.109632	-0.0688467	0.0392729	0.0962083	0.134501	0.0697726	-0.086777	-0.271031	0.0639912	0.135118	0.0132143	0.116675	0.158582	0.119057	-0.0334393	-0.0365932	0.042408	0.0470078
PKD1	ENSG00000008710	greenyellow	-0.315133	0.686528	-0.687823	0.278782	0.707623	0.125805	0.798646	0.507984	0.00369921	0.509055	-0.403318	0.333346	-0.261068	0.594711	0.750284	0.252668	0.469342	-0.120894	0.580755	0.483289	0.608445	-0.68845
MAPK8IP2	ENSG00000008735	purple	-0.17202	0.537354	0.143628	0.399218	0.373536	0.387304	0.272045	0.715149	0.365466	0.254881	0.221623	0.028763	0.184876	0.618485	0.0978598	0.878225	0.678281	-0.118352	0.45741	0.219578	-0.176927	-0.533511
MED24	ENSG00000008838	grey	-0.39434	0.608891	-0.103814	0.456484	0.55907	0.222121	0.419653	0.653836	0.35488	0.499547	-0.163369	0.422127	0.212049	0.726321	0.0529892	0.520543	0.585013	0.0852693	0.381428	0.0380947	0.250149	-0.593126
RHOBTB2	ENSG00000008853	grey	0.0556263	0.406538	-0.376303	0.00642345	0.395168	0.264368	0.483357	0.228901	-0.200952	0.238555	-0.0752141	0.317319	-0.350985	0.218045	0.571587	0.0983237	0.17129	-0.289048	0.492416	0.542475	0.353845	-0.401966
HEATR5B	ENSG00000008869	grey	-0.567758	0.236108	0.0824157	0.752735	0.421384	-0.106817	-0.0691509	0.527388	0.752746	0.668055	-0.246859	0.188776	0.609308	0.348026	-0.139475	0.450251	0.651722	0.589818	0.0503216	-0.23224	0.360163	-0.388978
SEC62	ENSG00000008952	grey	0.0282209	0.152542	0.442997	0.076013	0.00472389	0.409186	-0.122586	0.147283	0.14132	-0.0282978	0.247178	0.146277	0.203111	0.128449	-0.321537	0.247171	0.10902	-0.0380896	0.203218	-0.0714373	-0.275727	-0.0561651
RPS20	ENSG00000008988	grey	-0.271227	0.545867	-0.171154	0.339548	0.441825	0.126777	0.299192	0.443348	0.245548	0.454841	-0.213723	0.630929	0.187999	0.467454	0.0483782	0.195451	0.356361	0.188006	0.341623	0.0570886	0.423548	-0.59816
CSDE1	ENSG00000009307	grey	-0.155943	0.470172	-0.167973	0.316097	0.319895	0.113608	0.382062	0.385781	0.241521	0.309616	0.0277229	0.308806	0.167366	0.325329	0.276163	0.2291	0.369827	0.13111	0.349597	0.135066	0.219987	-0.497356
UBE3C	ENSG00000009335	grey	-0.34939	0.606036	-0.177029	0.366712	0.5584	0.21605	0.511762	0.543623	0.228112	0.524733	-0.172433	0.487544	0.0851254	0.488091	0.309244	0.249561	0.434079	0.0529225	0.427843	0.0966284	0.438866	-0.531631
REV3L	ENSG00000009413	royalblue	-0.552204	-0.104371	0.296731	0.508583	0.195601	-0.284567	-0.296748	0.12905	0.553452	0.482743	-0.379357	0.0831562	0.588325	0.126945	-0.525837	-0.119478	0.197805	0.679006	-0.378535	-0.658282	0.31783	0.136528
TENM1	ENSG00000009694	turquoise	-0.303559	0.134736	-0.291887	0.279959	0.24576	-0.268824	0.137666	0.0833287	0.209459	0.429465	-0.428174	0.366818	0.175485	0.0821572	0.14866	-0.161401	0.127647	0.402851	0.029027	-0.0163946	0.614768	-0.182045
PAX7	ENSG00000009709	grey	-0.0715602	-0.0206623	0.103857	0.0779	0.00213774	-0.0144376	-0.110106	0.0256313	0.119278	0.0337245	0.0134801	-0.0246804	0.146658	0.00079029	-0.0894941	0.0698302	0.0444696	0.0869313	-0.030189	-0.0754987	-0.0406233	0.00947755
MASP2	ENSG00000009724	grey	-0.209784	0.153994	-0.0998151	0.140951	0.163334	0.010146	0.0782097	0.0798442	0.166541	0.199367	-0.236155	0.283075	0.189626	0.142912	-0.00186529	0.0549671	0.094551	0.166412	0.139699	-0.0179408	0.239994	-0.185414
IYD	ENSG00000009765	grey	-0.160336	0.38703	0.32238	0.374062	0.377231	0.406494	0.102049	0.426543	0.297968	0.337068	0.136675	0.195216	0.220538	0.37763	-0.0449961	0.35059	0.436957	0.046303	0.349793	0.0842576	0.012992	-0.299285
FAM76A	ENSG00000009780	grey	0.0514364	0.0665494	0.075684	-0.0141642	0.0474722	0.296393	0.0626085	-0.0418104	-0.0582641	0.0768697	0.0265627	0.00400428	0.0145172	-0.0187366	0.229903	0.0532768	0.0432184	-0.0898586	0.265734	0.270457	0.0324842	-0.0478256
TRAF3IP3	ENSG00000009790	grey	-0.220681	0.173535	0.0594183	0.347235	0.250851	0.112111	0.0207863	0.252561	0.320769	0.337258	-0.162252	0.170554	0.248565	0.244593	-0.0550363	0.244733	0.32281	0.25026	0.147377	-0.0128431	0.202372	-0.224391
POMT2	ENSG00000009830	grey	-0.367582	0.649647	-0.194051	0.414386	0.690765	0.286606	0.58125	0.604934	0.237546	0.510645	-0.16643	0.375628	0.031628	0.715828	0.261734	0.377589	0.543339	-0.000465996	0.484219	0.164229	0.333928	-0.594609
VTA1	ENSG00000009844	grey	-0.105659	0.459585	-0.079931	0.231942	0.266738	0.376235	0.140838	0.344362	0.14426	0.313231	0.0131236	0.631974	0.137888	0.258032	0.15781	0.282026	0.319362	-0.00602109	0.491969	0.224143	0.182888	-0.530252
MLXIPL	ENSG00000009950	grey	-0.27776	0.169649	0.342482	0.424515	0.211378	0.215759	-0.135569	0.394854	0.419218	0.300528	0.0680563	0.0587593	0.336118	0.303115	-0.282181	0.405988	0.432429	0.166049	0.0798677	-0.180313	-0.0890971	-0.173635
BAZ1B	ENSG00000009954	turquoise	-0.582358	0.622971	-0.638479	0.446824	0.701693	-0.0442875	0.631777	0.547083	0.216046	0.6116	-0.547975	0.24867	-0.084139	0.603528	0.534856	0.249474	0.553197	0.0584069	0.370839	0.154505	0.622634	-0.687655
RANBP9	ENSG00000010017	brown	0.102616	-0.305865	0.720011	0.0324951	-0.207598	0.281285	-0.50408	-0.126231	0.0853426	-0.103962	0.26255	-0.289462	0.169552	-0.180809	-0.536509	0.0172817	-0.0584333	0.0558158	-0.200665	-0.251944	-0.344058	0.413075
SPRTN	ENSG00000010072	grey	-0.163108	-0.0704754	0.0357532	0.132234	0.0995488	-0.0351932	-0.0322727	0.0424478	0.0748105	0.134052	-0.181744	-0.182057	-0.0419845	-0.00197663	0.0500795	-0.0365953	0.0628975	0.0764008	-0.0845565	-0.0841312	0.128182	0.0808951
METTL13	ENSG00000010165	grey	0.0900395	0.342954	-0.0416	-0.00400765	0.173484	0.432216	0.307237	0.260475	-0.0538112	0.0435458	0.237575	0.236838	-0.0639911	0.210867	0.339609	0.446537	0.222359	-0.289832	0.502426	0.430073	-0.0897727	-0.365769
DYRK4	ENSG00000010219	grey	-0.529619	0.15792	-0.249107	0.541799	0.361421	-0.413873	0.0579563	0.369549	0.528018	0.518956	-0.42691	0.110511	0.320891	0.255765	-0.0461005	0.160649	0.435764	0.476338	-0.136744	-0.279641	0.458949	-0.262589
ZNF207	ENSG00000010244	grey	0.237123	-0.511782	0.0979206	-0.218386	-0.371376	-0.128786	-0.432708	-0.539823	-0.105662	-0.236884	0.100359	-0.0692895	0.10262	-0.550847	-0.151344	-0.40012	-0.367579	0.13111	-0.264369	-0.0632777	-0.183878	0.422958
UQCRC1	ENSG00000010256	blue	-0.403838	0.893548	-0.552839	0.449293	0.828278	0.278234	0.787105	0.725532	0.180283	0.630229	-0.316631	0.595791	-0.102839	0.772653	0.588783	0.415974	0.65979	-0.0701792	0.70015	0.3868	0.57881	-0.873287
STARD3NL	ENSG00000010270	grey	-0.146168	0.348058	0.251209	0.366692	0.255782	0.371598	0.0210959	0.413687	0.358211	0.321719	0.0836777	0.313257	0.332743	0.298231	-0.0130697	0.508902	0.441578	0.120396	0.395177	0.148868	0.089495	-0.380059
CD9	ENSG00000010278	grey	0.50309	-0.133738	0.319927	-0.377513	-0.42031	0.192133	-0.272208	-0.161133	-0.257258	-0.426708	0.45765	0.0768951	-0.0657274	-0.256949	-0.280455	-0.0278878	-0.329972	-0.235841	-0.051475	0.0584879	-0.373746	0.180551
HHATL	ENSG00000010282	green	0.00527903	0.208937	0.267741	0.047571	0.0856442	0.433585	-0.0042161	0.23756	0.00872612	-0.019783	0.178654	-0.0538263	-0.0324005	0.157721	-0.0175989	0.411868	0.214923	-0.215916	0.311506	0.17083	-0.237087	-0.125295
NCAPD2	ENSG00000010292	turquoise	-0.619624	0.515634	-0.64236	0.557549	0.788513	-0.125064	0.494639	0.457053	0.257903	0.782205	-0.713563	0.451553	-0.0758206	0.50832	0.388192	0.000651902	0.524575	0.263683	0.253024	0.0522132	0.910213	-0.607422
IFFO1	ENSG00000010295	turquoise	-0.416325	0.290532	-0.300867	0.357376	0.571519	0.0762675	0.295301	0.20795	0.126056	0.535152	-0.532254	0.240267	-0.0600839	0.291551	0.29375	-0.0440097	0.316376	0.142435	0.254726	0.138093	0.572869	-0.290437
GIPR	ENSG00000010310	grey	0.0152946	0.139561	0.102812	0.0426465	0.0635775	0.195785	-0.00422021	0.0783834	0.0169625	0.100615	0.0253964	0.23248	0.0825238	0.117518	-0.0925524	0.0818766	0.0567021	-0.037189	0.150086	0.00650641	0.006944	-0.123221
PHF7	ENSG00000010318	grey	-0.622952	0.0241253	-0.227958	0.488842	0.260836	-0.545769	-0.0293127	0.205581	0.503435	0.456096	-0.581166	-0.0360347	0.387304	0.236281	-0.17934	0.0479141	0.321885	0.583865	-0.30373	-0.463358	0.422962	-0.0954515
SEMA3G	ENSG00000010319	grey	-0.149382	0.0105671	-0.157819	0.199417	0.0955198	-0.246602	0.0584808	0.0596882	0.215422	0.131012	-0.0909548	-0.110562	0.164698	-0.0424922	0.191779	0.0381671	0.169679	0.237221	-0.00893925	0.027035	0.0942469	-0.043213
NISCH	ENSG00000010322	grey	-0.438475	0.693046	-0.3469	0.467317	0.73386	0.141016	0.585445	0.690118	0.267167	0.53835	-0.321967	0.304468	-0.0516074	0.742509	0.279641	0.459891	0.618667	-0.0209264	0.431664	0.143584	0.400271	-0.692841
STAB1	ENSG00000010327	grey	-0.195243	0.336075	-0.171137	0.125961	0.298401	0.0934129	0.240661	0.313979	0.0312054	0.199083	-0.174353	0.176535	-0.0825159	0.307795	0.146173	0.185319	0.224921	-0.0947346	0.223451	0.0876659	0.170215	-0.330297
FUZ	ENSG00000010361	grey	-0.484117	0.400756	-0.0494154	0.461176	0.375089	-0.0814829	0.115909	0.549875	0.483507	0.398781	-0.208878	0.281206	0.388022	0.508441	-0.18059	0.394611	0.478886	0.297404	0.077019	-0.305262	0.161778	-0.401737
SLC6A13	ENSG00000010379	turquoise	-0.201025	-0.0278712	-0.247414	0.0774612	0.162369	-0.163061	0.0998204	-0.116603	0.0323821	0.186986	-0.295398	0.0994636	0.0358039	-0.0463805	0.129586	-0.244725	-0.0335372	0.199202	-0.0414062	-0.042625	0.333209	-0.0121332
CD4	ENSG00000010610	grey	-0.127208	-0.0667205	-0.0629686	0.0929633	-0.0031751	-0.0670466	0.0358955	0.0376037	0.125509	0.128377	-0.121068	-0.0829288	0.120775	0.000908119	0.182278	0.130084	0.111411	0.079215	0.0066	0.0609132	0.0710466	-7.42677e-05
LRRC23	ENSG00000010626	grey	-0.103165	0.466241	-0.193086	0.178645	0.22727	0.125098	0.306351	0.430411	0.205051	0.147714	0.0535104	0.285018	0.152734	0.392132	0.234109	0.495916	0.365199	-0.0461647	0.402552	0.228416	0.0449861	-0.533186
BTK	ENSG00000010671	turquoise	-0.180877	0.17247	-0.33104	0.21989	0.250803	-0.144419	0.189839	0.142703	0.146341	0.263805	-0.301231	0.171725	0.00676097	0.138837	0.163714	0.0435357	0.219982	0.169989	0.122431	0.089811	0.35747	-0.263719
HFE	ENSG00000010704	turquoise	-0.11737	0.160896	-0.216307	0.112676	0.319039	-0.0574661	0.170814	0.11579	-0.0638525	0.246021	-0.290234	0.127935	-0.235897	0.147033	0.0590487	-0.142274	0.0873249	0.00957008	0.0180931	0.0504052	0.434782	-0.134716
SCMH1	ENSG00000010803	grey	-0.187441	0.157916	0.0739339	0.312723	0.107248	-0.0548252	0.0295393	0.306612	0.449237	0.124149	0.0861024	0.0519758	0.430045	0.277676	-0.0842711	0.430289	0.333068	0.243719	0.100921	-0.101651	-0.15077	-0.235986
FYN	ENSG00000010810	red	-0.685311	0.562934	-0.142475	0.734615	0.722836	0.138879	0.347593	0.742938	0.58647	0.767758	-0.39236	0.205741	0.284775	0.672441	0.190456	0.592065	0.811366	0.246335	0.353273	0.00429215	0.478612	-0.616975
HIVEP2	ENSG00000010818	grey	0.730201	-0.284568	-0.0381787	-0.682367	-0.627938	-0.0276348	-0.107393	-0.450576	-0.527013	-0.73338	0.505116	-0.123933	-0.311214	-0.453235	0.0835831	-0.187146	-0.570189	-0.414801	-0.0625961	0.298946	-0.485187	0.266953
FMO1	ENSG00000010932	grey	-0.353452	0.164423	0.173649	0.517212	0.232436	-0.0844829	-0.142727	0.446062	0.552143	0.402573	-0.077158	0.0372798	0.444952	0.314475	-0.277706	0.423693	0.48145	0.36674	-0.0404158	-0.212986	0.151672	-0.267909
ELOA	ENSG00000011007	greenyellow	-0.194298	0.672466	-0.585337	0.165664	0.599484	0.166195	0.772848	0.530628	-0.0818604	0.26597	-0.170307	0.173375	-0.37833	0.634883	0.611968	0.321936	0.429906	-0.304928	0.493085	0.37776	0.266685	-0.642008
LYPLA2	ENSG00000011009	grey	-0.00132585	0.513846	-0.487964	0.0399803	0.317219	0.134426	0.494386	0.216265	-0.0803677	0.214391	-0.150172	0.66851	-0.118879	0.285496	0.422141	0.0228029	0.134499	-0.0621863	0.49248	0.370636	0.38096	-0.531026
CLCN6	ENSG00000011021	green	0.235333	0.27676	0.173459	-0.0865518	0.161772	0.737516	0.2432	0.12794	-0.176676	-0.0939807	0.368447	0.0695304	-0.223373	0.138629	0.326108	0.332921	0.155465	-0.460598	0.610905	0.533362	-0.280326	-0.179448
MRC2	ENSG00000011028	green	0.0539312	0.48119	-0.02111	0.131795	0.396254	0.663279	0.357776	0.358851	-0.036154	0.21647	0.123401	0.3364	-0.155748	0.363355	0.369133	0.524778	0.392193	-0.322005	0.725937	0.611725	0.0590269	-0.489088
TSPAN9	ENSG00000011105	grey	-0.426458	0.520517	-0.253368	0.505547	0.617945	0.162052	0.412525	0.597922	0.356986	0.52602	-0.248881	0.166427	0.0750526	0.553552	0.323551	0.565407	0.670952	0.0340761	0.425464	0.236145	0.324044	-0.559395
BTBD7	ENSG00000011114	grey	-0.131353	-0.235102	0.42191	0.326303	-0.176053	-0.16446	-0.439246	0.0453697	0.52506	0.138646	0.133134	-0.0648068	0.632652	-0.133011	-0.367963	0.22908	0.170924	0.48796	-0.199217	-0.282644	-0.108189	0.0956026
APBA3	ENSG00000011132	grey	0.0654646	0.577842	-0.10629	0.0253587	0.374646	0.482194	0.455905	0.433038	-0.128444	0.121178	0.12864	0.237366	-0.250759	0.446102	0.343256	0.439282	0.317497	-0.409215	0.610131	0.473029	-0.00856489	-0.506622
MKS1	ENSG00000011143	grey	-0.258493	0.487426	-0.0243412	0.427366	0.402695	0.110661	0.282973	0.648375	0.373149	0.332974	0.0814218	0.137331	0.152436	0.556171	0.0449199	0.613135	0.592792	0.0191021	0.261183	0.0371032	0.020269	-0.517386
ABHD5	ENSG00000011198	grey	0.0635523	-0.0901247	-0.302162	-0.131984	0.0313995	-0.0513964	0.188851	-0.249364	-0.251596	0.068379	-0.161435	0.0210898	-0.231205	-0.22437	0.473745	-0.322451	-0.151652	-0.0869434	0.0560366	0.264624	0.278841	0.120779
AKAP8L	ENSG00000011243	grey	-0.119101	0.686486	-0.099568	0.254768	0.40206	0.498659	0.433223	0.60743	0.204895	0.222103	0.163663	0.432516	0.104743	0.600594	0.256323	0.697738	0.546654	-0.206948	0.673982	0.350573	-0.0808734	-0.690606
MBTD1	ENSG00000011258	magenta	-0.42634	-0.208401	0.525432	0.519607	-0.0752865	-0.323613	-0.530563	0.154983	0.741908	0.304805	-0.0612114	-0.00342484	0.855731	0.0496861	-0.74294	0.157551	0.253735	0.725572	-0.452374	-0.732472	-0.0418676	0.169559
UTP18	ENSG00000011260	grey	0.0582203	0.521423	-0.05343	0.00851904	0.226642	0.548282	0.359418	0.306304	-0.0689556	0.0934303	0.177413	0.33019	-0.0599688	0.247536	0.392401	0.376924	0.245722	-0.300046	0.643298	0.47387	-0.0387475	-0.454485
RNF216	ENSG00000011275	purple	-0.0214045	0.41354	0.189853	0.250886	0.240311	0.39188	0.150301	0.487789	0.234346	0.126051	0.316989	0.110011	0.172692	0.361565	0.0845128	0.626723	0.464464	-0.097593	0.420031	0.244905	-0.183586	-0.381848
TTC19	ENSG00000011295	grey	-0.383453	-0.0799998	0.0652905	0.41623	0.0122404	-0.315979	-0.320196	0.113738	0.546838	0.300516	-0.21077	0.110985	0.571794	-0.0479122	-0.269006	0.109092	0.242794	0.554546	-0.194549	-0.37109	0.148855	-0.0496989
PTBP1	ENSG00000011304	greenyellow	-0.11345	0.829967	-0.540303	0.116594	0.598056	0.267373	0.883839	0.575886	-0.119228	0.332196	-0.0970375	0.496624	-0.328673	0.650623	0.683177	0.29096	0.38356	-0.347604	0.654829	0.489717	0.381987	-0.743737
DPF1	ENSG00000011332	turquoise	-0.350437	0.41733	-0.568595	0.322678	0.444983	-0.221574	0.413156	0.381474	0.239724	0.406647	-0.407536	0.393734	0.0576627	0.404668	0.300379	0.18717	0.372836	0.194978	0.225093	0.0958479	0.470564	-0.52729
SYT7	ENSG00000011347	grey	0.325601	-0.13235	-0.134727	-0.415553	-0.155099	0.102086	0.0972693	-0.290687	-0.447816	-0.314691	0.0558527	-0.258757	-0.373566	-0.167151	0.272539	-0.139955	-0.296602	-0.398303	0.0928782	0.34905	-0.190324	0.156367
LARS2	ENSG00000011376	blue	-0.167092	0.751482	-0.0830946	0.340902	0.573269	0.552397	0.521236	0.631122	0.220761	0.42369	0.0329947	0.550495	0.0804365	0.622732	0.351496	0.627911	0.57428	-0.156304	0.775654	0.457135	0.189422	-0.735946
PIK3C2A	ENSG00000011405	brown	-0.147051	-0.44586	0.647122	0.137391	-0.214605	-0.072286	-0.549047	-0.195886	0.25883	-0.0133819	-0.0230329	-0.363238	0.334165	-0.194298	-0.656766	-0.143708	-0.106964	0.330149	-0.469345	-0.561319	-0.18683	0.548285
PLAUR	ENSG00000011422	grey	0.000996168	-0.208033	-0.336624	-0.109571	-0.237002	-0.498456	-0.0640229	-0.250955	-0.0368349	-0.0569861	-0.166481	0.111856	0.0805945	-0.261874	0.0855359	-0.27648	-0.212891	0.205847	-0.254071	-0.091905	0.150908	0.103645
ANLN	ENSG00000011426	turquoise	-0.747299	0.229271	-0.501521	0.610158	0.620912	-0.412995	0.225584	0.258693	0.410109	0.780054	-0.850633	0.330188	0.158781	0.316934	0.104739	-0.224248	0.385082	0.577741	-0.0910566	-0.296197	0.930397	-0.318611
WIZ	ENSG00000011451	blue	-0.136924	0.783239	-0.258625	0.271714	0.624679	0.438681	0.669801	0.617625	0.0835146	0.337947	-0.00398838	0.389839	-0.110584	0.697239	0.450068	0.523169	0.553009	-0.238304	0.717483	0.463842	0.166399	-0.713845
RABGAP1	ENSG00000011454	grey	-0.418396	0.431719	0.142696	0.662988	0.457846	0.129417	0.0946912	0.591911	0.655022	0.608054	-0.0569682	0.420772	0.57023	0.466584	-0.112812	0.516451	0.659432	0.410851	0.267978	-0.126759	0.235469	-0.463197
DCN	ENSG00000011465	turquoise	-0.132234	-0.00368736	0.00323002	0.102871	0.088209	-0.0855179	-0.00823741	0.00282931	0.084731	0.0923054	-0.110681	0.0259872	0.0388555	0.0331663	-0.054421	-0.103889	0.0345837	0.141372	-0.0548488	-0.10177	0.124632	0.0170802
QPCTL	ENSG00000011478	grey	-0.302553	0.383503	-0.066869	0.349114	0.4167	0.148212	0.28003	0.337553	0.29006	0.364187	-0.0777105	0.302864	0.197825	0.334764	0.159629	0.27826	0.3997	0.115441	0.356155	0.0951894	0.192162	-0.395998
PPP5C	ENSG00000011485	grey	-0.354165	0.648521	-0.40149	0.28815	0.50139	0.0757628	0.508693	0.448264	0.195754	0.456632	-0.26583	0.682805	0.138052	0.506831	0.293284	0.185998	0.351288	0.0826035	0.457036	0.111021	0.46168	-0.674963
CEP68	ENSG00000011523	grey	-0.567564	0.210526	-0.119009	0.543451	0.391908	-0.205621	0.0803756	0.401031	0.467341	0.576943	-0.472908	-0.0222822	0.272288	0.346304	0.0134371	0.291492	0.502115	0.345924	-0.000618654	-0.150631	0.428534	-0.268774
MAP4K3	ENSG00000011566	yellow	0.39398	-0.587016	0.383405	-0.430959	-0.61834	-0.0192903	-0.476308	-0.565871	-0.258122	-0.478005	0.261276	-0.399261	0.0111527	-0.577572	-0.15536	-0.209643	-0.486197	-0.106955	-0.269064	0.0176947	-0.421337	0.636633
ZBTB32	ENSG00000011590	grey	0.10448	0.206091	-0.0909018	-0.153941	0.0380458	0.141295	0.243816	0.0226339	-0.190626	-0.0781303	0.0602419	0.173903	-0.148774	0.0929114	0.19545	-0.0253445	-0.0739466	-0.188655	0.220446	0.177412	-0.0421818	-0.109324
TYROBP	ENSG00000011600	grey	-0.0968587	0.355925	-0.16674	0.0426681	0.251995	0.169555	0.347683	0.274146	-0.0223034	0.156191	-0.0370355	0.296585	-0.105186	0.262528	0.238847	0.126673	0.152087	-0.146138	0.273092	0.139393	0.182935	-0.348611
TMEM159	ENSG00000011638	grey	-0.563353	0.364655	0.0169731	0.736098	0.477093	-0.0556588	0.0401067	0.609546	0.730191	0.63605	-0.259742	0.312419	0.574464	0.501853	-0.157575	0.516748	0.697121	0.532478	0.14147	-0.221841	0.291569	-0.500938
GABRA3	ENSG00000011677	turquoise	-0.515269	0.0608527	-0.427887	0.433324	0.406187	-0.464445	0.136066	0.121538	0.298471	0.509262	-0.604895	0.211623	0.0842443	0.191241	0.0374263	-0.231996	0.261166	0.454198	-0.192804	-0.281251	0.591068	-0.157547
BRCA1	ENSG00000012048	turquoise	-0.597508	0.180088	-0.626626	0.43695	0.537996	-0.439976	0.302756	0.114444	0.233764	0.673186	-0.822106	0.352657	0.0349977	0.210163	0.262584	-0.34732	0.236763	0.473492	-0.0642237	-0.149773	0.941836	-0.27488
ERCC1	ENSG00000012061	blue	-0.0596538	0.774629	-0.266127	0.184735	0.470142	0.49318	0.495089	0.575754	0.0522163	0.322958	0.0372606	0.722275	-0.0520263	0.547692	0.358454	0.476582	0.433846	-0.245595	0.742248	0.44497	0.207263	-0.797321
SEMA3B	ENSG00000012171	grey	0.185182	0.0344666	-0.123956	-0.0698133	0.0520697	0.100158	0.0815884	-0.0107746	-0.156973	-0.0599954	0.0815044	0.104245	-0.218933	0.00779001	0.11389	0.0120755	-0.013459	-0.0999121	0.12806	0.270211	0.0214239	-0.0627328
MBTPS2	ENSG00000012174	grey	0.0594444	-0.516598	-0.0573319	-0.109875	-0.331477	-0.403827	-0.370867	-0.559374	-0.0134759	-0.0918122	-0.236278	-0.0651032	0.11233	-0.567922	-0.102423	-0.512604	-0.375714	0.337858	-0.364584	-0.151107	0.194675	0.437065
PRICKLE3	ENSG00000012211	grey	0.515189	-0.129086	0.104676	-0.480675	-0.284873	0.299609	0.117964	-0.291392	-0.434858	-0.501959	0.432583	-0.200715	-0.327152	-0.200945	0.186912	-0.0448324	-0.334896	-0.442972	0.147265	0.348132	-0.413417	0.177467
EXTL3	ENSG00000012232	turquoise	-0.360018	0.74349	-0.581192	0.334274	0.796133	0.163931	0.800804	0.594025	0.0131522	0.555969	-0.393229	0.383611	-0.32152	0.715993	0.567581	0.215919	0.499152	-0.154831	0.523864	0.337711	0.615042	-0.69435
NR1H4	ENSG00000012504	grey	-0.275727	0.0867505	-0.121845	0.313391	0.278953	-0.101812	0.0388644	0.152711	0.236972	0.327612	-0.193892	0.0481616	0.116999	0.192107	0.00895246	0.0380368	0.251392	0.214424	-0.000661832	-0.0133354	0.300028	-0.19072
ELOVL5	ENSG00000012660	grey	-0.0508837	0.279794	-0.297309	-0.0429666	0.313419	0.187393	0.447542	-0.000822736	-0.262725	0.224742	-0.207645	0.356672	-0.3053	0.131124	0.446151	-0.231248	-0.0156821	-0.167147	0.321172	0.30807	0.432693	-0.163101
ALOX5	ENSG00000012779	grey	0.183311	0.113444	0.298593	-0.184861	-0.0892945	0.346818	0.0229714	0.124251	-0.173824	-0.225876	0.26103	-0.20538	-0.139194	0.143378	-0.078179	0.278277	-0.00640086	-0.353934	0.142222	0.110585	-0.367068	0.0214858
KDM5D	ENSG00000012817	grey	-0.411667	0.0939759	0.29453	0.466072	0.214929	-0.0957615	-0.0918647	0.285193	0.535182	0.365145	-0.147208	0.127215	0.530463	0.306876	-0.395641	0.185607	0.318488	0.464675	-0.110775	-0.422523	0.109634	-0.0714317
CALCOCO1	ENSG00000012822	grey	0.032976	0.292911	0.085884	0.116208	0.317063	0.458679	0.215738	0.384015	-0.0572863	0.0265938	0.139459	-0.270685	-0.310026	0.428624	0.0849417	0.51716	0.383053	-0.378562	0.321893	0.296847	-0.205459	-0.234056
UBR7	ENSG00000012963	turquoise	-0.660484	0.512944	-0.284852	0.608532	0.664344	-0.0620007	0.330554	0.596169	0.385048	0.761624	-0.542922	0.343494	0.106552	0.536043	0.157632	0.178291	0.573766	0.284565	0.162097	-0.127405	0.728834	-0.526068
MAP4K5	ENSG00000012983	brown	-0.0143876	-0.461363	0.817606	0.0610186	-0.440309	-0.0122344	-0.753602	-0.1687	0.308703	-0.144159	0.260271	-0.191555	0.538805	-0.289601	-0.8086	0.0361535	-0.136887	0.32524	-0.448096	-0.556967	-0.428061	0.482868
EHD3	ENSG00000013016	grey	-0.113313	0.16419	-0.0587461	0.252765	0.31646	0.319445	0.1604	0.250454	0.1249	0.171635	0.00650394	-0.21525	-0.101636	0.274359	0.272697	0.483299	0.446332	-0.133654	0.361372	0.402133	-0.0438974	-0.223029
PSMC4	ENSG00000013275	salmon	0.241552	0.559582	0.034107	-0.0578192	0.261138	0.824436	0.342322	0.271227	-0.187054	0.0774805	0.333985	0.57599	-0.180476	0.229322	0.406032	0.367645	0.208488	-0.457052	0.857571	0.70994	-0.0332719	-0.506018
MAN2B2	ENSG00000013288	grey	0.267923	0.387762	0.204115	-0.0653774	0.155279	0.652724	0.196465	0.359587	-0.126914	-0.137869	0.379187	-0.023943	-0.214977	0.359937	0.0769065	0.571479	0.2557	-0.500246	0.529652	0.437717	-0.378604	-0.317308
SLC7A14	ENSG00000013293	grey	-0.134863	0.0689785	-0.111004	0.158102	0.183973	-0.00477658	0.0531345	0.153064	0.121723	0.168595	-0.162141	0.0949703	0.00107211	0.195839	0.00129595	0.141344	0.164212	0.0686513	0.0495845	0.0561461	0.175062	-0.160867
SLC25A39	ENSG00000013306	greenyellow	-0.173366	0.818692	-0.565308	0.231629	0.729043	0.393027	0.856144	0.563258	-0.0555605	0.461247	-0.176538	0.537235	-0.303233	0.626869	0.74141	0.300051	0.473913	-0.263377	0.759359	0.578233	0.504368	-0.786673
MVP	ENSG00000013364	lightgreen	0.734812	0.109149	0.311096	-0.592741	-0.328747	0.659381	0.0758044	-0.0792738	-0.561674	-0.608443	0.768702	-0.0350983	-0.407305	-0.123962	0.147815	0.186562	-0.293008	-0.760611	0.393216	0.527294	-0.678751	0.046726
NUB1	ENSG00000013374	brown	-0.028355	0.220423	0.383481	0.23227	0.00225754	0.261803	-0.111433	0.350233	0.388905	0.0803099	0.358321	0.21592	0.528063	0.261563	-0.235007	0.544111	0.313718	0.125907	0.218229	-0.0521514	-0.283225	-0.270209
PGM3	ENSG00000013375	turquoise	-0.421141	0.321429	-0.136337	0.527434	0.3895	0.00851853	0.102677	0.404425	0.452606	0.569218	-0.301806	0.469314	0.335292	0.328527	0.0363123	0.255487	0.470772	0.38327	0.208871	-0.0600124	0.479611	-0.463758
RWDD2A	ENSG00000013392	grey	-0.357431	0.162676	0.159507	0.511475	0.279061	0.0698994	-0.0266733	0.315228	0.501922	0.414141	-0.104987	0.0712627	0.410352	0.233153	-0.107674	0.277214	0.437155	0.389886	0.0926232	-0.143563	0.175917	-0.22519
CLK1	ENSG00000013441	magenta	-0.544236	0.100711	0.436201	0.651507	0.188573	-0.121035	-0.286129	0.388571	0.806098	0.501308	-0.115191	0.206611	0.854211	0.268403	-0.538587	0.335477	0.460691	0.673907	-0.137913	-0.553629	0.116384	-0.148509
POLR3B	ENSG00000013503	grey	-0.399661	0.473208	-0.13421	0.563589	0.55114	0.151142	0.26122	0.549749	0.451224	0.542125	-0.182309	0.275799	0.269717	0.475202	0.153051	0.483943	0.633938	0.232295	0.353434	0.080118	0.297338	-0.55237
ANGEL1	ENSG00000013523	grey	-0.392271	0.504298	-0.305999	0.464733	0.56656	0.0075452	0.370907	0.526042	0.326063	0.560778	-0.316823	0.38717	0.152287	0.501083	0.229793	0.345849	0.518654	0.211019	0.328456	0.114573	0.512201	-0.567498
RNF14	ENSG00000013561	grey	-0.225482	0.196422	-0.126473	0.282623	0.233453	0.00166671	0.203503	0.246765	0.232706	0.332058	-0.0941864	0.123574	0.220531	0.214052	0.276502	0.240057	0.333299	0.155034	0.166387	0.0778629	0.187569	-0.215073
DNASE1L1	ENSG00000013563	grey	0.114253	-0.0259842	0.126248	-0.14783	-0.0291714	0.0129787	0.0632372	0.00306985	-0.118444	-0.132557	0.0501247	-0.100766	-0.0992001	0.0979527	-0.144063	-0.023988	-0.132534	-0.0983685	-0.10788	-0.0915337	-0.0808793	0.145956
DDX11	ENSG00000013573	turquoise	-0.522968	0.407122	-0.501893	0.402551	0.611423	-0.0374987	0.366236	0.29538	0.19197	0.620809	-0.637959	0.429791	-0.0329923	0.337706	0.326483	0.0162139	0.381749	0.210079	0.291171	0.0887813	0.738199	-0.457906
HEBP1	ENSG00000013583	grey	0.0872372	-0.0592079	-0.0487447	-0.0114653	-0.165305	-0.118444	0.00422856	0.0497339	0.134942	-0.221993	0.251489	-0.265977	0.127922	-0.0215544	0.114036	0.315295	0.104043	0.00218628	-0.00963059	0.0737318	-0.340479	-0.0273233
GPRC5A	ENSG00000013588	grey	0.151717	0.0300613	0.0662375	-0.138879	-0.0235735	0.27425	0.0578139	-0.00643223	-0.161184	-0.163304	0.178412	-0.107712	-0.174611	0.00985735	0.0803648	0.0737933	-0.0302151	-0.238414	0.143721	0.194741	-0.181697	0.0298613
MAMLD1	ENSG00000013619	grey	-0.277061	0.0451725	-0.241468	0.343094	0.341792	-0.0664091	0.0623708	0.123345	0.214287	0.318189	-0.275529	-0.0667032	-0.00180172	0.11607	0.193563	0.0300722	0.302572	0.170572	0.0535929	0.0459134	0.251928	-0.170627
TACC3	ENSG00000013810	turquoise	-0.698084	0.379041	-0.619942	0.623438	0.754855	-0.248116	0.398436	0.373152	0.352142	0.809894	-0.802732	0.372158	0.01639	0.424645	0.323658	-0.0627118	0.509135	0.422547	0.137889	-0.041614	0.949906	-0.496622
UFL1	ENSG00000014123	brown	0.338401	-0.335414	0.752743	-0.229566	-0.580869	0.214478	-0.548629	-0.164642	0.0280049	-0.428042	0.544213	-0.298948	0.314284	-0.301838	-0.525629	0.162177	-0.234228	-0.0565097	-0.211377	-0.211323	-0.672926	0.399968
POLA2	ENSG00000014138	turquoise	-0.707148	0.408328	-0.557201	0.610389	0.695193	-0.276164	0.341667	0.451716	0.414513	0.764561	-0.750489	0.392508	0.104854	0.495808	0.198754	0.0843079	0.533947	0.409224	0.120329	-0.0904865	0.848451	-0.519256
ZC3H3	ENSG00000014164	grey	-0.271311	0.383826	-0.170964	0.271684	0.272118	0.112042	0.22252	0.395386	0.274571	0.209309	-0.114485	0.124142	0.195491	0.350124	0.19303	0.496512	0.411926	0.0370709	0.337219	0.0925448	0.0184171	-0.441745
CAPN1	ENSG00000014216	grey	-0.149869	0.097296	0.0292902	0.344385	0.162588	0.00789467	-0.0102052	0.230571	0.401068	0.107586	0.0871674	-0.150091	0.306746	0.170898	0.0304183	0.420611	0.414846	0.212443	0.139472	0.0533004	-0.196509	-0.164564
ACPP	ENSG00000014257	grey	-0.135231	-0.146539	-0.203995	0.130696	-0.0277784	-0.339042	-0.139011	-0.0981403	0.173291	0.0983949	-0.251895	0.106931	0.155857	-0.100469	-0.0713968	-0.133182	0.00530483	0.345764	-0.18346	-0.12725	0.228062	0.063399
MDH1	ENSG00000014641	turquoise	-0.100612	0.30268	-0.405241	0.0603223	0.305287	0.11164	0.334634	0.0776469	-0.115756	0.32845	-0.290844	0.521439	-0.173889	0.0760207	0.434562	-0.164014	0.0498512	-7.91824e-05	0.337413	0.309643	0.587238	-0.337265
SLC30A9	ENSG00000014824	grey	-0.395271	0.340603	0.216257	0.566633	0.287013	-0.00690497	0.0650329	0.491219	0.666217	0.460011	-0.0327014	0.453864	0.678884	0.441285	-0.243275	0.437989	0.499145	0.50664	0.139479	-0.245607	0.150206	-0.346636
MTMR11	ENSG00000014914	grey	-0.329458	0.601634	-0.440461	0.336909	0.616294	0.181991	0.518467	0.445488	0.159907	0.535047	-0.315183	0.58343	-0.00208242	0.492225	0.385039	0.225608	0.432914	0.0336017	0.523984	0.262234	0.528781	-0.61357
COX15	ENSG00000014919	turquoise	-0.0136109	-0.0938087	-0.300507	0.0416716	0.104755	-0.0385204	0.13755	-0.171902	-0.0631841	0.125696	-0.153108	-0.0554503	-0.172161	-0.180611	0.374555	-0.168183	0.0162516	0.0186406	0.0816389	0.24489	0.253876	-0.0253621
CCDC88C	ENSG00000015133	grey	-0.495591	0.575296	-0.380362	0.552301	0.663408	-0.0151805	0.536321	0.649772	0.409021	0.532608	-0.310269	0.160289	0.108044	0.683174	0.34314	0.505964	0.68404	0.158931	0.351088	0.113331	0.336442	-0.612376
YAF2	ENSG00000015153	turquoise	-0.141527	-0.178255	-0.119222	-0.0518141	-0.0106274	-0.309584	-0.0442485	-0.212434	-0.107433	0.116931	-0.316663	-0.0429075	-0.0714183	-0.139222	-0.0301168	-0.491406	-0.222128	0.148533	-0.319953	-0.215508	0.336252	0.237447
ZMYND11	ENSG00000015171	red	-0.479504	0.587024	0.0630443	0.645038	0.503931	0.250421	0.205498	0.714902	0.618577	0.545085	-0.101221	0.38106	0.478812	0.656803	-0.0323128	0.737997	0.755035	0.258946	0.439436	-0.0171773	0.137234	-0.620814
WAS	ENSG00000015285	grey	-0.331646	0.0961077	-0.109141	0.246266	0.19746	-0.310502	0.12248	0.209286	0.204769	0.246085	-0.241669	0.0167236	0.105167	0.288048	-0.0827287	-0.0895344	0.141737	0.258097	-0.215577	-0.321922	0.265413	-0.0647365
BID	ENSG00000015475	black	0.815793	-0.170406	0.00551946	-0.767599	-0.466404	0.329844	0.0261785	-0.493923	-0.76053	-0.648422	0.562558	0.0585402	-0.535342	-0.494489	0.324969	-0.340158	-0.623	-0.638175	0.184912	0.546522	-0.397553	0.250394
NPC1L1	ENSG00000015520	grey	-0.0550205	0.210027	-0.268762	0.0782309	0.231231	0.0799978	0.267211	0.156913	-0.0162327	0.132094	-0.0808258	0.168064	-0.0982818	0.209154	0.241997	0.177487	0.180347	-0.0710137	0.264914	0.242797	0.082249	-0.287357
XYLT2	ENSG00000015532	grey	-0.400576	0.597979	-0.32695	0.503161	0.581678	0.153174	0.475509	0.675591	0.344686	0.550063	-0.244539	0.222376	0.0928927	0.659275	0.352697	0.611347	0.680132	0.0445428	0.461274	0.258077	0.353225	-0.678499
STMN4	ENSG00000015592	turquoise	-0.0180279	0.235431	-0.227804	0.0179574	0.142676	-0.0102658	0.165756	0.0290309	-0.00454022	0.154519	-0.15517	0.630102	0.0289544	0.0927424	0.031583	-0.165899	-0.0338661	0.112891	0.182722	0.0536319	0.349704	-0.278074
NUDCD3	ENSG00000015676	blue	-0.264821	0.847021	-0.19475	0.355255	0.683039	0.492118	0.646252	0.765471	0.156762	0.465579	-0.0499929	0.469336	-0.0766286	0.723772	0.403014	0.597636	0.620708	-0.2213	0.701374	0.323421	0.265219	-0.770061
ISL1	ENSG00000016082	grey	-0.349958	0.130197	0.00484033	0.446401	0.1976	-0.0696221	-0.0286573	0.257235	0.425325	0.428682	-0.173963	0.178912	0.405894	0.135471	0.0552036	0.243558	0.385677	0.421952	0.101115	-0.0598964	0.291416	-0.189229
CHDH	ENSG00000016391	grey	-0.0276549	0.0230781	-0.291111	-0.0148605	0.106473	-0.0450871	0.098522	-0.0690503	-0.107688	0.0480407	-0.22586	0.0137369	-0.155711	-0.0368833	0.203614	-0.0746128	-0.000345758	-0.0170773	0.0920639	0.181554	0.140123	-0.0525027
IL20RA	ENSG00000016402	grey	-0.307493	-0.145802	-0.296894	0.198301	0.171615	-0.325783	0.0391538	-0.00806199	0.140584	0.180853	-0.43702	-0.370736	-0.031841	0.0885165	0.111364	0.00205235	0.15972	0.198199	-0.168474	-0.0413652	0.247068	0.0366792
GLT8D1	ENSG00000016864	grey	0.145269	-0.248561	0.365485	-0.164924	-0.394603	-0.030842	-0.422888	-0.150858	-0.0498389	-0.275359	0.152528	-0.18423	0.0947427	-0.217676	-0.426286	0.000393122	-0.224651	0.0213584	-0.271832	-0.217957	-0.29075	0.259332
ATP2C1	ENSG00000017260	grey	-0.454166	0.432491	0.0558277	0.586388	0.480811	0.282438	0.126749	0.517161	0.507547	0.593697	-0.151472	0.28784	0.366799	0.34305	0.139897	0.491573	0.630273	0.214259	0.405462	0.0766048	0.268928	-0.470139
IGF1	ENSG00000017427	grey	-0.0272442	0.0943496	0.272136	0.143404	-0.0184232	0.119251	-0.156301	0.211204	0.226707	0.0926117	0.158288	0.145579	0.291878	0.079711	-0.235851	0.235089	0.136008	0.119627	0.0523506	-0.0891248	-0.0631965	-0.0813385
SLC38A5	ENSG00000017483	grey	-0.208684	0.0589961	-0.100663	0.219695	0.119841	-0.224991	-0.0277251	0.114929	0.204073	0.252065	-0.191727	0.136	0.154571	0.0331559	-0.0209159	-0.00480896	0.151184	0.234047	-0.0897881	-0.152106	0.259439	-0.0815956
RALBP1	ENSG00000017797	grey	-0.187926	0.481783	-0.0137006	0.256815	0.373635	0.319011	0.26425	0.426593	0.202365	0.236578	-0.0119188	0.223371	0.0811924	0.451625	0.11923	0.397471	0.386854	-0.0698503	0.469381	0.183812	0.0107524	-0.425893
RUFY3	ENSG00000018189	grey	-0.649012	0.185161	0.125704	0.677867	0.349172	-0.220165	-0.0257986	0.447256	0.697842	0.53602	-0.290337	-0.0199732	0.598896	0.418206	-0.27879	0.304705	0.554496	0.579427	-0.140532	-0.517181	0.18088	-0.208088
CNTN1	ENSG00000018236	turquoise	-0.396438	-0.0207136	-0.117992	0.404072	0.220894	-0.30985	-0.0390439	0.0776724	0.412165	0.421715	-0.331674	0.228955	0.342342	0.0419835	-0.0750816	-0.0849288	0.203568	0.502614	-0.136663	-0.270031	0.413938	-0.0718779
SLC11A1	ENSG00000018280	grey	0.0659382	0.0574278	-0.14963	-0.05098	-0.0253995	0.0789083	-0.0465488	0.00685782	-0.060643	-0.070087	0.00323609	0.110297	-0.0858717	0.0270726	0.0253856	0.104512	0.0332522	-0.107097	0.134965	0.166297	-0.100388	-0.134293
WWTR1	ENSG00000018408	black	0.935463	-0.321947	0.233046	-0.882546	-0.676834	0.353062	-0.111746	-0.631815	-0.778986	-0.845969	0.749208	-0.105959	-0.44742	-0.627633	0.153632	-0.35925	-0.762307	-0.650446	0.0917301	0.453249	-0.651334	0.455946
AGPS	ENSG00000018510	grey	-0.0465861	-0.155041	-0.0233082	0.0481795	-0.134713	-0.268258	-0.0489882	-0.125155	0.110829	0.0158118	-0.00010665	-0.0714226	0.2103	-0.174382	0.0256535	-0.0858494	-0.0580727	0.252489	-0.161504	-0.100236	0.0448417	0.0935123
CXorf56	ENSG00000018610	grey	-0.0588828	-0.125612	0.0743348	0.0902126	-0.0987421	-0.103898	-0.16346	-0.101756	0.185307	0.0744905	-0.012436	0.128798	0.299692	-0.131817	-0.0743399	0.0403785	0.00709161	0.210441	-0.0478085	-0.08876	0.0316772	0.0617161
ATP1A2	ENSG00000018625	cyan	-0.89986	0.241006	-0.180819	0.876368	0.670679	-0.318223	0.0249352	0.555119	0.755655	0.845134	-0.754652	0.0636544	0.429591	0.563967	-0.212956	0.291905	0.726558	0.668456	-0.118504	-0.43738	0.661284	-0.378096
TTC27	ENSG00000018699	grey	0.217322	0.307017	0.164796	-0.0526324	0.0309562	0.52141	0.0831735	0.223162	-0.0664763	-0.0486581	0.381704	0.333441	-0.0294429	0.0806757	0.124424	0.352586	0.134151	-0.31591	0.470254	0.373233	-0.209209	-0.293483
ZNF582	ENSG00000018869	brown	0.0158951	-0.0296677	0.532063	0.103546	-0.170818	0.242091	-0.284707	0.0594088	0.273329	-0.0388524	0.295337	0.0438996	0.456855	-0.0374545	-0.372744	0.242864	0.0730251	0.164822	0.0460072	-0.151652	-0.362373	0.0739417
VSIG2	ENSG00000019102	grey	-0.39624	-0.0511048	-0.0932029	0.402659	0.0825195	-0.447171	-0.136254	0.0870303	0.484831	0.289255	-0.358043	-0.0782279	0.414561	0.0666089	-0.172044	0.046901	0.249924	0.517596	-0.218213	-0.306138	0.230589	-0.0380611
PHLDB1	ENSG00000019144	red	-0.596503	0.625078	-0.0135541	0.79554	0.692998	0.215806	0.253672	0.827508	0.693897	0.719872	-0.216621	0.33661	0.410641	0.741427	0.019626	0.783885	0.906306	0.288753	0.442772	0.0175013	0.303136	-0.721213
MARCO	ENSG00000019169	grey	0.225866	-0.301689	-0.03077	-0.176466	-0.266268	-0.296075	-0.161697	-0.290298	-0.0758676	-0.240867	0.100226	-0.125124	-0.00722963	-0.279066	-0.110682	-0.255204	-0.253866	0.100761	-0.257848	-0.0673044	-0.107025	0.277358
CYP24A1	ENSG00000019186	grey	0.0828463	-0.277444	-0.355332	-0.328435	-0.210325	-0.316428	0.00469653	-0.403343	-0.323064	-0.198704	-0.22359	0.00962802	-0.287794	-0.345671	0.179127	-0.455726	-0.410677	-0.0608853	-0.228654	0.00150576	0.156969	0.254597
PRDM11	ENSG00000019485	yellow	0.267002	-0.526746	0.314095	-0.351251	-0.492365	-0.130077	-0.280362	-0.367708	-0.206783	-0.477948	0.256902	-0.714448	-0.0875693	-0.35381	-0.12776	-0.08017	-0.350791	-0.157693	-0.390051	-0.0955175	-0.492853	0.589193
SYT13	ENSG00000019505	grey	-0.141667	0.290282	-0.363237	0.058646	0.24092	-0.129455	0.422895	0.260655	-0.0313286	0.185137	-0.176106	0.0121884	-0.136868	0.221482	0.445527	0.0800549	0.146349	-0.0716123	0.11343	0.130542	0.281981	-0.254811
SNAI2	ENSG00000019549	grey	-0.209838	0.0607647	0.367672	0.264381	0.0180957	-0.0551484	-0.197602	0.326048	0.33759	0.165515	0.0433062	-0.0723123	0.305887	0.249827	-0.439956	0.283071	0.226367	0.155805	-0.196219	-0.361423	-0.0660414	-0.0325126
CD74	ENSG00000019582	brown	0.254424	-0.106345	0.456952	-0.184714	-0.367424	0.160649	-0.233232	0.00938326	0.00674937	-0.357733	0.511349	-0.214106	0.159935	-0.090969	-0.260709	0.320554	-0.0919663	-0.164087	-0.07267	-0.0781741	-0.569541	0.131093
HGF	ENSG00000019991	grey	0.246762	-0.0339581	0.00192313	-0.219681	-0.264645	-0.145667	-0.0679118	-0.220886	-0.0973326	-0.15735	0.182556	0.406017	0.155341	-0.265926	-0.00555034	-0.330647	-0.331418	0.0839881	-0.0215961	-0.00742056	-0.0349732	0.0783548
ZRANB1	ENSG00000019995	grey	-0.227809	0.220834	0.151639	0.179824	0.0514592	-0.0210373	0.057711	0.296319	0.294251	0.0835853	-0.024972	0.0346772	0.343438	0.319237	-0.220972	0.287477	0.172192	0.185583	-0.000692008	-0.262847	-0.0963236	-0.215737
NCDN	ENSG00000020129	grey	0.138753	0.350467	-0.134666	-0.102718	0.272018	0.458853	0.418077	0.183001	-0.252868	0.00961131	0.0766727	0.0267858	-0.362003	0.296721	0.414108	0.258939	0.13277	-0.443826	0.527587	0.580169	0.0401765	-0.284515
ADGRA2	ENSG00000020181	grey	0.0499417	0.150132	-0.231861	-0.061558	0.0749191	-0.0697468	0.303238	0.0744354	-0.0744599	-0.0284476	-0.0221774	0.0388422	-0.105834	0.143666	0.23535	0.00656192	0.0108821	-0.0642741	0.115401	0.135128	0.0645261	-0.135437
ZFP64	ENSG00000020256	grey	-0.277609	0.539333	-0.0227795	0.396638	0.475488	0.373149	0.249105	0.540322	0.298859	0.45161	-0.0483392	0.423392	0.16575	0.516699	0.113325	0.48594	0.526111	0.0224277	0.514411	0.235314	0.261285	-0.55268
MNAT1	ENSG00000020426	grey	-0.0134989	0.244012	0.208071	0.153555	0.104283	0.465033	0.0332972	0.194393	0.172892	0.138942	0.156894	0.270962	0.239439	0.179328	0.0596509	0.366252	0.26742	-0.0413949	0.429242	0.214933	-0.129922	-0.233733
SAMD4A	ENSG00000020577	grey	0.692294	-0.066962	0.0303122	-0.560925	-0.406736	0.245093	0.121679	-0.261599	-0.473667	-0.579484	0.557485	-0.0960145	-0.31499	-0.28303	0.339487	0.031222	-0.36383	-0.490853	0.248343	0.529618	-0.450472	0.130466
MRE11	ENSG00000020922	turquoise	-0.698413	0.257224	-0.206082	0.592142	0.46367	-0.318218	0.0587939	0.431839	0.502454	0.707315	-0.662835	0.296466	0.344057	0.42799	-0.18016	0.0781394	0.428033	0.539222	-0.133203	-0.396891	0.701634	-0.314111
PLEKHB1	ENSG00000021300	cyan	-0.658083	0.401898	0.0486466	0.861257	0.633995	-0.00377265	0.111291	0.660217	0.797301	0.752582	-0.303493	0.279823	0.543618	0.602079	-0.158502	0.527691	0.80437	0.554737	0.181363	-0.209615	0.387307	-0.508343
SLC7A9	ENSG00000021488	grey	-0.0171281	0.0473485	-0.104139	0.0253815	0.102247	-0.0166864	0.128725	0.0551709	0.0076976	0.00219808	-0.020098	-0.0416581	-0.0695574	0.151188	0.0304366	0.0676209	0.0551912	-0.0763879	0.0539337	0.0513212	-0.0186425	-0.113073
SPAST	ENSG00000021574	brown	-0.133585	-0.428719	0.562443	0.128488	-0.238053	-0.158629	-0.499452	-0.115923	0.228424	-0.0179661	0.0344768	-0.486951	0.2787	-0.143911	-0.530579	-0.00666413	-0.0326907	0.246874	-0.489719	-0.456737	-0.196314	0.490955
NRXN3	ENSG00000021645	brown	0.157991	0.156627	0.460003	0.0484131	-0.0475416	0.520002	-0.09325	0.26484	0.126919	-0.118147	0.466286	-0.174224	0.155779	0.205887	-0.145801	0.597962	0.256658	-0.236701	0.316426	0.216041	-0.483174	-0.12578
OSBPL5	ENSG00000021762	green	0.432748	0.327301	0.355134	-0.117711	-0.0174597	0.7612	0.0874884	0.210778	-0.0799694	-0.204535	0.678963	0.270932	0.0255968	0.142051	0.0811429	0.554464	0.161726	-0.399829	0.645921	0.5274	-0.496821	-0.301485
AQR	ENSG00000021776	grey	-0.0819912	-0.110091	0.313537	0.286703	-0.0820503	0.0689252	-0.383839	0.119254	0.358337	0.180866	0.122881	0.0374407	0.414084	-0.0650122	-0.191293	0.327135	0.269841	0.239167	0.00458995	-0.0343692	-0.116499	0.0160513
CPS1	ENSG00000021826	grey	-0.229346	0.191741	-0.274931	0.251197	0.25011	-0.052714	0.127448	0.16529	0.176358	0.314995	-0.273212	0.214337	0.0873961	0.133344	0.215695	0.14542	0.267984	0.154172	0.1916	0.166191	0.32483	-0.286587
C8B	ENSG00000021852	grey	-0.255997	0.257742	-0.0691011	0.282602	0.186398	0.0377503	0.116986	0.268381	0.295568	0.285543	-0.122303	0.308445	0.266461	0.222975	0.0837371	0.263273	0.30838	0.188595	0.198385	-0.0444256	0.16674	-0.301036
FHL1	ENSG00000022267	turquoise	-0.45195	0.158948	-0.208808	0.468833	0.373277	-0.381068	0.0915666	0.328805	0.395495	0.514109	-0.435449	0.151373	0.19363	0.248997	-0.0324099	0.0190801	0.338291	0.449557	-0.146961	-0.246943	0.583416	-0.226774
RTFDC1	ENSG00000022277	blue	-0.279361	0.865708	-0.0583518	0.4395	0.64303	0.542208	0.574254	0.82832	0.288593	0.460363	0.0661638	0.441984	0.0861042	0.772995	0.307364	0.744094	0.713895	-0.162495	0.711301	0.291185	0.12245	-0.814405
GABRA1	ENSG00000022355	grey	-0.249307	0.176942	-0.1675	0.250905	0.130085	-0.251713	0.15465	0.263228	0.250106	0.257853	-0.182913	0.11026	0.164925	0.208184	0.0185352	0.112951	0.221986	0.200765	-0.0796836	-0.1739	0.211567	-0.223167
SLC45A4	ENSG00000022567	grey	0.0754362	0.449485	-0.18631	0.00131875	0.273382	0.320793	0.446796	0.375465	-0.105366	0.0248282	0.19578	0.0561626	-0.240563	0.388976	0.408105	0.385334	0.261213	-0.369686	0.426599	0.437449	-0.0180097	-0.426647
RNF10	ENSG00000022840	grey	-0.355198	0.62727	-0.304886	0.402213	0.595228	0.12465	0.532954	0.64016	0.224509	0.474665	-0.157816	0.235334	-0.0249312	0.638278	0.363947	0.398726	0.567367	-0.0642247	0.385661	0.174706	0.310575	-0.603112
ZNF839	ENSG00000022976	grey	-0.0308744	0.156129	-0.467318	0.0717821	0.27967	-0.00405487	0.374378	0.140857	-0.085063	0.0933529	-0.105192	-0.130065	-0.317622	0.112908	0.565743	0.164738	0.228925	-0.150343	0.249111	0.400195	0.172722	-0.247712
ZDHHC6	ENSG00000023041	brown	0.412747	-0.237019	0.495095	-0.257736	-0.350557	0.316621	-0.292504	-0.240097	-0.197858	-0.258673	0.473875	-0.090876	0.00878557	-0.338012	-0.184661	-0.0998857	-0.294852	-0.158874	-0.0277562	0.0785058	-0.303199	0.28085
GRAMD1B	ENSG00000023171	turquoise	-0.699325	0.484194	-0.506642	0.584582	0.797068	-0.114754	0.456612	0.495349	0.309246	0.782096	-0.730247	0.249996	-0.0196565	0.586163	0.297564	0.124466	0.575073	0.236366	0.213761	-0.0112203	0.77679	-0.52055
RNH1	ENSG00000023191	salmon	0.0533967	0.700753	-0.0846132	0.18978	0.464157	0.673679	0.51926	0.569307	0.0672737	0.223792	0.259651	0.414656	-0.0433601	0.542373	0.453263	0.638016	0.50748	-0.30944	0.836064	0.622414	-0.00388931	-0.682131
NDUFS1	ENSG00000023228	grey	-0.395044	0.0942916	0.223425	0.440481	0.192994	0.0160812	-0.140369	0.158031	0.490238	0.48405	-0.230396	0.416815	0.574018	0.0976133	-0.209927	0.0263829	0.247052	0.503977	0.0450062	-0.284679	0.330409	-0.091983
RB1CC1	ENSG00000023287	yellow	0.310166	-0.66507	0.779446	-0.255657	-0.693812	-0.0576716	-0.733975	-0.452012	0.0322246	-0.493986	0.427196	-0.516972	0.340649	-0.523995	-0.667432	-0.163773	-0.420293	0.143121	-0.535697	-0.435239	-0.664036	0.748373
ERP44	ENSG00000023318	grey	0.325724	0.206399	0.413472	-0.177351	-0.0522591	0.557306	0.0386271	0.108672	-0.185268	-0.127498	0.418865	0.160014	-0.0592446	0.0434812	-0.0249052	0.180502	-0.0451537	-0.302476	0.331652	0.269199	-0.258243	-0.0223017
ALAS1	ENSG00000023330	grey	0.593321	0.238181	0.0861073	-0.476061	-0.0824582	0.724136	0.315674	-0.052446	-0.552556	-0.408635	0.582267	0.0138404	-0.493746	-0.0185981	0.467557	0.19142	-0.155055	-0.771622	0.598398	0.726211	-0.400045	-0.105031
BIRC3	ENSG00000023445	black	0.94301	-0.331708	0.26317	-0.834622	-0.710658	0.295079	-0.192063	-0.577862	-0.693183	-0.842919	0.77739	-0.0510384	-0.351765	-0.603848	0.0321287	-0.307895	-0.730086	-0.558244	0.0414105	0.381949	-0.662546	0.41224
AKAP11	ENSG00000023516	yellow	-0.0178016	-0.651906	0.499387	0.0112771	-0.498147	-0.484191	-0.661411	-0.349208	0.232741	-0.150648	0.034021	-0.398282	0.404428	-0.454173	-0.624137	-0.308592	-0.292421	0.462125	-0.74544	-0.624432	-0.168152	0.694675
GLRX2	ENSG00000023572	grey	-0.15706	0.196184	0.293338	0.348804	0.12438	0.151288	-0.00368451	0.317164	0.415203	0.252223	0.198193	0.226643	0.452771	0.151001	-0.048951	0.357487	0.353736	0.222123	0.181757	-0.0767773	-0.103556	-0.173287
DERA	ENSG00000023697	grey	-0.444785	0.27754	-0.0274633	0.627302	0.380795	-0.107484	-0.0378315	0.497805	0.598717	0.53997	-0.252363	0.246448	0.428369	0.373332	-0.198337	0.380456	0.57195	0.463764	0.0487546	-0.221677	0.34888	-0.450961
STRAP	ENSG00000023734	grey	0.23063	0.156061	-0.335067	-0.308258	0.11256	0.269104	0.451457	-0.0587966	-0.508195	-0.202212	0.0481326	-0.231065	-0.6329	0.0437857	0.592343	-0.0699715	-0.0941929	-0.53801	0.29202	0.471912	-0.0640349	-0.0882817
ABCC2	ENSG00000023839	grey	0.0274402	0.0672269	-0.218919	-0.0986784	0.0630844	-0.0526773	0.190898	-0.123048	-0.1851	0.0697542	-0.13153	0.181782	-0.0966107	-0.0438105	0.259279	-0.268223	-0.114861	-0.0362911	0.0899191	0.153386	0.185517	0.00696469
DEF6	ENSG00000023892	grey	0.211228	-0.183247	-0.126054	-0.136719	-0.0323274	0.103364	-0.0603369	-0.291576	-0.224684	-0.025154	-0.0386871	-0.0425415	-0.252638	-0.35388	0.300987	-0.199089	-0.134893	-0.110952	0.125012	0.41062	0.172381	0.144313
PLEKHO1	ENSG00000023902	darkred	-0.398136	0.601602	-0.313163	0.4868	0.752403	0.14123	0.535389	0.634545	0.253499	0.523623	-0.250104	0.221355	-0.0834291	0.664071	0.317643	0.348115	0.602093	0.0304973	0.386995	0.15331	0.406466	-0.58567
GCLM	ENSG00000023909	black	0.809671	-0.380621	0.387184	-0.810698	-0.689177	0.312504	-0.162448	-0.572649	-0.661091	-0.855084	0.70268	-0.335149	-0.347092	-0.545404	0.0234435	-0.2525	-0.703022	-0.558659	-0.0158061	0.287924	-0.726942	0.564382
UBR2	ENSG00000024048	grey	-0.135576	0.308132	0.367152	0.334442	0.17108	0.447021	-0.0475312	0.41919	0.357149	0.296363	0.19649	0.175593	0.411328	0.260709	-0.0277622	0.548862	0.443059	0.0668328	0.372396	0.10678	-0.0781145	-0.283154
EHD2	ENSG00000024422	grey	0.732549	0.0626892	0.108698	-0.553334	-0.206593	0.662972	0.169832	-0.206935	-0.59933	-0.487276	0.640551	0.0177137	-0.471856	-0.175271	0.346426	0.0738243	-0.280036	-0.714346	0.493865	0.716387	-0.473789	0.00795423
DEPDC1	ENSG00000024526	turquoise	-0.619185	0.108841	-0.526392	0.457958	0.466272	-0.483963	0.179497	0.0810471	0.298034	0.626945	-0.777922	0.365189	0.131872	0.153805	0.119307	-0.369803	0.211739	0.560506	-0.162429	-0.288903	0.85505	-0.189601
CCDC28A	ENSG00000024862	brown	-0.0863442	0.0507039	0.492649	0.212947	-0.0391823	0.176787	-0.221589	0.248951	0.325903	-0.0174936	0.226028	-0.281944	0.351448	0.163178	-0.362553	0.440707	0.265181	0.102229	-0.0304107	-0.194984	-0.366449	0.0115131
RRAGD	ENSG00000025039	grey	-0.202123	0.0600913	0.324706	0.392924	0.065212	0.0509951	-0.168132	0.23693	0.512319	0.17496	0.10216	0.0942247	0.517984	0.180716	-0.299041	0.344568	0.318307	0.369305	0.0500082	-0.211933	-0.12309	-0.115901
HSF2	ENSG00000025156	magenta	-0.42019	0.0031155	0.210392	0.512343	0.144731	-0.244411	-0.213938	0.164884	0.639605	0.445205	-0.182489	0.353578	0.725385	0.106515	-0.371615	0.0583601	0.269364	0.684781	-0.180171	-0.46977	0.249397	-0.0562981
PHF20	ENSG00000025293	turquoise	-0.318892	0.570903	-0.486828	0.190048	0.44977	-0.0494155	0.565702	0.35256	0.0707405	0.406964	-0.318188	0.570704	-0.0192088	0.428982	0.357673	0.00805169	0.217753	0.0303591	0.305884	0.0651785	0.542781	-0.584928
HSD17B6	ENSG00000025423	turquoise	0.0996739	0.0531006	-0.00643739	-0.118315	-0.0525823	0.133522	0.0978957	0.0215223	-0.087157	-0.100444	0.119835	-0.0723931	-0.0328749	-0.022449	0.156202	0.0550956	-0.0444174	-0.135135	0.0922639	0.0852691	-0.124844	-0.0266849
NR1H3	ENSG00000025434	grey	-0.0889869	0.11849	-0.193441	0.0966886	0.204127	0.100422	0.0449518	0.0877048	0.0472976	0.154409	-0.217132	0.232948	-0.00376132	0.128814	0.0833962	0.0937629	0.125307	0.0274594	0.205521	0.129111	0.14043	-0.218889
TYMP	ENSG00000025708	grey	-0.131486	-0.186776	0.128065	0.0997919	-0.0416918	-0.0997705	-0.186728	-0.0784492	0.141475	0.0282745	-0.0840891	-0.206347	0.122081	-0.0588327	-0.230956	-0.0312551	0.0178195	0.164761	-0.188137	-0.182951	-0.00131964	0.166708
NCAPH2	ENSG00000025770	midnightblue	-0.601645	0.741319	-0.317905	0.597636	0.811758	0.152931	0.579295	0.773749	0.357737	0.762715	-0.442697	0.455291	0.0548512	0.769612	0.309423	0.421521	0.69879	0.107067	0.431938	0.0727862	0.643521	-0.697075
TOMM34	ENSG00000025772	purple	-0.213741	0.6044	0.0382045	0.419075	0.504709	0.531658	0.320695	0.631316	0.299221	0.431489	0.0757833	0.383086	0.148087	0.521803	0.253918	0.696951	0.63133	-0.0588291	0.648355	0.359723	0.118305	-0.616375
SEC63	ENSG00000025796	grey	-0.473115	0.0366407	-0.165485	0.48915	0.199693	-0.39337	-0.0561891	0.177756	0.501876	0.436091	-0.327007	0.102092	0.440798	0.121918	-0.0547013	0.0620766	0.346531	0.530755	-0.16469	-0.309332	0.293495	-0.160344
KPNA6	ENSG00000025800	pink	-0.0430107	0.288483	-0.526041	-0.00713836	0.238915	-0.0374852	0.487253	0.106074	-0.0984272	0.0605744	-0.134961	0.0272979	-0.22942	0.151921	0.617368	0.0738693	0.144023	-0.154538	0.309955	0.374196	0.181405	-0.342203
VIM	ENSG00000026025	black	0.778294	-0.150263	0.226196	-0.598869	-0.460716	0.374442	-0.132878	-0.300393	-0.56648	-0.617093	0.620924	-0.0561095	-0.429082	-0.370408	0.0472267	-0.0649775	-0.427399	-0.576758	0.138456	0.431765	-0.500692	0.222928
FAS	ENSG00000026103	lightgreen	0.764348	-0.229818	0.386086	-0.54856	-0.605913	0.313694	-0.248871	-0.314559	-0.359684	-0.676897	0.776954	0.00547548	-0.0778789	-0.405241	-0.110659	0.0286956	-0.430752	-0.362528	0.0824596	0.284043	-0.676992	0.280193
CD44	ENSG00000026508	black	0.945639	-0.132831	0.185461	-0.874479	-0.57421	0.492278	0.0389335	-0.491049	-0.805769	-0.806987	0.78344	0.0554041	-0.496304	-0.475682	0.215857	-0.264833	-0.688677	-0.737112	0.248645	0.522045	-0.617662	0.280399
KCNG1	ENSG00000026559	pink	-0.0229416	0.161111	-0.623619	-0.13069	0.199833	-0.12706	0.411198	-0.0934306	-0.267629	0.0968105	-0.344471	0.163243	-0.335695	-0.0256828	0.584565	-0.250164	-0.0817738	-0.13659	0.200969	0.348733	0.402998	-0.185103
AGPAT4	ENSG00000026652	turquoise	-0.362041	0.480576	-0.635299	0.314228	0.638177	0.0125519	0.498852	0.332023	0.07017	0.534845	-0.534676	0.492064	-0.183578	0.413575	0.451113	0.0400508	0.366816	0.0483659	0.37989	0.267893	0.71341	-0.573075
SLAMF7	ENSG00000026751	grey	0.464565	-0.195526	0.22942	-0.454876	-0.413309	0.100684	-0.0806545	-0.212932	-0.371376	-0.526992	0.388988	-0.344902	-0.27774	-0.190973	-0.0570508	0.0255744	-0.330455	-0.399448	-0.0681606	0.160455	-0.463662	0.278752
MIPEP	ENSG00000027001	grey	0.247529	0.315723	-0.0765875	-0.101697	0.0889426	0.440953	0.268949	0.0952835	-0.170343	0.044259	0.220246	0.52653	-0.103884	0.0380935	0.323342	0.168763	0.0464311	-0.254495	0.517922	0.480509	0.0196896	-0.320169
PRKCH	ENSG00000027075	grey	-0.0385231	-0.0126257	0.115583	0.136803	-0.0659621	-0.0162517	-0.123261	-0.0154586	0.191538	0.0592991	0.048616	-0.00107207	0.271251	-0.0609952	0.00638587	0.0841519	0.0991331	0.177996	0.0537095	0.0263665	-0.0176221	-0.0143541
INSRR	ENSG00000027644	grey	0.00167493	0.167186	-0.084925	0.111584	0.0116445	0.0306628	0.0861627	0.156524	0.167455	0.0894601	0.120989	0.210645	0.206005	0.0625372	0.113243	0.188131	0.157807	0.0882301	0.14283	0.0810775	0.0322882	-0.270369
IFNGR1	ENSG00000027697	grey	0.346843	0.26003	0.115274	-0.11727	0.0350382	0.530672	0.159669	0.162578	-0.149832	-0.131809	0.455487	0.161789	-0.11983	0.115474	0.235149	0.389866	0.126051	-0.373508	0.509542	0.523826	-0.26406	-0.289202
B4GALT7	ENSG00000027847	grey	-0.08228	0.436195	0.0327003	0.194579	0.3512	0.360248	0.243666	0.369466	0.147167	0.198708	0.0559067	0.421622	0.0601376	0.385891	0.0050626	0.340845	0.30639	-0.038902	0.410564	0.168544	0.0532384	-0.38729
SH2D2A	ENSG00000027869	grey	0.0056914	-0.0922446	-0.029042	-0.0510369	-0.0253843	-0.00708699	-0.0572879	-0.101425	-0.0370243	-0.0309204	-0.0258459	-0.0604675	-0.0272985	-0.0417518	-0.0283679	0.0587102	-0.0245521	-0.0484677	-0.00166191	0.0692362	-0.032559	0.00336885
VRK2	ENSG00000028116	grey	0.369054	-0.0526414	0.419958	-0.273381	-0.285809	0.406834	-0.185268	-0.154405	-0.243164	-0.26392	0.395225	0.0711317	-0.0629448	-0.155647	-0.210862	0.00206443	-0.23705	-0.247879	0.118256	0.128037	-0.335881	0.137817
TNFRSF1B	ENSG00000028137	grey	0.387618	0.0434621	0.223523	-0.311803	-0.201185	0.334034	0.16798	-0.0657291	-0.257612	-0.279723	0.420957	-0.147924	-0.129197	-0.0369093	0.174914	0.129267	-0.145148	-0.39143	0.227935	0.336701	-0.342375	0.0663866
VEZT	ENSG00000028203	magenta	-0.444828	0.110396	0.448887	0.622555	0.137901	-0.0440688	-0.257658	0.414211	0.783617	0.464702	-0.00481975	0.210511	0.834318	0.266025	-0.438556	0.459847	0.482749	0.610814	-0.0422005	-0.399963	0.072348	-0.180423
POU2F2	ENSG00000028277	grey	0.208313	-0.391881	0.28118	-0.231714	-0.291616	0.00495935	-0.26008	-0.257625	-0.169306	-0.334342	0.162783	-0.49386	-0.154318	-0.229877	-0.186541	-0.0195272	-0.217731	-0.184395	-0.234128	-0.0305031	-0.405434	0.431594
BRD9	ENSG00000028310	grey	-0.417982	0.564161	-0.0880361	0.463358	0.399755	-0.00154012	0.311257	0.647849	0.468627	0.408651	-0.082488	0.402857	0.36653	0.627076	-0.0682017	0.440683	0.52096	0.220072	0.200944	-0.214189	0.138722	-0.5745
SNX1	ENSG00000028528	grey	-0.413437	0.722141	-0.0889942	0.546546	0.62718	0.405561	0.397709	0.720372	0.420107	0.604384	-0.125957	0.46098	0.245594	0.662495	0.244353	0.600969	0.707425	0.0603638	0.605804	0.213475	0.324369	-0.717459
TBPL1	ENSG00000028839	brown	0.420614	-0.118571	0.635844	-0.266118	-0.439558	0.35111	-0.346703	-0.117793	-0.076994	-0.37561	0.588067	0.0274359	0.183803	-0.206979	-0.376394	0.161972	-0.203335	-0.194717	0.0650915	0.0191603	-0.597403	0.194545
ARNTL2	ENSG00000029153	black	0.791381	-0.34523	0.408131	-0.765884	-0.734758	0.319511	-0.262727	-0.538893	-0.545437	-0.807252	0.734337	-0.171576	-0.175741	-0.563673	-0.0768071	-0.152131	-0.659836	-0.523745	0.00923266	0.246094	-0.749811	0.42788
BCLAF1	ENSG00000029363	yellow	0.302276	-0.633537	0.157049	-0.509344	-0.551027	-0.202652	-0.342224	-0.658947	-0.417371	-0.54471	0.0812613	-0.592631	-0.254027	-0.603666	-0.137734	-0.517756	-0.610926	-0.155572	-0.480913	-0.188754	-0.376092	0.737771
SLC39A9	ENSG00000029364	green	0.0114232	0.534791	0.0476438	0.0807842	0.310311	0.604778	0.409353	0.361438	-0.0332018	0.204484	0.199434	0.414665	-0.0298757	0.329655	0.365792	0.378326	0.275235	-0.300658	0.653527	0.411856	0.00230488	-0.474038
ANK1	ENSG00000029534	grey	0.142355	0.0880519	0.174995	-0.0110363	-0.0681978	0.251386	-0.0350442	0.191581	0.0601238	-0.085443	0.253356	0.00356003	0.0839329	0.0990366	0.00196252	0.485788	0.156584	-0.174193	0.204484	0.206541	-0.282373	-0.131161
TFB1M	ENSG00000029639	grey	0.17497	0.189717	-0.0124962	0.0231057	-0.00790068	0.0315205	0.129766	0.133661	0.0453887	-0.0255629	0.248578	0.246743	0.0555061	0.0653964	0.0637121	0.0964771	0.0564813	0.0459398	0.156355	0.151815	0.0316184	-0.196564
RABEP1	ENSG00000029725	grey	-0.633145	0.302714	-0.276223	0.529793	0.450066	-0.139934	0.241059	0.39975	0.431001	0.56152	-0.469839	0.0585739	0.261443	0.39806	0.199281	0.272089	0.518508	0.323675	0.102586	-0.112778	0.418687	-0.334217
HMGB3	ENSG00000029993	grey	-0.567167	0.366447	-0.00341213	0.595962	0.457647	-0.0492649	0.131129	0.612662	0.531823	0.556133	-0.34682	0.0665817	0.304046	0.592608	-0.16479	0.438348	0.602202	0.312157	0.012268	-0.298563	0.321128	-0.441656
NUP160	ENSG00000030066	turquoise	-0.427232	0.132092	-0.237607	0.323403	0.185915	-0.451321	0.149105	0.184184	0.354405	0.385715	-0.406469	0.201429	0.344853	0.17364	0.00964339	-0.123946	0.154544	0.493303	-0.176136	-0.337689	0.488836	-0.133282
BAK1	ENSG00000030110	grey	0.139143	0.345418	-0.188743	-0.143125	0.137336	0.154358	0.341519	0.087832	-0.194045	-0.0118527	0.0879	0.503038	-0.146713	0.167775	0.171184	-0.0255559	-0.0490633	-0.21371	0.312346	0.189331	0.0384216	-0.290239
MUSK	ENSG00000030304	grey	0.0129425	0.256063	-0.332587	-0.0106381	0.102362	-0.157305	0.358833	0.164602	-0.0406867	-0.00285743	0.0202288	0.0836417	-0.080999	0.236141	0.265545	0.0967988	0.0975692	-0.072127	0.0769982	0.112707	0.0463893	-0.281246
IKZF2	ENSG00000030419	grey	-0.640289	0.130274	0.162771	0.705874	0.263856	-0.377318	-0.192375	0.425446	0.814258	0.5596	-0.314909	0.27561	0.757744	0.358737	-0.536083	0.274429	0.490831	0.759569	-0.246108	-0.648097	0.288587	-0.256248
GRN	ENSG00000030582	salmon	0.260687	0.569974	-0.109595	-0.0871354	0.38281	0.808988	0.540646	0.283762	-0.28933	0.022083	0.279429	0.292486	-0.382182	0.366945	0.545118	0.401352	0.252684	-0.567631	0.870907	0.805503	-0.0732411	-0.50194
FAM13B	ENSG00000031003	grey	-0.421173	-0.0667104	-0.29543	0.18292	0.125756	-0.374661	-0.0779163	-0.0658002	0.184336	0.223219	-0.486772	0.00414237	0.144754	-0.0252297	-0.0260806	-0.163923	0.0552407	0.282229	-0.180157	-0.282988	0.250848	-0.0583972
ARHGAP31	ENSG00000031081	turquoise	-0.503777	0.267713	-0.596711	0.473909	0.528415	-0.329702	0.341297	0.340216	0.297498	0.56775	-0.603902	0.165384	-0.0135249	0.329688	0.359975	0.0962581	0.442158	0.301028	0.0850752	0.0608093	0.70515	-0.423602
CENPQ	ENSG00000031691	turquoise	-0.42393	-0.012024	-0.343773	0.307919	0.32186	-0.415163	0.10397	-0.0461882	0.178935	0.499661	-0.626684	0.295123	0.09547	0.0364828	0.013819	-0.467889	0.0368643	0.501257	-0.223101	-0.261106	0.765717	-0.0145457
SARS	ENSG00000031698	blue	-0.327126	0.90194	-0.381723	0.416281	0.714032	0.41871	0.726802	0.750568	0.219924	0.543018	-0.124239	0.566297	0.00816436	0.732147	0.58245	0.592128	0.678553	-0.138466	0.788116	0.433887	0.363313	-0.902336
RANBP3	ENSG00000031823	blue	-0.363514	0.781179	-0.286284	0.448433	0.720538	0.411122	0.568214	0.673167	0.226104	0.572681	-0.226564	0.492185	0.00945449	0.688928	0.42342	0.535025	0.652904	-0.0593947	0.711799	0.381947	0.3908	-0.769375
ARID4A	ENSG00000032219	yellow	-0.0847145	-0.425291	0.10801	-0.130797	-0.268922	-0.323587	-0.315155	-0.226897	-0.0676215	-0.224678	-0.157226	-0.604285	-0.0756825	-0.16068	-0.314114	-0.139205	-0.196239	-0.010333	-0.532963	-0.396229	-0.250319	0.428186
EIPR1	ENSG00000032389	grey	-0.296628	0.50229	0.0558693	0.484957	0.404256	0.217154	0.138636	0.50754	0.44115	0.516356	-0.0127258	0.621152	0.404535	0.399255	-0.0354023	0.304864	0.467223	0.271495	0.363511	-0.00748904	0.319191	-0.530293
PNPLA6	ENSG00000032444	grey	0.0586447	0.571921	0.00402606	0.177365	0.383554	0.557054	0.469628	0.488946	0.0879836	0.115315	0.275129	0.188482	-0.0448317	0.480262	0.375083	0.608063	0.45922	-0.264191	0.684486	0.466326	-0.147177	-0.50886
IFT88	ENSG00000032742	brown	0.258196	-0.238129	0.400999	-0.178512	-0.455385	-0.0302802	-0.370533	-0.185514	0.0237328	-0.285	0.337328	0.00558998	0.269807	-0.303262	-0.386771	-0.044814	-0.243872	0.0680701	-0.241428	-0.25105	-0.381737	0.275682
ZCCHC8	ENSG00000033030	grey	-0.449849	0.483693	-0.191957	0.487756	0.445855	-0.085291	0.289195	0.465598	0.478047	0.545606	-0.30182	0.561133	0.436114	0.498707	0.0441831	0.239798	0.446913	0.405456	0.258936	-0.0965298	0.438715	-0.520561
CHPF2	ENSG00000033100	grey	0.0916859	0.601834	-0.315889	0.00621702	0.346035	0.459931	0.534333	0.336892	-0.0919517	0.0743065	0.139912	0.514386	-0.159492	0.36634	0.526285	0.388829	0.290229	-0.340293	0.744017	0.596023	-0.0198718	-0.560239
LRRC7	ENSG00000033122	turquoise	-0.439967	-0.154357	-0.327456	0.386712	0.175113	-0.568376	0.013373	-0.0423692	0.358373	0.425235	-0.576824	-0.0335844	0.261436	0.020522	0.0306311	-0.185831	0.169974	0.584262	-0.305872	-0.286281	0.539791	0.0244111
FUT8	ENSG00000033170	turquoise	-0.307991	-0.276468	-0.281009	0.0734391	0.144285	-0.319999	-0.10109	-0.260547	-0.0799938	0.248833	-0.664767	-0.195433	-0.218256	-0.166155	0.0310519	-0.468236	-0.121422	0.190237	-0.305699	-0.124451	0.569147	0.231968
UBA6	ENSG00000033178	yellow	-0.0543057	-0.582912	0.137986	0.0141217	-0.464101	-0.524226	-0.554511	-0.437017	0.245132	-0.108038	-0.0906189	-0.150541	0.451195	-0.535301	-0.313381	-0.295285	-0.241859	0.524475	-0.531748	-0.373664	-0.0417369	0.492452
ATP6V0A1	ENSG00000033627	blue	-0.302988	0.795332	-0.23928	0.447909	0.713099	0.417239	0.635458	0.708204	0.270247	0.514149	-0.127696	0.43606	0.0603448	0.774738	0.396179	0.619608	0.680852	-0.065752	0.711856	0.380814	0.286781	-0.765885
PIAS1	ENSG00000033800	brown	0.0248644	-0.384025	0.827297	0.0476854	-0.34137	0.126345	-0.645906	-0.107923	0.243188	-0.14094	0.275302	-0.317054	0.414107	-0.166057	-0.735726	0.128909	-0.072179	0.166255	-0.332082	-0.430276	-0.475421	0.454415
SLC4A7	ENSG00000033867	grey	0.662506	-0.345261	0.388927	-0.531819	-0.717364	0.125867	-0.314792	-0.468372	-0.263777	-0.653116	0.706391	-0.0183192	0.120806	-0.566697	-0.115231	-0.125522	-0.517819	-0.173577	-0.053214	0.103723	-0.640342	0.394818
APBA2	ENSG00000034053	darkred	-0.615771	0.606962	-0.319577	0.649315	0.850483	0.182639	0.431992	0.633063	0.37078	0.781322	-0.496818	0.332872	0.0203344	0.634751	0.294832	0.316527	0.702606	0.139427	0.403105	0.103957	0.627211	-0.637491
MAP2K3	ENSG00000034152	pink	0.429815	0.312719	-0.114414	-0.280948	-0.0248218	0.470295	0.408121	0.0056794	-0.308537	-0.201192	0.450163	0.356405	-0.179225	0.00599545	0.553842	0.206557	-0.0310555	-0.424567	0.615486	0.638964	-0.215779	-0.25071
EFCAB1	ENSG00000034239	grey	-0.184061	0.0409733	-0.0896312	0.242376	0.134416	-0.186586	0.0281168	0.0789293	0.221115	0.240796	-0.211207	0.127652	0.20685	0.0505841	0.01797	-0.0180643	0.151384	0.324245	-0.0745244	-0.115801	0.235265	-0.0298289
ASTE1	ENSG00000034533	grey	-0.10505	0.0762586	-0.145493	0.00150168	0.0251839	-0.256922	0.0619941	0.133813	0.0137641	0.0550153	-0.188823	0.079374	-0.017079	0.0898319	-0.103851	-0.0143484	-0.00927151	0.0524613	-0.182831	-0.248554	0.160635	-0.0185712
RNF19A	ENSG00000034677	lightgreen	0.779543	-0.0722769	0.585138	-0.592228	-0.55183	0.588195	-0.151018	-0.179821	-0.434688	-0.677815	0.939746	-0.0658258	-0.143007	-0.278208	-0.0891703	0.188542	-0.375419	-0.60728	0.2286	0.344388	-0.819398	0.216937
PEX3	ENSG00000034693	grey	0.0351902	-0.191486	0.295292	0.121366	-0.156617	0.00526737	-0.249835	-0.0763597	0.190558	0.0361639	0.192839	-0.0184263	0.329421	-0.152139	-0.154401	0.00509732	0.0395506	0.234248	-0.097057	-0.0775095	-0.126105	0.207489
GABARAPL2	ENSG00000034713	grey	-0.262165	-0.0256691	-0.142197	0.221228	0.121427	-0.194688	-0.0422264	-0.0372693	0.20774	0.240064	-0.268345	0.138341	0.211988	0.0028156	0.0183608	-0.132666	0.103997	0.310188	-0.0742613	-0.11178	0.215466	-0.0142087
MYOC	ENSG00000034971	grey	-0.0242285	-0.285637	0.189964	0.02048	-0.211183	-0.149607	-0.295126	-0.123301	0.138441	-0.116401	0.120806	-0.259634	0.202249	-0.227923	-0.194613	-0.0192984	-0.0575442	0.162099	-0.276558	-0.252132	-0.177995	0.22748
SH3YL1	ENSG00000035115	grey	-0.497451	0.277214	0.220167	0.712682	0.392784	-0.00939539	-0.0490969	0.57793	0.770577	0.586426	-0.0846306	0.232276	0.666929	0.430967	-0.223156	0.554351	0.654918	0.517246	0.109226	-0.236898	0.187253	-0.377573
FAM136A	ENSG00000035141	grey	-0.429887	0.678578	-0.190933	0.456414	0.550485	0.176784	0.409641	0.71734	0.342172	0.522776	-0.178664	0.325046	0.15849	0.604862	0.251487	0.527749	0.603849	0.0397028	0.414367	0.0936401	0.332134	-0.65525
VCL	ENSG00000035403	grey	0.418422	0.259264	0.225157	-0.28092	-0.125036	0.632528	0.093728	0.0942396	-0.261598	-0.278157	0.505974	0.189098	-0.179554	0.0223655	0.194078	0.424067	0.0153016	-0.549782	0.564943	0.561133	-0.434252	-0.171389
DEPDC1B	ENSG00000035499	turquoise	-0.587786	0.321167	-0.468016	0.538977	0.635014	-0.202324	0.301811	0.27562	0.325856	0.732411	-0.698196	0.448956	0.0985855	0.341599	0.187332	-0.148573	0.387534	0.422945	0.102203	-0.0843047	0.866272	-0.412634
DAPK2	ENSG00000035664	turquoise	-0.519554	0.317036	-0.433019	0.43127	0.62815	-0.0767446	0.345612	0.220863	0.209133	0.622997	-0.607849	0.270845	-0.0135328	0.312801	0.292703	-0.15903	0.338898	0.260971	0.186864	0.0252657	0.70695	-0.361598
NSMAF	ENSG00000035681	grey	-0.437753	0.490812	0.244292	0.632115	0.385947	0.145033	0.121816	0.660331	0.659371	0.518869	-0.0151574	0.313937	0.581257	0.521722	-0.138592	0.60678	0.662132	0.379171	0.2508	-0.164133	0.140577	-0.458166
ADSS	ENSG00000035687	grey	0.0996253	0.393908	-0.0767378	0.00577533	0.198742	0.394038	0.312036	0.121486	-0.0784942	0.13005	0.118164	0.47718	-0.0195445	0.144066	0.276038	0.106728	0.102383	-0.153295	0.513949	0.36095	0.113369	-0.357191
STAP1	ENSG00000035720	grey	-0.0912844	0.229841	0.1033	0.142115	0.178445	0.168836	0.0476844	0.213814	0.0773954	0.199745	-0.025176	0.231767	0.0947239	0.189347	-0.00370032	0.128472	0.145652	0.0658682	0.199092	0.0709294	0.159327	-0.15886
TIMP2	ENSG00000035862	grey	-0.118916	0.0303856	0.063914	0.291252	0.210022	0.158643	-0.0412264	0.125	0.233086	0.264661	-0.110732	0.0924934	0.126814	0.0979922	0.0589506	0.222293	0.283798	0.17603	0.213132	0.167698	0.165974	-0.0834097
RFC1	ENSG00000035928	turquoise	-0.595392	0.400204	-0.505503	0.437596	0.595115	-0.178929	0.398266	0.351777	0.248758	0.694022	-0.627661	0.494784	0.0778355	0.386558	0.29337	-0.0396891	0.363808	0.284204	0.156416	-0.0710662	0.773146	-0.462282
TBC1D23	ENSG00000036054	brown	0.354501	0.0499982	0.756073	-0.123781	-0.335849	0.560102	-0.261548	0.0972269	0.0837112	-0.290619	0.729455	0.0396768	0.351532	-0.0182871	-0.340438	0.450021	-0.00307389	-0.182938	0.224473	0.0750647	-0.669401	0.0552851
CUL3	ENSG00000036257	turquoise	-0.0947612	-0.0201097	-0.269008	0.117446	-0.000360005	-0.231056	0.113374	-0.083494	0.133308	0.130093	-0.0731622	0.0764353	0.176298	-0.145097	0.313987	-0.170075	0.0179937	0.265033	0.000848608	0.0263644	0.234413	-0.0540493
MYOM2	ENSG00000036448	grey	-0.213802	0.0391437	-0.179693	0.236124	0.0935167	-0.172705	-0.0521189	0.0547024	0.23907	0.277784	-0.217483	0.236822	0.269755	0.00211809	0.0903215	0.0908795	0.19216	0.260316	0.0162485	-0.0243874	0.237721	-0.14738
OTC	ENSG00000036473	grey	0.0256213	-0.164853	0.0213136	-0.0425954	-0.0375962	0.010587	-0.1736	-0.172833	-0.0899609	-0.000427034	-0.110532	0.000115759	-0.0881068	-0.139399	-0.106793	-0.143582	-0.106669	0.0010126	-0.0807826	-0.0466298	0.0685257	0.13522
CYP46A1	ENSG00000036530	grey	0.0921777	0.180034	0.175582	-0.0542976	0.00287835	0.193307	0.13551	0.264967	-0.0385073	-0.125838	0.302887	-0.0822355	-0.0482949	0.278948	-0.0579282	0.369567	0.124315	-0.234359	0.105065	0.0852073	-0.294686	-0.0790882
ZZZ3	ENSG00000036549	grey	-0.342318	0.434627	-0.068573	0.478932	0.390295	0.100427	0.253307	0.617513	0.423706	0.462486	-0.0371631	0.13043	0.291695	0.462128	0.244688	0.597534	0.615922	0.142502	0.304698	0.103842	0.197946	-0.482725
SLC18A1	ENSG00000036565	grey	0.20628	-0.0718313	0.0499619	-0.190225	-0.123856	0.0742212	-0.0670891	-0.215741	-0.172741	-0.164297	0.153794	0.11125	-0.066601	-0.214682	0.0181217	-0.169532	-0.183766	-0.116829	0.0568785	0.114342	-0.150598	0.140404
USP2	ENSG00000036672	green	0.162368	-0.0253906	0.0119739	-0.254219	0.0947746	0.31966	0.123993	-0.121818	-0.43952	-0.139334	-0.0309685	-0.194445	-0.548825	0.00490388	0.100758	-0.169365	-0.167746	-0.417218	0.0946007	0.207485	0.00239963	0.180604
TUBG2	ENSG00000037042	grey	-0.17143	0.0970771	0.303829	0.36427	0.0442608	0.0941749	-0.209286	0.330394	0.49823	0.14731	0.17433	0.103088	0.493591	0.187739	-0.26161	0.558146	0.397127	0.255024	0.104586	-0.131539	-0.206115	-0.202651
FLT4	ENSG00000037280	turquoise	-0.0792802	-0.0897723	-0.270657	0.010932	0.0664975	-0.231066	0.0697425	-0.187513	-0.04076	0.0766358	-0.300063	0.0282646	-0.139787	-0.167629	0.193884	-0.339149	-0.112377	0.114211	-0.0737362	0.00871147	0.282539	0.0567843
NSUN2	ENSG00000037474	grey	-0.0717575	0.596663	-0.340023	0.21	0.390854	0.27284	0.55261	0.498261	0.0888118	0.309104	0.0834571	0.364202	-0.00665361	0.437111	0.597137	0.443997	0.433363	-0.153057	0.590255	0.478624	0.205881	-0.623683
FBXO42	ENSG00000037637	grey	-0.391507	0.486654	-0.257405	0.442498	0.541473	0.0771896	0.339905	0.537392	0.300208	0.522849	-0.261826	0.311958	0.12621	0.533656	0.256161	0.374209	0.536169	0.115572	0.330492	0.143096	0.377887	-0.52152
MFAP3	ENSG00000037749	grey	0.204777	-0.194334	0.310009	0.0114594	-0.19554	0.246397	-0.347907	-0.0816258	0.0771381	-0.10393	0.261546	-0.107091	0.131767	-0.230183	-0.132624	0.249464	0.0582202	0.0121457	0.081577	0.197691	-0.221348	0.0844909
MRI1	ENSG00000037757	blue	-0.136531	0.680246	-0.283275	0.2029	0.448548	0.334587	0.479729	0.565538	0.0564442	0.302393	0.00911754	0.357708	-0.0805325	0.521597	0.388226	0.447412	0.450338	-0.233542	0.557839	0.384117	0.204047	-0.686908
METTL1	ENSG00000037897	grey	0.16465	0.464035	-0.0911394	-0.0478306	0.242732	0.435317	0.398803	0.324988	-0.152402	0.0834497	0.22297	0.278256	-0.195012	0.284048	0.372888	0.294604	0.192921	-0.375587	0.520037	0.475993	0.0470406	-0.381025
AGA	ENSG00000038002	grey	-0.169371	0.302875	-0.231667	0.306609	0.404523	0.166902	0.214585	0.339448	0.13621	0.384138	-0.156929	0.186852	-0.0788143	0.26724	0.302435	0.305927	0.425192	-0.00354473	0.327616	0.337378	0.344926	-0.38786
BOD1L1	ENSG00000038219	yellow	0.00410247	-0.454701	0.268084	-0.0478681	-0.380278	-0.157511	-0.443795	-0.263228	0.124702	-0.252028	0.0734347	-0.612497	0.23185	-0.291142	-0.260226	0.095102	-0.082319	0.111711	-0.322936	-0.194224	-0.430473	0.405182
MAT2B	ENSG00000038274	grey	-0.425845	0.151414	0.208538	0.524154	0.353159	0.0701463	-0.135433	0.430599	0.463584	0.442565	-0.228481	-0.141947	0.313649	0.385031	-0.267362	0.36207	0.49213	0.322046	-0.00279802	-0.209241	0.15309	-0.173358
TLL1	ENSG00000038295	grey	0.340532	-0.0806909	0.0463234	-0.370066	-0.2449	0.0845256	-0.00955851	-0.17101	-0.323366	-0.388126	0.203267	-0.109051	-0.233012	-0.0938599	-0.06811	-0.0375947	-0.286906	-0.298421	0.00641627	0.108651	-0.320283	0.101568
EDC4	ENSG00000038358	grey	-0.34172	0.729137	-0.309282	0.411427	0.655295	0.200636	0.607483	0.709874	0.243603	0.492277	-0.1574	0.291878	0.0347047	0.725364	0.407382	0.50657	0.623408	-0.0417813	0.503512	0.237349	0.329303	-0.687804
TRIO	ENSG00000038382	purple	-0.225064	0.466691	0.0429517	0.426958	0.271125	0.079096	0.273582	0.608296	0.486899	0.286794	0.201402	0.192635	0.392029	0.452271	0.13932	0.640376	0.553616	0.137182	0.309612	0.061188	-0.00313667	-0.497766
VCAN	ENSG00000038427	grey	-0.541251	-0.220675	-0.0883233	0.556025	0.0665954	-0.693024	-0.256758	0.115874	0.694583	0.375592	-0.396441	-0.0991032	0.590867	0.0349904	-0.294338	0.0490135	0.304685	0.763318	-0.471863	-0.552783	0.296467	0.0168376
CLEC16A	ENSG00000038532	grey	-0.313527	0.582352	0.0254199	0.46611	0.467735	0.304058	0.330922	0.668878	0.432097	0.428024	0.0797504	0.36424	0.298823	0.56002	0.143902	0.675438	0.632441	0.065506	0.478688	0.117218	0.0691684	-0.578453
MSR1	ENSG00000038945	turquoise	-0.438629	0.166708	-0.588043	0.20887	0.282183	-0.437413	0.340259	0.088683	0.112736	0.358172	-0.61753	0.106683	-0.024682	0.18132	0.351844	-0.177262	0.13513	0.224899	-0.0536664	-0.0865504	0.572607	-0.236681
CDH1	ENSG00000039068	grey	0.325953	-0.00024392	-0.0114179	-0.174407	-0.176424	0.191735	0.0572391	-0.100566	-0.130091	-0.250667	0.351215	0.0523147	-0.0649846	-0.0748226	0.170702	0.116903	-0.0717095	-0.168655	0.212363	0.321282	-0.283451	-0.0799028
SKIV2L2	ENSG00000039123	grey	0.109031	-0.0259878	-0.228413	-0.195242	-0.115239	-0.106669	0.19484	-0.136199	-0.259105	-0.122277	0.0389479	-0.106851	-0.234661	-0.136882	0.33469	-0.216803	-0.1741	-0.144271	-0.0485623	0.0735451	0.00686079	0.0522746
ZFYVE16	ENSG00000039319	magenta	-0.647315	-0.0314656	0.167441	0.62213	0.104191	-0.445749	-0.293906	0.24727	0.786543	0.504725	-0.365359	0.15685	0.82601	0.158618	-0.432876	0.162224	0.364106	0.797401	-0.321356	-0.657182	0.270713	-0.0573268
RIPOR1	ENSG00000039523	tan	0.51957	-0.0677182	-0.406062	-0.505831	-0.171891	0.175671	0.280608	-0.351387	-0.54982	-0.460748	0.244304	-0.124714	-0.533756	-0.281597	0.645815	-0.100408	-0.293908	-0.504082	0.337435	0.704621	-0.222013	0.0229365
RAI14	ENSG00000039560	grey	0.237369	-0.0664677	-0.537527	-0.349288	-0.149775	-0.244614	0.15175	-0.353334	-0.375488	-0.154576	-0.147619	0.334444	-0.252658	-0.27456	0.336764	-0.465398	-0.383502	-0.0438838	0.0169586	0.234854	0.257804	-0.0075827
SOX30	ENSG00000039600	grey	0.317639	-0.116275	-0.0701188	-0.276641	-0.132295	0.200409	0.0242861	-0.237153	-0.332934	-0.253564	0.145409	-0.104262	-0.346809	-0.246541	0.213875	-0.100024	-0.193898	-0.309932	0.16361	0.340763	-0.150018	0.106901
PNKP	ENSG00000039650	grey	-0.135889	0.634899	-0.302677	0.282502	0.566622	0.374924	0.544048	0.547923	0.0717969	0.397899	-0.0602413	0.340005	-0.13478	0.503341	0.543078	0.447381	0.508627	-0.176498	0.637596	0.505216	0.313301	-0.617923
BEST2	ENSG00000039987	grey	-0.341322	0.223235	-0.239811	0.343066	0.365639	-0.0852445	0.272157	0.283162	0.245112	0.315017	-0.253717	-0.0827983	0.0543534	0.293003	0.268806	0.208059	0.368569	0.189641	0.144853	0.0770099	0.271892	-0.240975
PHLPP2	ENSG00000040199	grey	-0.39104	0.197494	0.0813563	0.539993	0.327903	-0.00267277	0.00892839	0.397166	0.549986	0.410312	-0.120768	0.0221853	0.416618	0.290717	-0.0501503	0.397918	0.527606	0.369309	0.0952243	-0.11909	0.128295	-0.294852
SPDL1	ENSG00000040275	turquoise	-0.452534	0.38967	-0.657895	0.328064	0.621931	-0.108291	0.469071	0.233097	0.0440448	0.61195	-0.664629	0.468542	-0.191741	0.337877	0.419948	-0.184589	0.286139	0.152734	0.224071	0.121251	0.833439	-0.46022
STAU2	ENSG00000040341	turquoise	-0.449482	-0.00606541	-0.266551	0.336918	0.134793	-0.443869	0.0101264	0.0492723	0.362937	0.379678	-0.495989	0.123245	0.320856	0.0272636	0.0523155	-0.101854	0.156703	0.480136	-0.162534	-0.271306	0.476488	-0.117435
PQLC2	ENSG00000040487	grey	-0.163894	0.283625	-0.232998	0.147698	0.408239	0.341928	0.231379	0.185832	-0.00386324	0.22827	-0.157572	0.252071	-0.1649	0.214585	0.317091	0.218634	0.264026	-0.158484	0.44225	0.346845	0.160261	-0.349833
CTNS	ENSG00000040531	green	-0.00705043	0.413074	0.269263	0.155086	0.31841	0.667116	0.267774	0.360081	0.0703495	0.143719	0.209619	0.168	0.0204114	0.43161	0.0859566	0.468389	0.340063	-0.227563	0.53472	0.293489	-0.141242	-0.293114
RTN4R	ENSG00000040608	grey	-0.304065	0.251733	-0.308274	0.362688	0.288682	-0.138095	0.198648	0.348378	0.312606	0.292351	-0.190802	0.0361091	0.133869	0.306528	0.221325	0.293376	0.436257	0.165262	0.131065	0.0445316	0.19875	-0.37607
PHF23	ENSG00000040633	grey	0.128621	0.480779	-0.321588	0.00244975	0.338227	0.434644	0.457619	0.270706	-0.154374	0.105949	0.122591	0.332949	-0.242659	0.244139	0.587462	0.248119	0.234682	-0.323227	0.645455	0.615791	0.132808	-0.483791
CDH10	ENSG00000040731	turquoise	-0.84756	0.118457	-0.247739	0.719195	0.577054	-0.344932	0.0206839	0.289094	0.5784	0.806744	-0.811424	0.146425	0.368399	0.318808	-0.0678589	-0.0447079	0.481805	0.659494	-0.140507	-0.399278	0.754292	-0.220589
INPP4A	ENSG00000040933	grey	-0.406209	0.316172	0.264189	0.59405	0.36656	0.301783	-0.0472169	0.566173	0.578364	0.478852	-0.0534536	0.137155	0.412567	0.439832	-0.126645	0.731362	0.697584	0.205419	0.307799	0.0124047	0.0667563	-0.378178
RAB27B	ENSG00000041353	brown	0.355459	-0.236904	0.595455	-0.258075	-0.436865	0.202539	-0.368139	-0.121532	-0.0674049	-0.404622	0.464813	-0.249078	0.150904	-0.191723	-0.399698	0.16914	-0.226124	-0.127488	-0.146304	-0.106992	-0.588922	0.334719
PSMA4	ENSG00000041357	grey	0.161843	0.0380398	0.334021	-0.0174341	-0.0917534	0.394188	-0.0708724	0.0110534	0.0294444	0.0136576	0.344059	0.190612	0.202126	-0.0891824	0.0513338	0.145042	0.0323656	-0.0260484	0.24652	0.210891	-0.119327	0.00998558
MYO16	ENSG00000041515	grey	0.627464	-0.0502569	-0.085623	-0.459715	-0.276389	0.259512	0.162031	-0.259488	-0.436064	-0.428256	0.486563	0.0511303	-0.306168	-0.276635	0.428559	-0.0248127	-0.279334	-0.44194	0.30295	0.549046	-0.326428	0.075756
LSG1	ENSG00000041802	salmon	0.148062	0.636325	-0.0609372	0.0419472	0.364644	0.753519	0.457061	0.440812	-0.0976953	0.129781	0.256863	0.395122	-0.19486	0.406979	0.463525	0.602197	0.387425	-0.470158	0.873447	0.723258	-0.05773	-0.603679
PARP3	ENSG00000041880	grey	0.34288	-0.343503	-0.285086	-0.366744	-0.243889	-0.206855	-0.0645158	-0.517641	-0.373697	-0.242018	-0.0940119	0.0604477	-0.289869	-0.42605	0.178362	-0.495821	-0.445362	-0.0566333	-0.108182	0.235728	0.127308	0.298351
TNC	ENSG00000041982	grey	0.692424	-0.0870503	-0.246548	-0.737679	-0.361581	0.252233	0.201233	-0.460911	-0.749708	-0.571699	0.368186	0.0621014	-0.592053	-0.41985	0.524815	-0.254962	-0.540997	-0.668161	0.296289	0.672621	-0.250254	0.126074
THAP3	ENSG00000041988	grey	-0.259328	0.496114	-0.249071	0.342273	0.439864	-0.0030595	0.432785	0.502727	0.244561	0.357421	-0.112397	0.204461	0.0601875	0.481969	0.294272	0.270072	0.421792	0.0811063	0.286028	0.112453	0.30762	-0.474686
RIPOR3	ENSG00000042062	grey	0.517409	-0.203516	0.243217	-0.400595	-0.402848	0.282675	-0.171566	-0.370603	-0.312245	-0.389212	0.454393	0.0662233	-0.0716557	-0.391035	0.00674394	-0.161211	-0.379152	-0.247897	0.111364	0.29161	-0.33499	0.238333
TDP1	ENSG00000042088	lightcyan	-0.719355	0.544173	-0.306492	0.684037	0.769383	-0.0862487	0.407612	0.633038	0.46556	0.795178	-0.606108	0.310442	0.174573	0.676241	0.134051	0.219365	0.649478	0.373011	0.17928	-0.144454	0.722712	-0.543594
AIFM2	ENSG00000042286	grey	0.153486	0.290266	-0.239538	-0.107703	0.126469	0.235256	0.361497	0.162428	-0.180573	-0.0836222	0.173586	-0.00188122	-0.249256	0.149841	0.476691	0.26416	0.142478	-0.351076	0.393388	0.474937	-0.134776	-0.242641
SPATA7	ENSG00000042317	magenta	-0.268872	0.0278032	0.416365	0.494418	0.0226158	-0.0368084	-0.331753	0.289326	0.672537	0.301354	0.0676236	0.0914657	0.73915	0.134768	-0.416811	0.437322	0.408297	0.499065	-0.0394174	-0.27407	-0.0671343	-0.125361
RETSAT	ENSG00000042445	grey	-0.281719	0.294194	-0.118108	0.288484	0.429885	0.190696	0.173883	0.243275	0.153368	0.370622	-0.353277	0.283602	0.00629707	0.337712	0.0820506	0.198386	0.320636	0.0859386	0.326217	0.169422	0.336156	-0.320251
CAPG	ENSG00000042493	grey	0.142604	0.47312	-0.383502	-0.0487577	0.169196	0.0687564	0.492911	0.328942	-0.117026	0.0291857	0.134722	0.279984	-0.187533	0.267617	0.480437	0.233444	0.162722	-0.247422	0.372803	0.383421	0.125932	-0.471811
AP2S1	ENSG00000042753	blue	-0.416573	0.84971	-0.315221	0.48871	0.688339	0.278864	0.566186	0.732655	0.342912	0.586086	-0.210498	0.688019	0.174945	0.753067	0.307636	0.530181	0.661346	0.0463963	0.65579	0.231307	0.397817	-0.84544
USH2A	ENSG00000042781	turquoise	-0.491452	0.262095	-0.278246	0.423356	0.346722	-0.18206	0.0693176	0.334516	0.376321	0.460388	-0.398896	0.29483	0.261122	0.3089	0.00756898	0.193566	0.374362	0.31716	0.0612843	-0.144784	0.403773	-0.401644
ZPBP	ENSG00000042813	grey	0.213881	-0.100684	-0.240671	-0.234704	-0.103841	-0.0451813	-0.0280168	-0.295372	-0.320421	-0.152797	-0.0221202	0.180092	-0.26948	-0.282775	0.149155	-0.378486	-0.268506	-0.0854375	0.00484006	0.156799	0.0852474	0.138411
TG	ENSG00000042832	grey	-0.358946	-0.0631371	-0.156808	0.324657	0.223	-0.146119	-0.0955352	0.0805812	0.264258	0.336511	-0.390916	0.0331548	0.12491	0.141405	-0.0780898	0.0314292	0.217279	0.299883	-0.085986	-0.0914335	0.330158	-0.123111
ADAM28	ENSG00000042980	grey	-0.0576266	0.0708405	-0.0926085	0.0845131	0.127046	-0.0011994	0.0818877	0.131547	0.0340485	0.114519	-0.0876458	-0.026425	-0.0416132	0.163815	0.0163328	0.11542	0.120986	-0.0487578	0.0463831	0.0471136	0.058816	-0.136186
BARX2	ENSG00000043039	grey	-0.101307	0.0933488	-0.165458	0.0285633	0.28256	0.133982	0.17955	0.000282211	-0.132733	0.184328	-0.223608	0.0524969	-0.232171	0.089863	0.208157	-0.166895	0.014009	-0.068755	0.112555	0.119908	0.275034	-0.0444619
JADE2	ENSG00000043143	tan	0.451361	0.160964	0.0375683	-0.31059	-0.0461875	0.464905	0.247696	0.0698158	-0.375018	-0.289355	0.358053	-0.1179	-0.398629	0.0876481	0.296243	0.294868	-0.0390754	-0.524477	0.389527	0.570585	-0.271039	-0.0940915
ZIC2	ENSG00000043355	lightyellow	-0.0452244	0.258543	0.0478623	0.153081	0.116444	0.0927503	0.0471473	0.171931	0.229524	0.194437	0.0621066	0.708297	0.348598	0.156938	-0.129293	0.0918613	0.118492	0.197669	0.225737	-0.00404073	0.103868	-0.256381
LCP2	ENSG00000043462	grey	0.264789	-0.0366629	-0.123872	-0.272133	-0.180505	0.0168424	0.0342695	-0.195218	-0.295707	-0.216869	0.126211	0.170838	-0.25192	-0.18971	0.106031	-0.214507	-0.235522	-0.215926	0.0252462	0.162615	-0.0271848	-0.00856652
TRIT1	ENSG00000043514	grey	-0.179358	0.325919	0.0469967	0.200135	0.173319	0.00570568	0.144966	0.369355	0.201924	0.18333	-0.0302971	0.0992158	0.188313	0.328907	-0.0430777	0.228849	0.251707	0.0748273	0.0719857	-0.122513	0.0400429	-0.26088
ADRB1	ENSG00000043591	turquoise	-0.434506	0.236523	-0.515589	0.377862	0.494958	-0.254849	0.281546	0.226296	0.213034	0.522788	-0.543399	0.342392	-0.00567752	0.27522	0.281633	-0.0308478	0.315993	0.258952	0.106762	0.0296996	0.648727	-0.354106
CUL7	ENSG00000044090	blue	-0.167517	0.728337	-0.225451	0.327174	0.607387	0.45714	0.622024	0.627745	0.179986	0.366878	-0.0201419	0.288798	-0.0325418	0.643409	0.514357	0.681752	0.62388	-0.197907	0.757867	0.53504	0.150896	-0.716335
CTNNA1	ENSG00000044115	grey	0.305342	0.36258	0.112861	-0.0809714	0.0636316	0.567117	0.215	0.154141	-0.10705	-0.0834786	0.393523	0.321903	-0.0434241	0.122685	0.230829	0.297436	0.10304	-0.26451	0.573824	0.474368	-0.146773	-0.352633
PHKA2	ENSG00000044446	grey	-0.556723	0.431354	-0.0124668	0.679578	0.452203	0.0473152	0.056293	0.616675	0.623511	0.620719	-0.23335	0.342909	0.488264	0.495614	-0.0882656	0.538256	0.68689	0.389152	0.218285	-0.153982	0.284034	-0.524345
CNTLN	ENSG00000044459	turquoise	-0.550299	-0.227523	-0.144453	0.30537	0.0514745	-0.656062	-0.165225	-0.0687564	0.349058	0.355394	-0.557269	-0.0338624	0.364476	-0.0218667	-0.269374	-0.36293	-0.00858964	0.599031	-0.56284	-0.652381	0.459713	0.165208
EPHA3	ENSG00000044524	grey	-0.418969	0.135316	-0.0131879	0.497717	0.22891	-0.223355	-0.0588561	0.362269	0.525776	0.392311	-0.22621	-0.0194172	0.403187	0.217211	-0.0282428	0.335231	0.472068	0.395441	-0.03425	-0.1653	0.200658	-0.19528
HSPA5	ENSG00000044574	grey	0.3779	0.291513	-0.106906	-0.310593	-0.00376477	0.548529	0.372019	0.110491	-0.393387	-0.27307	0.368611	-0.0956664	-0.453335	0.0648025	0.571353	0.389931	0.0490874	-0.67906	0.586481	0.718611	-0.29933	-0.256446
DSG2	ENSG00000046604	grey	-0.279302	0.00658712	-0.14408	0.22362	0.19191	-0.0887306	-0.133381	0.0494106	0.168743	0.2455	-0.271957	0.163053	0.0883302	0.0305862	-0.0648751	-0.0131623	0.154263	0.18678	-0.0110794	-0.0884256	0.204008	-0.105636
GEMIN8	ENSG00000046647	grey	-0.269014	0.523175	-0.153806	0.423745	0.494324	0.16045	0.274863	0.519439	0.318725	0.460008	-0.0927135	0.43249	0.166219	0.434708	0.13064	0.382138	0.504192	0.127866	0.373209	0.119457	0.358971	-0.600357
OFD1	ENSG00000046651	grey	0.0624164	-0.137496	0.34582	-0.0778656	-0.267849	0.0236703	-0.182573	-0.059212	0.0614788	-0.197759	0.185046	-0.34367	0.188526	-0.112165	-0.204601	0.117266	-0.0615117	0.0102097	-0.148239	-0.184389	-0.365185	0.22504
GPM6B	ENSG00000046653	brown	-0.0569661	-0.463029	0.650965	0.0881246	-0.338209	-0.0859785	-0.719913	-0.206177	0.280352	-0.0914538	0.0504085	-0.172498	0.426905	-0.271984	-0.788058	-0.0449619	-0.130594	0.368175	-0.430289	-0.501525	-0.232784	0.469342
PREX2	ENSG00000046889	turquoise	-0.0382922	-0.423745	-0.0271202	0.017196	-0.236618	-0.494443	-0.346707	-0.291294	0.155595	-0.0374331	-0.174244	-0.110422	0.212353	-0.328979	-0.221007	-0.22069	-0.176906	0.381676	-0.393676	-0.220592	0.0936794	0.318597
WDR37	ENSG00000047056	grey	-0.103056	0.27153	-0.324332	0.14898	0.242336	-0.0175077	0.357455	0.162864	0.116241	0.159425	-0.0663317	0.140482	0.0647195	0.148235	0.408866	0.123993	0.203654	0.080467	0.258083	0.226733	0.216228	-0.295446
YTHDC2	ENSG00000047188	grey	-0.131179	-0.239186	0.176664	0.0975524	-0.203915	-0.248169	-0.311911	-0.0403856	0.204219	0.0134705	-0.116669	-0.210117	0.238457	-0.142405	-0.245146	0.0325986	-0.0119519	0.276493	-0.301813	-0.253497	0.00371565	0.255704
CTPS2	ENSG00000047230	grey	-0.479745	0.120784	-0.0907803	0.553555	0.238371	-0.317872	-0.0756981	0.310814	0.603546	0.497943	-0.326827	0.249086	0.50824	0.210747	-0.156116	0.178702	0.412777	0.571157	-0.101086	-0.310653	0.417566	-0.284023
ATP6V1H	ENSG00000047249	grey	-0.362425	0.427218	0.0958571	0.465621	0.334598	0.164992	0.132186	0.483729	0.503136	0.383701	-0.0828412	0.255375	0.46409	0.386973	0.011371	0.539647	0.524032	0.284342	0.347316	-0.0191051	0.113793	-0.44824
POLR2B	ENSG00000047315	grey	-0.239309	0.553781	-0.037139	0.414135	0.435632	0.328853	0.309488	0.548775	0.300128	0.476124	0.0573092	0.465444	0.206301	0.380352	0.273666	0.383823	0.511806	0.0746817	0.466144	0.169116	0.262119	-0.541224
FAM214A	ENSG00000047346	brown	-0.163176	-0.205086	0.640984	0.207677	-0.0929666	0.0528854	-0.521085	0.0549387	0.300827	0.102472	0.0290008	-0.0500279	0.391767	0.0279594	-0.765936	0.029466	0.0295693	0.304744	-0.336886	-0.542172	-0.133175	0.283585
ARAP2	ENSG00000047365	grey	-0.422885	-0.11507	0.292589	0.396209	0.124191	-0.0115221	-0.293203	0.11193	0.438115	0.317856	-0.307082	-0.222654	0.409884	0.100903	-0.298281	0.262272	0.297611	0.344798	-0.0931929	-0.251561	0.0285527	0.105124
TPR	ENSG00000047410	grey	-0.112847	-0.383661	-0.247344	-0.0810536	-0.283618	-0.61633	-0.16705	-0.330173	0.00939643	-0.0900579	-0.266532	-0.317271	0.0818808	-0.307608	-0.0325175	-0.384173	-0.252274	0.275719	-0.516804	-0.341906	0.0935329	0.279565
CP	ENSG00000047457	grey	0.667015	-0.374868	0.103809	-0.628966	-0.586336	0.0107512	-0.223028	-0.475387	-0.507672	-0.704458	0.451974	-0.244793	-0.362712	-0.48873	-0.0493648	-0.244961	-0.570118	-0.388887	-0.167183	0.184141	-0.448717	0.396244
KIAA0556	ENSG00000047578	grey	-0.0124342	0.419687	0.282252	0.281015	0.178921	0.463049	0.121614	0.471773	0.356188	0.129902	0.322739	0.198224	0.359279	0.426857	-0.0278385	0.728782	0.481646	-0.0185681	0.500939	0.228596	-0.285684	-0.436781
DTNBP1	ENSG00000047579	salmon	0.310886	0.370606	0.0203758	-0.170828	0.0974071	0.687793	0.337957	0.0950057	-0.22671	-0.090831	0.332205	0.289215	-0.179033	0.0962785	0.48275	0.317369	0.0739027	-0.430915	0.735637	0.672885	-0.154939	-0.325444
XK	ENSG00000047597	grey	0.422232	-0.375338	0.0891954	-0.514481	-0.409192	-0.0508897	-0.146367	-0.502351	-0.485316	-0.459382	0.175438	-0.358424	-0.34089	-0.434534	0.00427918	-0.433489	-0.535037	-0.279663	-0.223104	0.0949151	-0.216836	0.451625
ANO2	ENSG00000047617	grey	-0.178282	-0.0639753	-0.283647	0.051541	0.0433448	-0.242067	0.0748498	-0.0451687	-0.0125777	0.123753	-0.302226	-0.146519	-0.129327	-0.0529181	0.194736	-0.158229	-0.00671293	0.070558	-0.120148	-0.0236362	0.301132	-0.00389412
C12orf4	ENSG00000047621	brown	0.0836463	0.0329337	0.695081	0.082089	-0.160612	0.289778	-0.283199	0.266421	0.220843	-0.0616588	0.39364	-0.11433	0.3056	0.123412	-0.478171	0.429488	0.1298	-0.0198735	-0.0208063	-0.182551	-0.373728	0.0612645
ARHGAP6	ENSG00000047648	grey	-0.242642	0.250227	-0.212123	0.155551	0.276341	-0.00842287	0.187376	0.193701	0.0927898	0.274548	-0.251988	0.29415	0.0441655	0.23495	0.092004	0.0339063	0.16872	0.0369634	0.136993	-0.0224779	0.229797	-0.248497
FAM184B	ENSG00000047662	grey	-0.550752	0.0471454	-0.102237	0.549647	0.297082	-0.370742	-0.0076617	0.246282	0.568126	0.463274	-0.438315	-0.0981302	0.384866	0.237298	-0.0752638	0.198446	0.418843	0.508095	-0.143636	-0.266651	0.36403	-0.166556
MAP4	ENSG00000047849	pink	0.191026	0.227321	-0.755078	-0.226336	0.278403	0.070952	0.608491	-0.075122	-0.464939	-0.0254414	-0.168578	0.0423826	-0.644066	0.0337115	0.894297	-0.111588	-0.0162929	-0.411919	0.436736	0.726158	0.296549	-0.257571
GOPC	ENSG00000047932	grey	-0.220305	-0.114263	0.569063	0.307291	0.0051023	0.173517	-0.376799	0.222163	0.384766	0.138691	0.0783022	-0.32029	0.34928	0.13188	-0.445604	0.434875	0.30643	0.142956	-0.116979	-0.243579	-0.239909	0.130898
USP28	ENSG00000048028	cyan	-0.713603	0.361012	-0.0415876	0.83035	0.587926	-0.0771283	0.0442117	0.621818	0.760294	0.800327	-0.453541	0.278132	0.533585	0.505609	-0.101779	0.449025	0.750157	0.58177	0.123721	-0.229174	0.520595	-0.478188
HDAC9	ENSG00000048052	grey	0.549355	-0.104003	0.262393	-0.538245	-0.368961	0.430191	-0.0359222	-0.3086	-0.498701	-0.487576	0.544576	-0.100918	-0.268655	-0.313696	0.123435	-0.0963165	-0.396931	-0.54011	0.176462	0.349413	-0.502355	0.218907
TSPAN17	ENSG00000048140	grey	0.341654	0.150637	0.289194	-0.079624	-0.118001	0.378113	0.0238392	0.211011	0.00614987	-0.262578	0.561082	-0.0947329	0.00394553	0.142927	-0.0348871	0.49951	0.156702	-0.316407	0.282113	0.274841	-0.534713	-0.14412
NOP16	ENSG00000048162	blue	-0.0677037	0.692645	-0.100359	0.167017	0.361769	0.530464	0.407896	0.470921	0.0701102	0.268441	0.0725925	0.609961	0.0443565	0.445383	0.30576	0.473241	0.384844	-0.21074	0.727841	0.420536	0.103211	-0.679105
CC2D2A	ENSG00000048342	cyan	-0.787059	0.243212	-0.00527159	0.800908	0.466722	-0.281362	-0.0232378	0.575318	0.808776	0.674878	-0.476413	0.00329542	0.596589	0.502908	-0.265203	0.412033	0.676822	0.62788	-0.137404	-0.510333	0.370637	-0.364507
RRM2B	ENSG00000048392	grey	0.534156	-0.538136	0.382884	-0.588514	-0.577407	0.1079	-0.290593	-0.606925	-0.450285	-0.663167	0.404253	-0.434853	-0.20668	-0.516996	-0.1854	-0.383934	-0.627922	-0.270409	-0.2703	-0.0217026	-0.586243	0.660998
ZNF800	ENSG00000048405	yellow	0.369727	-0.61653	0.272091	-0.411095	-0.621235	-0.263916	-0.364388	-0.538872	-0.22253	-0.55251	0.314891	-0.521948	-0.0568729	-0.557306	-0.196981	-0.352266	-0.520918	-0.0508378	-0.488584	-0.181926	-0.468454	0.662674
TNFRSF17	ENSG00000048462	grey	0.0808214	-0.0147236	0.0598895	-0.154715	-0.0310444	0.0339544	0.0729826	-0.0510096	-0.210179	-0.115145	-0.0452073	-0.0844742	-0.252352	0.0332042	-0.07008	-0.183816	-0.157735	-0.15168	-0.121335	-0.0996243	-0.01132	0.122123
SNX29	ENSG00000048471	red	-0.48212	0.507169	0.0985765	0.615983	0.453556	0.248819	0.110066	0.710039	0.618569	0.486988	-0.0825525	0.219158	0.446386	0.61979	-0.111369	0.805555	0.747477	0.209651	0.362798	-0.0431051	0.0609856	-0.602431
LMO3	ENSG00000048540	cyan	-0.846055	0.29446	0.0179828	0.932902	0.642376	-0.199495	-0.0221434	0.602057	0.860717	0.8661	-0.559071	0.167416	0.608013	0.525345	-0.243989	0.354271	0.764974	0.722849	-0.0239503	-0.421022	0.572259	-0.392181
MRPS10	ENSG00000048544	grey	0.165705	-0.234669	0.104667	-0.032227	-0.0927198	0.170301	-0.180531	-0.164118	-0.0276578	-0.0951389	0.137976	-0.254895	-0.0177024	-0.253378	0.138733	0.110378	0.0226677	-0.0590251	0.0706369	0.221006	-0.188628	0.186291
GUCA1A	ENSG00000048545	turquoise	-0.622849	0.312856	-0.418967	0.609349	0.570335	-0.248855	0.184315	0.436696	0.438803	0.65381	-0.598967	0.234848	0.144811	0.395502	0.10345	0.131696	0.538529	0.392823	0.0214491	-0.177488	0.633263	-0.44468
RSF1	ENSG00000048649	yellow	-0.0690886	-0.403401	0.493876	-0.0306763	-0.388614	-0.230428	-0.539591	-0.174927	0.171088	-0.210007	0.0555421	-0.416364	0.344506	-0.174865	-0.681101	-0.0695687	-0.182597	0.219398	-0.549881	-0.628461	-0.402583	0.444768
VPS13D	ENSG00000048707	grey	-0.40584	0.718517	-0.0329129	0.607079	0.580364	0.320515	0.379771	0.839148	0.532858	0.587767	-0.0162202	0.417107	0.370569	0.731594	0.179831	0.787304	0.793513	0.116509	0.548321	0.150374	0.198896	-0.746535
CELF2	ENSG00000048740	yellow	0.246532	-0.886349	0.316138	-0.368417	-0.701851	-0.490429	-0.717573	-0.741843	-0.174804	-0.457013	0.0386914	-0.535705	0.0469685	-0.769642	-0.495162	-0.600148	-0.645615	0.207359	-0.782554	-0.426592	-0.249281	0.882368
FAM120A	ENSG00000048828	turquoise	0.0960723	-0.269861	-0.171838	-0.259492	0.00725188	-0.0762263	0.104066	-0.370652	-0.431857	-0.0726495	-0.195861	-0.312938	-0.499123	-0.248809	0.294302	-0.492387	-0.314808	-0.217912	-0.147327	0.173672	0.217557	0.347276
R3HDM1	ENSG00000048991	yellow	0.144218	-0.795486	0.186826	-0.315955	-0.498017	-0.425426	-0.504032	-0.666978	-0.203624	-0.404405	-0.0866859	-0.639245	-0.11674	-0.595962	-0.351062	-0.554484	-0.553698	0.125383	-0.69636	-0.362057	-0.196778	0.78426
COL9A2	ENSG00000049089	brown	0.139989	-0.269737	0.578946	-0.0707464	-0.287611	0.199694	-0.401659	-0.181605	0.0565457	-0.152677	0.222227	-0.105339	0.187907	-0.20792	-0.46612	0.0423878	-0.146059	0.0302541	-0.124547	-0.139531	-0.266782	0.331615
KITLG	ENSG00000049130	grey	0.59076	-0.201493	0.247616	-0.446415	-0.527368	0.172282	-0.147855	-0.365469	-0.242041	-0.557735	0.64004	0.0760318	0.0833284	-0.377448	-0.0146213	-0.0835223	-0.39845	-0.186699	0.0853773	0.177427	-0.587071	0.210227
ERCC8	ENSG00000049167	turquoise	-0.468249	-0.11292	-0.082833	0.435907	0.0895177	-0.498452	-0.201058	0.0851864	0.496979	0.477843	-0.435946	0.194883	0.525028	0.0141128	-0.185879	-0.0595143	0.201242	0.649313	-0.318931	-0.398265	0.450719	-0.0170595
ADAMTS6	ENSG00000049192	grey	-0.809791	0.133626	-0.0886561	0.75423	0.44039	-0.43332	-0.0370061	0.423105	0.756793	0.718334	-0.601452	0.089549	0.614469	0.41499	-0.244289	0.21718	0.55652	0.722756	-0.221596	-0.543001	0.501769	-0.264025
H6PD	ENSG00000049239	pink	0.10277	0.363082	-0.628916	-0.0701045	0.276992	-0.00089301	0.566196	0.151125	-0.240674	0.0299798	-0.0669892	0.119629	-0.401391	0.196859	0.673947	0.103665	0.138792	-0.27277	0.396152	0.520632	0.230904	-0.40924
VAMP3	ENSG00000049245	grey	0.551814	-0.0277108	0.201006	-0.444427	-0.226619	0.433613	0.0201165	-0.239685	-0.503344	-0.292774	0.453048	0.154652	-0.356399	-0.284419	0.146697	-0.222849	-0.372207	-0.453342	0.203801	0.371985	-0.128605	0.131867
PER3	ENSG00000049246	grey	-0.555715	0.369084	-0.0346812	0.674009	0.536572	-0.011943	0.185661	0.525535	0.650273	0.613067	-0.288375	0.311896	0.49671	0.502509	-0.0362221	0.378398	0.610509	0.493461	0.187506	-0.196768	0.362119	-0.434097
UTS2	ENSG00000049247	grey	-0.24032	-0.0387336	-0.121976	0.231039	0.0370277	-0.219101	-0.0774821	0.0986853	0.256565	0.167465	-0.145427	-0.10313	0.204006	0.023096	0.0372354	0.0665195	0.200078	0.246163	-0.114111	-0.105194	0.134207	-0.0540537
TNFRSF9	ENSG00000049249	grey	0.497577	0.0242037	0.0861863	-0.417314	-0.350834	0.129044	0.0883758	-0.0891518	-0.294364	-0.482031	0.631986	0.0475094	-0.142676	-0.17645	0.123011	0.012069	-0.282469	-0.375794	0.0992253	0.171442	-0.468578	0.0368042
EPN3	ENSG00000049283	turquoise	-0.479489	0.310206	-0.362046	0.459688	0.45237	-0.257381	0.300588	0.378358	0.371961	0.484472	-0.406539	0.225005	0.123656	0.41249	0.132825	0.212866	0.444711	0.270407	0.0713692	-0.0867768	0.474185	-0.431726
LTBP1	ENSG00000049323	grey	0.339021	0.0872133	-0.509612	-0.396084	-0.111193	-0.0796733	0.301224	-0.202087	-0.415177	-0.237038	0.0415099	0.239738	-0.351934	-0.167904	0.487615	-0.23436	-0.288884	-0.289548	0.18637	0.391341	0.0885228	-0.145258
RCN1	ENSG00000049449	grey	0.747872	0.0699311	0.422589	-0.614947	-0.355341	0.721618	0.0286603	-0.18053	-0.589461	-0.598595	0.744422	0.000142301	-0.39057	-0.212489	0.0950659	0.0577847	-0.376947	-0.733037	0.39215	0.498565	-0.609787	0.113128
ELN	ENSG00000049540	grey	-0.105069	0.447245	-0.286965	0.0709886	0.391899	0.130052	0.555313	0.283434	-0.0860684	0.216286	-0.116667	0.197166	-0.219527	0.409408	0.382145	0.10642	0.190423	-0.171898	0.360318	0.265323	0.278687	-0.36445
RFC2	ENSG00000049541	turquoise	-0.451463	0.608931	-0.488103	0.410603	0.673279	-0.0464779	0.535607	0.554434	0.168568	0.617433	-0.47117	0.440528	-0.080328	0.586598	0.304209	0.0947682	0.4532	0.120802	0.252023	0.0392	0.695667	-0.601992
ARID1B	ENSG00000049618	red	-0.571249	0.356252	-0.0479112	0.748533	0.605125	0.00814365	0.162223	0.636059	0.642998	0.67239	-0.266505	0.0747352	0.386714	0.594685	0.0161123	0.596803	0.799881	0.375934	0.185845	-0.06692	0.302054	-0.447492
CLPTM1L	ENSG00000049656	grey	-0.0349153	0.599176	-0.115197	0.184523	0.454983	0.469686	0.461054	0.532966	0.00277016	0.268214	0.0689938	0.313394	-0.161175	0.493773	0.393495	0.455863	0.430079	-0.297505	0.57648	0.417932	0.125372	-0.547499
NEDD4L	ENSG00000049759	grey	-0.710547	0.0500006	-0.34569	0.673027	0.450135	-0.567638	0.0303105	0.359589	0.621417	0.603126	-0.631839	-0.110814	0.328959	0.319389	0.0104888	0.184538	0.546013	0.604154	-0.233788	-0.322325	0.518482	-0.205512
FOXP3	ENSG00000049768	grey	-0.195862	0.424943	0.0344873	0.351494	0.431555	0.388941	0.273993	0.410952	0.240542	0.389086	-0.0594465	0.20202	0.12343	0.4193	0.184745	0.423177	0.471206	0.0104565	0.471892	0.282754	0.161506	-0.397551
PPP1R3F	ENSG00000049769	grey	-0.100424	-0.0716576	0.0354808	0.130185	0.0965304	0.0391115	-0.0591434	-0.0366438	0.135841	0.0537652	-0.00736552	-0.0467602	0.123793	-0.0449195	-0.0210705	0.0345068	0.0773409	0.146627	0.038794	-0.00337912	-0.0267236	0.0126245
HEXB	ENSG00000049860	green	0.469885	0.00982718	0.540523	-0.267888	-0.236944	0.640027	-0.0986333	-0.142956	-0.199482	-0.329995	0.607954	0.05657	-0.00611913	-0.161468	-0.061372	0.101854	-0.166008	-0.322448	0.33135	0.299768	-0.466291	0.127312
PTCD2	ENSG00000049883	grey	0.0362431	-0.16648	-0.031212	-0.00342107	0.0229674	-0.00136351	-0.0450381	-0.137422	-0.0895318	0.0888841	-0.101913	-0.212372	-0.128812	-0.134916	0.162269	-0.146866	-0.0464469	-0.0100945	-0.0524876	0.145692	0.191657	0.162873
NEXMIF	ENSG00000050030	grey	-0.619753	-0.0170622	-0.019512	0.652996	0.288124	-0.420491	-0.0334195	0.300525	0.701598	0.525223	-0.392287	-0.186624	0.556357	0.27183	-0.116712	0.324982	0.526256	0.611946	-0.195123	-0.366679	0.274579	-0.113488
DKK3	ENSG00000050165	grey	0.406116	0.0226145	0.461155	-0.147204	-0.18217	0.488735	-0.146476	0.108957	-0.0932082	-0.3065	0.55941	-0.238344	-0.0858991	-0.0197989	-0.0735368	0.467628	0.0783152	-0.389438	0.251307	0.309448	-0.547937	0.0405872
ARHGEF5	ENSG00000050327	grey	0.105263	0.0631512	0.0131881	-0.0856177	0.049439	0.240824	0.0667873	0.0232894	-0.166843	-0.0440179	0.0881452	-0.0867816	-0.237166	-0.0232795	0.204611	0.136246	0.0374576	-0.280869	0.182668	0.311407	0.0111979	-0.0397632
NFE2L3	ENSG00000050344	grey	0.552156	-0.0956522	0.674535	-0.449794	-0.474497	0.487722	-0.212431	-0.166071	-0.274164	-0.517049	0.67588	-0.0998629	0.0207809	-0.203912	-0.252361	0.11884	-0.352909	-0.387254	0.119447	0.12123	-0.645129	0.25247
MCUR1	ENSG00000050393	grey	0.033223	-0.0287301	0.347726	0.0645704	0.0316416	0.158531	-0.11472	-0.0288216	0.0592776	0.129433	0.0899244	0.230003	0.13724	-0.0518514	-0.26356	-0.194869	-0.0809703	0.153183	-0.0480661	-0.158789	0.121026	0.140569
LIMA1	ENSG00000050405	grey	-0.210525	0.106387	-0.0349264	0.348196	0.246212	-0.0433251	0.02098	0.285612	0.287955	0.226564	-0.125551	-0.104626	0.0898943	0.243408	0.0248481	0.389781	0.426744	0.125364	0.0774407	0.0492266	0.0113738	-0.139374
LETMD1	ENSG00000050426	turquoise	-0.607075	0.470564	-0.456966	0.658245	0.720299	-0.096243	0.347892	0.530532	0.433711	0.785529	-0.621613	0.386249	0.113243	0.518509	0.274809	0.2491	0.650645	0.346634	0.278729	0.0931332	0.769354	-0.58635
SLC4A8	ENSG00000050438	turquoise	-0.567139	0.319301	-0.61329	0.39012	0.60299	-0.297744	0.485985	0.327953	0.17908	0.577449	-0.658285	0.0862054	-0.12402	0.422063	0.401566	0.00451517	0.371254	0.160239	0.0714113	0.000359561	0.70113	-0.409558
LAMC3	ENSG00000050555	grey	-0.034531	-0.173379	-0.267093	0.045807	-0.0387638	-0.257075	-0.0173979	-0.156477	0.0195317	0.0745075	-0.149246	-0.0667417	0.00454062	-0.194152	0.162603	-0.146016	0.00544951	0.154178	-0.126461	0.0310568	0.186209	0.0603009
PTGER3	ENSG00000050628	grey	0.0650683	0.288679	0.0447479	-0.0296674	0.151034	0.389913	0.204606	0.198616	-0.0893913	-0.00497087	0.139093	0.133159	-0.13128	0.193071	0.149296	0.197208	0.129425	-0.273839	0.323325	0.198046	-0.145219	-0.249446
TNIP3	ENSG00000050730	grey	-0.128964	0.028863	-0.0715773	0.114649	0.0891168	-0.0254991	-0.019537	0.072361	0.0617518	0.150229	-0.155078	-0.000312905	0.0155359	0.041656	-0.00524721	0.0327478	0.112203	0.0595565	0.000922737	-0.0223491	0.169302	-0.042408
MAPK9	ENSG00000050748	grey	-0.522071	-0.0994032	-0.0489407	0.497361	0.197555	-0.375955	-0.171948	0.184644	0.525483	0.385107	-0.420666	-0.122106	0.383697	0.130542	-0.163248	0.151029	0.348636	0.538076	-0.236051	-0.354531	0.283263	-0.0204517
COL23A1	ENSG00000050767	grey	-0.0839623	0.208262	-0.0867774	0.174341	0.148262	-0.0331265	0.230252	0.215916	0.175939	0.116216	0.058989	0.0382469	0.0946097	0.165029	0.172501	0.183049	0.207928	0.0443431	0.156281	0.0574452	0.0598547	-0.220814
BCAR1	ENSG00000050820	grey	0.0983813	0.677019	-0.145655	-0.0169308	0.319529	0.4366	0.578965	0.493492	-0.0882508	0.078922	0.239706	0.391803	-0.144353	0.518372	0.400895	0.456469	0.278007	-0.405227	0.639045	0.470886	-0.0155779	-0.58275
FAM160A2	ENSG00000051009	grey	-0.262075	0.258945	0.339009	0.451853	0.207215	0.191518	-0.0745422	0.426905	0.52756	0.354508	0.0595332	0.2186	0.503854	0.296587	-0.209238	0.483199	0.459228	0.264743	0.200093	-0.0759597	0.0503591	-0.240001
HERPUD1	ENSG00000051108	grey	-0.247376	0.469259	-0.0334343	0.385835	0.469353	0.377729	0.282892	0.542207	0.308766	0.318857	0.0595134	0.220255	0.139227	0.482046	0.21889	0.581669	0.555383	-0.0196236	0.499758	0.236783	0.0179442	-0.496524
HOMER3	ENSG00000051128	grey	-0.265291	0.468398	-0.235067	0.321974	0.432741	-0.0140693	0.386846	0.409293	0.284539	0.300141	-0.169837	0.335902	0.173821	0.502273	0.0870248	0.226075	0.359775	0.199205	0.26881	0.0147029	0.255267	-0.474408
POLQ	ENSG00000051341	turquoise	-0.746941	0.25169	-0.495184	0.602587	0.626142	-0.368628	0.251627	0.300642	0.414932	0.785931	-0.854347	0.305787	0.159613	0.363356	0.155332	-0.101483	0.423196	0.52592	-0.0244081	-0.204826	0.921541	-0.355298
PIK3CB	ENSG00000051382	grey	-0.643571	0.362185	-0.274408	0.681572	0.539044	-0.228249	0.244365	0.587867	0.642181	0.640248	-0.446736	0.0352349	0.380983	0.531233	0.154469	0.477807	0.699668	0.408015	0.129794	-0.108522	0.444704	-0.48959
CYBA	ENSG00000051523	grey	-0.131391	0.476745	-0.222232	0.244808	0.319536	0.0372392	0.309693	0.485384	0.153158	0.277587	-0.0466607	0.37608	0.0348906	0.450437	0.114878	0.320136	0.347905	-0.00339192	0.264682	0.125058	0.232662	-0.503373
THOC3	ENSG00000051596	turquoise	-0.34406	0.405276	-0.427706	0.343431	0.543626	0.0173058	0.468262	0.339748	0.152699	0.517116	-0.390278	0.333441	-0.0193098	0.384081	0.464994	0.147755	0.396338	0.134371	0.340595	0.240464	0.571163	-0.401973
HEBP2	ENSG00000051620	brown	0.338623	-0.00452959	0.528805	-0.127844	-0.298787	0.329016	-0.221731	0.0338925	0.0633181	-0.296006	0.555215	-0.00386654	0.243556	-0.0280676	-0.277247	0.306535	-0.0349657	-0.126037	0.127265	0.0507465	-0.522349	0.0648642
MPHOSPH9	ENSG00000051825	grey	-0.829903	0.104593	-0.0314305	0.812303	0.485505	-0.353297	-0.0845738	0.437232	0.749715	0.813638	-0.632412	0.0799939	0.53853	0.369639	-0.225455	0.167203	0.5884	0.726488	-0.222912	-0.492698	0.645175	-0.199626
PLEKHA5	ENSG00000052126	grey	-0.470716	0.0108826	0.391425	0.586316	0.117066	-0.279637	-0.309309	0.352696	0.727126	0.397002	-0.148208	-0.00811069	0.713219	0.273122	-0.578163	0.331223	0.406489	0.631056	-0.293801	-0.561107	0.0900703	-0.0693941
PRSS8	ENSG00000052344	grey	-0.101297	0.240778	-0.318902	0.0617153	0.337535	0.190506	0.305826	0.109543	-0.0720002	0.130459	-0.168792	0.0167521	-0.21106	0.164969	0.389181	0.113716	0.213587	-0.176189	0.340462	0.317002	0.0981284	-0.235877
SIKE1	ENSG00000052723	yellow	0.416717	-0.681642	0.604723	-0.342858	-0.703314	-0.124957	-0.666713	-0.4837	-0.0946868	-0.575291	0.486946	-0.498429	0.127714	-0.554723	-0.581253	-0.204511	-0.469694	0.00269262	-0.536233	-0.319891	-0.661936	0.685089
RRP12	ENSG00000052749	tan	0.377906	0.276456	-0.404322	-0.373099	0.0946619	0.406643	0.46073	-0.0156902	-0.51185	-0.259142	0.212905	0.0409439	-0.603558	0.0189449	0.699496	0.133499	-0.0562496	-0.66313	0.554461	0.758494	-0.117939	-0.283822
FNIP2	ENSG00000052795	grey	-0.791325	0.297684	-0.178791	0.800164	0.582127	-0.266633	0.159311	0.586704	0.729193	0.758892	-0.55712	0.0379647	0.436734	0.534459	0.026416	0.439433	0.72285	0.538259	0.0277071	-0.239785	0.544157	-0.442388
MSMO1	ENSG00000052802	grey	0.628288	-0.165487	0.138965	-0.707173	-0.425084	0.292329	0.0877778	-0.433313	-0.678475	-0.590248	0.433692	-0.0866371	-0.488574	-0.386165	0.23397	-0.307579	-0.602493	-0.569729	0.0977801	0.363252	-0.304205	0.336538
TTC17	ENSG00000052841	grey	-0.0420009	0.175516	0.203058	0.155449	0.140904	0.251021	0.00646114	0.14192	0.157791	0.226258	0.0507855	0.285384	0.230798	0.0982445	0.0180485	0.158032	0.153431	0.0457004	0.252177	0.0860234	0.0450948	-0.135817
ALX4	ENSG00000052850	grey	-0.307631	0.16772	-0.242737	0.221743	0.264535	-0.0507176	0.278362	0.184624	0.127832	0.30059	-0.294266	0.105951	-0.0204404	0.262013	0.18399	0.0490044	0.225094	0.117007	0.0579385	-0.0293091	0.329712	-0.182384
FSTL4	ENSG00000053108	grey	0.0918219	-0.118523	0.268157	0.100502	-0.181341	0.0289576	-0.288589	0.0478021	0.229973	-0.075312	0.232156	-0.0434514	0.305976	-0.0469892	-0.294423	0.290049	0.102543	0.149131	-0.0439416	-0.0562087	-0.312847	-0.00432541
FOXN3	ENSG00000053254	cyan	-0.656398	0.16322	0.186122	0.813004	0.508469	-0.0122982	-0.117827	0.503785	0.785361	0.652879	-0.356859	-0.0271029	0.536518	0.458278	-0.303817	0.479994	0.718566	0.566574	0.0151913	-0.297289	0.309513	-0.258019
METTL24	ENSG00000053328	grey	0.123654	0.224616	0.0649035	-0.0531106	0.0947301	0.311615	0.129793	0.190942	-0.126596	-0.00936018	0.0901006	-0.0262088	-0.160381	0.196662	0.0538493	0.211705	0.101131	-0.236552	0.236015	0.216579	-0.0621547	-0.15342
MRTO4	ENSG00000053372	grey	0.00667618	0.626018	-0.415404	0.0709222	0.451825	0.348821	0.636676	0.443741	-0.0949783	0.221067	0.0366806	0.386271	-0.278858	0.411257	0.625696	0.290121	0.315566	-0.342302	0.629536	0.530882	0.262027	-0.633399
NNAT	ENSG00000053438	cyan	-0.784014	0.56143	-0.152715	0.858146	0.720553	-0.0758456	0.191402	0.738	0.74434	0.853759	-0.515308	0.411127	0.482055	0.687732	-0.0969537	0.475752	0.808101	0.53365	0.216522	-0.227624	0.596854	-0.659188
USE1	ENSG00000053501	grey	-0.285364	0.680443	-0.0524636	0.452579	0.567429	0.420197	0.433474	0.676163	0.353732	0.485335	0.0121778	0.475678	0.199958	0.628441	0.247721	0.688912	0.656033	-0.0283628	0.641642	0.294448	0.160143	-0.693911
LAMA3	ENSG00000053747	grey	-0.404399	0.19773	-0.506447	0.386623	0.376678	-0.347238	0.235366	0.202905	0.294153	0.456952	-0.436322	0.221866	0.134999	0.194076	0.260677	-0.0207536	0.319915	0.31347	0.0346585	-0.0213115	0.493967	-0.323229
AP5M1	ENSG00000053770	brown	0.123737	-0.536374	0.743556	-0.109513	-0.509918	-0.0546961	-0.702468	-0.296987	0.157224	-0.313128	0.275544	-0.37739	0.397158	-0.354962	-0.759388	-0.0763641	-0.282823	0.191444	-0.492616	-0.514957	-0.546885	0.589702
ANAPC4	ENSG00000053900	grey	-0.316272	0.241372	0.400722	0.404336	0.259902	0.202171	-0.0986173	0.486814	0.399175	0.336742	-0.0179307	-0.0332558	0.310277	0.40818	-0.360066	0.470459	0.424332	0.114198	0.0393177	-0.262796	-0.0274852	-0.238241
KCNQ1	ENSG00000053918	grey	-0.150707	-0.10483	0.17772	0.241943	0.0253843	-0.0823264	-0.204087	0.110837	0.286234	0.102995	-0.0618235	-0.184732	0.194169	0.0533633	-0.181705	0.247949	0.200369	0.215577	-0.111657	-0.131597	-0.0253323	0.0307462
TRAPPC3	ENSG00000054116	green	0.233053	0.46081	0.0571773	-0.185296	0.159024	0.630119	0.324193	0.167382	-0.271972	-0.0354884	0.281561	0.523512	-0.205059	0.210312	0.206746	0.168463	0.0178664	-0.455722	0.60212	0.398955	-0.11041	-0.337698
THRAP3	ENSG00000054118	blue	-0.176353	0.784852	-0.369179	0.284628	0.605574	0.337591	0.692129	0.589738	0.117676	0.400791	-0.0627137	0.525086	-0.0430121	0.641563	0.484003	0.459426	0.51313	-0.147085	0.684029	0.418789	0.293254	-0.787868
PHPT1	ENSG00000054148	blue	-0.199792	0.805957	-0.240501	0.267328	0.496699	0.286534	0.608421	0.692058	0.148015	0.338775	0.011852	0.612798	0.0238741	0.707728	0.26667	0.446906	0.471486	-0.107255	0.545134	0.188094	0.205245	-0.729227
ENTPD2	ENSG00000054179	brown	0.0589278	-0.0417813	0.517445	0.0781532	-0.164345	0.328485	-0.333572	0.150959	0.205889	-0.0508041	0.291878	0.0244548	0.311503	0.0878068	-0.42926	0.461775	0.147521	0.00776016	0.0646865	-0.0641701	-0.373527	0.00700443
ARID4B	ENSG00000054267	magenta	-0.0531721	-0.277637	0.464784	0.0755769	-0.342153	-0.0970407	-0.492342	-0.133679	0.33779	-0.128879	0.123002	-0.123808	0.582226	-0.129215	-0.591796	0.104802	-0.0432477	0.351572	-0.275419	-0.409253	-0.376891	0.250482
OPN3	ENSG00000054277	turquoise	-0.0838588	0.166368	-0.180446	0.189703	0.192547	-0.0606827	0.16546	0.0910134	0.149521	0.338543	-0.172286	0.461429	0.178786	0.0880633	0.173273	-0.0351379	0.138231	0.244317	0.170285	0.138626	0.408842	-0.183695
SDCCAG8	ENSG00000054282	grey	-0.389785	0.390502	0.248375	0.567337	0.3687	0.159893	0.102159	0.5814	0.574338	0.440507	0.0561442	0.143041	0.517431	0.504298	-0.136359	0.586306	0.598525	0.304995	0.234429	-0.13345	0.0270624	-0.400916
PTPRN	ENSG00000054356	grey	0.275307	-0.152504	-0.229756	-0.297729	-0.201508	-0.000952502	0.00564737	-0.270313	-0.286829	-0.225535	-0.00548676	-0.126395	-0.239339	-0.221572	0.296433	-0.0384326	-0.197117	-0.231339	0.10325	0.385801	-0.0460392	0.0845594
HHAT	ENSG00000054392	grey	0.0273907	0.0554952	-0.018176	0.164992	0.0775061	0.00721435	-0.0487197	0.0602385	0.16481	0.178232	0.0149424	0.219404	0.190718	0.0349699	-0.000838334	0.0772307	0.130877	0.189183	0.141965	0.124528	0.154087	-0.159595
KIF1B	ENSG00000054523	cyan	-0.77759	0.27344	-0.0493351	0.881412	0.57358	-0.297425	0.0277823	0.632933	0.827867	0.788913	-0.502744	0.116002	0.542933	0.549737	-0.201215	0.43133	0.757349	0.663555	-0.0791798	-0.396463	0.53575	-0.389399
FOXC1	ENSG00000054598	grey	0.363009	-0.158171	-0.015743	-0.47042	-0.235849	0.158852	0.109739	-0.339183	-0.474654	-0.380342	0.149727	-0.229303	-0.35884	-0.198281	0.225417	-0.176339	-0.369792	-0.413219	0.0692224	0.295082	-0.255812	0.23637
TBC1D22A	ENSG00000054611	grey	-0.122911	0.524117	-0.186252	0.318609	0.483638	0.359037	0.41731	0.50295	0.185984	0.274407	0.0360146	0.181854	-0.0149061	0.496711	0.327854	0.57618	0.558542	-0.102995	0.558165	0.40778	0.0851754	-0.603117
SYNE2	ENSG00000054654	cyan	-0.910176	0.444306	-0.146369	0.941513	0.723062	-0.218229	0.154907	0.731476	0.836226	0.899984	-0.629202	0.218522	0.539415	0.692674	-0.119552	0.46256	0.848263	0.648918	0.0479938	-0.381901	0.614408	-0.543108
PLEKHH1	ENSG00000054690	turquoise	-0.485908	0.238625	-0.254492	0.483252	0.521727	-0.0917393	0.163544	0.403052	0.276107	0.516115	-0.455733	0.0675288	-0.0774424	0.408783	0.0484292	0.12795	0.461777	0.196375	0.00732991	-0.110385	0.493828	-0.2977
ATP9A	ENSG00000054793	red	-0.579814	0.518583	-0.130669	0.719317	0.59377	0.0545869	0.220038	0.752855	0.635768	0.647581	-0.262503	0.229011	0.354082	0.654217	0.0448563	0.697968	0.815873	0.289582	0.297397	-0.0252533	0.312899	-0.661917
SPO11	ENSG00000054796	grey	2.72882e-05	0.128248	-0.0660153	-0.00779188	0.163773	0.153691	0.0551722	0.00967826	-0.0695086	0.101147	-0.110574	0.323081	-0.0479353	0.0923788	-0.0786836	-0.143332	-0.0396817	-0.0189102	0.112434	0.000361108	0.113607	-0.111125
CBLN4	ENSG00000054803	grey	-0.226433	0.231732	-0.331871	0.230756	0.289239	-0.333346	0.310792	0.264628	0.151244	0.237993	-0.238415	-0.0116574	-0.0303227	0.306055	0.146595	-0.0458834	0.204552	0.162915	-0.0885976	-0.106832	0.302659	-0.207521
CHRDL2	ENSG00000054938	grey	0.562055	-0.220069	0.396367	-0.566264	-0.426675	0.389787	-0.175804	-0.288265	-0.522096	-0.600018	0.45998	-0.406189	-0.373232	-0.261957	-0.133858	-0.0608726	-0.425661	-0.544737	-0.0146497	0.171167	-0.578099	0.385813
FAM168A	ENSG00000054965	red	-0.71629	0.545237	-0.259112	0.782175	0.74177	-0.116075	0.359149	0.755895	0.642275	0.725624	-0.445113	0.213518	0.271122	0.747343	0.0645173	0.512859	0.818412	0.373036	0.198616	-0.152067	0.466118	-0.620818
RELT	ENSG00000054967	grey	-0.2138	0.492838	-0.342829	0.283781	0.417271	0.0907546	0.460707	0.370907	0.170412	0.371933	-0.153094	0.375739	0.0501834	0.382097	0.411218	0.292828	0.381358	0.0389602	0.439654	0.300313	0.347366	-0.533457
GALC	ENSG00000054983	brown	0.0967865	-0.33663	0.628752	-0.0132162	-0.255485	0.106975	-0.489235	-0.141635	0.0524912	-0.0993915	0.166759	-0.351067	0.14423	-0.20681	-0.540475	-0.0230692	-0.125261	0.0886678	-0.294603	-0.277659	-0.229952	0.402057
NOP58	ENSG00000055044	yellow	0.576245	-0.554214	0.00232841	-0.76473	-0.705793	-0.180889	-0.268957	-0.750426	-0.625549	-0.703275	0.23439	-0.329619	-0.33187	-0.702411	0.0236266	-0.610926	-0.813185	-0.320344	-0.338255	0.0732142	-0.365018	0.626446
SZRD1	ENSG00000055070	blue	-0.256069	0.836719	-0.455047	0.238291	0.64447	0.2611	0.747885	0.654558	0.0618517	0.357782	-0.113139	0.518962	-0.184864	0.709635	0.447162	0.39585	0.473966	-0.243884	0.62084	0.305844	0.30306	-0.804505
KCNH2	ENSG00000055118	green	0.199988	0.234828	0.0517219	-0.130352	0.180062	0.512325	0.244901	0.172761	-0.305838	-0.0380718	0.0981777	-0.130805	-0.441941	0.215059	0.252354	0.253544	0.109449	-0.487735	0.387377	0.477821	-0.0486671	-0.0931917
CUL1	ENSG00000055130	grey	-0.410534	0.278549	-0.253516	0.387698	0.33129	-0.195141	0.304589	0.417966	0.306078	0.383955	-0.24433	-0.0794337	0.115948	0.303696	0.271624	0.259322	0.424207	0.188993	0.00156601	-0.119847	0.290014	-0.311551
FAM114A2	ENSG00000055147	grey	-0.12993	0.408077	-0.0292301	0.323421	0.32608	0.217277	0.240818	0.419168	0.257075	0.322794	0.148323	0.342986	0.199503	0.32663	0.181447	0.391664	0.440184	0.0405204	0.350954	0.15709	0.0664889	-0.42561
CYFIP2	ENSG00000055163	grey	-0.347103	0.228253	0.160308	0.421731	0.269422	0.0854309	0.0556263	0.520481	0.411028	0.281319	-0.0222031	-0.138415	0.192393	0.42779	-0.0809429	0.602992	0.53454	0.0711411	0.0773637	-0.10334	-0.0353007	-0.245682
TAB2	ENSG00000055208	yellow	0.33295	-0.775677	0.397248	-0.42165	-0.642932	-0.219302	-0.585157	-0.635587	-0.255318	-0.582558	0.195398	-0.803184	-0.110756	-0.646631	-0.348681	-0.348039	-0.540046	-0.0817635	-0.583976	-0.238978	-0.512549	0.814794
GINM1	ENSG00000055211	grey	0.0943054	-0.0552228	0.276565	-0.0172674	-0.170051	0.0533526	-0.258157	-0.0531799	0.159946	-0.132393	0.156603	0.0926643	0.3202	-0.0857476	-0.298438	0.166252	-0.0446865	0.142833	0.0257412	-0.0887499	-0.221967	0.040873
EIF2AK2	ENSG00000055332	grey	0.322149	-0.412413	-0.201097	-0.427882	-0.366387	-0.389088	-0.124346	-0.581474	-0.380931	-0.360458	-0.0475195	-0.0748801	-0.254533	-0.492607	-0.0194525	-0.697288	-0.583494	-0.00922899	-0.381403	-0.104174	0.00210791	0.427215
USP36	ENSG00000055483	pink	0.102825	0.336257	-0.383941	-0.0523928	0.231146	0.206278	0.509609	0.221515	-0.159224	-0.0121275	0.0993057	-0.0628248	-0.286104	0.238363	0.670573	0.386005	0.237539	-0.375924	0.493464	0.596031	-0.047146	-0.364108
KMT2C	ENSG00000055609	grey60	-0.800362	0.194611	0.184974	0.88144	0.47465	-0.170736	-0.109056	0.578335	0.908804	0.723877	-0.398357	-0.0465375	0.727436	0.484015	-0.299767	0.52447	0.758615	0.685245	-0.0688597	-0.452676	0.291193	-0.295788
MCOLN3	ENSG00000055732	grey	-0.170281	0.224613	0.0286913	0.215436	0.197778	0.183566	0.137361	0.198472	0.193868	0.197962	-0.0299032	0.0927884	0.135828	0.17453	0.1327	0.267979	0.26675	0.0478059	0.275697	0.121055	0.0782933	-0.248351
CCDC85A	ENSG00000055813	grey	0.0446344	-0.200152	-0.141606	-0.186162	-0.140489	-0.209496	-0.0986403	-0.348103	-0.213714	-0.0782099	-0.167703	0.0951208	-0.0987598	-0.299957	0.0167815	-0.484385	-0.323956	0.0842299	-0.166448	-0.0646716	0.148557	0.256391
PUM2	ENSG00000055917	grey	-0.3582	-0.33155	0.14815	0.453229	-0.0116046	-0.410464	-0.395032	-0.0192407	0.535894	0.343776	-0.260931	-0.250249	0.517911	-0.162328	-0.240983	-0.022275	0.203709	0.661198	-0.385382	-0.348973	0.28554	0.21792
MRPL43	ENSG00000055950	grey	-0.188283	0.529499	-0.495581	0.199292	0.523496	0.178007	0.468064	0.336999	-0.00334073	0.342283	-0.227147	0.436135	-0.166443	0.405302	0.421859	0.138217	0.338562	-0.0929473	0.470415	0.317463	0.345625	-0.581782
ITIH4	ENSG00000055955	grey	0.05984	-0.160885	-0.0179686	-0.0936765	-0.077906	-0.0335731	-0.110745	-0.196164	-0.132461	-0.133994	0.0279623	-0.159992	-0.182022	-0.182714	-0.0106541	-0.20222	-0.132668	-0.105374	-0.108244	0.00717643	-0.0569935	0.176073
HPF1	ENSG00000056050	turquoise	-0.237441	0.218918	-0.362998	0.185888	0.212085	-0.217694	0.222081	0.111557	0.1004	0.339474	-0.272398	0.508139	0.0608946	0.0536946	0.204906	-0.184706	0.0803739	0.232942	0.0516662	-0.0276154	0.51804	-0.285607
ZFR	ENSG00000056097	grey	0.270386	0.0236669	0.163512	-0.22587	-0.179158	0.261173	-0.114023	-0.144432	-0.137594	-0.23755	0.22205	0.182037	0.0463628	-0.154839	-0.068675	-0.0214241	-0.191519	-0.109906	0.219493	0.183114	-0.224425	0.00290909
ZNF280C	ENSG00000056277	yellow	0.0617808	-0.717783	0.669102	-0.056848	-0.607094	-0.230439	-0.86196	-0.414431	0.215675	-0.284258	0.146972	-0.445311	0.446601	-0.525586	-0.743853	-0.104923	-0.28325	0.351963	-0.622312	-0.533605	-0.43621	0.688171
NPFFR2	ENSG00000056291	grey	0.0892204	0.060503	-0.283046	-0.0912465	0.058095	0.0386739	0.148471	-0.0284482	-0.178482	-0.0880388	0.0170998	-0.0194255	-0.262276	-0.00463239	0.288489	-0.0021407	0.00598598	-0.1951	0.167218	0.278034	0.00602733	-0.0911798
PHF21B	ENSG00000056487	grey	-0.704598	0.385086	-0.0885844	0.764738	0.620211	-0.0839452	0.170866	0.615981	0.71398	0.703376	-0.397809	0.230837	0.506663	0.584719	-0.0608343	0.475899	0.724235	0.524025	0.149275	-0.23469	0.388237	-0.476364
TRAF1	ENSG00000056558	lightgreen	0.696099	0.0216881	0.460588	-0.467	-0.39134	0.578289	-0.072448	-0.0622016	-0.375614	-0.553211	0.881573	-0.0348328	-0.195502	-0.198945	0.026083	0.209901	-0.238351	-0.591355	0.287065	0.401277	-0.696054	0.0959969
RC3H2	ENSG00000056586	magenta	-0.155881	-0.24525	0.516993	0.311316	-0.242501	-0.180666	-0.526866	-0.0195603	0.579054	0.105416	0.118281	0.0726954	0.838036	-0.136756	-0.579833	0.115261	0.092364	0.627193	-0.27056	-0.46293	-0.193808	0.207444
IL17RB	ENSG00000056736	grey	-0.35618	0.0749618	-0.0839923	0.396561	0.226788	-0.147249	-0.0460524	0.26389	0.449195	0.319662	-0.279649	-0.0196336	0.341273	0.204427	-0.0502613	0.336474	0.366862	0.33962	0.00648414	-0.100741	0.176639	-0.20945
TRAF3IP2	ENSG00000056972	grey	-0.54229	0.116826	-0.10609	0.52286	0.227382	-0.440395	-0.0700842	0.285294	0.61585	0.461807	-0.367862	0.163999	0.578603	0.249374	-0.192793	0.143748	0.352101	0.584363	-0.165882	-0.374276	0.33452	-0.26698
DCBLD2	ENSG00000057019	grey	0.6747	0.0575289	0.109882	-0.621256	-0.33374	0.55873	0.153968	-0.256399	-0.62318	-0.487136	0.623037	0.184295	-0.388265	-0.265901	0.351595	-0.0445026	-0.398394	-0.68172	0.400899	0.582205	-0.406243	0.0651635
SOAT1	ENSG00000057252	grey	-0.0148722	-0.379186	0.25752	0.036609	-0.253246	-0.0887426	-0.404893	-0.183491	0.157823	-0.141474	0.0543488	-0.320784	0.170634	-0.239888	-0.254232	0.0414114	-0.0468362	0.169615	-0.230728	-0.156467	-0.206859	0.315445
PKP2	ENSG00000057294	grey	0.210421	-0.0649223	-0.165608	-0.0870709	-0.0939757	-0.0366518	0.0775844	-0.0983488	-0.0959541	-0.171426	0.179591	-0.20553	-0.176601	-0.140803	0.270104	0.0234704	-0.0179265	-0.127021	0.0636207	0.265633	-0.117073	0.000450975
MSH4	ENSG00000057468	grey	-0.180461	0.159393	-0.222111	0.0377492	0.106065	-0.204331	0.271347	0.0881685	0.0547084	0.128917	-0.180025	0.226731	0.074734	0.132105	0.106109	-0.0847271	0.00364264	0.107264	-0.0305286	-0.144635	0.186321	-0.167734
F7	ENSG00000057593	grey	-0.0731558	0.078858	0.0689789	0.0283427	0.0893671	0.131003	-0.0170909	0.0970041	-0.0221274	0.00714204	-0.0350422	-0.121498	-0.103164	0.0596337	-0.0267273	0.0732868	0.0908228	-0.145309	0.0392059	-0.0567334	-0.071433	0.0302874
GDI2	ENSG00000057608	turquoise	-0.441436	0.420258	-0.368161	0.495483	0.566418	0.0688909	0.352887	0.449973	0.285517	0.612969	-0.357144	0.278561	0.0186529	0.344093	0.405672	0.229134	0.530878	0.161661	0.317226	0.152719	0.58428	-0.528348
PRDM1	ENSG00000057657	grey	0.592908	0.0195483	0.117185	-0.627071	-0.24399	0.511277	0.166966	-0.289528	-0.691607	-0.468325	0.427604	-0.0408606	-0.51589	-0.214629	0.267605	-0.224503	-0.449457	-0.660858	0.258626	0.438914	-0.339021	0.193178
ATG5	ENSG00000057663	green	0.176152	0.28553	0.322851	-0.0789457	0.134708	0.628219	0.143692	0.279566	-0.160554	-0.0611289	0.319085	-0.0962432	-0.181375	0.264418	0.0503091	0.419185	0.162828	-0.417114	0.399745	0.300692	-0.271771	-0.120713
TMCC3	ENSG00000057704	grey	-0.660374	0.337112	-0.00668678	0.737481	0.513934	-0.0856219	0.0557467	0.588665	0.704476	0.669983	-0.344629	0.178209	0.503085	0.502825	-0.0992572	0.436122	0.684348	0.493345	0.0645958	-0.279206	0.380395	-0.411843
PITHD1	ENSG00000057757	grey	-0.190543	0.60032	-0.52706	0.236862	0.616484	0.272415	0.584121	0.382949	-0.0487751	0.49526	-0.279806	0.581526	-0.256818	0.395782	0.613096	0.109557	0.357071	-0.100204	0.592635	0.483568	0.636652	-0.62624
MTA3	ENSG00000057935	turquoise	-0.573888	0.258746	-0.65937	0.478106	0.544927	-0.417952	0.373602	0.344799	0.318467	0.554771	-0.643614	0.120132	0.00847322	0.41661	0.299322	0.115696	0.455947	0.301284	0.0145135	-0.0521063	0.597314	-0.431285
USP13	ENSG00000058056	grey	-0.58643	0.0731046	0.0263503	0.72106	0.376232	-0.2928	-0.0297127	0.421683	0.737714	0.612998	-0.323289	-0.0542435	0.562298	0.336808	-0.114411	0.401715	0.618544	0.6095	-0.102692	-0.261874	0.328414	-0.212394
ATP11B	ENSG00000058063	brown	0.0616536	-0.241472	0.623854	0.032156	-0.36941	0.11118	-0.563631	-0.125403	0.263676	-0.0829593	0.281022	0.0861266	0.559368	-0.291345	-0.476027	0.0753281	-0.0924764	0.272542	-0.119468	-0.229734	-0.308348	0.252795
LAMC2	ENSG00000058085	grey	0.261916	0.00922439	0.156183	-0.254508	-0.15128	0.182538	-0.0363492	-0.0277501	-0.234325	-0.249961	0.248848	0.0294126	-0.163462	-0.0297953	-0.0963726	0.0411057	-0.148198	-0.28151	0.030848	0.117172	-0.251021	0.0843823
CDK14	ENSG00000058091	grey	-0.712156	0.513812	-0.151394	0.839545	0.624492	-0.0786137	0.203928	0.749526	0.757161	0.811259	-0.406047	0.376299	0.499435	0.626037	0.0337939	0.588916	0.837712	0.491426	0.234362	-0.135939	0.523342	-0.633005
SEC61A1	ENSG00000058262	salmon	0.090966	0.728169	-0.0937431	0.0738578	0.452268	0.771381	0.619045	0.489008	-0.0773406	0.162132	0.241466	0.386455	-0.172893	0.508062	0.577214	0.61973	0.426634	-0.464308	0.934559	0.730097	-0.0297241	-0.651693
PPP1R12A	ENSG00000058272	yellow	0.310085	-0.311432	0.307031	-0.474317	-0.463282	0.0466403	-0.231586	-0.398636	-0.358572	-0.473142	0.190382	-0.356993	-0.105399	-0.352451	-0.1349	-0.240666	-0.47358	-0.240865	-0.206351	-0.0693102	-0.415838	0.470969
RASGRF1	ENSG00000058335	brown	0.168091	-0.228305	0.349074	-0.144617	-0.320561	-0.0295872	-0.306485	-0.0940052	-0.00386448	-0.261901	0.269464	-0.173103	0.0844864	-0.17086	-0.385068	-0.0534685	-0.210534	-0.0223146	-0.248661	-0.216275	-0.311551	0.25481
CAMK2B	ENSG00000058404	turquoise	-0.247844	0.351412	-0.677159	0.164043	0.536522	0.00794357	0.553375	0.156892	-0.139433	0.436412	-0.516654	0.266541	-0.377486	0.244186	0.669877	-0.11358	0.218943	-0.0581887	0.349018	0.406618	0.688483	-0.386978
CROCC	ENSG00000058453	grey	-0.371825	0.647601	-0.114097	0.437131	0.593884	0.280536	0.380051	0.615342	0.293445	0.510465	-0.16922	0.451196	0.0688202	0.570692	0.136846	0.413772	0.544903	-0.013572	0.469934	0.113091	0.313081	-0.64638
POLR3E	ENSG00000058600	grey	0.0356441	0.37355	-0.204561	-0.0313303	0.223678	0.43681	0.345125	0.21829	-0.118402	0.0883899	0.0492223	0.225074	-0.198897	0.232004	0.464883	0.329119	0.195648	-0.366862	0.585206	0.55407	0.0468396	-0.422943
ATP2B4	ENSG00000058668	grey	-0.029534	0.307429	0.261722	0.297237	0.159761	0.424058	-0.0596974	0.4523	0.302875	0.198153	0.192009	0.11729	0.271012	0.312155	-0.062701	0.674943	0.470458	-0.00948629	0.39936	0.243084	-0.122822	-0.39354
RIOK2	ENSG00000058729	brown	0.324876	-0.151783	0.557436	-0.256665	-0.401944	0.276454	-0.332687	-0.134764	-0.119678	-0.310525	0.481932	0.125734	0.108697	-0.217702	-0.361632	0.0162024	-0.265543	-0.159089	-0.0648971	-0.114733	-0.440743	0.265533
YIPF1	ENSG00000058799	green	0.194873	0.463174	0.207404	-0.0315592	0.236318	0.780539	0.238255	0.31803	-0.145652	0.0325731	0.333572	0.286259	-0.187285	0.307456	0.182809	0.433838	0.225769	-0.465441	0.652018	0.498386	-0.173129	-0.395965
NDC1	ENSG00000058804	turquoise	-0.339775	0.260765	-0.48453	0.145321	0.433477	-0.167518	0.405325	0.147532	-0.117988	0.400357	-0.566552	0.15623	-0.340876	0.225347	0.34008	-0.332912	0.0775135	0.0308188	0.0030658	-0.0247913	0.705312	-0.194622
DGKG	ENSG00000058866	grey	0.348192	0.167616	-0.236379	-0.415023	-0.0381183	0.268065	0.342746	-0.0814406	-0.473358	-0.283523	0.207204	-0.00101333	-0.448486	-0.027509	0.413703	0.0229346	-0.190295	-0.55427	0.30662	0.45735	-0.179932	-0.114408
FLYWCH1	ENSG00000059122	grey	-0.120401	0.616841	-0.045805	0.226866	0.543289	0.61322	0.433781	0.494179	0.0513404	0.29966	0.0168256	0.339683	-0.140989	0.507463	0.326476	0.495885	0.463521	-0.279656	0.712306	0.455309	0.106587	-0.522511
TBXAS1	ENSG00000059377	grey	-0.134333	0.151357	-0.0162085	0.229567	0.126977	0.00111835	0.0272524	0.276069	0.223485	0.155379	0.0343576	0.0324063	0.175776	0.23208	-0.0625219	0.344725	0.28993	0.107777	0.0721164	-0.0251407	-0.0216651	-0.291866
PARP12	ENSG00000059378	black	0.816664	-0.123862	0.222853	-0.681589	-0.516916	0.387296	0.00166685	-0.3093	-0.594048	-0.737556	0.782614	-0.15497	-0.394247	-0.336522	0.139415	-0.0561174	-0.479402	-0.640195	0.146797	0.420225	-0.667592	0.23796
ALDH18A1	ENSG00000059573	grey	-0.34083	0.48326	-0.537984	0.316878	0.52752	0.0119793	0.52973	0.398941	0.0930526	0.486273	-0.355475	0.247352	-0.164557	0.340323	0.608143	0.195103	0.428635	-0.0316769	0.372245	0.312458	0.553718	-0.55234
TARBP1	ENSG00000059588	grey	-0.371586	0.279988	0.070645	0.482299	0.296917	-0.0148517	0.0505633	0.410442	0.507837	0.44248	-0.0795667	0.165301	0.496728	0.326316	-0.0695962	0.395193	0.464944	0.363672	0.1494	-0.119842	0.184915	-0.340674
GATB	ENSG00000059691	grey	-0.328	0.61726	-0.349357	0.377967	0.595363	0.309591	0.481647	0.50796	0.203922	0.478106	-0.173089	0.515823	0.0319192	0.519078	0.385257	0.336355	0.504926	-0.0177284	0.545178	0.249616	0.333464	-0.670039
MXD1	ENSG00000059728	brown	0.153508	0.14363	0.514245	0.0353309	0.0327536	0.60031	-0.0731165	0.277792	0.0324849	-0.0990106	0.47313	-0.195505	-0.0189077	0.188871	-0.146413	0.482422	0.227858	-0.33053	0.258119	0.136336	-0.472127	-0.0523631
CDK17	ENSG00000059758	yellow	0.358193	-0.328836	0.255704	-0.258181	-0.473191	-0.017022	-0.371277	-0.413745	-0.0843679	-0.266636	0.263616	0.108522	0.236541	-0.473525	-0.133371	-0.179466	-0.348975	0.126167	-0.0827818	0.083165	-0.180964	0.295655
DNAJC25	ENSG00000059769	grey	0.101755	-0.0976339	0.00492295	-0.192596	-0.16361	-0.0414005	-0.0229275	-0.0871301	-0.162106	-0.203597	0.0195478	-0.22777	-0.147299	-0.107143	0.0416558	0.0477614	-0.150901	-0.16245	-0.072486	0.0420813	-0.153764	0.118596
PSD	ENSG00000059915	grey	-0.104947	0.195719	-0.0788218	0.104869	0.188391	0.128884	0.12942	0.149584	0.0882721	0.196399	-0.113689	0.282943	0.113689	0.224399	0.0467908	0.113047	0.143294	0.0482119	0.226123	0.113431	0.151203	-0.22784
CTDP1	ENSG00000060069	grey	0.07071	0.478328	-0.259034	-0.0142225	0.317949	0.479423	0.464665	0.309688	-0.141551	0.0516321	0.0509556	0.183254	-0.237717	0.369595	0.490629	0.472055	0.30032	-0.36929	0.65232	0.600406	-0.0318375	-0.451165
YBX3	ENSG00000060138	grey	0.722927	-0.0378157	-0.057852	-0.744497	-0.279067	0.520792	0.239242	-0.377384	-0.838933	-0.620587	0.472221	-0.210914	-0.755645	-0.315202	0.519399	-0.173765	-0.472585	-0.864632	0.358752	0.704049	-0.428235	0.185943
STYK1	ENSG00000060140	grey	-0.0747913	0.0402952	-0.263325	-0.0369307	0.0096956	-0.252508	0.0880808	-0.047053	-0.0142461	0.0385446	-0.218831	0.138236	-0.00524306	-0.04304	0.132266	-0.134809	-0.0758204	0.0658539	-0.0597791	-0.0513866	0.223955	-0.0426165
WNK1	ENSG00000060237	turquoise	-0.503162	-0.0307927	-0.53719	0.325938	0.285479	-0.60344	0.227236	0.0864821	0.239151	0.354859	-0.586231	-0.201934	0.0223957	0.0997388	0.286901	-0.160674	0.197151	0.391955	-0.270801	-0.228188	0.53997	-0.0684017
CCAR1	ENSG00000060339	yellow	0.453233	-0.582486	0.13023	-0.658063	-0.603511	-0.173654	-0.291459	-0.760283	-0.541007	-0.627444	0.144389	-0.327811	-0.252164	-0.610805	-0.160548	-0.674807	-0.777492	-0.194965	-0.41928	-0.119121	-0.357182	0.716285
OGFR	ENSG00000060491	grey	-0.107543	0.576003	-0.0316397	0.148226	0.458272	0.541365	0.424456	0.497469	-0.0025432	0.208847	0.0109191	0.151828	-0.16384	0.586131	0.204021	0.53761	0.408322	-0.334893	0.581046	0.363934	0.0299089	-0.529491
PIGV	ENSG00000060642	grey	-0.00696483	0.0347061	0.114897	0.133527	0.072165	0.147912	-0.0992564	0.103143	0.167751	0.0873825	0.120833	0.158731	0.164746	0.0852581	-0.138846	0.180314	0.150493	0.0557004	0.118029	0.0350565	-0.0768865	-0.164804
PTPRU	ENSG00000060656	grey	0.0487306	0.167688	0.350802	0.091964	0.135608	0.490998	0.0226308	0.204564	0.0873004	0.0349103	0.176706	-0.175325	0.0748213	0.221914	0.00807455	0.463152	0.26667	-0.175921	0.356088	0.293354	-0.259741	-0.0722338
SNRNP40	ENSG00000060688	turquoise	-0.341866	0.542758	-0.755141	0.322898	0.670804	-0.0537839	0.644063	0.424871	0.0325391	0.509834	-0.476177	0.319656	-0.283331	0.464067	0.655641	0.165872	0.453096	-0.0229919	0.415785	0.391412	0.650343	-0.635911
RIMBP2	ENSG00000060709	turquoise	-0.181688	0.303749	-0.219129	0.128658	0.430339	0.269328	0.295257	0.136528	-0.107895	0.332823	-0.307929	0.182018	-0.243594	0.222345	0.301196	-0.0728222	0.176032	-0.144451	0.309583	0.271206	0.39267	-0.241631
COL11A1	ENSG00000060718	turquoise	-0.584171	-0.103077	-0.395377	0.451277	0.350667	-0.602355	0.0355689	0.0108248	0.368973	0.523366	-0.717936	0.0749445	0.182532	0.0859163	-0.0626303	-0.349829	0.15824	0.616928	-0.368434	-0.419355	0.711715	-0.0254566
QSER1	ENSG00000060749	yellow	-0.122971	-0.727065	0.171422	0.0064096	-0.45922	-0.770481	-0.633503	-0.414101	0.198685	-0.13076	-0.188956	-0.439157	0.306507	-0.482491	-0.541071	-0.471788	-0.340271	0.53075	-0.907385	-0.72298	-0.0199686	0.66111
MPC1	ENSG00000060762	grey	0.0220055	0.0125532	0.197733	-0.16357	-0.0766672	0.13689	-0.0511346	-0.0445505	-0.118411	-0.128948	0.00684547	0.0515086	-0.0470113	0.0126426	-0.234749	-0.11092	-0.186305	-0.0999642	-0.0427175	-0.157481	-0.0682559	0.0801004
BCAT1	ENSG00000060982	grey	-0.0120735	0.16257	0.421173	0.218979	0.102075	0.415452	-0.0205691	0.31087	0.252829	0.0860382	0.311928	-0.112023	0.212336	0.213397	-0.0501947	0.571747	0.372651	-0.082387	0.268224	0.151614	-0.288222	-0.112279
HDAC7	ENSG00000061273	green	0.364927	0.265668	-0.0499283	-0.30338	0.0896451	0.594668	0.262616	-0.0710021	-0.430709	-0.128805	0.257571	0.403628	-0.366296	-0.00331025	0.337656	-0.0457557	-0.13605	-0.481705	0.54307	0.558108	-0.0627833	-0.179422
LZTS1	ENSG00000061337	grey	0.210169	0.133919	-0.1739	-0.148534	0.108556	0.271617	0.203344	0.00512668	-0.291384	-0.0830438	0.0363808	-0.0929673	-0.356828	0.0285657	0.38384	0.130053	0.0502532	-0.325133	0.341916	0.519043	-0.0567233	-0.0898909
PRDM6	ENSG00000061455	grey	0.334653	-0.0816321	0.119265	-0.234736	-0.220693	0.249899	-0.0974321	-0.158923	-0.187353	-0.227978	0.247412	-0.0707319	-0.0421098	-0.148899	0.0281099	0.068463	-0.146662	-0.202957	0.182016	0.301361	-0.26311	0.054205
WNT8A	ENSG00000061492	grey	0.0925373	-0.0274319	0.0154172	-0.0632265	-0.0554674	0.0571315	-0.0272718	-0.00693259	-0.0311799	-0.0982386	0.0871386	-0.0868505	-0.0306696	-0.0448943	0.041987	0.121935	-0.00669219	-0.0942439	0.0336386	0.0799548	-0.117259	-0.00931983
SPAG4	ENSG00000061656	grey	-0.111937	0.323255	0.0190271	0.163493	0.280523	0.236683	0.213872	0.27988	0.0741782	0.204976	0.0129505	0.0962101	-0.00348296	0.264306	0.131396	0.217879	0.263351	-0.106581	0.294173	0.169733	0.0751424	-0.239966
NCKAP1	ENSG00000061676	yellow	0.530365	-0.701108	0.326025	-0.619487	-0.707838	-0.0807239	-0.391911	-0.732472	-0.465021	-0.680863	0.365681	-0.524108	-0.196456	-0.72854	-0.123859	-0.531342	-0.724631	-0.185217	-0.426202	-0.0709524	-0.493126	0.804187
MRPS35	ENSG00000061794	grey	0.209059	0.243312	0.100905	-0.0370839	0.0766988	0.52217	0.127227	0.161354	-0.107475	0.023644	0.251244	0.174987	-0.0655314	0.0678965	0.284469	0.322827	0.143173	-0.25655	0.477	0.500612	-0.0594743	-0.20906
GUCY1B3	ENSG00000061918	turquoise	-0.637601	0.100366	-0.272702	0.537316	0.385014	-0.451567	0.0589359	0.222189	0.479452	0.649632	-0.618684	0.253393	0.339889	0.206611	-0.023213	-0.0843754	0.3153	0.572941	-0.165225	-0.318539	0.705486	-0.19774
SFSWAP	ENSG00000061936	blue	-0.442776	0.822899	-0.227724	0.533155	0.746337	0.390881	0.591287	0.805867	0.366729	0.579147	-0.190649	0.375699	0.116095	0.828334	0.352053	0.737502	0.776499	-0.0300939	0.691141	0.302767	0.292362	-0.81268
TNK2	ENSG00000061938	red	-0.614535	0.568306	-0.104922	0.772161	0.732061	0.193298	0.296083	0.767376	0.629013	0.716406	-0.281185	0.211209	0.320655	0.746788	0.0978753	0.698411	0.885848	0.252138	0.405048	0.050983	0.34633	-0.659584
MON2	ENSG00000061987	grey	-0.477386	0.242575	0.334107	0.708045	0.330507	0.0880779	-0.128512	0.540404	0.754667	0.585159	-0.0530789	0.201905	0.706245	0.390396	-0.24466	0.588687	0.659785	0.50534	0.13551	-0.230555	0.134367	-0.304041
CDH3	ENSG00000062038	turquoise	-0.140445	-0.140185	0.0250393	0.104889	-0.0346749	-0.179325	-0.272465	-0.0116375	0.099644	0.117789	-0.190386	-0.0974979	0.0709862	-0.0548504	-0.233172	0.0188548	0.0436622	0.127249	-0.219667	-0.171635	0.121322	0.0469729
GPBP1	ENSG00000062194	grey	-0.446291	0.146424	0.0918732	0.49087	0.225781	-0.158081	-0.119663	0.268802	0.524546	0.475682	-0.274259	0.247718	0.539753	0.16067	-0.226721	0.102814	0.319096	0.556262	-0.0623583	-0.32857	0.360804	-0.241105
DGAT2	ENSG00000062282	grey	-0.0245305	0.316427	0.0277549	0.107218	0.320644	0.418195	0.199146	0.298839	-0.0486826	0.158686	0.0343688	0.0189108	-0.203282	0.353233	0.112262	0.306932	0.281053	-0.293249	0.364583	0.275367	-0.00901403	-0.307496
ZNF112	ENSG00000062370	grey	-0.367127	0.171325	0.264885	0.507394	0.237689	0.221914	-0.12431	0.421716	0.497301	0.420044	-0.0687028	-0.00413582	0.418247	0.296136	-0.107277	0.553022	0.549323	0.224698	0.189271	-0.0372184	0.00350981	-0.229773
LTK	ENSG00000062524	grey	-0.0196562	0.200113	0.00926426	0.183806	0.119355	0.0677772	0.0108637	0.158639	0.226384	0.140358	0.0581257	0.365441	0.25228	0.0913729	-0.0864029	0.125508	0.17226	0.217576	0.174014	0.017619	0.0993456	-0.258162
MRPS24	ENSG00000062582	grey	-0.206783	0.547668	-0.344062	0.234899	0.557909	0.208585	0.526725	0.493469	0.0109952	0.334706	-0.179927	0.142174	-0.256457	0.578943	0.302756	0.277974	0.412799	-0.181913	0.380402	0.280569	0.320227	-0.538485
ELMO2	ENSG00000062598	turquoise	-0.216074	0.539196	-0.281719	0.248508	0.503301	0.304731	0.400017	0.433187	0.0707406	0.414765	-0.211181	0.461844	-0.105782	0.42089	0.373724	0.317927	0.39541	-0.0999672	0.552601	0.398728	0.432157	-0.56838
WAPL	ENSG00000062650	grey	0.138013	-0.435534	-0.0263068	-0.187944	-0.438273	-0.3495	-0.333414	-0.413644	-0.0410626	-0.268068	0.00298809	-0.244558	0.124821	-0.526787	-0.0434233	-0.279045	-0.309929	0.203209	-0.35696	-0.160726	-0.123877	0.361045
VMP1	ENSG00000062716	black	0.919171	-0.129567	0.37004	-0.818829	-0.649052	0.498826	-0.0697112	-0.397487	-0.678686	-0.811287	0.865992	0.0237665	-0.329762	-0.430062	0.055089	-0.0837647	-0.622336	-0.683006	0.209493	0.42901	-0.717258	0.2849
APPBP2	ENSG00000062725	grey	-0.48064	0.253323	0.226397	0.559306	0.314345	0.0372027	-0.0492871	0.418293	0.522282	0.584356	-0.217241	0.29106	0.481725	0.303692	-0.183704	0.208987	0.441361	0.405723	0.0455315	-0.30091	0.325902	-0.196959
POLD1	ENSG00000062822	turquoise	-0.418467	0.522256	-0.635952	0.379645	0.68547	-0.060814	0.60747	0.414209	0.125301	0.625099	-0.510537	0.431467	-0.137137	0.487656	0.527617	0.0498919	0.422262	0.103144	0.360269	0.250063	0.768813	-0.571638
SEZ6	ENSG00000063015	red	-0.476173	0.500343	0.0327692	0.710762	0.592986	0.24503	0.173057	0.697989	0.598343	0.596285	-0.156498	0.165882	0.337721	0.632013	0.0130855	0.732198	0.829707	0.241843	0.398137	0.0736218	0.17697	-0.589828
EIF4B	ENSG00000063046	midnightblue	-0.51295	0.739691	-0.0596512	0.649565	0.711416	0.276013	0.419589	0.913223	0.487316	0.63706	-0.146136	0.249041	0.191331	0.85096	0.0833866	0.703537	0.815657	0.0695834	0.414106	0.0124047	0.283573	-0.773683
SLC6A16	ENSG00000063127	turquoise	-0.160723	0.114313	-0.113292	0.152334	0.186643	-0.0355637	0.150907	0.120418	0.125727	0.126834	-0.162376	-0.0388593	0.0320908	0.142328	0.120068	0.0823122	0.154877	0.104852	0.0891139	-0.0103157	0.117978	-0.0781704
BICRA	ENSG00000063169	grey	-0.193193	0.363858	-0.118202	0.313679	0.420866	0.166088	0.328544	0.361446	0.269164	0.265135	-0.0132287	0.138549	0.112672	0.427555	0.213937	0.39437	0.442555	0.00833725	0.382628	0.226884	0.0585843	-0.402091
SPHK2	ENSG00000063176	grey	-0.11654	0.610303	-0.247302	0.140768	0.485453	0.28936	0.654799	0.432603	-0.0128299	0.261937	-0.0131083	0.379658	-0.137477	0.535476	0.41934	0.23203	0.30062	-0.173853	0.510339	0.30687	0.256131	-0.499798
RPL18	ENSG00000063177	blue	-0.373628	0.913296	-0.25038	0.428834	0.709597	0.367533	0.64543	0.836095	0.21523	0.533349	-0.135051	0.523586	-0.0287698	0.859462	0.286654	0.537422	0.654276	-0.134559	0.609655	0.218723	0.352403	-0.855281
CA11	ENSG00000063180	grey	0.00442853	0.0996084	0.294913	0.106164	0.0711167	0.368703	-0.110729	0.179474	0.171035	-0.0208907	0.177147	-0.0302611	0.167417	0.217789	-0.264613	0.416577	0.209382	-0.068438	0.238463	0.0485285	-0.334367	-0.136745
U2AF2	ENSG00000063244	grey	-0.0896267	0.422864	-0.367145	0.0650992	0.325991	0.154272	0.466209	0.192228	-0.00352357	0.189794	-0.0882494	0.426649	-0.0514429	0.261196	0.41411	0.0998688	0.170544	-0.0725377	0.474718	0.313636	0.24657	-0.412789
EPN1	ENSG00000063245	grey	-0.104404	0.616097	-0.192048	0.18125	0.462725	0.382307	0.536433	0.409388	0.0522187	0.283561	-0.0681198	0.384267	-0.0569357	0.512838	0.377924	0.358045	0.36092	-0.177417	0.625801	0.422492	0.231321	-0.569494
MED29	ENSG00000063322	grey	0.00796294	0.256262	-0.180161	0.00594507	0.275947	0.319166	0.236256	0.0809568	-0.160261	0.145603	-0.141274	0.192287	-0.249052	0.133645	0.373872	0.0795053	0.126565	-0.210805	0.421015	0.451983	0.189485	-0.256204
AHRR	ENSG00000063438	grey	0.44857	-0.239698	0.290445	-0.35194	-0.44261	0.269238	-0.208966	-0.267174	-0.178411	-0.530631	0.554581	-0.234068	0.0179006	-0.270825	-0.0539708	0.163226	-0.235649	-0.274449	0.076079	0.177868	-0.670659	0.208608
ZNF275	ENSG00000063587	grey	-0.196198	0.125861	0.0164279	0.127283	0.0966301	-0.177015	0.0346283	0.234803	0.113197	0.140196	-0.173452	0.0271801	0.0554507	0.198726	-0.165315	0.0314825	0.0854429	0.147937	-0.14814	-0.262427	0.196706	-0.0380814
MTMR1	ENSG00000063601	grey	-0.300343	0.279956	0.107209	0.408295	0.0970546	-0.159084	0.00429304	0.430629	0.521152	0.288563	0.0112524	0.326577	0.564906	0.31329	-0.217866	0.299146	0.344908	0.413387	-0.0337497	-0.348554	0.0609684	-0.30387
GPC1	ENSG00000063660	salmon	0.108866	0.461726	0.102332	0.00762368	0.266467	0.711534	0.257788	0.23514	-0.0572074	0.0718659	0.241984	0.436249	-0.0396249	0.298273	0.155731	0.368789	0.212304	-0.332993	0.682962	0.443971	-0.112829	-0.438421
ADCK1	ENSG00000063761	grey	-0.352316	0.353577	-0.0501024	0.345027	0.400041	0.12358	0.284371	0.432099	0.27459	0.294054	-0.169556	0.0848929	0.107304	0.475488	0.0793135	0.369508	0.413452	0.0958538	0.212062	-0.0186456	0.152103	-0.342769
HAGH	ENSG00000063854	grey	-0.00883539	0.457796	-0.159703	0.0598407	0.366645	0.436846	0.455724	0.215896	-0.0726462	0.127525	-0.0127787	0.216393	-0.17877	0.287094	0.477504	0.264114	0.256176	-0.245004	0.628162	0.490406	0.0963993	-0.385044
RNF4	ENSG00000063978	grey	-0.180677	0.476314	-0.278305	0.200482	0.284494	-0.100949	0.441317	0.339075	0.142862	0.306262	-0.119313	0.473085	0.127486	0.354455	0.226445	0.010935	0.180914	0.161745	0.203931	0.00782185	0.393727	-0.440783
CASP8	ENSG00000064012	grey	0.536716	-0.229959	-0.13357	-0.554018	-0.400631	-0.0432872	0.000300751	-0.482569	-0.52976	-0.427029	0.205491	0.073321	-0.353784	-0.430444	0.150267	-0.403954	-0.532948	-0.303913	-0.0627555	0.244226	-0.146951	0.262511
LIMCH1	ENSG00000064042	grey	0.28597	-0.144127	-0.289149	-0.235339	-0.279552	-0.28024	0.03387	-0.223017	-0.103138	-0.292333	0.114383	-0.00460337	-0.0112741	-0.237445	0.213382	-0.0764818	-0.207153	0.0119736	-0.0321303	0.161569	-0.0956691	0.0447329
INTS13	ENSG00000064102	grey	-0.0985952	0.208803	0.183207	0.24617	0.023112	0.0812419	-0.0164315	0.198003	0.32784	0.22261	0.168428	0.445053	0.493794	0.0808693	-0.0558974	0.228714	0.207392	0.27474	0.190539	-0.0457615	0.0137164	-0.220229
TM7SF3	ENSG00000064115	grey	-0.417772	0.149162	0.161671	0.568485	0.412379	0.200101	-0.0641604	0.456466	0.456816	0.467188	-0.168744	-0.142133	0.177584	0.364925	-0.0801789	0.518211	0.613309	0.189569	0.140425	-0.00620621	0.173305	-0.21239
SPA17	ENSG00000064199	grey	0.426227	0.0993825	0.351675	-0.321981	-0.18883	0.501997	-0.060527	0.0284321	-0.286189	-0.375484	0.49593	-0.030798	-0.211273	-0.0238292	-0.106834	0.177146	-0.125277	-0.48676	0.213708	0.224735	-0.48645	0.0110632
TSPAN32	ENSG00000064201	grey	-0.0512895	0.0542901	0.0415047	0.098366	-0.00277884	0.0892166	-0.0398057	0.0212237	0.154335	0.0678315	0.0322007	0.159861	0.185041	-0.0127802	0.0268025	0.162912	0.0946139	0.0662177	0.151328	0.0742638	-0.0102179	-0.152615
WISP2	ENSG00000064205	grey	0.0985138	0.136652	0.018128	-0.0366491	0.00173994	0.14669	0.135034	0.0941002	-0.0387798	-0.0631232	0.181743	-0.0455086	-0.0577636	0.0119563	0.230025	0.149009	0.0600762	-0.125476	0.217072	0.182145	-0.0765545	-0.0976217
DMRT3	ENSG00000064218	grey	-0.364883	0.396924	-0.317092	0.408132	0.43064	-0.0384171	0.280779	0.376883	0.305777	0.465152	-0.330508	0.305408	0.164882	0.403679	0.20422	0.300025	0.433927	0.225635	0.293844	0.128281	0.416963	-0.525964
ST3GAL6	ENSG00000064225	grey	-0.403643	0.0332171	-0.0354251	0.4194	0.217022	-0.23324	-0.0814069	0.195064	0.452644	0.376143	-0.292452	0.0546387	0.37317	0.14107	-0.10201	0.177311	0.331765	0.359556	-0.0732659	-0.231633	0.19375	-0.148217
ATP2C2	ENSG00000064270	turquoise	-0.387728	0.0367482	-0.207917	0.386625	0.271739	-0.2923	0.0819708	0.114273	0.381943	0.37792	-0.338896	0.137228	0.297196	0.15443	0.0241572	0.0406476	0.27221	0.416133	-0.0641117	-0.136328	0.345253	-0.130514
NGFR	ENSG00000064300	turquoise	-0.171834	0.372154	-0.721342	0.0460312	0.394917	-0.163689	0.566269	0.0912948	-0.132447	0.249389	-0.422414	0.435727	-0.281448	0.264675	0.477016	-0.201254	0.0916233	-0.0206765	0.251263	0.230484	0.522944	-0.395383
CDON	ENSG00000064309	turquoise	-0.506048	0.124714	-0.361837	0.461817	0.432294	-0.332564	0.0728534	0.185872	0.332514	0.558492	-0.652992	0.210955	0.122052	0.1985	0.0715473	-0.0657756	0.317651	0.450992	-0.0381611	-0.106992	0.71359	-0.21567
TAF2	ENSG00000064313	yellow	0.177077	-0.439703	0.25459	-0.146252	-0.301307	0.0348845	-0.334778	-0.414655	-0.0989068	-0.18576	0.100647	-0.307981	0.0326211	-0.413122	-0.0593548	-0.17469	-0.20789	0.0179948	-0.149357	0.0528663	-0.227994	0.458148
HIPK2	ENSG00000064393	grey	-0.123186	0.438976	-0.295459	0.340555	0.463357	0.158876	0.479634	0.480391	0.209087	0.282364	0.0808163	0.0686948	-0.0188014	0.454998	0.478216	0.435978	0.530321	-0.0457136	0.422096	0.355539	0.100913	-0.502716
TNPO3	ENSG00000064419	lightcyan	-0.680435	0.289141	0.0857923	0.622644	0.508842	-0.0354469	0.0722143	0.476437	0.50899	0.654345	-0.470388	0.160471	0.334116	0.503837	-0.211806	0.240307	0.528933	0.390996	-0.00853715	-0.366784	0.420372	-0.248169
BORCS8-MEF2B	ENSG00000064489	grey	0.0349713	0.261158	-0.322123	-0.185979	0.243721	0.123806	0.352649	-0.0282704	-0.320298	0.0628156	-0.193596	0.276917	-0.356291	0.110381	0.336596	-0.238776	-0.130312	-0.279366	0.282158	0.304973	0.275073	-0.185142
RFXANK	ENSG00000064490	grey	-0.36655	0.678117	-0.338609	0.387683	0.613748	0.0619486	0.576215	0.664378	0.223734	0.493326	-0.20387	0.310051	-0.00168272	0.67248	0.331638	0.384002	0.531591	-0.0153866	0.382873	0.136237	0.388519	-0.669181
TMEM161A	ENSG00000064545	grey	-0.13322	0.652321	-0.367016	0.157052	0.514221	0.324723	0.549078	0.424421	-0.0102806	0.288228	-0.106571	0.572461	-0.136669	0.484584	0.421086	0.284161	0.349642	-0.184009	0.626497	0.382103	0.239788	-0.666657
LPAR2	ENSG00000064547	turquoise	-0.384848	0.446397	-0.362549	0.44594	0.600923	-0.0325288	0.414678	0.362521	0.279442	0.576947	-0.403451	0.460512	0.109296	0.438684	0.249212	0.0855109	0.401788	0.297023	0.296963	0.122867	0.627072	-0.483739
CTSA	ENSG00000064601	salmon	0.189808	0.62966	0.0805648	0.0189065	0.308657	0.845928	0.402232	0.38248	-0.07943	0.0628825	0.354602	0.44168	-0.0993955	0.368695	0.365163	0.546197	0.331076	-0.43694	0.889191	0.64533	-0.166938	-0.554317
SUGP2	ENSG00000064607	midnightblue	-0.591271	0.701966	-0.259658	0.542364	0.698615	0.0753065	0.449265	0.703466	0.379593	0.652402	-0.391376	0.553526	0.159173	0.70377	0.120161	0.338485	0.591298	0.173511	0.346072	-0.0911749	0.541141	-0.682861
SLC12A2	ENSG00000064651	turquoise	-0.649715	0.245704	-0.558513	0.527989	0.530845	-0.437846	0.296758	0.297818	0.372604	0.671051	-0.767999	0.250178	0.129936	0.313069	0.260998	-0.040027	0.39281	0.48345	-0.0156229	-0.130611	0.83947	-0.352343
SNX24	ENSG00000064652	grey	-0.0945993	-0.185314	-0.0902509	0.0686735	-0.022652	-0.167754	-0.0584114	-0.11606	0.0185133	0.117778	-0.124522	-0.160815	-0.00452167	-0.192891	0.20599	-0.0729491	0.0189579	0.088306	-0.101547	0.0444777	0.133255	0.0980103
EYA2	ENSG00000064655	grey	-0.692457	0.28772	-0.017283	0.814459	0.502494	-0.193682	0.00426257	0.639885	0.811402	0.662785	-0.331484	0.111475	0.554423	0.519266	-0.161615	0.58331	0.773695	0.558581	0.0276459	-0.292423	0.312933	-0.438823
CNN2	ENSG00000064666	grey	-0.0249065	0.34422	-0.328724	0.130477	0.332941	0.121959	0.414924	0.264302	0.0182693	0.190671	-0.063469	0.114637	-0.131534	0.23605	0.503775	0.335133	0.313866	-0.106118	0.453384	0.488196	0.201413	-0.395086
ABCA7	ENSG00000064687	grey	-0.110306	0.115302	0.0878249	0.136281	0.194698	0.12277	0.0636203	0.139222	0.15627	0.0924751	-0.0375216	0.0205168	0.102339	0.214475	-0.0591388	0.206386	0.198017	0.0328858	0.128002	-0.0263059	-0.0598762	-0.0469719
SNCAIP	ENSG00000064692	grey60	-0.776114	0.298936	0.169226	0.9029	0.549747	-0.0887247	-0.101797	0.635236	0.903813	0.751488	-0.397241	0.127436	0.702176	0.553985	-0.350785	0.545852	0.793515	0.668921	0.0272147	-0.405017	0.349712	-0.405509
DDX20	ENSG00000064703	turquoise	-0.338725	0.234991	-0.250441	0.328626	0.416547	0.0464195	0.217102	0.170644	0.169639	0.501629	-0.384364	0.235663	0.0742403	0.105413	0.359514	0.00396151	0.284992	0.226115	0.246502	0.160863	0.559134	-0.24477
BTBD1	ENSG00000064726	grey	0.141001	0.271464	0.0599387	-0.180972	0.139115	0.448711	0.194677	0.0927429	-0.314429	-0.010723	0.0559346	0.139446	-0.321692	0.116359	0.18701	0.00812212	-0.0501435	-0.373687	0.362219	0.325687	0.0848363	-0.109706
FAR2	ENSG00000064763	grey	-0.111473	0.0569869	0.414969	0.281608	-0.0508389	-0.0713676	-0.193495	0.244298	0.437716	0.149045	0.188754	0.0998292	0.573059	0.109061	-0.381646	0.215475	0.189235	0.368939	-0.129679	-0.337814	-0.120134	-0.00776823
BCAS1	ENSG00000064787	grey	-0.52109	0.41875	-0.0794269	0.621102	0.415216	-0.0567235	0.213534	0.654398	0.657383	0.488502	-0.112229	0.0996048	0.478963	0.557514	0.0408509	0.652378	0.694963	0.31342	0.200899	-0.109755	0.136553	-0.538999
POU1F1	ENSG00000064835	grey	0.00362259	0.118426	-0.0998948	0.0642336	0.140293	0.142169	0.110588	0.0866991	0.0182945	0.105378	-0.0610582	0.0498122	-0.0383834	0.0894137	0.137069	0.148463	0.141372	-0.0337793	0.216913	0.201543	0.0715379	-0.118768
SBNO2	ENSG00000064932	grey	0.595065	0.096224	-0.152948	-0.586758	-0.207499	0.471037	0.253304	-0.23832	-0.617712	-0.53797	0.409425	-0.00418295	-0.535461	-0.167342	0.465427	0.0540343	-0.286298	-0.704704	0.477657	0.693912	-0.407572	-0.0396039
PMS1	ENSG00000064933	grey	-0.262297	-0.259434	0.314316	0.216646	-0.154504	-0.338997	-0.3286	-0.10829	0.367248	0.149373	-0.141223	0.0179537	0.488002	-0.116305	-0.510994	-0.21783	-0.0640743	0.516494	-0.445729	-0.608277	0.0711771	0.291285
HMG20B	ENSG00000064961	blue	-0.351216	0.678433	-0.452086	0.258529	0.536085	0.0651185	0.573686	0.520472	0.0673738	0.423239	-0.304857	0.513758	-0.125079	0.5431	0.334729	0.196363	0.372766	-0.0667189	0.392376	0.116854	0.477209	-0.647764
CALCRL	ENSG00000064989	grey	0.0318725	-0.141924	-0.236533	-0.276974	-0.0767793	-0.273939	0.0773536	-0.30247	-0.332962	-0.073491	-0.294047	-0.0428411	-0.2911	-0.1989	0.0596272	-0.530565	-0.379011	-0.0612907	-0.24123	-0.121318	0.231441	0.198004
TAF11	ENSG00000064995	grey	-0.325937	0.57188	-0.127821	0.513995	0.559774	0.291172	0.264679	0.590181	0.364284	0.591034	-0.167524	0.487173	0.183243	0.507742	0.17456	0.476085	0.610245	0.116655	0.483564	0.179035	0.389827	-0.666701
ANKS1A	ENSG00000064999	grey	0.00330667	0.370641	0.260333	0.183257	0.306935	0.55645	0.153968	0.464866	0.0934437	0.160289	0.208008	0.00763847	-0.0383086	0.40626	0.0727638	0.554131	0.400253	-0.268657	0.439816	0.298283	-0.119495	-0.290085
AP3D1	ENSG00000065000	green	0.264603	0.38119	0.267149	-0.155153	0.186505	0.812006	0.288794	0.308361	-0.259194	-0.174641	0.422793	-0.0837385	-0.351	0.368258	0.182987	0.529164	0.189215	-0.651663	0.595755	0.508947	-0.417672	-0.233982
ZNF76	ENSG00000065029	grey	-0.324409	0.411825	-0.247056	0.377597	0.528531	0.216209	0.294302	0.416124	0.237279	0.490914	-0.231273	0.317969	0.0317761	0.34616	0.296731	0.322342	0.473727	0.0380052	0.396785	0.234025	0.401742	-0.476665
SLC9A3R2	ENSG00000065054	grey	0.183197	0.320483	-0.214567	-0.135668	0.221783	0.472784	0.424721	0.0740721	-0.238211	-0.0373872	0.115526	0.169573	-0.275888	0.176411	0.565848	0.183171	0.0914867	-0.385968	0.623381	0.636632	-0.0399256	-0.29964
NTHL1	ENSG00000065057	blue	-0.258081	0.77266	-0.31209	0.37004	0.667367	0.297591	0.659556	0.699593	0.174763	0.456001	-0.0714825	0.473063	-0.0654539	0.679275	0.443456	0.473423	0.578145	-0.104582	0.590261	0.315582	0.325028	-0.748949
UHRF1BP1	ENSG00000065060	grey	-0.0128284	0.299882	-0.233465	0.0437307	0.340404	0.414936	0.367033	0.238781	-0.111751	0.101417	-0.059949	-0.132668	-0.302413	0.279927	0.55349	0.455403	0.323433	-0.372501	0.554174	0.594129	0.0224919	-0.31497
GNAI3	ENSG00000065135	grey	-0.226551	0.521108	0.0187135	0.374826	0.371859	0.23285	0.327554	0.447921	0.340546	0.463553	0.0273762	0.590299	0.380171	0.379598	0.193695	0.31694	0.419601	0.199932	0.436629	0.120998	0.295575	-0.480569
IPO5	ENSG00000065150	turquoise	-0.238051	0.464889	-0.611433	0.12443	0.508639	0.0561444	0.575356	0.275361	-0.168852	0.430327	-0.401284	0.395549	-0.387604	0.302284	0.582598	-0.118724	0.191218	-0.139871	0.318328	0.303158	0.700105	-0.475133
OAT	ENSG00000065154	grey	-0.490479	0.241636	0.236138	0.671395	0.357948	0.0261107	-0.125492	0.497179	0.69638	0.545435	-0.21065	0.22062	0.589804	0.40707	-0.30188	0.474476	0.598042	0.529106	0.0856624	-0.245974	0.243829	-0.307084
WDR3	ENSG00000065183	purple	-0.277133	0.43335	0.0733588	0.437226	0.232542	0.120341	0.109884	0.578643	0.520204	0.326494	0.0398963	0.233254	0.481172	0.462854	-0.0235211	0.691121	0.557596	0.220966	0.313713	0.0110964	0.0262572	-0.524655
PKN2	ENSG00000065243	grey	-0.210696	-0.000108412	0.357345	0.285585	-0.0396241	-0.055351	-0.248424	0.0877351	0.384144	0.310874	-0.037083	0.311222	0.553957	-0.0198881	-0.358292	-0.0351651	0.0839685	0.448987	-0.126576	-0.355582	0.203302	0.0713291
WDR18	ENSG00000065268	greenyellow	-0.23605	0.733493	-0.596769	0.18878	0.630681	0.135079	0.807554	0.558244	-0.069574	0.378795	-0.2597	0.361905	-0.329559	0.661591	0.59633	0.243415	0.414077	-0.227143	0.487182	0.340763	0.45589	-0.689641
TRAM2	ENSG00000065308	grey	0.231931	-0.0486217	-0.0503668	-0.0586313	-0.116181	0.00671729	-0.0507353	-0.0092777	-0.0016773	-0.119213	0.200161	0.00432424	0.0424062	-0.081	0.135782	0.222741	0.0484647	-0.0413747	0.131901	0.293597	-0.158501	-0.0319017
NTN1	ENSG00000065320	grey	0.491855	0.0936627	-0.101296	-0.327865	0.00984544	0.545534	0.231516	-0.135323	-0.452604	-0.255655	0.289494	-0.0135455	-0.486915	-0.0927527	0.467436	0.139539	-0.0735761	-0.545885	0.546107	0.793067	-0.192713	-0.0832729
GLP2R	ENSG00000065325	grey	-0.118609	-0.0236374	0.168705	0.156695	0.0562076	-0.0275065	-0.171885	0.0939964	0.184059	0.0687737	-0.00289571	-0.0759787	0.181728	0.07269	-0.240087	0.16288	0.139743	0.126243	-0.0642998	-0.145096	-0.107739	-0.0148922
MCM10	ENSG00000065328	turquoise	-0.663315	0.307817	-0.604059	0.54996	0.671991	-0.325924	0.369475	0.286888	0.305713	0.758308	-0.813664	0.383022	0.0233117	0.367521	0.284161	-0.153556	0.402134	0.442001	0.0559345	-0.0851983	0.951684	-0.409026
DGKA	ENSG00000065357	brown	0.121183	-0.133155	0.473343	-0.0121222	-0.122435	0.393893	-0.329799	0.0100624	0.0310161	-0.178868	0.276624	-0.390116	-0.0160007	-0.0553315	-0.260462	0.363805	0.102256	-0.25281	0.0753522	0.0764392	-0.47028	0.111473
ERBB3	ENSG00000065361	grey	-0.465992	0.211804	-0.150571	0.53055	0.343134	-0.084696	-0.00232169	0.403602	0.50961	0.446796	-0.279587	0.20627	0.323397	0.313577	-0.045901	0.410597	0.52416	0.361102	0.102471	-0.0901232	0.302418	-0.391351
ANKRD44	ENSG00000065413	grey	-0.585263	-0.06002	-0.118627	0.599347	0.194651	-0.599856	-0.145945	0.262439	0.710117	0.444397	-0.436504	-0.13364	0.609898	0.188337	-0.216615	0.169913	0.400518	0.743938	-0.345834	-0.486071	0.318991	-0.0994508
KARS	ENSG00000065427	salmon	-0.0274117	0.789475	-0.262767	0.196103	0.585271	0.655039	0.637465	0.526396	-0.0341294	0.379901	0.0691714	0.689238	-0.162048	0.53622	0.565191	0.44544	0.465706	-0.318774	0.887115	0.63977	0.26398	-0.772089
ADAT1	ENSG00000065457	grey	-0.181138	0.00677954	0.119928	0.2991	0.031708	0.040904	-0.178182	0.140597	0.382909	0.149589	0.0378628	0.0683809	0.383801	0.0250267	-0.0776666	0.260307	0.272577	0.262135	0.0635174	-0.0644064	-0.0528124	-0.12341
PDIA5	ENSG00000065485	grey	0.668796	0.0385661	0.169961	-0.639037	-0.263619	0.61016	0.0945049	-0.292299	-0.725011	-0.458388	0.475076	0.095973	-0.54881	-0.289682	0.26783	-0.205618	-0.450076	-0.706553	0.367149	0.548468	-0.301261	0.156743
TBC1D22B	ENSG00000065491	grey	-0.38544	0.625191	-0.244376	0.490325	0.673769	0.216769	0.52396	0.599619	0.326712	0.58973	-0.196562	0.470133	0.146718	0.644518	0.331533	0.40188	0.601997	0.120467	0.533186	0.235169	0.415673	-0.605865
NDUFB4	ENSG00000065518	grey	-0.108499	0.130693	-0.0517259	0.213336	0.113515	-0.0509454	0.0325358	0.125873	0.200742	0.284266	-0.0350669	0.393973	0.202879	-0.033235	0.0946486	-0.0319445	0.119219	0.228611	0.103452	0.0304297	0.313861	-0.186937
SPEN	ENSG00000065526	red	-0.502566	0.423571	-0.117364	0.528416	0.557794	0.104186	0.316307	0.583455	0.454374	0.451072	-0.281993	-0.0531988	0.207119	0.70028	0.0590501	0.627047	0.675796	0.122548	0.282457	0.00496693	0.0967013	-0.492279
MYLK	ENSG00000065534	turquoise	-0.285382	0.212594	-0.422446	0.179961	0.426176	0.0346442	0.361454	0.0837778	-0.0324644	0.391211	-0.383256	0.144201	-0.147152	0.167134	0.473307	-0.136197	0.176392	0.0160418	0.233187	0.219737	0.478572	-0.242382
ZC3H15	ENSG00000065548	grey	0.32861	-0.0645755	0.0732335	-0.416672	-0.264967	0.265828	-0.0336852	-0.28224	-0.36857	-0.407316	0.235545	-0.0228986	-0.203397	-0.230779	0.0344779	-0.161838	-0.346613	-0.315657	0.093115	0.145141	-0.317654	0.132109
MAP2K4	ENSG00000065559	grey	0.179498	0.164748	0.410356	-0.0566016	-0.00810529	0.547707	-0.0487037	0.131937	-0.0613941	-0.0549541	0.279381	0.0186332	-0.0410404	0.0622214	-0.110413	0.239437	0.0514857	-0.262121	0.290579	0.184314	-0.207554	-0.0723776
TMEM206	ENSG00000065600	grey	-0.0441402	0.426458	0.244292	0.172853	0.273093	0.447237	0.236853	0.422248	0.112533	0.159682	0.201192	0.192393	0.0492822	0.381107	0.0161658	0.397968	0.325245	-0.170509	0.360096	0.102099	-0.113677	-0.297897
SNAP91	ENSG00000065609	grey	-0.574072	0.045375	0.0899204	0.626505	0.176882	-0.377526	-0.158478	0.397729	0.776263	0.424686	-0.264403	-0.048043	0.68579	0.29885	-0.298579	0.456544	0.519862	0.617628	-0.202942	-0.448191	0.124708	-0.183862
SLK	ENSG00000065613	yellow	0.545685	-0.519124	0.398078	-0.586695	-0.696366	0.108076	-0.38944	-0.524966	-0.40228	-0.687218	0.481904	-0.482297	-0.127961	-0.566151	-0.141301	-0.12981	-0.52838	-0.333795	-0.231319	0.055228	-0.70985	0.603289
CYB5R4	ENSG00000065615	brown	-0.0714377	-0.0129189	0.546992	0.256832	-0.0623961	0.110596	-0.279027	0.185435	0.397839	0.11135	0.254461	0.0196503	0.570385	0.123361	-0.46613	0.253198	0.173775	0.3347	-0.0862444	-0.278642	-0.20118	0.064831
COL17A1	ENSG00000065618	grey	-0.00451984	-0.107087	0.148892	0.0653958	0.0317564	0.260402	-0.142196	-0.0230298	0.0460406	0.0232359	-0.00621648	-0.132593	-0.00967893	-0.0385583	-0.0153481	0.209321	0.108282	-0.0238973	0.141655	0.186291	-0.0724656	0.0341238
GSTO2	ENSG00000065621	grey	-0.0944604	0.156532	-0.075011	0.293596	0.0874255	-0.127274	0.00497658	0.21486	0.361282	0.223541	-0.00578452	0.309002	0.377967	0.113327	0.000132162	0.240168	0.281279	0.315339	0.122667	0.0142676	0.112013	-0.274267
SEC61A2	ENSG00000065665	brown	-0.0218799	-0.047433	0.709233	0.111231	-0.215069	0.185007	-0.348168	0.1401	0.308168	-0.0441046	0.323382	0.00122722	0.465014	0.0390185	-0.570653	0.266253	0.0401472	0.1407	-0.114885	-0.39285	-0.390239	0.134613
PRKCQ	ENSG00000065675	grey	-0.102721	-0.0645798	0.720191	0.311521	-0.0848357	0.303913	-0.409099	0.218632	0.472239	0.0652942	0.335356	-0.178325	0.540914	0.0930175	-0.5028	0.540613	0.307419	0.198701	0.0269136	-0.181836	-0.414102	0.0501569
TLE2	ENSG00000065717	turquoise	-0.178012	0.3845	-0.490855	0.156996	0.485341	0.106801	0.408004	0.149758	-0.0554045	0.351661	-0.379	0.442921	-0.199951	0.235901	0.382839	-0.104281	0.190121	0.0260207	0.38063	0.295908	0.540484	-0.38088
ASB1	ENSG00000065802	grey	-0.421113	0.384611	0.129321	0.567995	0.52731	0.229248	0.150524	0.640333	0.446933	0.507546	-0.123041	0.029574	0.200206	0.590213	-0.0705067	0.533593	0.641765	0.171218	0.217362	-0.0577464	0.193217	-0.395085
FAM107B	ENSG00000065809	turquoise	-0.722266	0.255961	-0.369438	0.678023	0.559501	-0.354332	0.126163	0.419288	0.522964	0.719203	-0.673283	0.192721	0.259745	0.378479	0.0641754	0.149906	0.557012	0.535923	-0.0439767	-0.235581	0.689359	-0.399609
ME1	ENSG00000065833	grey	0.600817	-0.328098	0.0388803	-0.751179	-0.431302	0.167327	-0.00243827	-0.6298	-0.779894	-0.594725	0.249336	-0.134786	-0.582122	-0.503892	0.171096	-0.60383	-0.740723	-0.500267	-0.0618275	0.264886	-0.218638	0.505252
TBC1D1	ENSG00000065882	turquoise	-0.289758	0.25527	-0.844334	0.151342	0.452551	-0.324724	0.503876	0.0765044	-0.0885274	0.407478	-0.633302	0.249444	-0.327223	0.173863	0.607663	-0.258001	0.131289	0.0771902	0.140481	0.247989	0.779654	-0.369129
CDK13	ENSG00000065883	grey	-0.404262	-0.277243	0.0744011	0.424362	-0.0583549	-0.566394	-0.257364	-0.00370363	0.607977	0.268951	-0.228448	-0.166987	0.646589	-0.061583	-0.228298	0.0471855	0.194719	0.687195	-0.38791	-0.434811	0.12598	0.158554
MTHFD2	ENSG00000065911	pink	0.0842199	0.372689	-0.535454	-0.232609	0.23741	0.230503	0.591878	0.00907894	-0.430013	0.0380165	-0.140722	0.287619	-0.49594	0.0759829	0.770723	-0.127089	-0.0623464	-0.421167	0.47883	0.54178	0.310168	-0.307115
SLC9A7	ENSG00000065923	turquoise	-0.299372	0.375322	-0.474485	0.245548	0.472062	0.0468146	0.390397	0.185326	0.0365031	0.467888	-0.424094	0.385621	-0.0840132	0.245306	0.421501	-0.10894	0.230185	0.0906441	0.326881	0.210433	0.59889	-0.396458
FOXJ2	ENSG00000065970	red	-0.497584	0.506579	-0.141018	0.624954	0.672847	0.162099	0.362859	0.653886	0.50308	0.585408	-0.260113	0.125787	0.194129	0.67945	0.190939	0.637118	0.763722	0.141079	0.389395	0.137733	0.279929	-0.564274
YBX1	ENSG00000065978	greenyellow	-0.283501	0.724455	-0.646478	0.251413	0.703405	0.203265	0.814821	0.503401	-0.0299025	0.479255	-0.292049	0.421611	-0.297082	0.563977	0.7438	0.225014	0.451281	-0.199868	0.608484	0.45553	0.541424	-0.753228
PDE4A	ENSG00000065989	grey	0.0727303	0.0382077	-0.230205	-0.0518915	0.109299	0.137862	0.13881	-0.014023	-0.118541	0.00781772	-0.0780489	0.043777	-0.203347	0.0483869	0.26474	0.0799402	0.0582285	-0.175222	0.232421	0.357999	0.0658529	-0.117658
PPP2R5A	ENSG00000066027	grey	-0.576978	0.292627	0.108151	0.658732	0.485139	0.111384	-0.012708	0.498601	0.59944	0.609209	-0.359458	0.111368	0.391559	0.426424	-0.153626	0.453465	0.633229	0.365219	0.183753	-0.128436	0.304702	-0.346547
CTNNA2	ENSG00000066032	grey	-0.550413	0.257836	0.0120246	0.62116	0.325021	-0.260693	-0.0132388	0.570068	0.682804	0.424697	-0.263457	-0.0905692	0.496755	0.467372	-0.231868	0.550099	0.613623	0.460463	-0.0607531	-0.357107	0.144452	-0.353407
ELAVL1	ENSG00000066044	grey	-0.310993	0.512192	-0.0139235	0.398627	0.445933	0.167138	0.398593	0.523566	0.303344	0.413154	-0.117991	0.373553	0.156755	0.554869	0.0632964	0.348762	0.443973	0.130404	0.295164	0.0182624	0.283326	-0.442641
TIE1	ENSG00000066056	grey	-0.0928816	0.00149169	-0.195057	0.144856	0.0985222	-0.037168	-0.0235506	-0.0436113	0.118219	0.190234	-0.113919	0.285472	0.109771	-0.0744768	0.157573	-0.0831102	0.0636538	0.158511	0.11496	0.128848	0.249728	-0.125713
DIP2B	ENSG00000066084	cyan	-0.749822	0.483052	-0.0726497	0.871878	0.743986	0.0633468	0.220307	0.693375	0.726308	0.83234	-0.405632	0.263886	0.424661	0.635422	0.0260631	0.482689	0.833637	0.46495	0.265702	-0.147792	0.494769	-0.555217
SMARCD1	ENSG00000066117	grey	-0.189525	0.56763	-0.0890627	0.387549	0.49305	0.319579	0.349253	0.50836	0.286084	0.465752	0.0452881	0.610939	0.201838	0.470618	0.231805	0.402725	0.486956	0.0714468	0.546275	0.284108	0.281023	-0.601664
NFYC	ENSG00000066136	grey	-0.626304	0.546077	-0.195719	0.64278	0.59992	-0.0500133	0.319523	0.563724	0.548857	0.688862	-0.459458	0.436391	0.38352	0.568056	0.0638153	0.330437	0.59579	0.434357	0.261972	-0.13087	0.547534	-0.606002
ZMYND12	ENSG00000066185	grey	-0.101292	0.256393	0.0525334	0.151467	0.156373	0.101066	0.137559	0.332683	0.109082	0.178113	-0.00138753	0.045176	0.0648598	0.276233	0.0455997	0.254082	0.237062	-0.001932	0.123101	0.0507779	0.0954953	-0.212521
SLC9A3	ENSG00000066230	grey	-0.171172	0.231021	0.0852521	0.246507	0.071413	0.0643882	0.026278	0.270472	0.345199	0.21635	0.084434	0.323948	0.438578	0.171846	0.00809391	0.344177	0.269705	0.185221	0.210147	-0.0334825	-0.0133264	-0.254026
NGEF	ENSG00000066248	grey	-0.00418816	0.248966	0.204577	0.173095	0.143651	0.39091	0.0441225	0.257905	0.220757	0.0853163	0.181016	0.15561	0.227477	0.208591	0.00801423	0.504864	0.325059	-0.0648487	0.383708	0.204957	-0.216534	-0.267319
ASPM	ENSG00000066279	turquoise	-0.659184	0.0566678	-0.472999	0.549345	0.510259	-0.476252	0.128927	0.0969238	0.374583	0.696177	-0.814349	0.258955	0.166197	0.183354	0.0609299	-0.323166	0.2846	0.619561	-0.186946	-0.301875	0.873343	-0.177146
CD84	ENSG00000066294	grey	-0.262075	0.220215	-0.00989163	0.412999	0.231789	0.0124784	0.0790308	0.339662	0.403042	0.371664	-0.0546696	0.218477	0.343301	0.214699	0.0670029	0.332725	0.39964	0.241745	0.162922	-0.00838595	0.168679	-0.341073
ELOVL1	ENSG00000066322	grey	0.0313602	0.675173	-0.341641	0.055884	0.434211	0.46922	0.584886	0.432387	-0.128481	0.182118	0.0897012	0.430062	-0.264446	0.464801	0.56878	0.405531	0.344205	-0.403947	0.741004	0.614711	0.149809	-0.693006
SPI1	ENSG00000066336	grey	-0.122686	0.000721688	-0.0748687	0.136468	-0.00842275	-0.118903	-0.0290744	-0.0173664	0.210142	0.0792249	-0.0489	0.0613321	0.205158	-0.0747301	0.0776557	0.0221326	0.0778207	0.197944	0.0306828	-0.0275067	0.0838788	-0.0694908
ZNRD1	ENSG00000066379	grey	-0.194128	0.556155	-0.0573638	0.408029	0.485155	0.309227	0.249075	0.537537	0.296945	0.494194	-0.00745152	0.588825	0.196837	0.462404	0.143859	0.458336	0.527654	0.0569649	0.501141	0.270002	0.306182	-0.602481
MPPED2	ENSG00000066382	grey	-0.816242	0.215913	-0.144693	0.711882	0.525139	-0.400895	0.123575	0.490002	0.627681	0.734044	-0.62512	0.00901014	0.399187	0.480079	-0.108979	0.179803	0.55434	0.564514	-0.192656	-0.468864	0.580013	-0.264287
CLDN18	ENSG00000066405	grey	-0.228438	-0.128169	0.0294872	0.200219	0.0225323	-0.254758	-0.148275	0.0309523	0.24663	0.23303	-0.234035	-0.0542887	0.273035	0.0135619	-0.14162	-0.0778204	0.0591529	0.31868	-0.242917	-0.284852	0.204587	0.0976597
ZBTB11	ENSG00000066422	grey	0.0572718	-0.425263	0.241101	-0.127894	-0.40715	-0.174775	-0.452022	-0.230454	0.0143907	-0.268394	0.105508	-0.421259	0.124924	-0.339932	-0.22888	-0.0549004	-0.180225	0.0578315	-0.373152	-0.23186	-0.354477	0.398665
GOLGA5	ENSG00000066455	brown	0.390094	0.0801881	0.573654	-0.218977	-0.271965	0.565025	-0.177999	0.0735006	-0.164869	-0.304161	0.625105	-0.0213035	-0.0313877	-0.0585181	-0.178183	0.286589	-0.0621203	-0.411483	0.224963	0.153504	-0.564772	0.0543111
FGFR2	ENSG00000066468	turquoise	-0.725806	0.0741446	-0.487101	0.625873	0.514775	-0.560792	0.132724	0.230304	0.496626	0.679432	-0.809083	0.044292	0.205287	0.270696	0.0853683	-0.0448133	0.444599	0.607835	-0.189195	-0.290651	0.765505	-0.219923
LRRC40	ENSG00000066557	grey	0.400431	-0.399559	0.493699	-0.418568	-0.480356	0.158697	-0.394726	-0.460357	-0.288389	-0.414591	0.323973	-0.158066	-0.0356535	-0.494414	-0.309063	-0.385637	-0.533382	-0.122715	-0.217515	-0.0919223	-0.29147	0.536435
ISOC1	ENSG00000066583	turquoise	0.0678899	-0.161879	0.0146113	-0.161143	-0.0460413	-0.0100638	0.0175882	-0.167022	-0.271166	-0.0411089	-0.0547321	-0.173402	-0.309665	-0.134969	0.0197408	-0.32077	-0.218667	-0.134953	-0.186956	-0.0155361	0.141609	0.227284
EML1	ENSG00000066629	grey	0.404796	0.104924	0.274265	-0.342923	-0.173286	0.544244	0.0749158	0.083999	-0.357334	-0.364841	0.501213	-0.34213	-0.323786	0.000532491	0.224441	0.381164	-0.0343294	-0.639152	0.306225	0.437732	-0.50359	0.0107966
TRMT11	ENSG00000066651	grey	0.119173	-0.356639	0.369984	-0.163885	-0.478879	-0.207312	-0.412502	-0.316783	0.062496	-0.27307	0.208899	0.00932053	0.323574	-0.337409	-0.458089	-0.258681	-0.329947	0.230599	-0.369376	-0.385517	-0.311324	0.418313
THUMPD1	ENSG00000066654	grey	-0.198	0.431617	-0.129077	0.299155	0.35321	0.206238	0.280269	0.441504	0.181736	0.389908	-0.0397093	0.242066	0.102605	0.390003	0.313779	0.369135	0.435973	-0.0266153	0.364331	0.245998	0.211824	-0.470884
MSANTD3	ENSG00000066697	green	0.379998	0.434833	0.188707	-0.251505	0.0712636	0.788988	0.252529	0.184552	-0.314194	-0.136274	0.50603	0.389743	-0.194669	0.134377	0.289848	0.302862	0.021364	-0.557495	0.695143	0.573505	-0.255338	-0.315346
KIF26A	ENSG00000066735	grey	-0.305692	0.230313	-0.158861	0.362739	0.374561	-0.0105095	0.096255	0.402209	0.264196	0.356186	-0.226398	0.0195662	0.0387235	0.397555	0.0530228	0.327283	0.426998	0.0931168	0.114732	0.0599563	0.227333	-0.354381
ATG2B	ENSG00000066739	grey	-0.469404	0.28135	0.334054	0.691934	0.355752	0.196932	-0.107242	0.587007	0.746932	0.544375	-0.033855	0.136349	0.634204	0.421408	-0.205376	0.699016	0.700555	0.406542	0.231717	-0.124349	0.104794	-0.351163
ARFGEF1	ENSG00000066777	yellow	0.427304	-0.403912	0.671746	-0.235785	-0.562113	0.219733	-0.466736	-0.38787	0.00431931	-0.394839	0.564095	-0.196509	0.357597	-0.474534	-0.272342	0.00294344	-0.291351	0.0378882	-0.0771821	0.022945	-0.57597	0.496931
ZFAT	ENSG00000066827	grey	-0.209315	0.642899	-0.387556	0.299587	0.634629	0.331538	0.635793	0.492832	0.0872808	0.442924	-0.127655	0.414902	-0.111748	0.546224	0.566703	0.347332	0.49157	-0.1412	0.63625	0.453091	0.359346	-0.647021
MTFR1	ENSG00000066855	grey	-0.368719	0.402009	-0.219169	0.381691	0.486207	0.0871461	0.324028	0.371031	0.259732	0.503668	-0.282012	0.411338	0.172417	0.413858	0.256948	0.233603	0.420514	0.164255	0.340986	0.112705	0.397862	-0.399886
STAG3	ENSG00000066923	turquoise	-0.447489	0.299513	-0.0285548	0.406708	0.416302	0.112537	0.164009	0.289271	0.334871	0.506615	-0.356128	0.395282	0.26961	0.340256	0.0105394	0.147616	0.344921	0.304001	0.220209	-0.0644115	0.432829	-0.295468
FECH	ENSG00000066926	grey	0.00844724	0.0153432	-0.169861	0.197534	0.0755155	-0.0577057	0.0123899	0.0531767	0.205504	0.087845	0.065879	-0.0182039	0.1377	-0.0334387	0.177808	0.133118	0.21182	0.178907	0.0943116	0.145726	0.0587796	-0.144126
MYO9A	ENSG00000066933	grey	-0.0798252	-0.296284	0.251946	0.133188	-0.346051	-0.312058	-0.391244	-0.0909056	0.396996	-0.0518176	0.133451	-0.156065	0.584565	-0.196833	-0.25425	0.172322	0.0247614	0.372562	-0.282902	-0.275949	-0.249532	0.188673
DDX3Y	ENSG00000067048	grey	0.156435	-0.0290785	0.361776	-0.0728009	-0.281821	0.0411415	-0.15119	0.0251405	0.119885	-0.193541	0.373973	0.0272162	0.326604	-0.0451062	-0.286976	0.120619	-0.0963756	0.105135	-0.0685171	-0.138317	-0.269972	0.0405572
PFKP	ENSG00000067057	grey	0.329278	0.0272095	-0.072734	-0.150931	-0.238458	0.0850272	0.0152333	0.019509	-0.0275603	-0.255764	0.385333	-0.04237	0.0321262	-0.105898	0.238389	0.37091	0.0503516	-0.205219	0.227505	0.378121	-0.320465	-0.168265
IDI1	ENSG00000067064	grey	0.467492	-0.366745	0.294603	-0.540746	-0.484239	0.146054	-0.188744	-0.494388	-0.413549	-0.532365	0.383309	-0.174648	-0.20604	-0.45801	-0.0659889	-0.322451	-0.552774	-0.313192	-0.112869	0.0809931	-0.37628	0.454744
KLF6	ENSG00000067082	grey	0.606032	-0.135427	-0.345134	-0.631749	-0.372716	0.026938	0.170353	-0.484519	-0.593013	-0.523202	0.266264	0.0678942	-0.417331	-0.464797	0.526184	-0.353226	-0.530515	-0.400032	0.186447	0.541386	-0.142994	0.125918
PLPP1	ENSG00000067113	grey	0.102012	-0.0757745	-0.0813403	-0.0580503	-0.0275034	0.103872	-0.0337866	-0.113605	-0.128486	0.0569125	-0.0153774	0.0716151	-0.0849791	-0.151017	0.220639	-0.013644	-0.0387415	-0.0556128	0.11326	0.253189	0.178925	0.0384696
NEO1	ENSG00000067141	grey	0.0487689	0.0099083	0.244472	0.14556	0.0353545	0.346357	-0.0698844	0.146768	0.16988	0.00798373	0.261434	-0.280822	0.118401	0.0375681	0.134101	0.537174	0.324245	-0.144844	0.280595	0.294366	-0.345378	-0.0750926
TRAM1	ENSG00000067167	grey	0.269048	0.0461674	0.257921	-0.196099	-0.0486909	0.404817	0.00492994	-0.0971176	-0.24601	-0.0920212	0.268879	0.164709	-0.148481	-0.114053	0.0669366	-0.0954058	-0.156682	-0.23535	0.24637	0.277115	-0.0745393	0.0667846
PHKA1	ENSG00000067177	turquoise	-0.865609	0.220364	-0.192569	0.774131	0.553052	-0.361265	0.013021	0.403897	0.702205	0.826623	-0.752155	0.36586	0.533978	0.405557	-0.203079	0.0589182	0.529393	0.758085	-0.12686	-0.502287	0.741455	-0.323029
TNFRSF1A	ENSG00000067182	grey	0.670595	0.329887	-0.131197	-0.531022	-0.0422213	0.720907	0.424651	-0.0841782	-0.642844	-0.379501	0.521354	0.321571	-0.552669	-0.0343822	0.580692	0.116036	-0.200129	-0.767686	0.74127	0.874165	-0.278663	-0.250954
CACNB1	ENSG00000067191	purple	-0.311147	0.26925	-0.0447003	0.366558	0.273591	0.0920999	0.0832508	0.434043	0.408176	0.260311	-0.0474604	0.139239	0.307611	0.390908	-0.0446536	0.52622	0.471775	0.153722	0.208793	-0.0371257	-0.0373863	-0.389552
EVI5	ENSG00000067208	brown	0.141223	-0.35251	0.685906	-0.0589498	-0.387745	0.0512356	-0.493648	-0.119236	0.106574	-0.21067	0.350174	-0.376327	0.263888	-0.197912	-0.53405	0.0876303	-0.130252	0.0346309	-0.329883	-0.293837	-0.41675	0.441983
STOML1	ENSG00000067221	grey	-0.238282	0.377429	-0.0247633	0.369846	0.417913	0.303957	0.0980972	0.429086	0.301052	0.353952	-0.0962702	0.164343	0.113255	0.368215	0.0810386	0.502579	0.510247	-0.00796477	0.441734	0.225078	0.133616	-0.45703
PKM	ENSG00000067225	grey	0.519565	0.279873	0.0537273	-0.346572	0.038594	0.760277	0.291959	0.0431567	-0.483176	-0.233276	0.508466	0.089726	-0.47592	0.0354304	0.461015	0.258821	-0.0237023	-0.725155	0.651325	0.787331	-0.281016	-0.218179
DHX29	ENSG00000067248	grey	0.432116	-0.0694618	0.153883	-0.369692	-0.342521	0.287493	-0.0991457	-0.178337	-0.328592	-0.378113	0.412131	-0.177281	-0.140325	-0.235128	0.153024	0.111736	-0.214012	-0.391458	0.181402	0.38486	-0.426303	0.111479
DNTTIP2	ENSG00000067334	grey	0.503504	-0.311465	0.0693149	-0.485481	-0.440816	0.10278	-0.0871694	-0.470991	-0.419299	-0.508109	0.414927	-0.247895	-0.221758	-0.463432	0.184146	-0.238178	-0.431988	-0.327006	-0.0222243	0.24897	-0.439429	0.330636
METTL22	ENSG00000067365	grey	-0.140459	0.356113	-0.38354	0.202271	0.463361	0.0984815	0.463377	0.320971	-0.00197261	0.288499	-0.154057	0.0941893	-0.242453	0.352609	0.49749	0.148277	0.323604	-0.104923	0.328757	0.363837	0.321535	-0.310452
TP53BP1	ENSG00000067369	grey	-0.251204	0.594983	-0.0642298	0.443022	0.395466	0.210123	0.257963	0.692763	0.438157	0.34342	0.0597008	0.289275	0.312852	0.560487	0.108498	0.757424	0.655434	0.0766725	0.451423	0.151339	0.0202633	-0.646117
TRO	ENSG00000067445	grey	-0.500843	0.294895	-0.00174775	0.595349	0.501115	0.00586936	0.121577	0.483698	0.564722	0.536721	-0.282247	0.15823	0.346356	0.461539	-0.0266468	0.453063	0.598665	0.336963	0.198435	-0.0530777	0.276801	-0.372496
RRP15	ENSG00000067533	green	0.494753	0.36597	0.22055	-0.436443	-0.0584128	0.787455	0.247643	0.112407	-0.480219	-0.34899	0.559609	0.229046	-0.380277	0.127885	0.183399	0.269213	-0.119795	-0.750079	0.582163	0.510954	-0.452199	-0.226789
RHOA	ENSG00000067560	blue	-0.252795	0.826371	-0.427682	0.365304	0.699675	0.44274	0.648374	0.653033	0.109733	0.552724	-0.154987	0.660791	-0.119019	0.632734	0.548063	0.458361	0.594776	-0.157802	0.764576	0.489429	0.488968	-0.871239
DHX8	ENSG00000067596	grey	-0.191059	0.401875	-0.199771	0.297294	0.450365	0.184208	0.355718	0.445933	0.165172	0.271208	-0.0982437	0.0881835	-0.0330494	0.5018	0.21727	0.425092	0.452919	-0.0132211	0.364584	0.201187	0.0973265	-0.44785
PRKCZ	ENSG00000067606	red	-0.527747	0.511389	-0.0856935	0.644461	0.491967	0.0389281	0.220974	0.714409	0.642357	0.501731	-0.175167	0.152662	0.449696	0.659063	-0.000340988	0.751389	0.762357	0.304886	0.291256	-0.0747156	0.145468	-0.61157
IARS2	ENSG00000067704	grey	0.483074	-0.29041	-0.0155668	-0.562786	-0.280668	0.20592	0.0456839	-0.450426	-0.668467	-0.428363	0.187561	-0.381841	-0.619481	-0.39377	0.308236	-0.408428	-0.490274	-0.515768	-0.0371221	0.336473	-0.157325	0.429377
SYT1	ENSG00000067715	grey	-0.191918	0.242186	-0.0992105	0.282663	0.252365	-0.00060096	0.0515845	0.187523	0.198284	0.37308	-0.20757	0.381093	0.18045	0.155003	0.0154186	-0.01329	0.22506	0.23096	0.148788	0.00579147	0.363534	-0.261814
NAV3	ENSG00000067798	grey	-0.334855	0.220104	-0.0318496	0.427727	0.188658	-0.266227	0.0506045	0.382795	0.530132	0.366057	-0.0520608	0.228777	0.519695	0.280497	-0.0517892	0.323792	0.38131	0.406256	0.0134916	-0.175715	0.206382	-0.326241
IDH3G	ENSG00000067829	blue	-0.138115	0.832476	-0.181036	0.232705	0.620519	0.553907	0.626445	0.638713	-0.00902815	0.389207	-0.0264428	0.536099	-0.187798	0.673375	0.386036	0.459403	0.487632	-0.294929	0.735008	0.418766	0.263178	-0.726868
ROGDI	ENSG00000067836	grey	-0.319499	0.591119	-0.0747708	0.402988	0.447609	0.156529	0.313312	0.639991	0.338621	0.32866	-0.0292658	0.260354	0.141315	0.639084	-0.0424373	0.502681	0.52752	0.0225622	0.315487	-0.0134178	0.0998095	-0.637685
PDZD4	ENSG00000067840	turquoise	-0.30402	0.1032	-0.29874	0.357182	0.327201	-0.354531	0.149276	0.257628	0.28283	0.345883	-0.300101	0.0016376	0.032922	0.220738	0.120809	0.0848042	0.310741	0.25156	-0.0877595	-0.043021	0.400968	-0.179142
ATP2B3	ENSG00000067842	grey	0.112954	0.287317	-0.184668	-0.130137	0.135173	0.34105	0.311777	0.123054	-0.21634	-0.0349817	0.0879403	0.222628	-0.29295	0.168954	0.30207	0.150948	0.0531842	-0.359497	0.409082	0.407808	0.0131786	-0.274058
ROCK1	ENSG00000067900	yellow	0.334115	-0.79602	0.219856	-0.493528	-0.693647	-0.385953	-0.542129	-0.7768	-0.318136	-0.541968	0.08069	-0.489589	-0.0381097	-0.732131	-0.33448	-0.658752	-0.715003	0.0802805	-0.672505	-0.331977	-0.320134	0.847185
CBFB	ENSG00000067955	turquoise	-0.499231	0.177595	-0.39647	0.365922	0.454175	-0.312402	0.30618	0.154697	0.233682	0.568035	-0.547901	0.227182	0.104941	0.204325	0.243449	-0.228785	0.205819	0.369149	-0.0283488	-0.140548	0.710007	-0.218586
PDK3	ENSG00000067992	grey	0.195145	-0.0540824	0.313641	0.0478748	-0.148457	0.175899	-0.154499	-0.025807	0.14571	-0.0114483	0.323074	0.00814523	0.27657	-0.10858	-0.0516638	0.204758	0.0532491	0.0678152	0.155323	0.190447	-0.178844	0.00609051
HYAL2	ENSG00000068001	salmon	0.0250174	0.642469	-0.0355603	0.122966	0.448738	0.724377	0.432686	0.439129	-0.0209011	0.217254	0.1411	0.4915	-0.101112	0.45555	0.375226	0.514184	0.402531	-0.346323	0.829856	0.606378	0.0419064	-0.577156
HDAC4	ENSG00000068024	grey	-0.0373154	0.680038	-0.0570327	0.19597	0.511885	0.681295	0.461802	0.567156	0.0323879	0.272944	0.118351	0.333894	-0.136215	0.581226	0.328328	0.650045	0.520522	-0.381575	0.773996	0.54734	0.0385987	-0.645907
RASSF1	ENSG00000068028	grey	-0.500856	0.470201	-0.213679	0.557718	0.46188	0.000782506	0.254898	0.586488	0.4942	0.534344	-0.207653	0.328965	0.334468	0.479622	0.137194	0.468404	0.615626	0.277383	0.271938	-0.0377791	0.306789	-0.600511
FGFR3	ENSG00000068078	green	-0.00993921	0.249924	0.36484	0.246807	0.238827	0.645017	0.0156042	0.313207	0.216811	0.140116	0.222868	-0.0447614	0.154348	0.27542	0.020128	0.653962	0.456001	-0.140492	0.509297	0.351881	-0.249308	-0.235529
IFI35	ENSG00000068079	grey	0.738516	-0.0795974	0.315858	-0.560742	-0.452439	0.549151	-0.106827	-0.315545	-0.452094	-0.592198	0.668662	0.0894726	-0.194306	-0.320756	0.0635191	0.0462733	-0.377889	-0.481778	0.336938	0.496995	-0.578952	0.168445
HEATR6	ENSG00000068097	grey	-0.384982	0.30565	-0.110557	0.564882	0.549444	0.199427	0.185736	0.471784	0.40756	0.551644	-0.212144	0.10749	0.131369	0.392211	0.23825	0.444403	0.635662	0.178647	0.317552	0.175203	0.313409	-0.40036
COASY	ENSG00000068120	grey	-0.0297366	0.574032	-0.3882	0.125026	0.531764	0.440845	0.581953	0.361141	-0.129874	0.28527	-0.123541	0.309466	-0.323751	0.403456	0.599289	0.26543	0.358589	-0.290865	0.650859	0.557845	0.32778	-0.554105
PLEKHH3	ENSG00000068137	grey	-0.4252	0.623005	-0.564169	0.378971	0.75142	0.195591	0.664825	0.53335	0.0836938	0.566984	-0.419782	0.231922	-0.240323	0.594362	0.621099	0.281798	0.540281	-0.105815	0.518438	0.379054	0.579255	-0.673649
MEF2A	ENSG00000068305	grey	-0.240622	-0.355727	-0.0303776	0.152901	-0.20354	-0.512717	-0.335994	-0.23938	0.323021	0.0808258	-0.267626	-0.0830362	0.436973	-0.318239	-0.142107	-0.192326	-0.0831059	0.527255	-0.366309	-0.326663	0.115416	0.253894
OTUD5	ENSG00000068308	grey	-0.149594	0.65996	-0.0115891	0.331886	0.525431	0.600116	0.430324	0.6104	0.213208	0.305293	0.116052	0.213487	0.0268714	0.577854	0.332003	0.692592	0.609542	-0.215594	0.727517	0.453741	-0.020105	-0.658002
TFE3	ENSG00000068323	tan	0.503476	0.25642	-0.367029	-0.377994	0.0842039	0.473668	0.486233	-0.0745734	-0.539243	-0.270035	0.28585	0.0816827	-0.591399	-0.00470207	0.742296	0.102292	-0.0651852	-0.619719	0.634338	0.887294	-0.106384	-0.237841
TBC1D25	ENSG00000068354	grey	-0.1286	0.617066	-0.154024	0.249326	0.481668	0.444134	0.441182	0.507674	0.137909	0.320209	0.0126142	0.412631	-0.00379866	0.534896	0.349266	0.51325	0.483788	-0.191766	0.647306	0.429971	0.15395	-0.622141
ACSL4	ENSG00000068366	grey	0.431239	-0.319874	0.0400865	-0.629687	-0.370449	0.0891426	0.0317223	-0.577252	-0.668226	-0.464851	0.137821	-0.263706	-0.492631	-0.457561	0.205197	-0.574474	-0.636214	-0.420532	-0.117697	0.16938	-0.14864	0.515535
INPP5A	ENSG00000068383	grey	-0.192782	0.503626	-0.481892	0.200739	0.428622	0.076998	0.509475	0.352827	0.0518668	0.369452	-0.255084	0.339467	-0.0812914	0.333009	0.555712	0.224946	0.330493	-0.0643145	0.461984	0.386753	0.431927	-0.552914
GPKOW	ENSG00000068394	grey	0.243131	-0.10406	0.141037	-0.230091	-0.159968	0.257069	-0.0142065	-0.212399	-0.179903	-0.30976	0.242947	-0.260156	-0.094935	-0.156778	0.0953719	0.0727658	-0.129518	-0.221839	0.183231	0.266745	-0.359833	0.146633
GRIPAP1	ENSG00000068400	grey	-0.281639	0.650857	-0.181775	0.365892	0.442659	0.274005	0.361199	0.620464	0.330669	0.37656	0.00328553	0.498072	0.242516	0.572644	0.225689	0.595738	0.545442	-0.0124659	0.548819	0.223397	0.11667	-0.703699
FTSJ1	ENSG00000068438	grey	-0.223874	0.380058	0.0539725	0.377157	0.350687	0.21481	0.223559	0.527591	0.290322	0.330001	0.0149659	0.145317	0.104809	0.447797	0.0367755	0.427272	0.479681	0.0542043	0.239237	0.00736364	0.108402	-0.345597
PRR11	ENSG00000068489	turquoise	-0.482031	0.042019	-0.578485	0.378143	0.444197	-0.44134	0.199245	-0.00764581	0.197669	0.548264	-0.722573	0.252015	-0.0188436	0.0562992	0.22998	-0.403922	0.149321	0.461313	-0.114245	-0.119687	0.851392	-0.171766
REEP1	ENSG00000068615	grey	-0.293881	-0.0932117	-0.110625	0.386852	0.128203	-0.39896	-0.0709539	0.155911	0.391517	0.290742	-0.271563	-0.135764	0.206775	0.0810637	-0.0994164	0.0676353	0.271105	0.425064	-0.275113	-0.259583	0.305808	-0.0229066
ATP11A	ENSG00000068650	grey	0.444167	-0.381256	0.0992131	-0.523279	-0.420024	0.0945308	-0.157872	-0.483114	-0.488651	-0.455812	0.209159	-0.351386	-0.31574	-0.445678	0.0548076	-0.280406	-0.496181	-0.350455	-0.121792	0.18843	-0.323086	0.438526
POLR1A	ENSG00000068654	pink	0.143624	0.477507	-0.491661	-0.11791	0.359157	0.422636	0.675934	0.191247	-0.317917	0.0457666	0.0266383	0.181446	-0.472066	0.298384	0.782831	0.251634	0.186058	-0.509013	0.692993	0.745053	0.119072	-0.465055
LAPTM4A	ENSG00000068697	grey	0.371536	-0.381624	0.273397	-0.392899	-0.447928	-0.078305	-0.384827	-0.467874	-0.251297	-0.368499	0.234017	0.109752	0.0302071	-0.465593	-0.350687	-0.50579	-0.555101	0.038161	-0.306319	-0.176065	-0.164482	0.44699
TTC7A	ENSG00000068724	grey	0.211742	0.272238	-0.146298	-0.229174	0.0833614	0.412832	0.273182	0.00618567	-0.360574	-0.0825306	0.0427064	0.255323	-0.406163	0.0870085	0.295249	0.0462595	-0.0557491	-0.450066	0.449295	0.478149	0.00439758	-0.22573
IP6K2	ENSG00000068745	grey	-0.371226	0.416233	0.00490862	0.479311	0.309897	0.126399	0.057565	0.49697	0.508083	0.418314	-0.0647726	0.400079	0.441535	0.371337	-0.0649359	0.440959	0.502819	0.268215	0.277399	-0.0954357	0.156412	-0.511217
SRBD1	ENSG00000068784	grey	-0.523734	0.449993	-0.196137	0.550286	0.462288	-0.0488949	0.230269	0.523576	0.525135	0.54623	-0.357876	0.404495	0.368029	0.523528	-0.0172876	0.418684	0.55518	0.355845	0.227678	-0.131794	0.371993	-0.546984
KIF2A	ENSG00000068796	turquoise	0.00874892	-0.429341	-0.103607	-0.158502	-0.182838	-0.332384	-0.193523	-0.430572	-0.206762	-0.0368986	-0.281879	-0.251474	-0.193498	-0.41033	0.0346854	-0.561242	-0.354718	0.0911676	-0.378474	-0.142197	0.229252	0.404679
RASGRP2	ENSG00000068831	grey	0.0146081	0.216509	-0.138613	-0.0552091	0.106004	0.0081951	0.239888	0.0442594	-0.0427886	-0.00951176	-0.0605641	0.282375	-0.0160547	0.157949	0.0571377	-0.0533594	-0.0512124	-0.00291065	0.169456	0.0335106	0.100388	-0.193137
PSME4	ENSG00000068878	magenta	-0.276783	0.0777647	0.325308	0.465393	0.046517	-0.0282733	-0.22399	0.243114	0.624255	0.332586	0.038843	0.255041	0.741516	0.108518	-0.298376	0.271432	0.336234	0.553395	-0.00150279	-0.296461	0.0215676	-0.120953
IFT80	ENSG00000068885	grey	-0.192269	0.0047045	0.317452	0.233037	0.0309386	0.129944	-0.299214	0.0996331	0.296307	0.198563	-0.100989	0.129844	0.357404	0.0383091	-0.391379	0.188361	0.158402	0.264868	0.0240479	-0.165461	0.0542033	-0.054063
SIRT2	ENSG00000068903	red	-0.494002	0.642925	-0.223368	0.623358	0.621342	0.118019	0.426995	0.774498	0.528343	0.524756	-0.141451	0.225775	0.246716	0.739317	0.203164	0.684519	0.78877	0.141779	0.415071	0.0646872	0.208202	-0.703816
ERLEC1	ENSG00000068912	brown	0.252621	-0.106338	0.480179	-0.23494	-0.361142	0.27084	-0.267257	-0.158358	-0.0715959	-0.333318	0.370735	-0.0954727	0.172467	-0.196232	-0.282692	0.0865685	-0.197175	-0.117822	0.00210065	-0.0606837	-0.455618	0.180149
PPP2R5B	ENSG00000068971	grey	-0.333121	0.589289	-0.194007	0.378312	0.529577	0.261477	0.459537	0.506469	0.273421	0.497395	-0.211738	0.504073	0.134506	0.494647	0.346681	0.431275	0.500341	0.0222309	0.55574	0.273351	0.349296	-0.569223
PYGM	ENSG00000068976	turquoise	-0.124586	0.25628	-0.340229	0.00796117	0.363051	0.0769239	0.3859	0.127197	-0.186603	0.20733	-0.283778	0.150745	-0.345526	0.214774	0.288824	-0.0882601	0.0765843	-0.150886	0.168068	0.158617	0.380861	-0.202576
PITX1	ENSG00000069011	grey	-0.241914	0.319504	0.00180538	0.295119	0.328858	0.271327	0.222569	0.343042	0.203712	0.271016	-0.127551	-0.0133707	0.0623177	0.387156	0.194712	0.441629	0.412946	-0.020413	0.367941	0.224017	0.0918658	-0.290444
TRPC7	ENSG00000069018	grey	0.0103788	-0.0628653	-0.010654	0.0115644	0.000528753	-0.0269098	-0.117336	-0.0532383	-0.0102844	-0.0223296	0.00357642	-0.101574	-0.0243865	-0.0959853	-0.022545	-0.0444589	-0.00799197	0.0183756	-0.0175167	0.0348062	-0.0194043	0.0540838
MAST4	ENSG00000069020	grey	0.567784	-0.103326	-0.0971001	-0.412941	-0.181647	0.296081	0.0892145	-0.417133	-0.454414	-0.287859	0.247254	0.208601	-0.292476	-0.311953	0.3088	-0.23545	-0.330933	-0.291434	0.320932	0.580637	-0.103414	0.121949
SDK2	ENSG00000069188	grey	-0.176503	0.153854	0.013477	0.361367	0.353911	0.300308	0.0548417	0.312172	0.227265	0.264331	-0.100156	-0.105108	-0.0329829	0.325681	0.0777956	0.472238	0.493513	0.00507969	0.300427	0.25044	0.0372896	-0.231846
ADAM7	ENSG00000069206	grey	-0.165898	-0.0301057	-0.0648018	0.113714	0.104125	0.0367036	-0.104658	0.00654293	0.0538435	0.162681	-0.202193	0.0255035	0.0398658	0.0217112	0.0224978	0.0748592	0.124182	0.0583816	0.069829	0.0203883	0.0668811	-0.057518
NUP133	ENSG00000069248	turquoise	-0.542443	0.567826	-0.157366	0.605482	0.666419	0.26623	0.32112	0.562485	0.413874	0.76213	-0.35708	0.547228	0.224772	0.510358	0.21649	0.322194	0.625785	0.212954	0.455024	0.0892178	0.580575	-0.599963
NUCKS1	ENSG00000069275	turquoise	-0.458698	0.14986	-0.621901	0.300137	0.431708	-0.387193	0.336939	0.0330227	0.10534	0.55296	-0.680449	0.304102	-0.061307	0.0981438	0.395129	-0.382679	0.126447	0.351498	-0.016641	-0.0243595	0.87651	-0.239323
VPS35	ENSG00000069329	grey	0.0922376	-0.107058	0.453449	-0.0377971	-0.319359	0.103271	-0.357873	-0.148368	0.139434	-0.0377495	0.252736	0.395872	0.4522	-0.248822	-0.3836	-0.0985473	-0.190383	0.230517	-0.0333322	-0.20923	-0.132461	0.14137
DNAJA2	ENSG00000069345	grey	-0.0642459	0.604497	-0.30864	0.0870286	0.437394	0.486202	0.579024	0.400508	-0.119553	0.251624	-0.040882	0.260538	-0.253143	0.424482	0.610913	0.398946	0.367848	-0.354047	0.687674	0.56355	0.19868	-0.580206
BCL3	ENSG00000069399	black	0.724142	-0.494953	0.214718	-0.674296	-0.788553	-0.0500751	-0.33333	-0.62229	-0.451359	-0.768412	0.554968	-0.185011	-0.131913	-0.65833	-0.137882	-0.313645	-0.682524	-0.236281	-0.237993	0.0876932	-0.573665	0.516143
KCNAB2	ENSG00000069424	grey	-0.30248	0.342068	0.163381	0.418127	0.432109	0.349867	0.119171	0.482992	0.315214	0.417285	-0.0501127	0.115897	0.173518	0.502783	-0.0514003	0.513271	0.524593	0.0533771	0.323011	0.0953815	0.0935266	-0.368053
ABCC9	ENSG00000069431	grey	0.0280868	0.0468477	-0.0777834	0.119851	-0.00209895	-0.0317053	-0.00127697	0.0171534	0.189039	0.146707	0.0624481	0.296915	0.275362	-0.0792562	0.141618	0.0544973	0.0836467	0.178535	0.147608	0.106021	0.0935566	-0.164196
GAL	ENSG00000069482	grey	0.710897	-0.218387	0.29826	-0.544702	-0.417323	0.417254	-0.097134	-0.400465	-0.479148	-0.55021	0.63415	-0.0977837	-0.264229	-0.425785	0.0959055	-0.097671	-0.437474	-0.432035	0.196353	0.463223	-0.461102	0.293225
FUNDC1	ENSG00000069509	grey	-0.158993	0.182383	0.277665	0.29868	0.15553	0.0582622	0.0394899	0.255074	0.319334	0.211333	0.150177	0.232965	0.339072	0.186651	-0.207957	0.0789514	0.190053	0.29824	-0.00789366	-0.269915	0.0595373	-0.134588
MAOB	ENSG00000069535	grey	0.0668952	0.0340514	0.373177	0.150275	-0.0295924	0.133721	-0.244075	0.224312	0.189549	0.00943586	0.184889	-0.064484	0.136676	0.0943805	-0.351633	0.315659	0.188794	0.0447347	-0.0433469	-0.0948421	-0.161486	-0.0264204
RORA	ENSG00000069667	grey	-0.687973	-0.074953	0.0484628	0.630616	0.23689	-0.544311	-0.24381	0.30755	0.680645	0.524473	-0.486326	-0.139646	0.554943	0.242589	-0.460371	0.086001	0.381538	0.707237	-0.479124	-0.682736	0.353793	-0.0203647
DRD4	ENSG00000069696	grey	0.416093	-0.0740886	0.315434	-0.36717	-0.309772	0.321812	-0.0402334	-0.185188	-0.257759	-0.368853	0.488874	0.0118164	-0.0321752	-0.203907	0.0408632	0.0515238	-0.267127	-0.28785	0.154424	0.249298	-0.404977	0.202714
TGFBR3	ENSG00000069702	grey	0.158307	-0.105237	0.0197609	-0.0839599	-0.0369328	0.126999	-0.0187521	-0.119668	-0.095659	-0.0988048	0.0670437	-0.243317	-0.0866277	-0.0505644	0.120018	0.0636932	-0.0222199	-0.0934153	0.128993	0.300024	-0.0805936	0.0987007
PLA2G10	ENSG00000069764	grey	-0.100134	-0.0349795	-0.0352743	0.161182	0.0628169	-0.201632	-0.143711	0.00672582	0.130602	0.130833	-0.147366	0.0801817	0.10438	0.000100974	-0.195795	-0.128568	0.0470659	0.25871	-0.155059	-0.204882	0.148442	0.00299313
ATP1B3	ENSG00000069849	turquoise	-0.402323	0.17647	-0.264698	0.29074	0.402603	-0.078951	0.169492	0.135458	0.152422	0.489237	-0.540825	0.201757	0.0438371	0.173614	0.166206	-0.14742	0.183368	0.27079	0.0693922	-0.0244361	0.667959	-0.171398
NEDD4	ENSG00000069869	black	0.750816	-0.359281	0.465084	-0.627013	-0.715029	0.184963	-0.288213	-0.471052	-0.408557	-0.757025	0.7404	-0.224763	-0.0820081	-0.500008	-0.205683	-0.154694	-0.573611	-0.344985	-0.110015	0.0996525	-0.747002	0.427971
PIGB	ENSG00000069943	yellow	-0.0198644	-0.334291	0.420538	0.0270452	-0.215912	-0.141253	-0.390351	-0.111652	0.158777	-0.102701	0.0372803	-0.308956	0.192881	-0.158704	-0.487368	-0.00529598	-0.0878398	0.159419	-0.396996	-0.398357	-0.242119	0.34702
MAPK6	ENSG00000069956	grey	0.402251	0.0322535	0.148316	-0.306003	-0.183957	0.508245	0.0300231	-0.135114	-0.29353	-0.314543	0.415995	-0.07613	-0.180731	-0.15517	0.28164	0.2305	-0.0876049	-0.429219	0.427288	0.520354	-0.390754	-0.00849467
GNB5	ENSG00000069966	turquoise	-0.428645	0.266689	-0.15114	0.432546	0.276742	-0.310859	0.0251351	0.39196	0.446136	0.413443	-0.300441	0.354389	0.389655	0.315196	-0.187439	0.0806561	0.312912	0.471203	-0.102532	-0.370566	0.373095	-0.318099
RAB27A	ENSG00000069974	grey	0.271574	0.167918	-0.143884	-0.230048	0.00268032	0.248324	0.311627	0.00146653	-0.2931	-0.141713	0.196717	-0.084871	-0.325791	0.0149902	0.482949	0.109366	-0.0376287	-0.427725	0.346034	0.51782	-0.0821715	-0.136437
HDHD5	ENSG00000069998	grey	-0.30996	0.652609	-0.0409242	0.479525	0.601193	0.488098	0.326668	0.653962	0.345362	0.534418	-0.0569014	0.444726	0.174449	0.569707	0.230439	0.627929	0.665151	-0.0315773	0.624808	0.292188	0.225749	-0.657771
UFD1	ENSG00000070010	grey	-0.149207	0.463503	0.0875327	0.318417	0.297597	0.341561	0.157882	0.467442	0.300989	0.269541	0.0890099	0.41306	0.261361	0.402158	0.00809799	0.492309	0.431609	0.0464455	0.421993	0.114692	-0.00139718	-0.492495
LRP6	ENSG00000070018	magenta	-0.200967	-0.0493027	0.584128	0.399885	-0.110292	-0.0631399	-0.388144	0.257708	0.650628	0.152309	0.218697	0.0913643	0.79315	0.0912983	-0.557427	0.421621	0.289193	0.500077	-0.147976	-0.431636	-0.249848	0.0179841
GUCY2C	ENSG00000070019	turquoise	-0.1078	0.0355773	-0.00543194	0.0239303	0.0123574	-0.252697	-0.0204409	0.108498	0.000288193	0.0261895	-0.0763268	-0.0514177	-0.0682646	0.101568	-0.192145	-0.10164	-0.0280177	0.0264345	-0.26405	-0.31251	0.0828699	0.00351484
PHRF1	ENSG00000070047	blue	-0.480086	0.784683	-0.352105	0.511904	0.795856	0.2327	0.673042	0.782457	0.28897	0.574652	-0.284926	0.257255	-0.0590247	0.836803	0.380563	0.554194	0.718192	-0.0606917	0.54967	0.222951	0.378541	-0.757236
ELP1	ENSG00000070061	purple	-0.332317	0.537782	-0.0136264	0.472129	0.400716	0.18862	0.228518	0.718848	0.413416	0.424169	-0.0372907	0.208239	0.246205	0.580864	0.0525626	0.6552	0.620972	0.103802	0.30396	-0.00515199	0.12866	-0.565768
NUCB2	ENSG00000070081	turquoise	-0.4944	0.051041	-0.356075	0.354779	0.188733	-0.562774	0.041529	0.106777	0.395365	0.416478	-0.511772	0.314032	0.373248	0.0998936	-0.00721936	-0.0950777	0.174031	0.531697	-0.21271	-0.327498	0.506976	-0.158606
PFN2	ENSG00000070087	grey	-0.406194	0.235031	0.280488	0.617683	0.261856	0.0146232	-0.161393	0.502098	0.670748	0.486189	-0.0348065	0.323679	0.619214	0.379929	-0.360415	0.480731	0.559515	0.471904	0.0519327	-0.259027	0.142826	-0.293495
PTPN3	ENSG00000070159	turquoise	-0.251991	0.264941	-0.370147	0.297913	0.265462	-0.265966	0.254729	0.264028	0.241856	0.303928	-0.198386	0.232417	0.129306	0.260328	0.178685	0.0820506	0.275405	0.253385	0.0403296	-0.0206173	0.345643	-0.404025
SPTB	ENSG00000070182	grey	-0.278428	0.43845	-0.123207	0.345463	0.368069	0.0358915	0.322794	0.567034	0.294584	0.336451	-0.0526342	0.171868	0.146476	0.507777	0.140661	0.403001	0.440815	0.0673176	0.189551	-0.019453	0.165301	-0.424426
DAPP1	ENSG00000070190	grey	-0.175985	0.00449154	0.1595	0.208975	-0.0444895	-0.0306055	-0.290726	0.234133	0.253402	0.0711655	0.0563064	-0.0133925	0.213932	0.132396	-0.35065	0.31345	0.224286	0.10263	-0.148977	-0.261428	-0.155543	-0.123719
FGF10	ENSG00000070193	grey	-0.209996	0.209204	-0.339025	0.120733	0.230463	-0.11523	0.256699	0.157972	-0.00258493	0.252328	-0.254592	0.123587	-0.125121	0.154726	0.297419	-0.0388781	0.133068	0.00930891	0.062253	0.020619	0.376834	-0.2238
SLC44A1	ENSG00000070214	grey	-0.117383	-0.187456	0.0511691	0.182584	0.0387892	-0.185546	-0.173907	-0.136785	0.20679	0.185487	-0.12605	-0.00133488	0.247768	-0.143535	-0.148637	-0.206432	-0.00312202	0.377251	-0.172783	-0.137806	0.238485	0.0665583
TMEM260	ENSG00000070269	grey	0.0505812	-0.0252152	0.622469	0.177598	-0.0464094	0.336426	-0.302744	0.207855	0.257377	0.0463584	0.343277	-0.0451827	0.319052	0.065206	-0.39467	0.408082	0.205183	0.0596704	0.053514	-0.085167	-0.307476	0.0722889
SMG6	ENSG00000070366	red	-0.556903	0.526002	-0.152105	0.642088	0.52874	-0.0126629	0.254554	0.669701	0.619284	0.534647	-0.279605	0.247769	0.422554	0.665928	-0.0161104	0.630416	0.731696	0.325287	0.281873	-0.104025	0.197109	-0.603625
EXOC5	ENSG00000070367	yellow	0.190873	-0.587575	0.242876	-0.338069	-0.539622	-0.443198	-0.368125	-0.531599	-0.167408	-0.400448	0.0944462	-0.358488	0.0744688	-0.476466	-0.366832	-0.560597	-0.571541	0.167624	-0.641033	-0.446456	-0.239019	0.695931
FGF22	ENSG00000070388	grey	0.099509	0.349715	-0.128144	-0.0375119	0.0781103	0.126142	0.358215	0.239958	-0.0657691	0.0249272	0.214215	0.257886	-0.0541532	0.214915	0.297839	0.185495	0.100226	-0.187089	0.271097	0.231754	0.0251287	-0.297218
FSTL3	ENSG00000070404	grey	0.0821212	0.297564	-0.176597	-0.06594	0.0962431	0.115697	0.385943	0.123433	-0.0918715	-0.0465138	0.18348	0.241447	-0.0745268	0.152596	0.320852	0.0125117	0.0347854	-0.138922	0.267734	0.190794	-0.0353295	-0.203232
RNF126	ENSG00000070423	grey	-0.185378	0.614768	-0.570695	0.127707	0.542252	0.0273183	0.724013	0.434745	-0.0436286	0.254304	-0.219786	0.2876	-0.273602	0.533072	0.560504	0.173017	0.313101	-0.160952	0.417327	0.309219	0.38347	-0.531745
MNT	ENSG00000070444	grey	-0.0409594	0.401321	0.114778	0.229751	0.268053	0.354648	0.270228	0.3901	0.20121	0.177351	0.188211	0.182039	0.170659	0.395356	0.146491	0.516269	0.40361	-0.0368731	0.474246	0.282567	-0.0860631	-0.350091
ZXDC	ENSG00000070476	grey	-0.235613	0.357292	0.315959	0.470454	0.331109	0.39638	0.0588778	0.534846	0.493075	0.367857	0.181478	0.202082	0.447275	0.450957	-0.0851513	0.6895	0.577022	0.14858	0.400752	0.0817704	-0.0749508	-0.419323
JMJD6	ENSG00000070495	grey	-0.135742	0.368795	-0.152695	0.241743	0.294959	0.20095	0.317878	0.499208	0.181005	0.117814	0.109631	-0.141194	-0.0371298	0.426721	0.309618	0.648643	0.498076	-0.163944	0.352959	0.280225	-0.131274	-0.434016
POLB	ENSG00000070501	grey	-0.475086	0.247673	0.358749	0.611816	0.258201	0.15482	-0.201861	0.498641	0.66157	0.485602	-0.0807901	0.181536	0.599807	0.299829	-0.304518	0.573043	0.590207	0.387306	0.147657	-0.243319	0.0548994	-0.335238
WIPI1	ENSG00000070540	grey	0.512042	-0.090686	0.433321	-0.340965	-0.357447	0.441653	-0.160732	-0.0511847	-0.241622	-0.526854	0.654961	-0.312268	-0.17989	-0.124199	-0.106006	0.297681	-0.124065	-0.491035	0.128247	0.240889	-0.711871	0.166502
FRMPD1	ENSG00000070601	grey	-0.444769	0.516285	-0.36905	0.496359	0.626006	-0.0161353	0.425173	0.564591	0.301892	0.586675	-0.342061	0.293058	0.034263	0.592924	0.267803	0.24727	0.549447	0.158713	0.255825	0.0638586	0.525436	-0.564723
GBA2	ENSG00000070610	blue	-0.423936	0.788702	-0.17119	0.587544	0.727157	0.424505	0.521894	0.79169	0.430487	0.617718	-0.157378	0.436914	0.170496	0.759127	0.345503	0.726845	0.801181	0.0353915	0.71334	0.326659	0.333461	-0.808122
NDST1	ENSG00000070614	grey	-0.205764	0.660216	-0.467673	0.283117	0.593093	0.229374	0.726986	0.552587	0.104818	0.384798	-0.167386	0.226377	-0.130319	0.625499	0.669017	0.520754	0.54693	-0.175752	0.64049	0.528728	0.304122	-0.676654
ASNS	ENSG00000070669	pink	-0.188497	0.225881	-0.501539	0.0934735	0.341129	-0.0704227	0.494861	0.0820228	-0.056033	0.262796	-0.346651	0.0321117	-0.172228	0.168296	0.619705	-0.0123652	0.163436	-0.041187	0.262601	0.291085	0.375642	-0.251652
AP3M2	ENSG00000070718	grey	-0.528346	0.496399	0.0555536	0.688291	0.515709	0.138999	0.138956	0.677775	0.626751	0.681431	-0.123249	0.417442	0.501494	0.537057	-0.0311657	0.545637	0.705552	0.342359	0.277109	-0.109692	0.329659	-0.576831
CNGB1	ENSG00000070729	grey	0.0687408	-0.0314198	-0.217458	-0.134006	-0.114072	-0.121515	0.125341	-0.0763099	-0.128998	-0.0883634	-0.00811112	-0.0165224	-0.0453845	-0.0591413	0.196336	-0.0434228	-0.0983797	-0.0199113	-0.00870465	0.0920378	0.00565067	-0.018271
ST6GALNAC2	ENSG00000070731	grey	-0.0116067	0.00721684	-0.048918	0.0593565	0.0376827	-0.0604835	-0.0583631	0.0125137	0.0422802	0.0391414	-0.0602716	-0.013741	0.00830665	-0.0281756	-0.00410918	-0.00125737	0.0506369	0.0551477	0.0128893	0.0270758	0.0550777	-0.0173019
TESK2	ENSG00000070759	grey	-0.459213	0.573439	-0.203318	0.510101	0.673696	0.1149	0.469515	0.592462	0.364543	0.563208	-0.264165	0.375519	0.122704	0.651006	0.105775	0.328821	0.553133	0.176226	0.325975	-0.00583349	0.443282	-0.602044
CFAP20	ENSG00000070761	turquoise	-0.463663	0.415552	-0.359581	0.398451	0.562305	0.0261096	0.378233	0.333788	0.223907	0.555853	-0.429086	0.34104	0.0511858	0.324203	0.359156	0.0585597	0.377928	0.190419	0.308559	0.120103	0.567804	-0.443459
CSNK2A2	ENSG00000070770	grey	-0.336303	0.410886	-0.438034	0.365731	0.47716	0.0265311	0.377421	0.419111	0.21433	0.493835	-0.32394	0.33822	0.0346871	0.371653	0.38114	0.238881	0.42584	0.137365	0.31502	0.159668	0.475268	-0.519257
PTPN21	ENSG00000070778	grey	0.0167772	0.414759	-0.130778	0.151528	0.204571	0.227244	0.227852	0.312976	0.12573	0.162926	0.103442	0.34869	0.0872262	0.216568	0.2954	0.30471	0.290017	-0.0328079	0.443229	0.301243	0.116128	-0.459414
EIF2B3	ENSG00000070785	grey	0.230869	0.114942	-0.0573865	-0.145272	-0.135303	0.279715	0.015842	0.00840658	-0.138754	-0.0913894	0.214501	0.21095	-0.0807701	-0.121931	0.29187	0.172142	-0.0131926	-0.250132	0.32081	0.404486	-0.0568953	-0.202686
CAMK2A	ENSG00000070808	grey	0.00947623	0.146529	0.309926	0.0727165	0.192396	0.535419	0.0074057	0.152589	-0.0573345	0.0774103	0.128997	-0.0560947	-0.15131	0.154851	-0.0455704	0.255942	0.182002	-0.255265	0.303425	0.213026	-0.138847	-0.0504776
TCOF1	ENSG00000070814	greenyellow	-0.142678	0.53858	-0.65629	0.129598	0.518132	0.094397	0.704384	0.333718	-0.0961203	0.297479	-0.184504	0.280691	-0.29765	0.414487	0.762523	0.196807	0.32921	-0.221116	0.543083	0.538685	0.359003	-0.580943
CDC42	ENSG00000070831	grey	0.109913	0.253515	-0.131616	-0.0763559	0.119665	0.201229	0.181515	0.0924652	-0.176834	0.111173	0.00487141	0.372217	-0.150924	0.0919676	0.155914	-0.026657	-0.0029953	-0.156283	0.265979	0.264734	0.231177	-0.229087
OSBPL3	ENSG00000070882	grey	0.220127	-0.0549054	-0.450889	-0.340063	-0.0987531	-0.177308	0.293454	-0.275668	-0.397279	-0.194075	-0.0810135	0.0861424	-0.378659	-0.205583	0.459641	-0.386102	-0.327438	-0.178413	-0.00243012	0.246295	0.207737	0.0369242
SLC12A3	ENSG00000070915	grey	-0.0624644	-0.00943228	-0.052604	-0.0122555	-0.0489865	-0.0327042	-0.13634	0.00172509	0.0186633	-0.0286868	-0.0586526	0.0868433	0.0329984	-0.0630803	-0.0762285	0.0265868	-0.00499434	-0.0161167	-0.0269536	-0.087068	-0.043631	-0.0315331
RAD18	ENSG00000070950	turquoise	-0.440716	0.100145	-0.7318	0.190042	0.377854	-0.554154	0.353712	-0.0328927	-0.000194863	0.434294	-0.763616	0.232278	-0.180835	0.0782158	0.343753	-0.504338	0.00894634	0.316042	-0.162102	-0.129839	0.833581	-0.168614
ATP2B1	ENSG00000070961	grey	-0.06629	0.0610283	-0.076507	0.125441	-0.00967112	-0.136485	0.0298958	0.0970377	0.200564	0.0622666	0.114061	0.11024	0.200294	-0.0403426	0.0804577	0.0894623	0.105073	0.126044	0.0145298	-0.0324783	-0.0157851	-0.11299
TRPM5	ENSG00000070985	grey	-0.180882	0.0741844	0.075318	0.179472	0.0930344	-0.0898595	0.021441	0.140479	0.222044	0.111549	0.00388661	-0.0846991	0.205839	0.114783	-0.0900683	0.151343	0.156594	0.146016	-0.0426018	-0.136072	0.0441835	-0.0722575
NCK2	ENSG00000071051	grey	-0.0133204	0.113696	-0.0271428	0.0533081	0.175293	0.267338	0.0918507	0.111039	-0.0961251	0.148438	-0.102955	-0.0303203	-0.209847	0.139324	0.181159	0.155188	0.136323	-0.146589	0.240437	0.315663	0.186327	-0.125024
MAP4K4	ENSG00000071054	red	-0.538167	0.486285	-0.00914905	0.615887	0.664447	0.344183	0.280047	0.619663	0.471994	0.568893	-0.25063	0.10598	0.186497	0.647384	0.100546	0.635601	0.749031	0.100625	0.447017	0.111104	0.190694	-0.513152
MGAT4A	ENSG00000071073	grey	-0.35239	-0.0532528	0.0235866	0.386103	0.0473859	-0.278455	-0.171061	0.229229	0.501043	0.284521	-0.171687	-0.00865409	0.445528	0.145448	-0.185801	0.31147	0.31509	0.381304	-0.171396	-0.265221	0.118165	-0.105675
WDR1	ENSG00000071127	grey	0.249736	0.409424	0.123788	-0.00648762	0.0503881	0.546775	0.175728	0.271098	0.0562895	-0.0457432	0.479204	0.459295	0.148933	0.131593	0.256407	0.490411	0.212635	-0.216034	0.64392	0.496085	-0.222775	-0.412324
SNX13	ENSG00000071189	yellow	0.169588	-0.504058	0.55337	-0.190164	-0.478746	-0.0125708	-0.483203	-0.404008	-0.0025805	-0.291421	0.227983	-0.309734	0.205578	-0.481488	-0.392177	-0.2574	-0.35098	0.098764	-0.380419	-0.319717	-0.332793	0.633675
ARHGAP10	ENSG00000071205	grey	-0.400972	0.303167	-0.29554	0.403908	0.356781	-0.15502	0.214684	0.344036	0.330044	0.449661	-0.294113	0.311193	0.219037	0.318105	0.140083	0.169384	0.371499	0.286798	0.0994017	-0.0917587	0.399881	-0.450067
RPS6KA2	ENSG00000071242	green	0.483839	0.272138	0.234279	-0.302406	-0.0681258	0.629893	0.224687	0.163474	-0.344108	-0.300195	0.564102	0.027931	-0.308578	0.128647	0.244845	0.36755	0.00810626	-0.621567	0.460272	0.49509	-0.448602	-0.107908
ING3	ENSG00000071243	grey	-0.657251	0.358257	0.0643929	0.666497	0.503259	-0.085239	0.0647639	0.578066	0.632514	0.652151	-0.377242	0.282166	0.493262	0.582091	-0.295024	0.325176	0.576992	0.495806	-0.00860648	-0.406625	0.376146	-0.376227
VASH1	ENSG00000071246	turquoise	-0.561819	0.561708	-0.527171	0.549474	0.762596	-0.0798575	0.540391	0.521874	0.355356	0.690914	-0.570546	0.442524	0.0441418	0.594244	0.339887	0.199484	0.571987	0.231673	0.340359	0.0951098	0.701593	-0.651153
LMCD1	ENSG00000071282	turquoise	-0.387879	0.472979	-0.203644	0.436536	0.571437	0.143661	0.292422	0.496145	0.226494	0.604219	-0.338871	0.469893	-0.0138571	0.463718	0.133308	0.246927	0.466156	0.0961736	0.327973	0.127953	0.559655	-0.49972
BUD23	ENSG00000071462	blue	-0.0697925	0.770242	-0.316865	0.172265	0.544052	0.528359	0.670039	0.529757	0.00966469	0.331289	0.0654799	0.595713	-0.11151	0.529898	0.591518	0.483449	0.456792	-0.303595	0.837653	0.593912	0.21207	-0.74652
SEL1L	ENSG00000071537	purple	0.0557301	0.272042	0.361661	0.185609	0.0656123	0.550933	-0.0101771	0.338794	0.250049	0.0893287	0.352568	0.140803	0.306905	0.222418	0.0571055	0.672729	0.387445	-0.115994	0.504246	0.332012	-0.288212	-0.266265
TRIP13	ENSG00000071539	turquoise	-0.529219	0.207402	-0.658143	0.355094	0.549383	-0.299379	0.351957	0.15086	0.11038	0.598819	-0.767998	0.233911	-0.153153	0.223177	0.384747	-0.259433	0.249816	0.264996	0.0300498	0.0170015	0.868866	-0.30581
ATP6AP1	ENSG00000071553	salmon	0.385563	0.347135	-0.276177	-0.255528	0.251516	0.644326	0.483647	0.029236	-0.46937	-0.131916	0.219516	0.156837	-0.580452	0.0958932	0.656197	0.120167	0.0341394	-0.59955	0.721577	0.831769	-0.0508657	-0.293046
TCF3	ENSG00000071564	greenyellow	-0.353631	0.699975	-0.510968	0.399761	0.767497	0.221536	0.71244	0.536559	0.134397	0.55002	-0.322864	0.419917	-0.160494	0.633201	0.588253	0.287136	0.562369	-0.0548098	0.601051	0.401844	0.529207	-0.684291
TRIB2	ENSG00000071575	grey	-0.471619	0.66333	-0.220308	0.575548	0.733792	0.292059	0.470988	0.602154	0.367995	0.664448	-0.28111	0.520657	0.155768	0.603237	0.27059	0.384024	0.647031	0.161368	0.548332	0.173639	0.465808	-0.685567
DAZAP1	ENSG00000071626	grey	-0.186468	0.576143	-0.335547	0.266418	0.508115	0.230975	0.468884	0.38046	0.141237	0.407267	-0.114547	0.675429	0.0487213	0.395441	0.347991	0.222129	0.373461	-0.0102928	0.536002	0.280831	0.314627	-0.603926
MBD3	ENSG00000071655	greenyellow	-0.374847	0.790251	-0.56934	0.411126	0.813766	0.248428	0.795588	0.63969	0.140236	0.597367	-0.340719	0.473349	-0.157003	0.720844	0.640319	0.355161	0.596933	-0.0739746	0.673833	0.437889	0.589666	-0.791808
HLTF	ENSG00000071794	magenta	-0.634934	0.0609117	0.354351	0.686075	0.14907	-0.294813	-0.344122	0.412156	0.84815	0.541242	-0.252164	0.174587	0.86954	0.262101	-0.591566	0.331765	0.469851	0.737427	-0.270583	-0.679259	0.178299	-0.148793
FAM50A	ENSG00000071859	grey	0.00252384	0.49307	-0.270424	-0.0217238	0.27997	0.473735	0.427722	0.260344	-0.110848	0.0381922	0.0478917	0.288115	-0.178478	0.314763	0.408681	0.349537	0.233419	-0.350317	0.613763	0.431983	-0.0574331	-0.506566
FAM3A	ENSG00000071889	blue	-0.292957	0.740946	-0.146824	0.47088	0.596103	0.303557	0.504399	0.713816	0.362112	0.521311	-0.0435211	0.582724	0.187958	0.711577	0.181935	0.531359	0.61257	0.0738994	0.575571	0.209755	0.313166	-0.746234
CPSF1	ENSG00000071894	grey	-0.21791	0.50903	-0.602704	0.17832	0.505468	0.00225146	0.680702	0.408149	0.0107696	0.238531	-0.252227	0.0745891	-0.259901	0.523427	0.59141	0.273847	0.39184	-0.177522	0.389129	0.33298	0.255892	-0.540484
MYO3B	ENSG00000071909	grey	0.158543	0.229877	-0.0967438	-0.151014	-0.000286311	0.0564164	0.237547	0.0137624	-0.182782	-0.0271058	0.0712083	0.221704	-0.0882932	0.00132369	0.220105	-0.0953968	-0.106939	-0.135109	0.219614	0.209975	0.0789918	-0.129398
CYBRD1	ENSG00000071967	grey	0.513687	-0.374712	-0.197228	-0.543468	-0.332416	-0.0258887	-0.0935424	-0.634123	-0.598321	-0.352189	0.0377588	0.062929	-0.446115	-0.552745	0.210937	-0.65381	-0.611796	-0.225569	-0.0730443	0.30934	0.0908019	0.381185
CDH19	ENSG00000071991	grey	0.0130356	-0.277387	-0.102983	-0.123497	-0.192265	-0.273468	-0.173253	-0.304562	-0.113129	-0.124552	-0.107479	-0.171147	-0.0733876	-0.333406	0.0563674	-0.351439	-0.233764	0.0859652	-0.266567	-0.100809	0.00808756	0.292856
PDCD2	ENSG00000071994	grey	0.0295247	0.0874231	-0.108525	0.0307626	0.0269287	0.071982	0.0520944	0.0253314	0.0397888	0.0688456	0.0199224	0.169602	0.0700979	-0.0649843	0.207133	0.104498	0.0844362	-0.00226241	0.188694	0.16543	0.0248428	-0.189121
SLC6A15	ENSG00000072041	grey	-0.41755	0.102314	0.256293	0.613872	0.230285	-0.01942	-0.182508	0.380605	0.674568	0.460353	-0.0778592	0.0126623	0.615524	0.227878	-0.199899	0.40557	0.527502	0.509104	0.00779586	-0.204879	0.148498	-0.203351
RDH11	ENSG00000072042	grey	0.331231	0.293307	-0.0223778	-0.313888	0.115675	0.618214	0.331017	-0.050759	-0.453898	-0.0970966	0.175332	0.384151	-0.383312	0.0587309	0.309973	-0.062665	-0.153686	-0.471839	0.550975	0.532262	0.00990248	-0.162538
ADGRL1	ENSG00000072071	grey	-0.171822	0.35983	-0.378762	0.16206	0.522959	0.230049	0.508285	0.253834	-0.0371637	0.314046	-0.27593	0.0953127	-0.287565	0.392742	0.475517	0.234801	0.323491	-0.184262	0.466908	0.482626	0.373591	-0.395948
ACTN1	ENSG00000072110	grey	0.511	0.151602	0.26231	-0.194929	-0.176301	0.550776	0.055591	0.0149169	-0.119276	-0.291074	0.614416	0.193419	0.0356646	-0.0364608	0.181579	0.393309	0.0346294	-0.293142	0.522196	0.558163	-0.460733	-0.125717
ZFYVE26	ENSG00000072121	grey	0.125646	0.337406	0.419642	0.149295	0.203655	0.777483	0.0601401	0.368583	0.115677	0.0695491	0.377567	0.0638438	0.0902878	0.32624	0.0223983	0.677138	0.402633	-0.263975	0.595863	0.428025	-0.314551	-0.272224
RPS6KA6	ENSG00000072133	grey	-0.0505997	-0.112656	0.185608	-0.0930046	-0.00653449	0.0610928	-0.0539259	-0.100364	-0.148491	-0.0106328	-0.105566	-0.215317	-0.128956	-0.00987644	-0.199071	-0.166619	-0.139158	-0.0876021	-0.173779	-0.162004	0.0308324	0.224884
EPN2	ENSG00000072134	turquoise	-0.6152	0.494854	-0.586048	0.523375	0.776183	-0.0815506	0.508617	0.431628	0.230965	0.774311	-0.721727	0.408437	-0.0730804	0.492521	0.452362	0.0456055	0.500759	0.230451	0.312153	0.144418	0.893897	-0.533091
PTPN18	ENSG00000072135	grey	-0.137432	-0.151788	-0.353236	0.104735	0.0684878	-0.159186	-0.175709	-0.133786	0.0707038	0.105813	-0.313092	0.0280541	-0.0121055	-0.113459	0.0244375	-0.026612	0.0804315	0.119598	-0.0226978	0.0534736	0.141293	-0.0896843
LIMS2	ENSG00000072163	grey	-0.315754	0.213414	0.185052	0.437724	0.201518	0.109925	-0.0271556	0.478981	0.503045	0.238435	0.0767393	-0.0961573	0.361829	0.384095	-0.162968	0.632042	0.538655	0.133737	0.13073	-0.105169	-0.15256	-0.295159
ASIC4	ENSG00000072182	grey	0.138126	-0.247605	0.185948	-0.104152	-0.248854	-0.0630848	-0.1923	-0.130762	0.00694982	-0.259997	0.161391	-0.316849	0.0578271	-0.0687206	-0.202728	0.040421	-0.105427	-0.00161923	-0.192538	-0.0682312	-0.348282	0.21874
SPEG	ENSG00000072195	tan	0.499408	0.207995	-0.0766401	-0.373403	-0.0407528	0.575085	0.26298	-0.081111	-0.426538	-0.247294	0.369272	0.182749	-0.340654	-0.0956437	0.494207	0.163219	-0.113573	-0.552718	0.621198	0.762811	-0.187846	-0.167099
LNX1	ENSG00000072201	grey	-0.0864398	0.242017	0.539909	0.28309	0.105345	0.434714	-0.114712	0.403157	0.338673	0.158462	0.320048	-0.000633564	0.371811	0.28867	-0.252766	0.565091	0.369138	-0.00548716	0.228601	-0.0305236	-0.254895	-0.195
ALDH3A2	ENSG00000072210	brown	0.416589	0.0381544	0.451927	-0.186397	-0.129877	0.566069	-0.0492258	0.106665	-0.196364	-0.325075	0.563734	-0.32013	-0.213186	0.0199226	-0.0174987	0.329714	0.0302584	-0.443892	0.234421	0.297588	-0.516533	0.0757317
TFRC	ENSG00000072274	turquoise	0.0710712	-0.0906587	-0.419267	-0.226825	0.0162848	-0.143088	0.235605	-0.345517	-0.315243	-0.0306165	-0.251296	0.168149	-0.307855	-0.266085	0.435486	-0.521635	-0.317085	-0.025695	0.0407983	0.221162	0.379441	0.108792
SREBF1	ENSG00000072310	grey	-0.218162	0.464057	-0.314239	0.221699	0.607137	0.438932	0.425096	0.304182	-0.0395944	0.442647	-0.336712	0.396614	-0.269797	0.389755	0.400727	0.197139	0.352658	-0.172187	0.572412	0.441477	0.485986	-0.472192
TRPC5	ENSG00000072315	grey	-0.0486568	0.0112131	-0.127255	0.0725098	0.0657391	-0.138435	0.115204	0.0415036	0.0655881	0.0838548	-0.13595	-0.0442786	0.0245901	0.0560534	0.139327	-0.0258588	0.0384043	0.112288	-0.0268397	0.0325549	0.15402	-0.0498391
AFF4	ENSG00000072364	brown	0.235578	-0.154173	0.70638	-0.0845621	-0.27631	0.458316	-0.322914	-0.0837533	0.0621733	-0.259552	0.476231	-0.219061	0.252792	-0.125393	-0.316002	0.267656	-0.0454029	-0.097296	0.0986155	0.00209873	-0.595253	0.268463
UBE2D1	ENSG00000072401	brown	0.183826	-0.212613	0.485189	-0.108089	-0.283845	0.107941	-0.274591	-0.101873	0.0700665	-0.271085	0.35281	-0.172463	0.200731	-0.153598	-0.355093	0.0502802	-0.141418	0.0141941	-0.132811	-0.176582	-0.440515	0.289643
MPP5	ENSG00000072415	royalblue	-0.497853	-0.271448	-0.0603661	0.447309	-0.000479839	-0.589264	-0.374975	-0.0765879	0.559139	0.363348	-0.479286	0.0842916	0.566738	-0.136657	-0.394179	-0.223854	0.103842	0.798787	-0.461359	-0.593889	0.394907	0.0985601
RHOBTB1	ENSG00000072422	grey	0.167526	0.0633623	0.0363494	0.0287279	-0.0431806	0.176548	-0.0268904	0.140776	0.083257	-0.126415	0.275868	-0.184182	0.053082	0.0342257	0.0866213	0.403241	0.198643	-0.115586	0.186909	0.252396	-0.277931	-0.168798
SMC1A	ENSG00000072501	turquoise	-0.585042	0.160134	-0.750854	0.309655	0.432104	-0.522841	0.333633	0.172701	0.143405	0.432107	-0.753526	-0.0129314	-0.136842	0.264806	0.304701	-0.178522	0.23904	0.238107	-0.163396	-0.201578	0.625151	-0.286105
HSD17B10	ENSG00000072506	blue	-0.0445539	0.84013	-0.0587076	0.265392	0.484493	0.511843	0.599493	0.740111	0.169408	0.286489	0.271466	0.517611	0.0603891	0.669877	0.34517	0.654055	0.557466	-0.234402	0.708507	0.376607	0.0311213	-0.749844
MARK2	ENSG00000072518	blue	-0.450506	0.794889	-0.358975	0.501613	0.742769	0.293084	0.68091	0.764134	0.31722	0.562303	-0.225443	0.350434	0.0362936	0.81351	0.463385	0.664182	0.746452	-0.0620705	0.653056	0.323563	0.327443	-0.807625
HMMR	ENSG00000072571	turquoise	-0.476429	-0.00502236	-0.485645	0.35453	0.365594	-0.458186	0.12287	-0.0649294	0.212882	0.543293	-0.677928	0.329891	0.10132	0.0155719	0.116675	-0.460479	0.0924392	0.514118	-0.185787	-0.232937	0.792439	-0.115616
CHFR	ENSG00000072609	grey	-0.0451733	0.353476	0.225881	0.248131	0.165483	0.466602	0.0911945	0.362174	0.280329	0.117883	0.279298	0.179237	0.292517	0.328425	0.0369274	0.582111	0.398413	-0.0540696	0.468835	0.215541	-0.22141	-0.36681
TRHDE	ENSG00000072657	grey	-0.420927	0.258769	0.143272	0.447875	0.310979	0.0950194	-0.0184327	0.408515	0.414744	0.434884	-0.16672	0.21833	0.385059	0.354457	-0.188848	0.324519	0.406613	0.303453	0.11152	-0.187157	0.15662	-0.25822
P4HA2	ENSG00000072682	grey	0.23181	-0.088416	-0.119257	-0.0664429	-0.116783	-0.0240002	0.0405806	0.00663287	-0.0360379	-0.213125	0.230312	-0.278964	-0.127145	-0.0237635	0.173218	0.285747	0.0888584	-0.140853	0.0618367	0.303856	-0.249843	-0.0358801
NFATC3	ENSG00000072736	turquoise	-0.522015	0.0277445	-0.496343	0.439407	0.387698	-0.538639	0.223476	0.119912	0.327673	0.507882	-0.66158	-0.0499735	0.106675	0.130117	0.289598	-0.139279	0.27826	0.490933	-0.159556	-0.129082	0.672589	-0.126231
TRNT1	ENSG00000072756	grey	0.131413	-0.22947	0.100144	-0.0416674	-0.235699	0.0326598	-0.234868	-0.210274	0.040962	-0.10078	0.147774	-0.0869389	0.144313	-0.314437	0.01102	0.0214856	-0.0729871	0.0443753	-0.00737457	0.0820472	-0.195586	0.156139
ACADVL	ENSG00000072778	blue	-0.15284	0.716684	-0.272711	0.185893	0.522911	0.439761	0.51612	0.549993	0.025167	0.294287	-0.0507198	0.525572	-0.144898	0.556815	0.329228	0.400409	0.420211	-0.274375	0.617128	0.312198	0.186164	-0.688932
STK10	ENSG00000072786	grey	0.324144	0.216791	-0.0760582	-0.224114	-0.019203	0.433589	0.220629	-0.0293251	-0.208512	-0.210991	0.32981	0.243497	-0.127523	-0.00907501	0.354397	0.214144	-0.0161526	-0.352888	0.532913	0.52694	-0.269956	-0.202691
FBXW11	ENSG00000072803	grey	-0.24024	0.561351	-0.0399851	0.416735	0.53622	0.366097	0.392052	0.542371	0.296673	0.506174	-0.0152465	0.533535	0.191892	0.545557	0.211207	0.443663	0.52644	0.0644344	0.54611	0.249971	0.287287	-0.550382
ACAP1	ENSG00000072818	grey	-0.0211313	0.167835	-0.0177558	0.135447	0.147827	0.134388	0.0585149	0.0767001	0.121792	0.0685916	-0.00456493	0.159636	0.104183	0.137923	0.0136796	0.179373	0.190374	0.0364319	0.226352	0.115333	-0.0543358	-0.185685
CRMP1	ENSG00000072832	purple	-0.304386	0.625213	-0.0534184	0.540784	0.524995	0.311032	0.347967	0.782752	0.459942	0.446929	0.0674603	0.21351	0.233212	0.665391	0.219653	0.851086	0.781344	0.0202233	0.529645	0.262206	0.074047	-0.704047
EVC	ENSG00000072840	grey	-0.0378672	0.641279	-0.257543	0.146459	0.467635	0.446235	0.570551	0.421565	0.00897213	0.25742	0.0902081	0.453012	-0.0690087	0.479981	0.450405	0.346898	0.373174	-0.254352	0.665646	0.448702	0.109377	-0.633455
DERL2	ENSG00000072849	grey	-0.00482041	0.055484	0.138966	0.0920071	0.0333518	0.144218	-0.135956	0.0127016	0.122029	0.186286	0.022207	0.349265	0.229824	-0.0625167	-0.0558686	-0.0132834	0.0175274	0.116787	0.17542	0.0612297	0.158534	-0.111719
SIDT1	ENSG00000072858	grey	0.188303	-0.169086	0.0810302	-0.191473	-0.121859	0.0628206	-0.0530548	-0.17049	-0.206815	-0.240623	0.109271	-0.24932	-0.225778	-0.0620842	-0.119352	-0.0943608	-0.154444	-0.203431	-0.112802	0.0216949	-0.223195	0.158384
NDE1	ENSG00000072864	turquoise	-0.363604	0.463335	-0.0936983	0.326472	0.571459	0.238466	0.330155	0.446689	0.0899864	0.512564	-0.291377	0.371516	-0.143377	0.454582	0.11404	0.0512713	0.326766	-0.0177119	0.259989	0.00609389	0.520425	-0.376853
MRVI1	ENSG00000072952	turquoise	-0.195593	0.134116	-0.291707	0.0481418	0.210463	-0.210419	0.257309	0.0937482	-0.0172483	0.200051	-0.269744	0.179601	-0.0543408	0.193548	0.119388	-0.199608	-0.00152252	0.0773467	-0.0901355	-0.119867	0.321796	-0.160117
TMEM38A	ENSG00000072954	grey	-0.190937	0.400007	-0.390917	0.205581	0.55426	0.29402	0.463984	0.250979	-0.0508432	0.379257	-0.273284	0.314226	-0.296422	0.285135	0.557459	0.119081	0.319087	-0.148725	0.509582	0.430797	0.440261	-0.44385
AP1M1	ENSG00000072958	blue	-0.215403	0.915909	-0.336841	0.353792	0.689412	0.500788	0.702713	0.718096	0.152385	0.485537	-0.0341939	0.657652	-0.040481	0.694991	0.544788	0.582043	0.629137	-0.197663	0.855389	0.5145	0.327043	-0.905951
PVR	ENSG00000073008	grey	0.420087	-0.100559	-0.352115	-0.481891	-0.242184	0.0121709	0.257696	-0.345278	-0.479371	-0.420788	0.13691	-0.212524	-0.424808	-0.261204	0.526026	-0.148493	-0.321906	-0.419016	0.144659	0.504154	-0.156717	0.0920896
XRCC1	ENSG00000073050	grey	-0.354285	0.58557	-0.351371	0.323637	0.702911	0.348188	0.52394	0.458377	0.0720411	0.538307	-0.40122	0.394658	-0.184676	0.556515	0.432751	0.314609	0.485702	-0.130566	0.586726	0.390836	0.50844	-0.590155
SCARB1	ENSG00000073060	grey	-0.337117	0.511303	-0.357358	0.320473	0.63478	0.342756	0.468366	0.355658	0.0699121	0.517478	-0.376995	0.406983	-0.179786	0.407942	0.478598	0.21907	0.432938	-0.0837535	0.585637	0.414582	0.533395	-0.525722
CYP2W1	ENSG00000073067	grey	-0.0975096	0.404641	-0.432218	-0.0431805	0.276761	0.0293678	0.481395	0.200074	-0.165056	0.0910082	-0.190677	0.207279	-0.295411	0.315043	0.333812	0.0323553	0.0755267	-0.208379	0.251745	0.175033	0.270062	-0.416723
MCM2	ENSG00000073111	turquoise	-0.53718	0.576646	-0.759027	0.429683	0.765912	-0.096412	0.651442	0.449228	0.123802	0.684148	-0.667995	0.42818	-0.191747	0.553333	0.572922	0.0311693	0.469838	0.125206	0.354795	0.22376	0.86174	-0.654199
MOV10L1	ENSG00000073146	grey	-0.0262118	0.0133397	-0.0156553	8.73749e-05	0.0444615	-0.0201139	0.119298	0.0451517	-0.00772067	0.0420887	-0.0613007	-0.0258157	-0.0204158	0.0651331	-0.00025584	-0.0136776	-0.00599651	0.0368213	-0.0476002	-0.0402292	0.0531414	-0.00891222
PANX2	ENSG00000073150	grey	0.289085	-0.0849184	-0.0324058	-0.331315	-0.352869	-0.145402	0.0186119	-0.242058	-0.12826	-0.394155	0.250541	0.0766417	0.0873999	-0.165265	-0.0507069	-0.0363718	-0.310365	-0.0664087	-0.0105159	0.0430032	-0.308083	0.0500086
SELENOO	ENSG00000073169	grey	-0.17932	0.39071	-0.17656	0.267838	0.320759	-0.0629093	0.352984	0.460109	0.264187	0.241615	-0.0684606	0.198498	0.137679	0.426857	0.12826	0.373203	0.355954	0.113327	0.200179	0.022883	0.14485	-0.412463
TP63	ENSG00000073282	grey	0.111223	-0.163915	0.212683	-0.12396	-0.156431	0.0869016	-0.171509	-0.082891	-0.0745105	-0.180628	0.14362	-0.293108	-0.0527621	-0.116417	-0.129591	0.0540944	-0.108789	-0.140347	-0.0930926	-0.0472193	-0.227963	0.189758
ALPK1	ENSG00000073331	grey	0.621515	-0.264	0.269019	-0.522979	-0.541098	0.252697	-0.304668	-0.443003	-0.379059	-0.499874	0.529879	0.159231	-0.0601311	-0.483831	-0.142683	-0.195719	-0.480446	-0.278175	0.0391431	0.20431	-0.434871	0.252982
LLGL2	ENSG00000073350	grey	0.00339277	-0.0390567	0.0272052	-0.00391818	-0.0612571	-0.000790775	-0.11439	-0.0604987	0.00529315	-0.0305089	0.0273196	-0.0289039	0.0304996	-0.106554	-0.00539647	-0.020846	-0.00368103	-0.0282558	0.0027545	0.0161613	-0.0349844	0.0632492
PDE8A	ENSG00000073417	brown	0.00349853	0.115313	0.412403	0.204566	-0.0112045	0.239082	-0.169687	0.199646	0.284113	0.106702	0.263616	0.162554	0.392842	0.0770231	-0.195896	0.242332	0.192309	0.183264	0.137716	-0.065185	-0.148604	-0.0184259
CLCN4	ENSG00000073464	grey	-0.265839	0.0378316	0.258308	0.370101	0.186837	0.176494	-0.170267	0.216493	0.362712	0.307715	-0.109753	-0.0702329	0.299507	0.160229	-0.178854	0.441483	0.38677	0.191437	0.137069	0.0154789	0.030297	-0.0918757
NLE1	ENSG00000073536	grey	-0.181504	0.387242	-0.505926	0.142854	0.365544	0.0334566	0.485023	0.243632	-0.0114192	0.248811	-0.282781	0.129094	-0.185674	0.323086	0.501673	0.213982	0.275823	-0.0988856	0.370995	0.368443	0.297612	-0.469581
SDHA	ENSG00000073578	turquoise	-0.429453	0.588815	-0.622684	0.324993	0.69775	-0.0455671	0.703119	0.444855	0.0308791	0.55647	-0.499922	0.335841	-0.237087	0.540105	0.545656	-0.0362094	0.361999	0.0391827	0.322865	0.162988	0.72838	-0.539053
SMARCE1	ENSG00000073584	yellow	-0.0589853	-0.408605	0.341192	0.210558	-0.231816	-0.229695	-0.553169	-0.163585	0.392634	0.00187265	0.0581082	-0.148698	0.483109	-0.247382	-0.509933	0.0427911	0.0350329	0.445606	-0.325407	-0.320186	-0.185475	0.26537
FNDC8	ENSG00000073598	grey	-0.0438638	0.374339	0.151619	0.118022	0.250442	0.461877	0.24586	0.289992	0.0349775	0.150635	0.130683	0.10019	-0.0229285	0.26883	0.157849	0.323103	0.260611	-0.215614	0.435085	0.253446	-0.0488494	-0.233457
KDM5A	ENSG00000073614	magenta	-0.313845	0.149192	0.220518	0.383622	0.00235864	-0.235682	-0.125701	0.333244	0.590035	0.18279	0.0208469	0.0992214	0.675059	0.257913	-0.407623	0.368753	0.311806	0.468468	-0.137953	-0.467822	-0.108413	-0.18841
ADAM11	ENSG00000073670	grey	-0.322043	0.32276	0.0972316	0.305927	0.313587	0.297824	0.0791812	0.373424	0.248807	0.318629	-0.0937955	0.275047	0.161083	0.39676	-0.129492	0.333136	0.355522	0.0388136	0.224785	-0.0440921	0.0892823	-0.357825
PPP2R3A	ENSG00000073711	magenta	-0.109728	-0.413056	0.448457	0.180475	-0.391555	-0.285343	-0.612913	-0.126456	0.497597	-0.0595918	0.181948	-0.0934678	0.717615	-0.249165	-0.583455	0.129713	-0.00308718	0.495876	-0.4037	-0.473083	-0.326637	0.268489
FERMT2	ENSG00000073712	grey	-0.01562	-0.0123148	0.489947	0.171907	-0.0134003	0.356479	-0.190641	0.0641891	0.243175	0.085674	0.276365	0.12325	0.33958	-0.0232244	-0.166918	0.258176	0.164372	0.0656429	0.167036	-0.01307	-0.266989	0.0755758
ABCB11	ENSG00000073734	turquoise	-0.170854	0.072969	-0.122563	0.113228	0.0511794	-0.140589	0.0330911	0.0890757	0.113362	0.106984	-0.0964052	0.070476	0.0921155	0.0660035	0.0548179	0.0273926	0.0778057	0.0969532	-0.0376251	-0.137784	0.0984261	-0.121395
DHRS9	ENSG00000073737	grey	-0.405758	0.289218	-0.349238	0.41417	0.400438	-0.201642	0.28166	0.312881	0.343767	0.452336	-0.300657	0.335785	0.202052	0.316409	0.200069	0.0432745	0.353876	0.331536	0.107019	-0.0629924	0.437997	-0.402256
PTGS2	ENSG00000073756	grey	0.579106	-0.21304	0.177016	-0.544525	-0.444884	0.247263	-0.0805005	-0.330231	-0.453367	-0.616451	0.442913	-0.361263	-0.327745	-0.346272	0.0762169	0.0119539	-0.382754	-0.477019	0.0808431	0.31501	-0.542343	0.28484
IGF2BP2	ENSG00000073792	black	0.905209	-0.386848	0.231756	-0.867572	-0.715766	0.219818	-0.179962	-0.59955	-0.730177	-0.907983	0.687046	-0.239298	-0.449366	-0.596337	0.0241408	-0.293113	-0.747426	-0.599587	-0.03918	0.339322	-0.695974	0.50775
MAP3K13	ENSG00000073803	grey	-0.37753	-0.198645	0.0477839	0.454399	0.0780017	-0.372618	-0.325862	0.100342	0.549959	0.345514	-0.209159	-0.13068	0.529953	-0.025498	-0.236947	0.136698	0.288899	0.551139	-0.280987	-0.341045	0.168718	-0.00516271
ST6GAL1	ENSG00000073849	grey	-0.502221	0.510027	0.0287603	0.644512	0.560018	0.0713956	0.228418	0.6785	0.560208	0.591108	-0.168794	0.263044	0.376369	0.603495	-0.0664794	0.449966	0.647985	0.330683	0.198737	-0.175292	0.328403	-0.497273
TBX21	ENSG00000073861	grey	-0.228748	0.154493	-0.000812051	0.212366	0.158039	-0.00265969	-0.0694421	0.226796	0.188191	0.185613	-0.0770217	0.105215	0.105643	0.166533	-0.100293	0.158079	0.222482	0.0542751	0.0373317	-0.106398	0.0598387	-0.191205
FRY	ENSG00000073910	grey	-0.776769	0.187025	-0.264761	0.772394	0.624597	-0.375379	0.123345	0.405916	0.667872	0.780613	-0.642043	0.107656	0.395739	0.402351	0.0222265	0.124922	0.599475	0.651052	-0.0832111	-0.29529	0.698016	-0.304987
PICALM	ENSG00000073921	grey	-0.0169464	-0.148092	0.225473	0.121139	-0.171605	-0.0774326	-0.241341	-0.183432	0.258046	0.0819163	0.101368	0.344995	0.471166	-0.266431	-0.115468	-0.153323	-0.0669249	0.378407	-0.0309913	-0.129396	0.00720707	0.143056
NSF	ENSG00000073969	grey	-0.396612	-0.0914469	0.148606	0.537628	0.149537	-0.189596	-0.314132	0.22858	0.596312	0.398626	-0.137379	-0.000127035	0.515339	0.0534789	-0.327759	0.192233	0.377718	0.526576	-0.204656	-0.370757	0.142315	-0.0763705
GLI2	ENSG00000074047	grey	-0.0922359	0.155521	-0.0508643	0.197697	0.343849	0.299204	0.0946983	0.124071	0.0568494	0.191299	-0.110238	-0.0710539	-0.122149	0.123649	0.235815	0.221606	0.306968	-0.0994348	0.364638	0.366787	0.0746703	-0.177761
CLASP1	ENSG00000074054	grey	-0.557217	0.410078	-0.323836	0.663548	0.603268	-0.202604	0.267877	0.560813	0.576053	0.611064	-0.378653	0.190075	0.334134	0.553221	0.0966452	0.361097	0.65039	0.444873	0.150273	-0.11283	0.445674	-0.535383
MRPS34	ENSG00000074071	blue	-0.346642	0.675604	-0.36022	0.336057	0.583145	0.217288	0.530374	0.441812	0.1525	0.529688	-0.305514	0.630246	0.0343751	0.478833	0.41196	0.173133	0.402409	0.0425353	0.556979	0.265667	0.523544	-0.65061
NOTCH3	ENSG00000074181	grey	0.399638	-0.0844841	-0.21075	-0.447689	-0.0755966	0.130913	0.264436	-0.264211	-0.541304	-0.388111	0.144078	-0.321548	-0.606668	-0.100776	0.369109	-0.14288	-0.271959	-0.519423	0.139385	0.436162	-0.178262	0.158299
CLNS1A	ENSG00000074201	grey	-0.119614	0.583567	-0.385424	0.2279	0.499313	0.251574	0.539935	0.509109	0.0127642	0.390842	-0.110808	0.296668	-0.17782	0.47606	0.531664	0.361803	0.434957	-0.142335	0.515078	0.44192	0.39507	-0.617984
PPP2R2C	ENSG00000074211	grey	0.196694	0.203334	-0.169634	-0.113278	0.0614993	0.219499	0.35325	0.0904954	-0.174114	-0.08987	0.193492	0.0206196	-0.242459	0.094906	0.432985	0.236836	0.0838967	-0.298193	0.335481	0.460966	-0.037822	-0.214586
TEAD2	ENSG00000074219	grey	-0.212565	0.627716	-0.147932	0.308599	0.660243	0.494229	0.470006	0.513798	0.060834	0.442972	-0.189399	0.342037	-0.170613	0.589967	0.26901	0.378789	0.493524	-0.175836	0.607711	0.38243	0.355256	-0.584248
EED	ENSG00000074266	turquoise	-0.334664	0.0773668	-0.337381	0.289227	0.307723	-0.276747	0.183117	0.0550657	0.227157	0.396161	-0.374319	0.196028	0.153647	0.0655154	0.280798	-0.157478	0.161331	0.345159	0.011272	-0.033061	0.499073	-0.169352
CDHR2	ENSG00000074276	grey	0.155726	0.0175265	0.0614972	-0.196255	-0.016851	0.161263	0.125323	-0.0738354	-0.223518	-0.208764	0.140179	-0.0561613	-0.231709	0.060111	0.00739254	-0.00650821	-0.12427	-0.256646	0.0803125	0.128161	-0.166908	0.0793655
SNCB	ENSG00000074317	grey	-0.117895	0.0550985	-0.0997739	0.0423277	0.102226	-0.097238	0.0976728	0.0138278	0.00842027	0.114351	-0.203771	0.0770625	-0.00677494	0.0416131	0.020278	-0.124072	0.00226483	0.0997226	-0.0364326	-0.0691443	0.190072	-0.0131502
TSG101	ENSG00000074319	grey	-0.163917	0.603427	-0.0688208	0.300756	0.35842	0.387231	0.340219	0.501546	0.227688	0.350953	0.0890311	0.513724	0.192227	0.38614	0.290206	0.468432	0.44691	-0.0207235	0.597198	0.277256	0.154582	-0.622995
NCBP3	ENSG00000074356	grey	-0.550797	0.566976	-0.121841	0.571985	0.505185	-0.0683492	0.215504	0.724325	0.501408	0.599821	-0.303464	0.410302	0.34743	0.637494	-0.0653593	0.43589	0.602156	0.2934	0.14935	-0.227702	0.390533	-0.595664
ATP2A3	ENSG00000074370	turquoise	0.0244779	0.0253885	0.012651	0.0061956	0.0177531	0.0900762	0.0657575	0.047492	0.0249138	0.00310993	0.0814096	0.0203738	0.0232351	0.00207634	0.0703349	0.0248811	0.0123193	-0.025657	0.0649672	0.0254592	-0.0413784	-0.0521891
CA12	ENSG00000074410	turquoise	-0.0201954	-0.0924829	-0.293535	0.0122992	0.109838	-0.151344	0.0715043	-0.18047	-0.0915163	0.12554	-0.355378	-0.109134	-0.18053	-0.112362	0.219481	-0.271389	-0.0656867	0.0956466	-0.0142178	0.177048	0.367794	0.0396943
MGLL	ENSG00000074416	green	0.283702	0.215701	0.352033	-0.0560301	0.0479732	0.763549	0.0538637	0.191629	-0.0813802	-0.134765	0.500714	-0.0553366	-0.0732061	0.161369	0.129249	0.593749	0.242232	-0.442078	0.571014	0.526648	-0.476565	-0.187936
NTN4	ENSG00000074527	turquoise	-0.175675	-0.0568468	-0.542083	0.0973505	0.168705	-0.458154	0.138321	-0.16913	0.00550849	0.275077	-0.43891	0.335375	-0.0604111	-0.124469	0.25199	-0.429336	-0.0804579	0.306569	-0.102801	0.0146487	0.630765	-0.0582477
BCS1L	ENSG00000074582	grey	-0.132339	0.471127	-0.157678	0.249343	0.382337	0.155266	0.308434	0.3981	0.129633	0.383074	-0.0482999	0.486944	0.0795264	0.302423	0.217528	0.130138	0.282891	0.0668768	0.335705	0.141827	0.366948	-0.473042
NUAK1	ENSG00000074590	grey	0.487297	0.10455	0.370565	-0.289964	-0.177233	0.554818	-0.00286425	-0.000181813	-0.270787	-0.315326	0.580418	0.097205	-0.151905	-0.0696487	0.0157505	0.249552	-0.107016	-0.450201	0.35635	0.372954	-0.444077	-0.0229227
DPP8	ENSG00000074603	brown	0.193261	-0.0303438	0.577462	0.0188364	-0.204515	0.442856	-0.287558	0.0774686	0.15637	-0.117609	0.503109	-0.00305242	0.327096	-0.059598	-0.205105	0.433497	0.113305	-0.0853818	0.215622	0.112725	-0.487142	0.0408293
SLC24A1	ENSG00000074621	grey	0.062759	0.107345	0.408812	0.0782914	-0.0784545	0.303676	-0.154468	0.142811	0.187521	0.042837	0.218039	0.150495	0.360164	0.0796544	-0.238766	0.349438	0.110151	0.0592895	0.204443	0.0273396	-0.192267	-0.0820841
ZNF532	ENSG00000074657	red	-0.608572	0.498214	0.0805117	0.774232	0.593923	0.19914	0.132044	0.772224	0.708772	0.683236	-0.238024	0.158862	0.460868	0.677403	-0.0309331	0.831615	0.888387	0.292096	0.353686	-0.0202958	0.235925	-0.589077
SCARF1	ENSG00000074660	grey	-0.0676042	-0.131647	-0.21539	0.112248	0.0478323	-0.263818	0.0122541	-0.0967214	0.112143	0.155732	-0.133817	0.0272522	0.12691	-0.148833	0.170593	-0.158081	0.00760921	0.264762	-0.0986332	0.00142394	0.241113	0.0108449
LMAN1	ENSG00000074695	grey	0.706697	0.000756714	0.229522	-0.594756	-0.309775	0.651721	0.0178302	-0.278325	-0.635864	-0.500818	0.586257	0.00969355	-0.446272	-0.330458	0.26484	-0.0873408	-0.400057	-0.658277	0.385398	0.590087	-0.403242	0.137403
HACD3	ENSG00000074696	grey	-0.00895909	0.0325413	0.385029	0.0855452	0.12507	0.364508	-0.152743	0.157846	0.0269731	0.113347	0.0998717	0.00398299	-0.00966225	0.0852998	-0.231684	0.161504	0.10689	-0.0644278	0.0791929	-0.0125875	0.00234701	0.0499109
ZZEF1	ENSG00000074755	grey	-0.375108	0.642284	0.140525	0.558686	0.506757	0.408795	0.327286	0.755451	0.540775	0.440412	0.0766147	0.215729	0.392932	0.68714	0.0858648	0.839612	0.743438	0.08335	0.542614	0.107497	-0.00337514	-0.656137
NOX3	ENSG00000074771	grey	-0.236613	-0.109697	0.188633	0.303027	0.178036	-0.0494618	-0.177184	0.0732868	0.322186	0.147608	-0.163347	-0.233854	0.158239	0.121966	-0.292451	0.168282	0.245363	0.217745	-0.103727	-0.172076	-0.0256057	0.088918
SLC12A1	ENSG00000074803	grey	-0.459224	0.338997	-0.262388	0.482645	0.475288	-0.166299	0.283839	0.478349	0.428384	0.398795	-0.375469	-0.030044	0.161203	0.525954	0.0917008	0.412136	0.55043	0.234709	0.106117	-0.0838244	0.257553	-0.424195
MYDGF	ENSG00000074842	blue	0.0608554	0.629374	-0.468738	0.0119512	0.500857	0.507385	0.689091	0.288787	-0.231091	0.189702	0.00117748	0.446321	-0.406415	0.330253	0.767209	0.255813	0.287505	-0.408402	0.810579	0.746112	0.258519	-0.615186
ANO8	ENSG00000074855	grey	-0.208245	0.414038	-0.492831	0.225008	0.49879	-0.020465	0.503979	0.289813	0.0164829	0.333815	-0.320882	0.190607	-0.225622	0.385449	0.435992	0.113861	0.331528	-0.0495126	0.330012	0.291865	0.414263	-0.432731
TUBE1	ENSG00000074935	green	0.21356	0.380874	0.23948	-0.104109	0.116298	0.586555	0.220341	0.273745	-0.149794	-0.0330042	0.359352	0.240483	-0.0921216	0.281878	0.0599657	0.328963	0.119397	-0.368542	0.438722	0.264259	-0.200986	-0.2244
ARHGEF10L	ENSG00000074964	grey	-0.439211	0.368719	0.113355	0.505031	0.449582	0.246542	0.0995092	0.522683	0.439884	0.476055	-0.171793	0.154453	0.297547	0.506534	-0.0810032	0.539531	0.590785	0.16054	0.268652	-0.0204501	0.125754	-0.366769
TXK	ENSG00000074966	grey	0.166127	0.295027	0.0497316	-0.0198302	0.0357931	0.291814	0.188719	0.16074	-0.000985383	-9.26559e-06	0.318667	0.376692	0.0621376	0.101519	0.175231	0.260186	0.124185	-0.197556	0.411391	0.323272	-0.138975	-0.291648
WSCD2	ENSG00000075035	grey	-0.145267	0.0200629	0.111198	0.152041	0.223233	0.133103	-0.0211829	0.0756074	0.0236262	0.174829	-0.161103	-0.114351	-0.0840683	0.0929844	-0.0465637	0.0652301	0.14296	0.0221439	0.0260744	-0.00473952	0.131744	0.045605
KCNQ2	ENSG00000075043	grey	-0.508424	0.295568	-0.375779	0.586493	0.521939	-0.167963	0.185413	0.49789	0.478559	0.539862	-0.3854	0.147614	0.20061	0.41668	0.16653	0.389965	0.620601	0.328165	0.132936	-0.0128676	0.415667	-0.495288
TACR2	ENSG00000075073	grey	-0.0275704	0.0919567	-0.0982804	0.000659895	0.0694653	-0.0662995	0.18009	0.10344	0.0211672	-0.0116533	-9.87982e-05	-0.0948821	0.0252572	0.212264	0.0486806	0.108571	0.0496569	-0.00666621	-0.00215354	-0.0186547	-0.0357585	-0.117837
ACTR6	ENSG00000075089	grey	0.116873	-0.27287	0.215271	-0.0532926	-0.20315	0.0624255	-0.305365	-0.35647	0.00720192	-0.0396865	0.0340929	0.0668108	0.178054	-0.326755	-0.124445	-0.208888	-0.173643	0.142125	-0.0277252	0.0592674	-0.0297633	0.256219
TIPIN	ENSG00000075131	turquoise	-0.304917	0.273055	-0.475324	0.196676	0.421283	-0.0430031	0.357929	0.108444	-0.00594116	0.443712	-0.481354	0.353497	-0.167447	0.155962	0.404714	-0.182942	0.13831	0.0880192	0.223567	0.164312	0.674022	-0.30359
SRI	ENSG00000075142	grey	0.326674	0.0885861	0.420603	-0.0344002	-0.175068	0.384497	-0.225324	0.0558581	0.0598923	-0.0578333	0.47226	0.467978	0.249468	-0.112693	-0.208482	0.149838	-0.0213172	-0.0185978	0.22847	0.120507	-0.200085	-0.0916409
EIF4G3	ENSG00000075151	grey	-0.0545146	-0.271153	-0.527534	-0.162383	-0.09986	-0.49863	0.0754203	-0.400224	-0.155143	-0.104351	-0.394226	-0.222031	-0.160445	-0.297418	0.314811	-0.445396	-0.270323	0.127053	-0.209243	0.015307	0.22247	0.187167
NUP37	ENSG00000075188	grey	0.0373135	0.119011	0.254263	0.123976	0.045201	0.312713	-0.137991	0.0686592	0.0981351	0.20946	0.134826	0.477017	0.204545	-0.0471448	-0.127452	0.00805405	0.0631589	0.105885	0.193831	0.0544109	0.156101	-0.142272
SEMA3A	ENSG00000075213	turquoise	-0.0651589	-0.110779	-0.603823	-0.141679	-0.050126	-0.522662	0.145304	-0.288918	-0.177113	0.0188789	-0.448473	0.135038	-0.184699	-0.184795	0.25816	-0.502466	-0.259594	0.142899	-0.216405	-0.0464533	0.448353	0.0377648
GTSE1	ENSG00000075218	turquoise	-0.616886	0.314824	-0.659141	0.488573	0.665009	-0.301498	0.368711	0.240661	0.238234	0.708525	-0.814631	0.446899	-0.042554	0.3485	0.281589	-0.210898	0.352174	0.388394	0.0808175	-0.0596468	0.931936	-0.417892
SEMA3C	ENSG00000075223	grey	0.620509	-0.323152	-0.0869445	-0.602828	-0.497257	-0.0785043	-0.138353	-0.531114	-0.537302	-0.556911	0.266482	0.0429208	-0.338241	-0.48243	-0.0124917	-0.4429	-0.616769	-0.233427	-0.136334	0.182011	-0.198006	0.302136
TTC38	ENSG00000075234	grey	0.102411	0.212712	0.107384	0.157391	0.175755	0.412877	0.0225865	0.226258	0.109182	0.0889563	0.236706	0.121851	0.0349939	0.129388	0.13613	0.419358	0.307272	-0.112943	0.442586	0.378088	-0.103459	-0.304112
ACAT1	ENSG00000075239	turquoise	-0.48744	0.23816	-0.626079	0.343177	0.57281	-0.261757	0.468437	0.268649	0.0589492	0.508283	-0.636465	-0.0685491	-0.288219	0.346078	0.445607	-0.0844299	0.332248	0.108942	0.0010679	0.0109282	0.677909	-0.314434
GRAMD4	ENSG00000075240	grey	-0.302105	0.506008	-0.0276148	0.428949	0.492404	0.268848	0.263627	0.55968	0.320565	0.400548	-0.0761305	0.303857	0.1598	0.556264	0.0372156	0.43866	0.522083	0.100609	0.382238	0.0608731	0.177716	-0.473209
CELSR1	ENSG00000075275	purple	-0.094895	0.498188	0.253484	0.306668	0.337251	0.542745	0.208574	0.640232	0.261637	0.185844	0.248953	-0.0244637	0.111941	0.570112	0.0516412	0.865128	0.607	-0.210146	0.508361	0.281551	-0.233017	-0.456017
WNT8B	ENSG00000075290	grey	-0.0217212	0.120929	0.0634973	0.133662	0.119621	0.262549	-0.103491	0.117402	0.0617168	0.16427	0.0194229	0.2819	0.0467168	0.0457944	-0.056249	0.0980683	0.159168	-0.0340772	0.176989	0.103114	0.0605564	-0.209302
ZNF638	ENSG00000075292	magenta	-0.342552	-0.308535	0.45382	0.341206	-0.174808	-0.247677	-0.514327	-0.0266571	0.562188	0.131512	-0.137923	-0.267123	0.709624	-0.0625244	-0.59794	0.142829	0.139046	0.596663	-0.382209	-0.565539	-0.155071	0.270598
SLC25A40	ENSG00000075303	brown	-0.118603	-0.415051	0.35659	0.0117756	-0.286568	-0.263194	-0.489205	-0.17495	0.147793	-0.0949917	-0.101741	-0.392317	0.199565	-0.197275	-0.5642	-0.133571	-0.161287	0.245338	-0.500642	-0.47519	-0.130354	0.431212
TIMM21	ENSG00000075336	grey	-0.519792	0.280588	-0.192361	0.59508	0.451762	-0.140461	0.195318	0.44831	0.487794	0.585043	-0.334006	0.0425716	0.291651	0.371643	0.152396	0.318954	0.571868	0.386412	0.0735006	-0.0826044	0.430263	-0.350389
ADD2	ENSG00000075340	red	-0.732787	0.597301	-0.221971	0.821455	0.803804	0.0663325	0.369916	0.807512	0.651447	0.797755	-0.450901	0.114522	0.293649	0.773579	0.196043	0.681428	0.927781	0.296109	0.358002	0.0232732	0.446877	-0.687143
RASAL2	ENSG00000075391	brown	0.300416	-0.0976872	0.65991	0.00117733	-0.279541	0.504113	-0.354771	-0.00393072	0.174348	-0.19696	0.632738	-0.0632805	0.359965	-0.16451	-0.202416	0.470077	0.0983382	-0.0777184	0.260832	0.213886	-0.584748	0.0969201
VPS9D1	ENSG00000075399	grey	-0.27467	0.526564	-0.0960295	0.377233	0.489325	0.365308	0.397198	0.531946	0.269928	0.427026	-0.0514411	0.327412	0.13739	0.531203	0.286315	0.519333	0.53641	-0.00557511	0.526068	0.271879	0.202673	-0.524622
MARK3	ENSG00000075413	brown	0.120896	-0.329666	0.465188	-0.0086811	-0.225613	0.300726	-0.430851	-0.265527	0.092407	-0.0815765	0.24506	-0.128343	0.261758	-0.355532	-0.157203	0.0766024	-0.0587098	0.0494855	0.0421968	0.0591974	-0.314874	0.28932
SLC25A3	ENSG00000075415	grey	-0.279685	0.611374	-0.496618	0.298296	0.631708	0.196392	0.629262	0.417103	0.0329081	0.524084	-0.31441	0.518436	-0.178316	0.419989	0.602702	0.079834	0.383568	-0.014774	0.514283	0.348112	0.648615	-0.588413
FNDC3B	ENSG00000075420	black	0.804046	-0.167081	0.21538	-0.755261	-0.477556	0.399963	0.08257	-0.43202	-0.716178	-0.691375	0.690983	-0.146697	-0.49861	-0.414887	0.255145	-0.22662	-0.587939	-0.699123	0.170322	0.487401	-0.54254	0.333272
FOSL2	ENSG00000075426	black	0.933045	-0.214459	0.141096	-0.885621	-0.602985	0.379758	-0.00374265	-0.517279	-0.815366	-0.839296	0.718199	-0.157692	-0.557385	-0.494797	0.239544	-0.222619	-0.675961	-0.772454	0.172715	0.559699	-0.640696	0.339007
CACNG5	ENSG00000075429	grey	0.551745	-0.198245	0.141031	-0.423024	-0.312535	0.295239	-0.101141	-0.342158	-0.438951	-0.395981	0.348971	-0.167603	-0.319983	-0.339964	0.126064	-0.0700653	-0.301735	-0.380161	0.140206	0.437136	-0.319039	0.259242
CACNG4	ENSG00000075461	grey	-0.234058	0.418186	-0.155055	0.415706	0.392017	0.0973555	0.273492	0.485373	0.37406	0.312775	-0.0478138	0.231762	0.175502	0.457826	0.112537	0.556795	0.547101	0.141692	0.353251	0.172696	0.118788	-0.526579
FRYL	ENSG00000075539	grey	-0.616554	0.379933	0.0256059	0.764834	0.548333	-0.0145161	0.050572	0.605421	0.703984	0.750414	-0.319584	0.412456	0.547052	0.498605	-0.141731	0.469203	0.707557	0.518667	0.159921	-0.221438	0.431383	-0.45986
TMEM131	ENSG00000075568	yellow	0.157105	-0.342513	0.165381	-0.105094	-0.0427017	0.163508	-0.141615	-0.249006	-0.18471	-0.132365	0.0395146	-0.513381	-0.263052	-0.191695	0.0764373	-0.0199431	-0.0659554	-0.15573	-0.0416292	0.220369	-0.15507	0.390894
FSCN1	ENSG00000075618	greenyellow	-0.218479	0.735561	-0.649836	0.225816	0.683129	0.0814763	0.840433	0.565387	-0.0409014	0.388311	-0.273662	0.324608	-0.358258	0.680562	0.613275	0.245628	0.438103	-0.213179	0.512777	0.398438	0.480399	-0.71917
ACTB	ENSG00000075624	blue	-0.104959	0.721062	-0.241331	0.171583	0.44207	0.356891	0.540413	0.555589	0.0795105	0.283999	0.0217438	0.584404	-0.0301873	0.545652	0.335988	0.469285	0.389567	-0.197339	0.632452	0.363969	0.202558	-0.750558
MOCOS	ENSG00000075643	grey	0.534226	0.0838054	-0.177811	-0.40463	-0.225288	0.206735	0.197152	-0.155419	-0.392533	-0.353953	0.390793	0.206217	-0.245839	-0.221072	0.412262	-0.0674559	-0.256131	-0.335956	0.310558	0.506187	-0.177433	-0.0826708
PLD1	ENSG00000075651	brown	-0.0735978	-0.103876	0.582325	0.178815	0.0193927	0.342391	-0.268934	0.100737	0.207172	0.0358335	0.183899	-0.271615	0.17309	0.0553735	-0.351701	0.318857	0.192599	-0.0122848	-0.00728747	-0.136256	-0.334445	0.169402
WDR62	ENSG00000075702	turquoise	-0.657612	0.403709	-0.655518	0.526252	0.754681	-0.199209	0.448373	0.37197	0.242255	0.740366	-0.818187	0.317974	-0.0874285	0.498246	0.344635	-0.04604	0.470939	0.296893	0.171799	0.0249847	0.884995	-0.494155
DLG1	ENSG00000075711	grey	0.261718	0.111765	0.101638	-0.0876474	-0.222054	0.0961838	0.00249303	-0.00654665	0.0983991	-0.138495	0.3963	0.491523	0.367715	-0.0874677	0.0233853	0.148292	-0.0532595	0.0682234	0.216327	0.100066	-0.243086	-0.145815
RAB7A	ENSG00000075785	grey	0.73863	-0.232587	0.0805788	-0.77011	-0.366665	0.442249	0.0835096	-0.509674	-0.836834	-0.67593	0.467925	-0.301735	-0.720936	-0.416191	0.338383	-0.318068	-0.587787	-0.764271	0.172125	0.543622	-0.462371	0.415655
BCAP29	ENSG00000075790	grey	0.357837	-0.588285	0.535304	-0.318572	-0.652602	-0.043551	-0.605148	-0.457016	-0.099642	-0.425829	0.338583	-0.31785	0.169622	-0.526621	-0.439222	-0.147224	-0.434569	0.0348836	-0.4133	-0.210846	-0.442146	0.568172
SEC31B	ENSG00000075826	grey	-0.413017	0.347103	-0.130295	0.500587	0.467514	0.0712348	0.127243	0.392952	0.424943	0.518842	-0.319397	0.301411	0.266426	0.375329	0.0487452	0.278138	0.476096	0.304741	0.246096	0.00213564	0.413329	-0.452714
SART3	ENSG00000075856	greenyellow	-0.332895	0.83048	-0.595291	0.325793	0.754675	0.162205	0.843862	0.687776	0.051023	0.493963	-0.290113	0.362534	-0.262793	0.761996	0.603707	0.345987	0.548088	-0.180647	0.563396	0.347474	0.513327	-0.798633
TUBA3D	ENSG00000075886	grey	-0.35737	0.0204226	-0.214296	0.338615	0.234621	-0.255454	0.00585625	0.106122	0.301317	0.352649	-0.409539	0.116895	0.201098	0.181176	-0.0342886	0.0747456	0.240347	0.343414	-0.0423426	-0.132444	0.315556	-0.175141
EXOSC7	ENSG00000075914	blue	-0.0945347	0.811906	-0.22167	0.20131	0.563873	0.559893	0.657584	0.668996	0.0108135	0.275409	0.0869493	0.342007	-0.200729	0.632617	0.515288	0.591494	0.52285	-0.380601	0.755155	0.491808	0.104151	-0.762989
KIFAP3	ENSG00000075945	grey	0.427017	-0.112444	0.640563	-0.247219	-0.369231	0.441934	-0.283346	-0.0526962	-0.135635	-0.381158	0.638608	-0.25063	0.0161106	-0.173805	-0.252934	0.210332	-0.151696	-0.310326	0.0496261	0.0912687	-0.570165	0.192784
MKRN2	ENSG00000075975	purple	-0.300906	0.553395	0.225841	0.471638	0.451342	0.446287	0.175391	0.710549	0.37201	0.428075	0.0440643	0.177011	0.208208	0.604687	-0.0341988	0.709917	0.649925	-0.00331042	0.411064	0.0487437	0.050509	-0.506419
MCM6	ENSG00000076003	turquoise	-0.574349	0.471999	-0.66862	0.481902	0.703194	-0.18568	0.513327	0.39597	0.21237	0.742008	-0.703801	0.435443	-0.0750296	0.436268	0.476398	-0.0289544	0.442686	0.261507	0.24994	0.130782	0.938428	-0.543641
REXO2	ENSG00000076043	turquoise	-0.46398	0.20894	-0.668297	0.308043	0.500969	-0.343399	0.334865	0.133248	0.0604573	0.557756	-0.706249	0.323373	-0.16027	0.167485	0.405506	-0.255098	0.208028	0.254492	0.0347899	0.0619658	0.843881	-0.275074
RBMS2	ENSG00000076067	turquoise	-0.489371	0.508538	-0.162823	0.491327	0.645842	0.187909	0.264868	0.554773	0.289657	0.599596	-0.383041	0.402339	0.0197773	0.563148	0.0257775	0.329858	0.544383	0.0971885	0.322976	0.0108515	0.492009	-0.523885
BAZ2A	ENSG00000076108	grey	-0.216047	0.668049	-0.0962745	0.347347	0.542126	0.506434	0.490602	0.545383	0.224203	0.358312	0.0161499	0.360165	0.10671	0.558195	0.355851	0.583634	0.566975	-0.10606	0.704693	0.378411	0.0771826	-0.629217
PTPN23	ENSG00000076201	grey	0.0481775	0.327234	-0.209723	0.0518157	0.351841	0.423154	0.386743	0.214116	-0.113123	0.0950648	0.00525215	-0.00665491	-0.310935	0.325043	0.42293	0.317359	0.279628	-0.32504	0.542502	0.575519	0.055609	-0.341746
MLH1	ENSG00000076242	grey	-0.518148	0.467794	-0.576034	0.447152	0.578922	-0.167858	0.503922	0.450312	0.249977	0.583878	-0.525	0.164943	-0.0193734	0.423528	0.498709	0.186165	0.489383	0.167733	0.241781	0.126553	0.652176	-0.558502
UNG	ENSG00000076248	turquoise	-0.420341	0.492881	-0.70822	0.293533	0.662779	-0.0252944	0.618908	0.327349	-0.019469	0.592214	-0.59032	0.402345	-0.313865	0.392231	0.617037	-0.0433103	0.34486	-0.0154596	0.352575	0.289836	0.80525	-0.53606
FMO4	ENSG00000076258	grey	-0.0896658	-0.233504	0.21306	0.039122	-0.10074	-0.162445	-0.351808	-0.0511395	0.0317815	0.0151848	-0.116053	-0.193737	0.0104492	-0.0703949	-0.398184	-0.130632	-0.0850406	0.11135	-0.362713	-0.311668	0.0419838	0.216007
KLHL20	ENSG00000076321	brown	0.221877	-0.342059	0.446302	-0.156813	-0.259599	0.178511	-0.351701	-0.208317	-0.103059	-0.314599	0.230445	-0.594391	-0.0774077	-0.238881	-0.184967	0.0560365	-0.138608	-0.146977	-0.145008	0.0234035	-0.390529	0.398075
RGS11	ENSG00000076344	grey	-0.220432	0.278827	0.0319638	0.264766	0.173181	0.0594737	0.0385814	0.323983	0.314243	0.198895	-0.0115423	0.270304	0.313507	0.257251	-0.0231767	0.412893	0.336317	0.12701	0.232354	-0.0232274	-0.0336309	-0.35707
SLC46A1	ENSG00000076351	grey	-0.333779	0.571819	-0.206535	0.403087	0.544175	0.257011	0.318292	0.485351	0.263984	0.5405	-0.243724	0.637151	0.130743	0.420765	0.225583	0.30712	0.476559	0.0912002	0.512832	0.218956	0.433051	-0.570847
PLXNA2	ENSG00000076356	grey	0.167963	-0.0216033	-0.618985	-0.273893	0.0228839	-0.19342	0.283723	-0.342727	-0.38642	-0.0500355	-0.286887	0.244726	-0.36114	-0.188634	0.457116	-0.480175	-0.303388	-0.0623531	0.102616	0.335595	0.400047	-0.0301092
SPAG5	ENSG00000076382	turquoise	-0.715705	0.396176	-0.654885	0.591596	0.737484	-0.297973	0.413637	0.353894	0.342787	0.783491	-0.82755	0.401749	0.0405504	0.442908	0.29668	-0.109363	0.46928	0.435048	0.111596	-0.0986987	0.937987	-0.503106
ANKRD13A	ENSG00000076513	grey	-0.418975	0.564482	-0.420194	0.375633	0.635112	0.135666	0.519527	0.547645	0.175102	0.527897	-0.396151	0.313008	-0.109591	0.569495	0.420043	0.311634	0.499051	-0.0395848	0.40921	0.202374	0.500491	-0.595448
ACACB	ENSG00000076555	turquoise	-0.477214	0.427506	-0.624859	0.41343	0.596495	-0.0957327	0.470648	0.374392	0.168001	0.589551	-0.609857	0.352425	-0.0873262	0.429737	0.449674	0.111586	0.44697	0.179032	0.282105	0.159824	0.696026	-0.507999
TRAF4	ENSG00000076604	darkred	-0.566946	0.744129	-0.404044	0.648604	0.904919	0.219775	0.575413	0.721318	0.384551	0.752002	-0.405864	0.461194	0.0329904	0.754998	0.352461	0.412606	0.75521	0.128699	0.55543	0.208659	0.60399	-0.802069
PAG1	ENSG00000076641	grey60	-0.612359	0.159709	0.334551	0.76328	0.356283	-0.0531501	-0.147507	0.520147	0.850785	0.567092	-0.150814	-0.00119884	0.739915	0.446345	-0.378153	0.554251	0.663031	0.59872	-0.0185077	-0.40451	0.119733	-0.251302
GPATCH1	ENSG00000076650	grey	0.109378	0.106845	-0.357013	-0.141734	0.0959014	-0.00488872	0.269045	0.0945448	-0.275715	-0.156724	-0.00327095	-0.243349	-0.475277	0.181169	0.266334	0.0859603	0.0425046	-0.3488	0.0520902	0.247744	-0.0722582	-0.145797
NT5C2	ENSG00000076685	grey	-0.339392	0.305975	0.325221	0.600298	0.343524	0.236388	-0.0496956	0.51872	0.62202	0.545554	0.0012586	0.334553	0.585457	0.392199	-0.179368	0.572754	0.599418	0.374029	0.284137	-0.048145	0.147396	-0.35166
MCAM	ENSG00000076706	grey	0.108518	0.300836	-0.220602	-0.00908294	0.294538	0.4232	0.340042	0.120203	-0.164312	0.108422	0.0110052	0.218997	-0.268808	0.119828	0.544788	0.197555	0.175974	-0.276109	0.58653	0.642921	0.165153	-0.298133
GPC4	ENSG00000076716	grey	0.303729	0.0462497	0.241508	-0.203037	-0.0555727	0.439165	-0.0523219	0.00562805	-0.298097	-0.133406	0.198087	-0.00448008	-0.318429	-0.0410025	0.0158142	0.0991786	-0.0754329	-0.36084	0.21482	0.313042	-0.0581036	0.0538838
MBNL3	ENSG00000076770	turquoise	-0.379497	0.0681275	-0.31673	0.35901	0.236133	-0.484594	0.117566	0.151523	0.350443	0.406837	-0.422816	0.190347	0.24929	0.127326	0.0631606	-0.0595401	0.203222	0.479944	-0.161812	-0.212972	0.563143	-0.163218
CAMSAP3	ENSG00000076826	grey	-0.385791	0.503982	-0.199445	0.482211	0.533108	0.120285	0.354106	0.585739	0.396166	0.471266	-0.17161	0.282385	0.206412	0.541853	0.246931	0.490234	0.608641	0.146227	0.372593	0.112487	0.233916	-0.548559
RAP1GAP	ENSG00000076864	green	0.389145	0.390307	0.26693	-0.112101	0.108316	0.878989	0.18975	0.192193	-0.157658	-0.109041	0.558834	0.308425	-0.0850719	0.14848	0.240059	0.461288	0.169266	-0.460644	0.761836	0.631029	-0.354865	-0.336378
XAB2	ENSG00000076924	midnightblue	-0.361931	0.776283	-0.173817	0.476632	0.709023	0.341753	0.636875	0.8053	0.303963	0.493144	-0.0793569	0.270681	0.0539135	0.844148	0.308909	0.646673	0.712331	-0.0421809	0.564976	0.217812	0.228522	-0.719603
ARHGEF1	ENSG00000076928	grey	-0.396309	0.610751	-0.000534872	0.496302	0.534765	0.204834	0.30745	0.655569	0.401854	0.46791	-0.0870705	0.313217	0.210853	0.577845	0.0604889	0.538535	0.614727	0.0647224	0.397813	0.0357038	0.164971	-0.5361
STXBP2	ENSG00000076944	grey	-0.412843	0.29652	-0.0491945	0.455109	0.443237	-0.0108631	0.248412	0.388199	0.436323	0.417014	-0.221998	0.187533	0.297265	0.414752	0.0332387	0.282991	0.423384	0.302411	0.162731	-0.112211	0.248723	-0.323763
DGKD	ENSG00000077044	grey	-0.39617	0.658095	-0.00563061	0.573113	0.599899	0.353099	0.352991	0.78756	0.471536	0.547058	-0.0227453	0.240899	0.263782	0.695869	0.172867	0.732601	0.755624	0.0457437	0.501221	0.147095	0.168041	-0.678439
CTTNBP2	ENSG00000077063	grey60	-0.680321	0.132917	0.251052	0.723425	0.313105	-0.235358	-0.208007	0.532002	0.808869	0.522081	-0.237843	-0.0221043	0.650366	0.414787	-0.505426	0.443973	0.590807	0.583389	-0.230117	-0.631263	0.131979	-0.230223
ACTL6B	ENSG00000077080	purple	-0.198094	0.202522	-0.312273	0.246158	0.352463	0.0842936	0.151401	0.133698	0.0946644	0.291678	-0.321915	0.167708	-0.0711517	0.180196	0.214438	0.119227	0.302359	0.0628431	0.254579	0.22303	0.308912	-0.29186
RARB	ENSG00000077092	grey	-0.284652	0.233271	-0.0725431	0.266895	0.209576	-0.0417805	0.150207	0.225293	0.293055	0.34513	-0.154891	0.388063	0.295494	0.228389	0.020657	0.0952976	0.198991	0.247546	0.12386	-0.0758255	0.293563	-0.301492
TOP2B	ENSG00000077097	royalblue	-0.436366	-0.344763	0.0363169	0.431434	-0.0973437	-0.683874	-0.432609	-0.0859831	0.561867	0.340125	-0.355026	-0.0182208	0.609006	-0.206931	-0.397957	-0.215711	0.0861342	0.795794	-0.585733	-0.635494	0.325975	0.184711
TM9SF3	ENSG00000077147	grey	-0.108854	0.254034	0.254919	0.155615	0.112319	0.229006	0.106555	0.18514	0.16094	0.228297	0.0390723	0.367923	0.270451	0.140776	-0.0245686	0.0902908	0.132521	0.124678	0.189313	-0.0285172	0.144499	-0.10249
NFKB2	ENSG00000077150	black	0.876903	0.0168022	0.0790773	-0.720398	-0.422169	0.56798	0.108069	-0.348224	-0.680281	-0.651671	0.730592	0.216704	-0.41123	-0.339853	0.326081	-0.0580898	-0.474891	-0.690221	0.46255	0.698763	-0.534626	0.0649651
UBE2T	ENSG00000077152	turquoise	-0.622925	0.183648	-0.614044	0.491454	0.554713	-0.432939	0.265141	0.145939	0.291522	0.685114	-0.816894	0.371351	0.0601357	0.214897	0.23731	-0.2986	0.287661	0.511429	-0.0567009	-0.164479	0.931234	-0.300852
PPP1R12B	ENSG00000077157	red	-0.614609	0.516531	0.0364361	0.738104	0.594909	0.147941	0.189487	0.71506	0.664227	0.713324	-0.287551	0.27628	0.472539	0.6551	-0.007241	0.649096	0.795944	0.339344	0.339219	-0.0616548	0.352048	-0.552302
DNAJC10	ENSG00000077232	grey	0.625674	0.066363	0.458975	-0.37546	-0.351552	0.576606	-0.0161842	-0.107539	-0.248513	-0.384789	0.737065	0.174355	0.0581086	-0.211585	0.102853	0.183569	-0.222027	-0.347593	0.405697	0.437046	-0.494107	0.0572003
GTF3C1	ENSG00000077235	greenyellow	-0.209116	0.70458	-0.48314	0.220785	0.683337	0.230129	0.834805	0.578572	-0.0347505	0.340935	-0.154732	0.178553	-0.322112	0.706868	0.614895	0.393483	0.493629	-0.27775	0.545785	0.404735	0.277969	-0.623119
IL4R	ENSG00000077238	grey	0.224283	0.0203049	0.320559	-0.137804	-0.0352428	0.385345	-0.0429005	0.0460583	-0.164541	-0.189559	0.262403	-0.124117	-0.195167	0.0749593	-0.164398	0.19188	-0.0122138	-0.285699	0.124598	0.149776	-0.292362	0.0758791
USP33	ENSG00000077254	magenta	-0.508913	0.0591684	0.272452	0.569951	0.0686082	-0.235203	-0.32451	0.287042	0.754533	0.434693	-0.206316	0.308005	0.860696	0.199195	-0.525801	0.289863	0.374363	0.70958	-0.155113	-0.536721	0.121511	-0.164592
PAK3	ENSG00000077264	grey	-0.411495	0.0524596	0.217482	0.579767	0.151288	-0.217045	-0.249412	0.334486	0.692107	0.387189	-0.106881	0.139771	0.647238	0.233589	-0.413544	0.383245	0.464479	0.595691	-0.120572	-0.377754	0.108638	-0.184189
CAPN6	ENSG00000077274	grey	-0.446997	0.176245	-0.0031978	0.524164	0.283439	-0.159335	-0.00927104	0.39061	0.511443	0.421948	-0.192268	0.0269049	0.366658	0.30373	-0.0852557	0.265065	0.461695	0.380382	-0.0300732	-0.250968	0.190678	-0.224405
DCX	ENSG00000077279	grey60	-0.653821	0.0772506	0.131268	0.73784	0.255402	-0.376088	-0.200815	0.428114	0.870049	0.552659	-0.308624	0.105444	0.773299	0.318366	-0.388953	0.381465	0.564804	0.760856	-0.20256	-0.522061	0.265904	-0.228559
EXOSC5	ENSG00000077348	blue	-0.419627	0.76374	-0.364647	0.463984	0.687788	0.110944	0.635076	0.748032	0.263664	0.554066	-0.2563	0.408314	0.0125915	0.807927	0.285308	0.436607	0.61672	0.028909	0.427611	0.115073	0.416585	-0.726736
DYNC1I2	ENSG00000077380	grey	0.0435665	-0.129814	-0.170487	-0.0321158	-0.162582	-0.360714	-0.12624	-0.165427	0.0436942	-0.0647923	-0.0146743	0.208457	0.113235	-0.205996	-0.0814344	-0.314451	-0.179105	0.248976	-0.232895	-0.199506	0.113978	0.0290309
APBB1IP	ENSG00000077420	grey	-0.18192	0.212467	-0.208023	0.0858049	0.240086	-0.00944168	0.353399	0.111712	-0.00626777	0.235144	-0.198471	0.136148	-0.0779022	0.19113	0.232552	-0.103956	0.0775407	0.0117437	0.0994075	0.0418077	0.313193	-0.135485
FAM76B	ENSG00000077458	grey	-0.243276	-0.3328	0.252718	0.130297	-0.143041	-0.26662	-0.285872	-0.171708	0.198183	0.0574636	-0.151737	-0.26505	0.267012	-0.169588	-0.309731	-0.267675	-0.102739	0.374703	-0.443129	-0.477905	0.064512	0.419781
SIRT6	ENSG00000077463	grey	0.156102	0.0102024	0.299751	0.0148806	-0.0445319	0.33836	-0.17087	0.0254513	0.0596467	-0.0313794	0.270565	0.14236	0.152274	0.0111377	-0.15628	0.281895	0.0838104	-0.0179103	0.236594	0.223567	-0.193415	-0.0526741
TYR	ENSG00000077498	grey	-0.112399	0.0253102	-0.0411739	0.114135	0.00924441	-0.12311	-0.138005	0.0456581	0.0904552	0.138887	-0.105097	0.107517	0.0814978	-0.0742951	-0.0799035	-0.0713718	0.0526678	0.133903	-0.0704816	-0.112402	0.167029	-0.0610609
POLD3	ENSG00000077514	turquoise	-0.626361	0.253093	-0.236704	0.46154	0.40757	-0.331992	0.113278	0.311551	0.370562	0.635003	-0.612196	0.38568	0.251947	0.314959	-0.102276	-0.122488	0.270157	0.449282	-0.134608	-0.390329	0.699664	-0.290742
ACTN2	ENSG00000077522	grey	-0.339431	-0.101858	-0.284125	0.263674	0.0720809	-0.454041	-0.0307159	0.0257373	0.330053	0.195275	-0.3227	-0.131661	0.259276	0.0308181	0.0890889	0.0711284	0.192945	0.331555	-0.179404	-0.162225	0.14782	-0.0376195
CAPZB	ENSG00000077549	greenyellow	-0.231062	0.566376	-0.766672	0.192996	0.577463	-0.0135895	0.75466	0.392673	-0.0663931	0.388486	-0.345191	0.247047	-0.328832	0.463534	0.768189	0.146665	0.374217	-0.140856	0.455689	0.442905	0.536831	-0.602034
GPR137B	ENSG00000077585	grey	-0.175588	0.13667	0.382203	0.459482	0.168857	0.0982329	-0.142317	0.299371	0.538523	0.330263	0.152365	0.343216	0.563104	0.211775	-0.328643	0.297483	0.363883	0.425725	0.0936928	-0.179109	0.0575129	-0.157531
NAALAD2	ENSG00000077616	grey	-0.24173	-0.333818	-0.180532	0.141506	-0.0369599	-0.639654	-0.118177	-0.187921	0.18263	0.0948091	-0.377359	-0.303777	0.153095	-0.114406	-0.127878	-0.291528	-0.0666089	0.433334	-0.494074	-0.383105	0.23602	0.258362
JADE1	ENSG00000077684	grey	-0.819437	0.330557	-0.380291	0.710959	0.65575	-0.291859	0.273703	0.490866	0.54995	0.791052	-0.7251	0.0185422	0.251529	0.485651	0.21048	0.225155	0.642738	0.453246	0.0415174	-0.169735	0.682326	-0.426831
SLC25A43	ENSG00000077713	grey	0.107283	-0.102388	0.359731	-0.109204	-0.11488	0.304114	-0.152603	-0.0296411	-0.0489966	-0.149703	0.24804	-0.173208	0.0213508	-0.0475704	-0.181248	0.15576	-0.0510399	-0.22296	0.037811	-0.0136833	-0.362789	0.162371
UBE2A	ENSG00000077721	grey	0.412008	-0.00889414	-0.214988	-0.449207	-0.207166	0.0593436	0.11652	-0.276984	-0.455805	-0.3303	0.161865	0.193594	-0.319303	-0.236921	0.256532	-0.302051	-0.404888	-0.267945	0.13167	0.322187	0.0153204	0.0285555
FGFR1	ENSG00000077782	pink	0.0136742	0.300905	-0.312718	0.0526368	0.425883	0.316712	0.432742	0.180828	-0.169118	0.162645	-0.141201	0.0196135	-0.379684	0.279436	0.528954	0.190265	0.252811	-0.274689	0.48491	0.59945	0.210822	-0.269807
SMC1B	ENSG00000077935	turquoise	-0.089701	-0.0972094	-0.299075	-0.0650953	0.0131129	-0.243462	0.141938	-0.189582	-0.15501	0.0852398	-0.253739	0.167805	-0.13429	-0.101803	0.163575	-0.42791	-0.187116	0.120857	-0.167229	-0.119986	0.302314	0.109869
FBLN1	ENSG00000077942	turquoise	-0.514641	0.638538	-0.644095	0.488644	0.829068	0.0760778	0.604291	0.48605	0.168561	0.712118	-0.603245	0.477025	-0.167197	0.554678	0.504194	0.12189	0.549589	0.0821773	0.470725	0.262336	0.795252	-0.703044
ITGA8	ENSG00000077943	grey	0.0188167	-0.215066	-0.272895	-0.117532	-0.135638	-0.222532	-0.139995	-0.324036	-0.12351	-0.0188508	-0.208051	0.0727136	-0.079127	-0.329226	0.102077	-0.333266	-0.213705	0.0765155	-0.0874951	0.0590733	0.20021	0.134417
CST7	ENSG00000077984	grey	0.096233	0.144387	0.0114967	-0.00481792	0.115472	0.243758	0.172105	0.110511	-0.0455475	-0.00410554	0.11919	-0.0120531	-0.0906999	0.155622	0.139465	0.246959	0.141261	-0.162161	0.245932	0.297224	-0.0693152	-0.16794
MAP2	ENSG00000078018	grey60	-0.780973	0.0871913	0.316452	0.851626	0.406901	-0.16644	-0.266678	0.475118	0.886127	0.683129	-0.393645	-0.0174466	0.732233	0.38363	-0.47974	0.397153	0.659621	0.722335	-0.169625	-0.567959	0.260847	-0.148812
PIAS2	ENSG00000078043	royalblue	-0.441905	-0.0056969	0.215419	0.565304	0.137969	-0.297726	-0.268525	0.180465	0.696849	0.490076	-0.215234	0.349095	0.784181	0.0717611	-0.401693	0.0506829	0.296492	0.779657	-0.186975	-0.482891	0.322672	-0.0552982
AMPH	ENSG00000078053	cyan	-0.834521	0.467702	-0.195038	0.903619	0.780102	-0.0935127	0.201976	0.7002	0.734549	0.917412	-0.636393	0.232204	0.397488	0.65697	-0.00772925	0.452847	0.852175	0.542116	0.162551	-0.201041	0.667483	-0.572502
ARAF	ENSG00000078061	grey	-0.0899592	0.423642	0.0036031	0.254801	0.179205	0.140158	0.20174	0.412055	0.341277	0.166941	0.14457	0.389183	0.349183	0.349568	0.0225117	0.521175	0.375653	0.126884	0.363821	0.106155	-0.0446679	-0.491713
MCCC1	ENSG00000078070	red	-0.49078	0.558	0.045992	0.670668	0.520549	0.179142	0.17843	0.721398	0.627064	0.58606	-0.115354	0.291965	0.455029	0.620095	-0.0444754	0.695996	0.764005	0.270416	0.352696	-0.0492718	0.2124	-0.596026
LAMP3	ENSG00000078081	grey	0.571182	-0.210989	0.318822	-0.447064	-0.398283	0.308287	-0.253377	-0.289708	-0.388734	-0.514299	0.533644	-0.127793	-0.222366	-0.342172	-0.0806363	-0.0469097	-0.346949	-0.384632	0.0395767	0.218448	-0.551945	0.305796
FAP	ENSG00000078098	grey	0.227388	-0.160354	0.00470322	-0.262724	-0.235828	-0.154704	0.00789868	-0.117188	-0.221212	-0.287496	0.166912	-0.322746	-0.227976	-0.158705	0.00480919	-0.084157	-0.225931	-0.202782	-0.214008	0.00532602	-0.16464	0.216467
ACER3	ENSG00000078124	magenta	-0.352479	-0.189097	0.368021	0.428499	-0.0216492	-0.233006	-0.371348	0.100013	0.596768	0.276669	-0.0621551	-0.000456136	0.673506	-0.0196157	-0.452947	0.146953	0.214999	0.573214	-0.278996	-0.480274	-0.0111551	0.147961
UBE2K	ENSG00000078140	grey	0.536174	-0.367252	-0.120785	-0.667812	-0.401404	0.0757742	0.0406674	-0.697185	-0.655756	-0.557983	0.177818	-0.168247	-0.447208	-0.544019	0.290704	-0.551114	-0.662811	-0.356254	-0.00200682	0.322615	-0.234917	0.443923
PIK3C3	ENSG00000078142	grey	-0.0139812	0.238177	0.51695	0.291736	0.0879343	0.413793	-0.182305	0.411681	0.346016	0.197985	0.367306	0.264799	0.396795	0.267586	-0.326453	0.573366	0.376829	0.0375057	0.253689	-0.00411017	-0.215873	-0.235235
N4BP2	ENSG00000078177	magenta	-0.176332	-0.249122	0.682113	0.340004	-0.214939	-0.0247023	-0.566147	0.0805925	0.608041	0.0746929	0.215583	-0.191978	0.787295	-0.0723673	-0.606329	0.35652	0.209965	0.482599	-0.232373	-0.415018	-0.354877	0.218468
TIGAR	ENSG00000078237	turquoise	-0.183462	-0.115631	-0.503845	0.0365195	0.0961706	-0.350804	0.13302	-0.211072	-0.0203245	0.174943	-0.497303	0.0433765	-0.0697701	-0.0971384	0.325878	-0.316673	-0.0769042	0.204069	-0.0709125	0.0649123	0.465293	0.0471504
TULP3	ENSG00000078246	pink	0.00816575	0.44826	-0.663388	-0.0307679	0.418334	0.12754	0.640388	0.217559	-0.283438	0.208147	-0.177395	0.208586	-0.484642	0.252245	0.80102	0.0697064	0.178452	-0.349204	0.487187	0.626702	0.452848	-0.490487
SYNJ2	ENSG00000078269	black	0.91203	-0.123459	0.0742902	-0.833244	-0.516387	0.427965	0.0752106	-0.482833	-0.799852	-0.732113	0.705107	0.0662426	-0.524298	-0.492342	0.333297	-0.290431	-0.656507	-0.709963	0.264596	0.59227	-0.497042	0.236938
ADCY2	ENSG00000078295	grey	-0.527451	0.242016	0.215045	0.621553	0.433369	0.085797	0.0458544	0.531454	0.610471	0.50345	-0.222276	0.00266292	0.414153	0.49157	-0.231754	0.543484	0.619133	0.369214	0.0811103	-0.23914	0.165009	-0.277945
PPP2R5C	ENSG00000078304	turquoise	-0.650774	0.45195	-0.282628	0.675665	0.668843	-0.0538145	0.276486	0.499931	0.498941	0.817145	-0.530558	0.47074	0.267773	0.458798	0.146143	0.145961	0.570473	0.436297	0.217006	-0.0945745	0.772702	-0.554653
RBFOX1	ENSG00000078328	grey	0.198554	-0.122307	-0.151917	-0.274621	-0.203849	-0.195103	0.0126258	-0.223447	-0.257905	-0.131569	-0.0257004	0.0714751	-0.111098	-0.198036	0.118184	-0.279717	-0.304939	-0.0538859	-0.0980601	0.0652981	0.079966	0.17111
GNB1	ENSG00000078369	green	0.337456	0.432466	-0.0943399	-0.260347	0.209207	0.705923	0.431858	0.11754	-0.431822	-0.0413881	0.278278	0.474307	-0.435787	0.137419	0.509853	0.115997	-0.0190061	-0.576537	0.697522	0.677773	0.0376066	-0.344595
EDN1	ENSG00000078401	grey	0.442748	0.0453233	0.121518	-0.459107	-0.228101	0.299345	0.128833	-0.10734	-0.454982	-0.458565	0.394826	-0.153476	-0.355425	-0.0345839	0.0921689	0.0286256	-0.275424	-0.50709	0.136531	0.2425	-0.434275	0.124309
MLLT10	ENSG00000078403	brown	-0.236224	-0.289577	0.534422	0.266097	-0.0979263	-0.0306557	-0.419109	0.068131	0.384945	0.0471488	0.0322391	-0.527448	0.354282	-0.00794108	-0.4599	0.243773	0.17728	0.235981	-0.31329	-0.407864	-0.31295	0.313128
ZCWPW1	ENSG00000078487	grey	-0.316836	0.552295	-0.143389	0.336315	0.487	0.359422	0.326767	0.445929	0.208759	0.444047	-0.167682	0.528293	0.0943816	0.431701	0.211674	0.343842	0.442141	-0.00963317	0.513752	0.198715	0.309945	-0.567999
ADCYAP1R1	ENSG00000078549	red	-0.729642	0.550127	-0.126297	0.863849	0.771408	0.0643397	0.273859	0.815655	0.712791	0.768407	-0.369676	0.135244	0.343244	0.774946	0.0044953	0.673299	0.923961	0.354624	0.267963	-0.117503	0.406493	-0.662107
ITM2A	ENSG00000078596	grey	-0.24496	0.445938	-0.164117	0.379379	0.458887	0.0767598	0.386029	0.540425	0.254996	0.402168	-0.0835301	0.124436	0.0402873	0.508553	0.20549	0.369867	0.472639	0.0622552	0.238027	0.115209	0.283435	-0.464717
NRDC	ENSG00000078618	pink	0.0514599	0.0465201	-0.341442	-0.0429692	-0.0437302	-0.0468453	0.199043	-0.0444629	-0.0574679	-0.061902	0.0163111	-0.0908741	-0.0890432	-0.0842896	0.4389	0.082776	0.0529802	-0.101051	0.160288	0.256297	-0.0495589	-0.159921
VDAC3	ENSG00000078668	turquoise	-0.65619	0.159407	-0.17366	0.670857	0.44139	-0.25861	-0.00972528	0.341918	0.577117	0.716687	-0.524452	0.255237	0.418262	0.230139	0.00479402	0.0768944	0.495878	0.591283	-0.0693289	-0.289468	0.632717	-0.284599
PCM1	ENSG00000078674	grey	-0.600075	-0.0566284	-0.191106	0.498702	0.147311	-0.515018	-0.159064	0.164724	0.543235	0.408398	-0.509045	-0.140351	0.45319	0.11543	-0.168134	0.0881782	0.334267	0.58853	-0.319117	-0.464583	0.309647	-0.0995339
TNRC6C	ENSG00000078687	grey	-0.473741	0.0932844	-0.244199	0.481143	0.398107	-0.236298	0.128035	0.324907	0.384936	0.422253	-0.38593	-0.265489	0.0982541	0.29586	0.185116	0.336588	0.503189	0.217415	-0.00836627	-0.0247942	0.25773	-0.219919
CBFA2T2	ENSG00000078699	grey	-0.563501	0.524312	-0.18147	0.685016	0.63575	-0.0370021	0.309632	0.655328	0.595845	0.672929	-0.372849	0.317525	0.374504	0.650764	0.0512901	0.462335	0.689929	0.429215	0.2719	-0.0597753	0.512807	-0.594911
BRINP1	ENSG00000078725	grey	-0.227419	0.167272	0.0669588	0.385321	0.160561	0.0181973	-0.00461935	0.329834	0.447925	0.285923	0.00206696	0.0856158	0.361118	0.214492	-0.033084	0.424221	0.411898	0.235602	0.123571	-0.00712592	0.0835178	-0.242622
ITCH	ENSG00000078747	grey	-0.125246	-0.139469	0.315466	0.159514	-0.19069	-0.124812	-0.22654	-0.0268365	0.337101	0.0153892	0.163398	0.0304508	0.522739	-0.0979446	-0.28053	-0.0107916	-0.00563496	0.390167	-0.19039	-0.359647	-0.153912	0.127491
PKD2L2	ENSG00000078795	grey	0.124061	-0.0587387	0.176878	-0.150766	-0.250934	-0.0134154	-0.152357	-0.141333	-0.034331	-0.115067	0.165216	0.19846	0.21111	-0.152997	-0.172161	-0.194748	-0.236709	0.0612901	-0.0607722	-0.113895	-0.122979	0.113729
TP53INP2	ENSG00000078804	grey	0.294019	-0.090437	-0.373495	-0.43937	0.0318352	0.190206	0.275987	-0.40182	-0.621061	-0.212808	-0.106702	-0.00839178	-0.652402	-0.219205	0.483726	-0.413541	-0.350603	-0.447016	0.199587	0.468885	0.104618	0.136537
SDF4	ENSG00000078808	salmon	0.269539	0.614978	-0.0668167	-0.104831	0.276085	0.691755	0.616138	0.360113	-0.204758	-0.0653688	0.419463	0.261974	-0.274988	0.406021	0.52063	0.493026	0.252591	-0.561595	0.785875	0.67506	-0.216768	-0.515474
MYH7B	ENSG00000078814	grey	-0.359269	0.430797	-0.187578	0.30595	0.407243	-0.0342223	0.318231	0.432852	0.273377	0.348395	-0.200834	0.22993	0.172609	0.425805	0.117053	0.179715	0.32069	0.152941	0.17199	-0.0956084	0.287637	-0.419723
TP73	ENSG00000078900	grey	-0.365337	0.237255	-0.386802	0.358836	0.370456	-0.178643	0.229721	0.287417	0.257422	0.356003	-0.350268	0.0241763	0.0905831	0.312734	0.222471	0.255015	0.390942	0.20705	0.110175	0.056738	0.308886	-0.368641
TOLLIP	ENSG00000078902	blue	-0.187887	0.71863	-0.0556613	0.339958	0.630141	0.658572	0.533642	0.63857	0.169368	0.366934	0.0597739	0.348653	-0.0295867	0.649609	0.366678	0.697929	0.626041	-0.236307	0.78963	0.473653	0.0716666	-0.685495
RUNX1T1	ENSG00000079102	grey	0.0392469	-0.515653	0.0643457	-0.0853412	-0.369878	-0.552775	-0.416016	-0.311301	0.0761583	-0.200836	-0.0846573	-0.338557	0.140124	-0.353826	-0.337409	-0.220966	-0.249688	0.290191	-0.587995	-0.355735	-0.0694726	0.456836
CDH17	ENSG00000079112	grey	0.230094	0.0634552	-0.303179	-0.271157	0.0111581	0.104669	0.234184	-0.158764	-0.379097	-0.0784753	0.0344835	0.27716	-0.369271	-0.154897	0.399322	-0.23806	-0.218778	-0.285085	0.216579	0.370907	0.154972	-0.0802958
THOC1	ENSG00000079134	grey	-0.0176231	-0.506956	0.130683	-0.106867	-0.447667	-0.546877	-0.447366	-0.371728	0.0700991	-0.196348	-0.0688787	-0.313939	0.245641	-0.460762	-0.351823	-0.418564	-0.370795	0.360932	-0.645938	-0.516903	-0.042551	0.486305
FKBP7	ENSG00000079150	grey	-0.175228	-0.0262876	0.23362	0.227348	0.0436735	-0.0953131	-0.25078	0.183161	0.225189	0.151276	-0.0403725	0.027859	0.152441	0.0762113	-0.451217	0.0395092	0.125352	0.20734	-0.272336	-0.372925	0.0623488	0.0364215
OSBPL6	ENSG00000079156	turquoise	-0.0660168	-0.322264	-0.32303	0.0435082	-0.187404	-0.66889	-0.102844	-0.2034	0.15983	-0.0394203	-0.21579	-0.161927	0.13121	-0.239115	0.0455207	-0.186904	-0.0935625	0.357347	-0.397037	-0.192366	0.159586	0.164586
SLC1A3	ENSG00000079215	grey	0.36332	-0.0395478	0.133192	-0.252834	-0.0793927	0.348801	0.0537283	-0.118641	-0.306595	-0.178406	0.258756	0.0197306	-0.296092	-0.141701	0.167511	0.0405261	-0.136748	-0.335141	0.247647	0.434939	-0.0856772	0.113102
XRCC5	ENSG00000079246	grey	-0.248245	0.547206	-0.0240641	0.474044	0.40065	0.318591	0.227296	0.633368	0.41818	0.424675	0.0572766	0.301637	0.293735	0.519276	0.127003	0.653381	0.634796	0.0820423	0.452261	0.167527	0.111383	-0.662058
LXN	ENSG00000079257	magenta	-0.385478	0.015729	0.190356	0.53522	0.134892	-0.33235	-0.193689	0.31705	0.632888	0.442219	-0.139722	0.123713	0.630817	0.201364	-0.347133	0.216178	0.374043	0.595243	-0.234498	-0.407361	0.20242	-0.0895637
MKNK1	ENSG00000079277	grey	-0.408753	0.180251	-0.0894466	0.530366	0.385484	-0.0474291	0.0744573	0.340646	0.459218	0.49882	-0.165516	0.144277	0.307194	0.250352	0.129505	0.285927	0.49382	0.336005	0.138266	0.00329061	0.261379	-0.287756
TNS1	ENSG00000079308	grey	-0.345491	0.247601	-0.27648	0.341952	0.496964	0.0998393	0.284095	0.346483	0.137138	0.380516	-0.368337	-0.19002	-0.189385	0.382009	0.29188	0.383701	0.487946	-0.0626659	0.240513	0.276068	0.326681	-0.321789
REXO1	ENSG00000079313	greenyellow	-0.121581	0.642823	-0.432642	0.233445	0.613448	0.349916	0.706184	0.440014	0.0127956	0.357657	-0.115528	0.388239	-0.207599	0.505328	0.656253	0.314805	0.449508	-0.183777	0.688245	0.555534	0.3165	-0.588766
SAR1A	ENSG00000079332	grey	0.185985	0.15673	0.10777	-0.0888534	0.136058	0.46437	0.167044	0.0215647	-0.20013	0.0332177	0.106231	0.184602	-0.16503	0.0875023	0.20888	0.170111	0.0624484	-0.265427	0.400229	0.440793	-0.015384	-0.0450966
CDC14A	ENSG00000079335	grey	-0.532997	0.0797578	-0.100386	0.600979	0.300905	-0.42605	-0.0506261	0.28547	0.629055	0.516836	-0.413205	0.138477	0.522868	0.25195	-0.189449	0.136797	0.426421	0.651316	-0.200471	-0.394296	0.403129	-0.175202
RAPGEF3	ENSG00000079337	grey	0.0840132	0.525768	-0.128539	-0.0054149	0.341843	0.529602	0.414022	0.343189	-0.142071	0.0794324	0.133261	0.302552	-0.24925	0.360145	0.327803	0.395974	0.250929	-0.420198	0.646713	0.498639	-0.026798	-0.540762
SENP1	ENSG00000079387	grey	-0.100296	0.181484	-0.132875	-0.0474024	0.204886	0.166703	0.27529	0.139873	-0.224891	0.121734	-0.205334	-0.18248	-0.358228	0.196537	0.264994	-0.0186553	0.0462708	-0.2748	0.0966796	0.135713	0.202507	-0.0586952
CIC	ENSG00000079432	grey	0.176924	0.460236	-0.263058	-0.121619	0.273845	0.398137	0.619381	0.183441	-0.208045	-0.0253859	0.180973	0.204815	-0.242227	0.294041	0.619595	0.281746	0.14991	-0.411798	0.663033	0.628911	-0.0621357	-0.410053
LIPE	ENSG00000079435	grey	-0.463562	0.482893	-0.162565	0.394029	0.405417	-0.0192942	0.204711	0.500442	0.346664	0.414416	-0.304799	0.390667	0.235802	0.487102	-0.0499482	0.258344	0.412897	0.214471	0.176312	-0.200571	0.292982	-0.43651
FDFT1	ENSG00000079459	pink	0.210037	0.473999	-0.299646	-0.252981	0.236224	0.525959	0.577586	0.152255	-0.445086	-0.0417407	0.116648	0.292717	-0.543839	0.193363	0.662606	0.106933	0.0167431	-0.611927	0.630798	0.642547	0.123493	-0.388261
PAFAH1B3	ENSG00000079462	midnightblue	-0.475363	0.821459	-0.215127	0.530932	0.683865	0.220095	0.535792	0.871733	0.399754	0.542761	-0.174576	0.476159	0.14875	0.873354	0.15128	0.678035	0.729073	0.0243112	0.491597	0.0506958	0.284079	-0.804366
OPHN1	ENSG00000079482	grey60	-0.795833	0.255315	0.129704	0.888491	0.479837	-0.211289	-0.128684	0.587034	0.931262	0.738779	-0.435108	0.225126	0.76115	0.489772	-0.397262	0.467587	0.726807	0.761023	-0.0530435	-0.5062	0.380549	-0.370917
KIF22	ENSG00000079616	turquoise	-0.629015	0.571794	-0.625917	0.586279	0.819897	-0.085568	0.528988	0.492787	0.292127	0.801619	-0.687305	0.51754	-0.0261811	0.55961	0.385459	0.0393484	0.557008	0.280383	0.316055	0.0734029	0.899357	-0.659743
SCGN	ENSG00000079689	grey	-0.219922	0.181527	-0.305213	0.138017	0.261542	-0.00869208	0.1333	0.118757	0.0317513	0.206538	-0.311671	0.0762818	-0.137143	0.163303	0.196442	0.0192426	0.157015	-0.0326048	0.155316	0.134435	0.316452	-0.25656
CARMIL1	ENSG00000079691	grey	-0.277893	0.204119	0.405167	0.467992	0.335967	0.419215	-0.0548067	0.385603	0.433767	0.397253	0.0413614	0.0928933	0.310924	0.299179	-0.15974	0.496307	0.499312	0.138324	0.283067	0.00160793	0.0163602	-0.191243
PGM1	ENSG00000079739	grey	-0.662879	0.442652	-0.282066	0.748593	0.613701	-0.225046	0.270906	0.639581	0.662681	0.742368	-0.484051	0.222732	0.391661	0.576957	0.103914	0.452038	0.715475	0.488172	0.14347	-0.109608	0.602344	-0.600917
DDX1	ENSG00000079785	green	0.195471	0.528922	0.0375261	-0.165107	0.237645	0.71055	0.397803	0.312494	-0.346995	-0.0210037	0.247733	0.19768	-0.426135	0.286428	0.352701	0.281719	0.123325	-0.619262	0.605891	0.496932	-0.0534798	-0.375198
DNM2	ENSG00000079805	greenyellow	-0.390017	0.746684	-0.564517	0.341269	0.756011	0.17293	0.818182	0.627207	0.0728853	0.487633	-0.349445	0.243853	-0.241591	0.76838	0.606403	0.40199	0.570871	-0.169502	0.553551	0.346868	0.433265	-0.709619
EPB41L2	ENSG00000079819	grey	-0.271407	0.228366	-0.205847	0.286655	0.124288	-0.321622	0.158326	0.324218	0.406401	0.219203	-0.0601379	0.25296	0.365508	0.253741	0.00086806	0.259051	0.279337	0.276524	-0.0199367	-0.191239	0.125507	-0.362362
RIMS1	ENSG00000079841	turquoise	-0.418459	0.130075	-0.463181	0.36219	0.317935	-0.385633	0.151313	0.211996	0.294284	0.375842	-0.502066	0.0692983	0.113828	0.228847	0.149857	0.0994653	0.308537	0.322635	-0.0664618	-0.0802175	0.44979	-0.298034
MOXD1	ENSG00000079931	turquoise	-0.579213	0.220787	-0.332584	0.539832	0.464158	-0.339628	0.166709	0.330382	0.460929	0.602357	-0.53303	0.249084	0.250686	0.329686	0.0907094	0.0798823	0.423908	0.42979	-0.00473677	-0.162298	0.583705	-0.342388
STX7	ENSG00000079950	turquoise	-0.115029	-0.119304	0.211386	0.159474	0.00154585	-0.0822076	-0.240351	-0.110484	0.197913	0.237721	-0.124087	0.216781	0.323283	-0.152959	-0.190913	-0.232302	-0.0625038	0.349583	-0.0797075	-0.140792	0.265585	0.11959
KEAP1	ENSG00000079999	blue	-0.217132	0.76763	-0.502973	0.26612	0.655108	0.317328	0.724248	0.562108	0.0251338	0.440819	-0.183454	0.5015	-0.161555	0.608938	0.622957	0.348535	0.482302	-0.156221	0.699411	0.500434	0.421187	-0.750019
DDX43	ENSG00000080007	grey	0.206884	-0.0648618	-0.141532	-0.299755	-0.0978626	0.171628	0.0945354	-0.203215	-0.378671	-0.223945	0.0799222	-0.128885	-0.387128	-0.202081	0.294749	-0.127857	-0.212125	-0.353316	0.088141	0.28609	-0.0919506	0.0736935
DCT	ENSG00000080166	grey	-0.666387	0.152722	-0.099374	0.659985	0.44141	-0.189612	-0.057267	0.394237	0.607884	0.6032	-0.451633	0.0879449	0.422529	0.371866	-0.173225	0.315865	0.575169	0.494362	-0.0425627	-0.321389	0.326857	-0.319745
SLC35C2	ENSG00000080189	blue	-0.332113	0.853484	-0.341124	0.400664	0.72875	0.464421	0.647139	0.705201	0.171737	0.555694	-0.180622	0.555644	-0.0481556	0.715577	0.50189	0.575273	0.653846	-0.154154	0.783812	0.457781	0.401794	-0.859927
CRYBG3	ENSG00000080200	turquoise	-0.372631	0.27943	-0.405338	0.254613	0.445434	-0.034061	0.34429	0.129053	0.0628637	0.521099	-0.486854	0.389281	-0.0478814	0.201639	0.326122	-0.182055	0.180834	0.137136	0.189909	0.0822865	0.667668	-0.310631
EPHA6	ENSG00000080224	grey	0.0757064	0.108588	-0.118976	-0.109334	0.0449732	0.0848945	0.208091	-0.00679018	-0.146042	-0.0520161	-0.0593516	-0.0144881	-0.140734	0.0862128	0.191866	0.061176	-0.0268591	-0.138222	0.165055	0.184915	0.00401017	-0.0845044
SCTR	ENSG00000080293	grey	-0.210212	0.170852	0.0622941	0.205829	0.145191	0.125674	0.0291365	0.2047	0.213767	0.194212	-0.0527681	0.0702939	0.160423	0.181096	0.00280668	0.244983	0.235885	0.0498091	0.174463	0.0316833	0.0557462	-0.220729
RFX3	ENSG00000080298	magenta	-0.45659	-0.224487	0.405502	0.599717	0.030209	-0.31809	-0.438418	0.156334	0.792583	0.374991	-0.136321	-0.120532	0.841084	0.0505308	-0.519962	0.238971	0.355341	0.790761	-0.327166	-0.529063	0.0477961	0.123241
RIF1	ENSG00000080345	turquoise	-0.474087	-0.331044	-0.164325	0.329803	-0.0239353	-0.72169	-0.237098	-0.167191	0.435923	0.33649	-0.500469	-6.75642e-05	0.504246	-0.174351	-0.182308	-0.320814	0.00722171	0.726268	-0.518565	-0.514911	0.404286	0.227941
RAB21	ENSG00000080371	yellow	0.440543	-0.541807	0.139563	-0.466014	-0.447643	-0.016438	-0.221094	-0.62094	-0.418007	-0.468318	0.229585	-0.348346	-0.254478	-0.552225	0.0442179	-0.449406	-0.543994	-0.145159	-0.208419	0.136057	-0.240746	0.58742
SLC4A4	ENSG00000080493	turquoise	-0.727352	-0.0934379	-0.397057	0.56876	0.318027	-0.69635	-0.0521763	0.157567	0.54925	0.564729	-0.787617	-0.0858356	0.322486	0.156343	-0.0663623	-0.0217325	0.351247	0.661143	-0.371536	-0.429288	0.654573	-0.0887238
SMARCA2	ENSG00000080503	grey	-0.790391	0.104633	-0.332101	0.728268	0.459185	-0.571908	0.0283201	0.436195	0.698523	0.605328	-0.667985	-0.122706	0.384255	0.422124	-0.113062	0.261471	0.604481	0.62936	-0.260517	-0.450566	0.486874	-0.288617
SESN1	ENSG00000080546	grey	-0.127519	0.0223554	0.487338	0.261403	0.0237191	0.329458	-0.390257	0.270882	0.316625	0.0977214	0.179796	-0.047235	0.290512	0.141499	-0.441583	0.413281	0.286867	0.0832968	0.0625463	-0.133836	-0.215854	-0.0533761
MID2	ENSG00000080561	grey	0.122784	-0.329446	-0.118216	-0.170919	-0.312824	-0.439714	-0.215155	-0.319856	-0.0702104	-0.174537	-0.0332161	-0.110363	0.0610859	-0.332596	-0.104832	-0.321551	-0.30277	0.156181	-0.383389	-0.171561	0.0162601	0.243869
COL5A3	ENSG00000080573	grey	0.177152	0.215185	-0.44307	-0.248299	0.133955	0.0196143	0.411222	-0.0316172	-0.338729	-0.0779172	-0.0673568	0.204763	-0.338621	0.0940507	0.420755	-0.111347	-0.124933	-0.275294	0.237635	0.351482	0.153316	-0.182713
PUM3	ENSG00000080608	grey	0.215387	0.311688	-0.141341	-0.126063	0.0312742	0.312666	0.407932	0.155693	-0.119656	-0.0768552	0.340385	0.16369	-0.0504501	0.153544	0.515842	0.334041	0.121154	-0.328417	0.488482	0.505766	-0.184299	-0.299678
CPB2	ENSG00000080618	grey	-0.30467	0.069448	0.167776	0.305686	0.121268	-0.181738	-0.0727701	0.266193	0.385206	0.242305	-0.0728659	0.0527832	0.346304	0.183078	-0.298914	0.191843	0.232149	0.293642	-0.175164	-0.373269	0.0573745	-0.0914329
CHRNA3	ENSG00000080644	grey	-0.599451	0.0043865	-0.257265	0.567883	0.376841	-0.472186	-0.0329005	0.263731	0.517356	0.546101	-0.585378	-0.133057	0.27393	0.24318	-0.0944352	0.035221	0.404196	0.522072	-0.274693	-0.377295	0.505286	-0.169287
KCNN2	ENSG00000080709	grey	-0.146762	0.0820567	0.428364	0.297533	0.128364	0.28221	-0.110335	0.18936	0.298798	0.24754	0.104681	0.0124973	0.344712	0.156985	-0.210548	0.222243	0.271599	0.171532	0.11249	-0.108475	-0.0689057	0.0102031
CNOT4	ENSG00000080802	yellow	0.295114	-0.878508	0.288868	-0.40029	-0.641806	-0.362726	-0.590633	-0.76662	-0.231283	-0.51992	0.067663	-0.628374	-0.0501452	-0.69262	-0.388203	-0.549016	-0.62073	0.0923357	-0.679199	-0.307398	-0.367329	0.897061
PSEN1	ENSG00000080815	purple	-0.28978	0.540516	0.133845	0.500863	0.512764	0.528929	0.172549	0.639295	0.3968	0.463081	0.0485167	0.293967	0.22044	0.538636	0.0676475	0.724815	0.68297	-0.0162566	0.565455	0.243068	0.0534202	-0.606963
CPOX	ENSG00000080819	turquoise	-0.397076	0.301358	-0.453618	0.283782	0.462737	-0.163827	0.394188	0.262202	0.0863035	0.422692	-0.43177	0.172515	-0.187801	0.291409	0.367778	-0.0613882	0.262486	0.0926532	0.112888	0.0748468	0.595419	-0.307999
CLDND1	ENSG00000080822	grey	-0.14706	0.136437	-0.0324001	0.129669	0.0470398	-0.138768	0.0507106	0.128653	0.175198	0.225883	-0.096103	0.400717	0.242272	0.0735046	-0.088714	-0.0537425	0.0205006	0.220964	-0.0314582	-0.19428	0.288918	-0.165725
MOK	ENSG00000080823	grey	-0.14734	0.428581	-0.178143	0.27863	0.250271	0.0721824	0.175785	0.424391	0.285075	0.250429	0.0460075	0.411772	0.243811	0.31603	0.126041	0.405532	0.399866	0.0525922	0.315865	0.127869	0.0673556	-0.536013
HSP90AA1	ENSG00000080824	grey	0.37366	-0.0148865	-0.507359	-0.546398	-0.10341	0.0692243	0.278342	-0.382055	-0.704425	-0.28487	-0.0213149	0.152046	-0.66075	-0.280894	0.54594	-0.491974	-0.444376	-0.498236	0.158236	0.436106	0.0944458	0.0484517
RBL1	ENSG00000080839	turquoise	-0.622667	0.242649	-0.569646	0.499668	0.562576	-0.373203	0.287389	0.199651	0.305039	0.726223	-0.768353	0.409558	0.10943	0.231213	0.276823	-0.241905	0.308513	0.493689	0.00779889	-0.122479	0.948457	-0.344434
DLGAP4	ENSG00000080845	grey	-0.234854	0.524615	-0.389847	0.336135	0.580981	0.208116	0.545046	0.476408	0.151702	0.339907	-0.146862	0.0932931	-0.117247	0.544672	0.502835	0.444779	0.559895	-0.0807259	0.532902	0.423031	0.210867	-0.538048
IGSF9B	ENSG00000080854	red	-0.294418	0.479024	0.0343109	0.509663	0.401284	0.230205	0.217927	0.665968	0.508712	0.35282	0.110266	0.0844025	0.317266	0.53259	0.105087	0.779629	0.699624	0.0786289	0.382655	0.101633	-0.0476852	-0.598855
NDC80	ENSG00000080986	turquoise	-0.647774	0.174149	-0.558891	0.533213	0.577634	-0.422691	0.231721	0.161054	0.322881	0.714605	-0.82183	0.34532	0.0825885	0.25104	0.15999	-0.283239	0.315639	0.533368	-0.0754549	-0.197477	0.927201	-0.289671
AP4E1	ENSG00000081014	brown	-0.0160311	-0.0326692	0.511076	0.127671	-0.238325	0.0442682	-0.307777	0.0679537	0.377963	-0.0144111	0.31561	0.270359	0.624841	-0.0550778	-0.486098	0.171215	0.0195031	0.320185	-0.0938073	-0.376924	-0.286274	0.0410471
RSBN1	ENSG00000081019	yellow	0.0485261	-0.524898	0.639445	-0.0204024	-0.561943	-0.288021	-0.673564	-0.217908	0.266008	-0.237213	0.242603	-0.38245	0.49331	-0.324722	-0.73931	-0.0395067	-0.218368	0.330454	-0.603059	-0.591654	-0.413791	0.526658
MAGI3	ENSG00000081026	grey	-0.253344	-0.117259	-0.0612172	0.232589	-0.118095	-0.418921	-0.21111	0.0578237	0.361256	0.174731	-0.177549	0.0227754	0.397261	-0.0697959	-0.123167	0.0404601	0.109158	0.378155	-0.275299	-0.299422	0.138571	-0.00531736
AFP	ENSG00000081051	grey	0.431847	-0.0717114	0.188629	-0.416415	-0.348572	0.173884	-0.0584367	-0.15405	-0.343395	-0.449328	0.418749	-0.116403	-0.202822	-0.184496	-0.0486864	-0.10072	-0.336755	-0.328282	0.0039164	0.11497	-0.3609	0.184911
COL4A4	ENSG00000081052	grey	0.00401632	0.142939	-0.128334	-0.064808	0.129412	0.0792702	0.116867	-0.0839053	-0.144447	0.0787947	-0.170579	0.300296	-0.134599	-0.0394484	0.0878384	-0.246176	-0.0961783	-0.0230612	0.161821	0.105841	0.239562	-0.0416038
TCF7	ENSG00000081059	grey	0.425526	0.214468	-0.527886	-0.462142	-0.0486887	0.044922	0.54975	-0.13158	-0.530885	-0.301911	0.156164	0.194366	-0.519091	-0.0394119	0.629768	-0.188679	-0.276646	-0.476206	0.305358	0.531348	0.0309259	-0.170098
OSTM1	ENSG00000081087	grey	0.638731	-0.142845	0.431446	-0.534321	-0.364638	0.507236	-0.0481089	-0.323527	-0.478369	-0.565771	0.621451	-0.0779802	-0.2826	-0.257589	-0.0739427	-0.125094	-0.429173	-0.484336	0.163169	0.262956	-0.576317	0.327865
CDH7	ENSG00000081138	grey	-0.380938	-0.123348	-0.101877	0.325449	0.0571695	-0.479148	-0.0874835	0.148762	0.39248	0.179356	-0.28363	-0.351198	0.229266	0.147837	-0.200373	0.116849	0.245876	0.353913	-0.361819	-0.400308	0.0864675	0.00262373
IMPG2	ENSG00000081148	turquoise	-0.154487	0.0682541	-0.0467156	0.190881	0.200434	-0.0289421	0.0754954	-0.00816111	0.179496	0.265816	-0.251121	0.244312	0.214589	0.0723584	-0.0111584	-0.108902	0.0777735	0.287427	0.0709542	-0.0542623	0.286906	-0.0906494
EXD2	ENSG00000081177	brown	0.179825	-0.0393057	0.373669	-0.0869919	-0.130353	0.353652	-0.11661	0.101405	-0.0323038	-0.276654	0.374315	-0.485601	-0.0618608	0.0436302	-0.0855414	0.405768	0.0899059	-0.290226	0.109781	0.125186	-0.528793	0.0707028
ARG2	ENSG00000081181	grey	-0.374392	0.215572	-0.0294192	0.551925	0.397475	0.046567	0.0131114	0.421854	0.495177	0.473635	-0.217489	0.12562	0.303371	0.360625	-0.104123	0.444838	0.573108	0.314734	0.133032	-0.066712	0.220044	-0.339796
MEF2C	ENSG00000081189	turquoise	-0.451406	-0.102037	-0.149	0.345353	0.216593	-0.310471	-0.0662581	-0.0651068	0.311742	0.470275	-0.540515	0.15947	0.289663	-0.0406648	0.00805249	-0.201764	0.117928	0.477157	-0.135068	-0.197858	0.526305	0.0425252
PTPRC	ENSG00000081237	grey	0.332339	-0.234903	0.0670745	-0.236495	-0.294982	0.139391	-0.171204	-0.292101	-0.145815	-0.294102	0.308015	-0.0670346	0.015531	-0.321317	0.0756735	-0.0272328	-0.175619	-0.115099	0.0429562	0.218723	-0.35777	0.193396
CACNA1S	ENSG00000081248	grey	0.00129459	0.111982	-0.0265601	-0.0279577	0.0506718	0.135156	0.0955385	0.045468	-0.0343954	-0.0202295	0.0208262	0.0337138	-0.0686294	0.0596635	0.0988573	0.134464	0.0392673	-0.181878	0.201621	0.129452	-0.0744237	-0.105749
UBA5	ENSG00000081307	grey	0.0721661	0.0785257	0.275041	0.0352502	-0.112163	0.161051	-0.0907558	0.130626	0.142855	-0.123214	0.266157	-0.0770955	0.206574	0.0572977	-0.116783	0.360642	0.144155	-0.0314161	0.127933	0.029662	-0.347115	-0.0911121
STK17B	ENSG00000081320	turquoise	-0.531842	0.0102569	-0.411167	0.437566	0.381008	-0.502326	0.150741	0.0121222	0.306287	0.587483	-0.685253	0.197501	0.180368	0.0768234	0.165696	-0.364876	0.176803	0.568029	-0.179717	-0.227709	0.775113	-0.081388
CDC14B	ENSG00000081377	grey	-0.495346	0.132981	-0.107921	0.428151	0.182574	-0.376041	0.0210565	0.253548	0.50542	0.461162	-0.377282	0.321402	0.523341	0.272194	-0.182737	0.0667958	0.249897	0.564826	-0.14363	-0.395128	0.404787	-0.219132
LRP2	ENSG00000081479	turquoise	-0.57056	0.272666	-0.265286	0.601601	0.462589	-0.32429	0.172604	0.412953	0.545791	0.644042	-0.450062	0.383157	0.400134	0.405922	0.0136177	0.170761	0.488947	0.542508	0.0152191	-0.223422	0.593139	-0.380254
JMJD4	ENSG00000081692	grey	-0.301745	0.347718	0.0334285	0.371205	0.249916	-0.0483276	0.123744	0.433927	0.409534	0.314853	-0.00243401	0.310602	0.383207	0.373147	-0.101696	0.360222	0.389402	0.232826	0.122701	-0.159048	0.0898896	-0.394866
DUSP12	ENSG00000081721	grey	-0.166643	0.179138	0.216608	0.372424	0.160854	0.202617	-0.0455518	0.301886	0.401364	0.241424	0.114575	0.0818601	0.366098	0.131119	0.0351404	0.40169	0.394359	0.192063	0.227658	0.0601415	-0.014955	-0.226478
AACS	ENSG00000081760	grey	-0.269881	0.631057	-0.545567	0.217345	0.581686	0.112524	0.638722	0.469361	-0.0258921	0.434625	-0.272466	0.465945	-0.277581	0.468512	0.53294	0.148481	0.358182	-0.181521	0.451376	0.309951	0.567575	-0.651051
KIAA0141	ENSG00000081791	darkred	-0.505671	0.54236	-0.353998	0.548523	0.711405	0.0527452	0.446211	0.562443	0.378437	0.633193	-0.411687	0.351738	0.111479	0.628619	0.205228	0.348995	0.613847	0.203064	0.33173	0.0661715	0.498909	-0.620974
CADPS2	ENSG00000081803	grey	0.379148	-0.0239544	0.222502	-0.288857	-0.249761	0.290084	0.0701161	-0.123459	-0.172629	-0.309011	0.401145	-0.0286349	0.0104951	-0.108918	0.120733	0.0892126	-0.187046	-0.202131	0.215697	0.269995	-0.334558	0.118619
PCDHA6	ENSG00000081842	grey	-0.325157	0.119048	-0.142987	0.396325	0.224902	-0.135539	0.00628981	0.238529	0.398575	0.358267	-0.266081	0.0769353	0.315518	0.212959	0.0409055	0.251246	0.352927	0.378956	0.0692471	-0.042438	0.258249	-0.246195
PCDHGA2	ENSG00000081853	grey	-0.267943	0.521664	-0.0460567	0.271528	0.415653	0.281069	0.245898	0.489624	0.158563	0.329972	-0.148125	0.370474	0.0353287	0.53118	-0.0636253	0.306544	0.368175	-0.0344797	0.322956	-0.00810453	0.220236	-0.51821
HSPB11	ENSG00000081870	turquoise	-0.478909	0.0713882	-0.00458836	0.528493	0.292058	-0.305473	-0.113646	0.192427	0.519224	0.570743	-0.329791	0.392922	0.494035	0.119241	-0.22949	-0.0969825	0.269314	0.61214	-0.179431	-0.405137	0.5131	-0.173504
PHLPP1	ENSG00000081913	red	-0.619675	0.358704	-0.061117	0.679324	0.717764	0.192008	0.191084	0.566643	0.482825	0.703279	-0.471053	0.0702733	0.143663	0.578661	0.0692195	0.460839	0.709914	0.246643	0.285313	0.0365366	0.492242	-0.396693
ATP8B1	ENSG00000081923	grey	-0.0998499	-0.105322	0.0418428	0.183114	0.0520545	-0.0668457	-0.107613	-0.0601717	0.21114	0.164245	-0.0929555	0.0449586	0.273581	-0.0583367	-0.0988293	-0.0188996	0.0710126	0.305325	-0.0603874	-0.0854108	0.106465	0.0510057
IL12RB2	ENSG00000081985	grey	0.233914	-0.273824	-0.0114397	-0.196946	-0.215602	-0.0619227	-0.128635	-0.37315	-0.088386	-0.258516	0.111682	-0.0655907	0.042637	-0.230239	-0.0254179	-0.200586	-0.237762	0.05067	-0.0544312	0.0661668	-0.190088	0.234496
SMARCD3	ENSG00000082014	grey	-0.466149	0.710509	-0.179664	0.462574	0.738609	0.34274	0.515304	0.643798	0.225609	0.623387	-0.347562	0.466913	-0.0132287	0.696127	0.217602	0.377826	0.578772	-0.0100347	0.505773	0.129203	0.483073	-0.645994
WDR70	ENSG00000082068	grey	0.0151919	0.344199	-0.0556502	0.135093	0.187062	0.239254	0.154006	0.206915	0.09515	0.237037	0.0534601	0.55829	0.130682	0.136019	0.166707	0.143881	0.177085	0.0302502	0.413492	0.264008	0.230071	-0.399651
FYB1	ENSG00000082074	grey	0.188494	0.0308384	-0.211608	-0.221449	-0.126486	-0.14186	0.161345	-0.0961106	-0.172896	-0.14286	0.0609548	0.220228	-0.118638	-0.0491335	0.153617	-0.128299	-0.20813	-0.115173	0.014549	0.114296	0.0225969	-0.0774412
MPP4	ENSG00000082126	grey	0.310472	-0.0916574	0.273666	-0.278919	-0.209397	0.403567	-0.0122476	-0.224771	-0.196162	-0.303686	0.318432	-0.0506388	-0.0855256	-0.179589	0.0716953	0.0337176	-0.191586	-0.274427	0.20462	0.229152	-0.340238	0.18373
STRADB	ENSG00000082146	brown	0.12811	-0.161331	0.48276	-0.0206991	-0.128181	0.364142	-0.308805	-0.0332503	0.00402995	-0.132258	0.252004	-0.232152	-0.00105955	-0.120068	-0.211844	0.21053	0.0197827	-0.123657	0.0628315	0.0910578	-0.27816	0.237614
BZW1	ENSG00000082153	turquoise	0.0455029	-0.00709981	-0.257408	-0.10473	-0.0948383	-0.328063	0.0778364	-0.165539	-0.0759533	0.0245193	-0.0373507	0.377399	0.040228	-0.201204	0.106979	-0.427997	-0.26043	0.1669	-0.11921	-0.0759529	0.31391	-0.013395
PGR	ENSG00000082175	grey	-0.0913862	0.036098	0.0168072	0.0913808	0.0754297	0.066452	-0.0211336	0.0959172	0.0753578	0.0898179	-0.00388145	0.0272288	0.0365393	0.065809	0.0261936	0.13205	0.110043	-0.0104299	0.0601139	0.0506715	-0.00535358	-0.0698767
ME2	ENSG00000082212	turquoise	-0.377923	-0.0230069	-0.551742	0.226359	0.272609	-0.461442	0.134092	-0.0825425	0.116778	0.397376	-0.602667	0.265914	0.0126704	-0.0393321	0.24121	-0.401417	0.033131	0.382465	-0.157599	-0.134623	0.654462	-0.0751997
C5orf22	ENSG00000082213	brown	0.337958	-0.133965	0.676768	-0.20393	-0.368641	0.483156	-0.368828	-0.124898	-0.0470264	-0.267437	0.51243	-0.0145558	0.217145	-0.24152	-0.297691	0.206617	-0.161022	-0.154588	0.134964	0.0651394	-0.487486	0.201236
CCNT2	ENSG00000082258	magenta	-0.37416	-0.0856597	0.48896	0.540139	-0.039526	-0.172053	-0.454927	0.212799	0.779939	0.33491	0.00268506	0.140456	0.928042	0.0803375	-0.57812	0.312409	0.33229	0.720011	-0.191905	-0.518862	-0.0354131	-0.0122204
FAM135A	ENSG00000082269	brown	-0.0966559	-0.358715	0.66037	0.155928	-0.327232	-0.147238	-0.564764	-0.0892776	0.389768	-0.0500406	0.196039	-0.170028	0.568541	-0.209063	-0.650765	-0.0197894	-0.0766654	0.423743	-0.432674	-0.601259	-0.301579	0.396808
COL19A1	ENSG00000082293	grey	0.174834	0.170451	-0.0480927	-0.12225	0.0242205	0.205857	0.250385	0.0581533	-0.129252	-0.115472	0.166896	0.113882	-0.111411	0.0510649	0.262249	0.0974369	-0.0122335	-0.177032	0.255065	0.224415	-0.104699	-0.145904
EPB41L3	ENSG00000082397	grey	-0.177117	0.386838	0.0412859	0.36556	0.271513	0.168437	0.180818	0.530935	0.350218	0.300885	0.0833745	0.164986	0.203937	0.411596	0.0982669	0.567202	0.499916	0.0444981	0.313794	0.129149	0.058004	-0.418008
COBLL1	ENSG00000082438	grey	0.6836	-0.421919	0.392881	-0.703915	-0.639567	0.211251	-0.242411	-0.58978	-0.55655	-0.676254	0.545804	-0.215898	-0.225148	-0.59541	-0.0437788	-0.351739	-0.687913	-0.411501	-0.0977504	0.192301	-0.544029	0.605121
DLG3	ENSG00000082458	red	-0.509439	0.562646	-0.0219597	0.699133	0.612671	0.232052	0.24755	0.756505	0.626035	0.610159	-0.155836	0.245642	0.37714	0.674081	0.0597707	0.762077	0.824788	0.255605	0.431883	0.0643039	0.239967	-0.665286
KCNK2	ENSG00000082482	grey	-0.496216	0.162271	0.102573	0.669214	0.303525	-0.220347	-0.0942809	0.492946	0.720322	0.479803	-0.2091	-0.0193461	0.5696	0.377553	-0.234253	0.486661	0.616153	0.559865	-0.0530166	-0.266442	0.190289	-0.263913
SERTAD4	ENSG00000082497	grey	-0.486872	0.0716227	-0.297337	0.525605	0.233413	-0.576757	-0.0412186	0.269687	0.560624	0.474284	-0.410673	0.172933	0.4429	0.201348	-0.084591	0.115547	0.376064	0.610832	-0.219153	-0.306576	0.453504	-0.267594
TRAF5	ENSG00000082512	grey	0.279053	-0.24949	-0.0697708	-0.16072	-0.229666	0.0193266	-0.144797	-0.285157	-0.167974	-0.147399	0.144977	-0.0958047	-0.098418	-0.342983	0.232351	-0.0724136	-0.129837	-0.0719915	0.026786	0.286997	-0.103487	0.160107
MRPL22	ENSG00000082515	grey	-0.0196752	0.371129	-0.0778838	0.160578	0.215784	0.20553	0.1817	0.18815	0.120569	0.274927	0.0126373	0.627963	0.174927	0.0905773	0.181004	0.0269591	0.148538	0.09523	0.38978	0.197239	0.28471	-0.357808
GEMIN5	ENSG00000082516	grey	-0.202805	0.330566	-0.480261	0.25978	0.471387	0.00797813	0.40441	0.344463	0.0523633	0.378765	-0.29738	0.0331064	-0.201886	0.307085	0.516371	0.284176	0.414043	-0.0581839	0.314459	0.402797	0.399543	-0.424191
OPRK1	ENSG00000082556	grey	-0.0702268	0.0434942	-0.0749606	0.0528103	0.088539	0.096998	0.11391	0.0488045	0.0841976	0.0277455	-0.0611727	-0.108918	0.0539176	0.0847382	0.209747	0.21633	0.130042	-0.0275392	0.185368	0.153493	-0.0499605	-0.0805825
NFE2L1	ENSG00000082641	pink	0.390548	0.485745	-0.435153	-0.378031	0.228393	0.494672	0.730888	0.113492	-0.573875	-0.201208	0.216758	0.14796	-0.684934	0.204484	0.819163	0.141334	-0.026426	-0.743548	0.69836	0.810891	-0.0468128	-0.392773
SEMA5B	ENSG00000082684	grey	-0.0898484	-0.164169	-0.0666228	0.0215612	0.206177	0.0228778	0.0316265	0.00946355	-0.16217	0.0254474	-0.247292	-0.621419	-0.460912	0.0974173	0.0844177	0.0190858	0.0919398	-0.219089	-0.132774	0.0903124	0.0703914	0.195179
GSK3B	ENSG00000082701	magenta	-0.514202	-0.0668226	0.218116	0.605117	0.128665	-0.290568	-0.26017	0.187398	0.751749	0.424082	-0.201817	0.00557316	0.753275	0.095243	-0.347126	0.166982	0.385802	0.732559	-0.211402	-0.49006	0.154493	-0.0393336
ITGB5	ENSG00000082781	red	-0.592353	0.62563	-0.407434	0.663797	0.788954	0.0554984	0.482737	0.697143	0.434547	0.769538	-0.484784	0.41666	0.0800767	0.691985	0.33248	0.437933	0.74288	0.201989	0.407324	0.141067	0.65699	-0.716341
ERC1	ENSG00000082805	grey	-0.356698	0.343035	-0.497456	0.364451	0.395665	-0.159339	0.395926	0.443573	0.262604	0.342002	-0.291936	-0.0855298	-0.0138831	0.409435	0.451669	0.484551	0.530218	0.0452646	0.247287	0.219814	0.260072	-0.50072
XPO1	ENSG00000082898	turquoise	-0.181542	-0.122756	-0.210498	0.117046	0.00278352	-0.416128	-0.0120531	-0.210807	0.132689	0.253501	-0.317573	0.308074	0.24154	-0.206623	0.0684014	-0.453262	-0.138839	0.456553	-0.197931	-0.178876	0.498099	0.107697
RNF13	ENSG00000082996	brown	0.355353	-0.422338	0.573697	-0.290225	-0.448736	0.144569	-0.466805	-0.344975	-0.134939	-0.424283	0.31568	-0.342266	0.0369192	-0.378606	-0.439826	-0.154609	-0.363192	-0.0516729	-0.257391	-0.15795	-0.44225	0.541954
TRPM3	ENSG00000083067	grey	-0.0973523	-0.0234957	0.262537	0.239447	0.155301	0.303809	-0.144368	0.0401227	0.210689	0.223836	0.0603583	0.0368712	0.213918	0.00391024	-0.0396437	0.187651	0.212051	0.0866269	0.192427	0.104932	-0.0176067	-0.0454758
PALB2	ENSG00000083093	grey	0.174847	0.151126	-0.0124949	-0.284568	0.0129728	0.319321	0.22166	-0.107146	-0.407468	-0.0493432	-0.0256802	0.172956	-0.334627	-0.00328037	0.176816	-0.254385	-0.237935	-0.320784	0.202439	0.22571	0.14781	0.0380999
DOPEY1	ENSG00000083097	grey60	-0.67533	0.0780936	0.142507	0.727415	0.253368	-0.343853	-0.214737	0.411144	0.868628	0.568246	-0.353412	0.145734	0.816393	0.304208	-0.398233	0.371266	0.537664	0.773078	-0.184202	-0.542003	0.263119	-0.195109
LYRM2	ENSG00000083099	grey	0.118705	0.027657	0.445087	0.0672655	-0.103	0.353754	-0.226007	0.0404397	0.085111	0.00896452	0.294129	0.212065	0.189469	-0.0280242	-0.246132	0.181567	0.0866973	-0.00155006	0.143852	0.00900077	-0.229798	0.0195939
BCKDHB	ENSG00000083123	grey	-0.496396	0.049094	0.0268167	0.524044	0.268076	-0.26433	-0.197767	0.319703	0.506307	0.524361	-0.349792	0.148847	0.400387	0.197096	-0.276219	0.094625	0.347646	0.503973	-0.205164	-0.396463	0.442576	-0.166418
KAT6A	ENSG00000083168	grey	-0.647086	0.0407554	-0.041992	0.528826	0.235866	-0.487522	-0.0748223	0.251411	0.601836	0.428061	-0.471809	-0.051553	0.49192	0.218832	-0.287097	-0.00732685	0.305913	0.63346	-0.336827	-0.630736	0.342211	-0.0895768
ZCCHC6	ENSG00000083223	grey	0.298422	-0.166982	0.0420754	-0.244184	-0.269775	0.169012	-0.0809146	-0.196358	-0.173057	-0.350069	0.363846	-0.268787	-0.0750214	-0.188786	0.157594	0.171371	-0.0930059	-0.276501	0.0990575	0.284911	-0.475443	0.0830741
ULK2	ENSG00000083290	grey	-0.460509	0.230808	0.245691	0.693751	0.350412	0.03471	-0.121779	0.55756	0.731946	0.55511	-0.0887873	0.149292	0.611755	0.446933	-0.285275	0.631565	0.686475	0.452735	0.0920528	-0.21171	0.123116	-0.355484
GRHL2	ENSG00000083307	grey	-0.205017	0.434253	0.111553	0.384749	0.368892	0.243326	0.164652	0.561123	0.312866	0.324485	0.118184	0.162226	0.178721	0.473972	-0.00915439	0.497443	0.512423	0.00733091	0.275184	0.000251335	0.0149965	-0.433907
TNPO1	ENSG00000083312	magenta	-0.262906	-0.190794	0.4695	0.441553	-0.0403575	-0.123375	-0.436963	-0.00305247	0.588869	0.326945	-0.0131311	0.184862	0.725546	-0.121986	-0.487686	-0.0414748	0.146119	0.671551	-0.220779	-0.44991	0.11254	0.154481
PLOD1	ENSG00000083444	green	-0.0677388	0.342343	0.208651	0.352063	0.371882	0.53958	0.058243	0.423308	0.263344	0.28122	0.156291	0.104644	0.102069	0.355199	0.036868	0.64244	0.546049	-0.110983	0.522668	0.379733	-0.070656	-0.412597
ITGAE	ENSG00000083457	turquoise	-0.265228	0.183503	-0.495395	0.146724	0.363006	-0.0375499	0.337818	-0.00886574	-0.0998103	0.38994	-0.507315	0.225371	-0.256007	0.0431669	0.504037	-0.255123	0.111461	0.0333074	0.211383	0.229683	0.642982	-0.182854
DIS3	ENSG00000083520	grey	0.0837177	0.154789	0.110738	-0.148735	-0.138493	0.148898	0.135451	0.156403	-0.117556	-0.178116	0.235016	-0.126896	-0.0949592	0.101041	0.0609881	0.192524	-0.018085	-0.296133	0.0650917	0.00455288	-0.256253	-0.0267431
PIBF1	ENSG00000083535	magenta	-0.119042	-0.122021	0.551367	0.236147	-0.232834	-0.159945	-0.426013	0.111885	0.472498	0.0701842	0.155915	0.07327	0.689171	0.028686	-0.659417	0.163434	0.0732643	0.452734	-0.311488	-0.538228	-0.207872	0.152312
TDRD3	ENSG00000083544	grey	-0.632313	0.0179543	0.210057	0.727317	0.289789	-0.332141	-0.254942	0.360322	0.774418	0.581202	-0.322951	0.0410314	0.667015	0.284192	-0.480945	0.257442	0.512283	0.703605	-0.270778	-0.571808	0.249692	-0.129403
NUFIP1	ENSG00000083635	grey	0.417221	0.226657	0.135233	-0.219607	-0.0950405	0.40423	0.209169	0.105584	-0.220095	-0.169995	0.510523	0.164214	-0.0665113	0.00559918	0.299234	0.221766	-0.0257775	-0.323379	0.390545	0.40808	-0.239999	-0.1256
PDS5B	ENSG00000083642	turquoise	-0.808968	-0.0428767	-0.122344	0.722773	0.353863	-0.582008	-0.15603	0.237933	0.73854	0.704796	-0.727026	0.0761441	0.597149	0.201752	-0.2513	-0.00851891	0.419784	0.856106	-0.355265	-0.573791	0.659763	-0.0801673
OXCT1	ENSG00000083720	turquoise	-0.486634	0.47769	-0.553062	0.396223	0.660949	-0.0586078	0.526452	0.342198	0.118752	0.632254	-0.580446	0.406394	-0.139245	0.365834	0.460687	-0.0936339	0.370394	0.162897	0.26177	0.0873988	0.805636	-0.482058
RRAGB	ENSG00000083750	grey	0.0262983	-0.0821449	0.239325	-0.0644066	-0.123982	0.209759	-0.241499	-0.0470768	-0.0510032	0.0117958	0.0175591	0.054856	0.0487477	-0.156357	-0.134546	-0.0206035	-0.0855381	-0.0635707	-0.0160976	-0.0282403	-0.0103713	0.131049
CYLD	ENSG00000083799	grey	0.678775	-0.157807	0.49314	-0.476668	-0.593294	0.353295	-0.263739	-0.286345	-0.212892	-0.594039	0.764033	0.138174	0.170063	-0.35042	-0.21339	0.0696909	-0.400301	-0.234282	0.140757	0.201642	-0.674597	0.2013
SLC27A5	ENSG00000083807	grey	-0.532283	0.293198	-0.415601	0.554915	0.432345	-0.398779	0.243847	0.400744	0.531961	0.552396	-0.415921	0.26518	0.390797	0.370408	0.162596	0.18975	0.48076	0.508432	0.0327624	-0.145124	0.490477	-0.453212
ZNF416	ENSG00000083817	grey	-0.281069	0.00190722	0.252261	0.436526	0.18195	0.106512	-0.195036	0.205706	0.456922	0.314801	-0.0305607	-0.019007	0.371407	0.0945646	-0.141348	0.302136	0.401687	0.289941	0.0501856	-0.117793	-0.0215171	-0.0778793
ZNF446	ENSG00000083838	grey	-0.454924	0.0539442	-0.0577654	0.433052	0.244446	-0.136923	-0.072185	0.254674	0.453969	0.369935	-0.330311	-0.0297555	0.345322	0.238629	-0.0743296	0.302279	0.381096	0.316122	-0.00815114	-0.195957	0.173157	-0.219142
RPS5	ENSG00000083845	blue	-0.364406	0.935689	-0.205014	0.477998	0.695582	0.374674	0.63111	0.891789	0.293468	0.562788	-0.0755275	0.571037	0.0754898	0.858034	0.287547	0.630445	0.708395	-0.0794652	0.632432	0.214127	0.325814	-0.883233
FAT1	ENSG00000083857	pink	0.20116	0.503456	-0.402881	-0.112769	0.249796	0.349292	0.559569	0.205393	-0.263368	0.0616825	0.12723	0.412613	-0.29038	0.186897	0.709666	0.131173	0.110498	-0.367774	0.628422	0.619429	0.19027	-0.472159
YTHDC1	ENSG00000083896	magenta	-0.466849	0.0738676	0.206686	0.545795	0.0989058	-0.317089	-0.160275	0.313985	0.749328	0.3216	-0.11215	0.0590226	0.799041	0.274458	-0.402717	0.366282	0.414701	0.647934	-0.168862	-0.505943	-0.035723	-0.152282
CHMP2B	ENSG00000083937	green	0.255428	0.168775	0.435727	-0.136249	-0.0116847	0.615876	0.0118203	0.0927899	-0.167829	-0.151037	0.342491	0.0114289	-0.105178	0.156459	-0.125881	0.217616	0.017005	-0.327457	0.327378	0.218679	-0.320474	-0.00123973
SMAP2	ENSG00000084070	grey	-0.377317	0.430588	-0.20605	0.485098	0.522303	0.0608226	0.26036	0.449592	0.361338	0.539882	-0.214673	0.403818	0.148856	0.373726	0.229454	0.255285	0.495028	0.201099	0.353059	0.17674	0.448527	-0.511756
PPIE	ENSG00000084072	grey	-0.326874	0.60899	0.00501794	0.537738	0.475958	0.301326	0.287694	0.696847	0.49116	0.524708	0.00648981	0.417499	0.384342	0.591059	0.13436	0.676535	0.682854	0.149549	0.510165	0.145506	0.175985	-0.656221
ZMPSTE24	ENSG00000084073	grey	0.0664867	0.0088884	0.152776	-0.0104976	0.0556873	0.334925	-0.0744717	-0.143387	-0.0525283	0.061958	0.0199743	0.246596	-0.0175903	-0.148298	0.0618095	-0.0633043	-0.0356209	-0.0477436	0.291661	0.255334	0.0829644	0.0403877
STARD7	ENSG00000084090	grey	-0.538771	0.73578	-0.0742085	0.587164	0.689125	0.287864	0.469192	0.821675	0.437033	0.619334	-0.165545	0.355203	0.194222	0.777352	0.125121	0.567642	0.708749	0.0825058	0.425139	-0.0216468	0.329829	-0.719504
NOA1	ENSG00000084092	grey	-0.0900313	0.303602	-0.346953	0.11283	0.456225	0.179064	0.445443	0.210671	-0.137496	0.225501	-0.186079	-0.00198454	-0.409223	0.263448	0.469635	0.0384372	0.227238	-0.206217	0.336509	0.407974	0.328794	-0.302237
REST	ENSG00000084093	grey	0.540724	-0.246174	0.400296	-0.341548	-0.418003	0.319481	-0.276324	-0.264818	-0.246886	-0.398555	0.560172	-0.197532	-0.035937	-0.340318	-0.0536644	0.0452345	-0.241734	-0.301646	0.0806304	0.282602	-0.505831	0.271395
HAL	ENSG00000084110	grey	0.205292	0.00935131	0.34879	-0.109027	-0.161644	0.327934	-0.139053	-0.0383618	-0.0400797	-0.152812	0.282394	0.0610783	0.104379	-0.120799	-0.106356	0.176052	-0.0366269	-0.0770383	0.169537	0.103575	-0.258253	0.112248
SSH1	ENSG00000084112	grey	0.0826373	0.0243216	-0.186344	-0.0728779	0.0157673	0.0628718	0.107053	-0.0280183	-0.106325	-0.0387016	0.0265251	-0.0843836	-0.114113	-0.0305647	0.350807	0.112485	0.0568416	-0.151787	0.200534	0.367075	-0.00635291	-0.045019
APLP2	ENSG00000084234	blue	-0.148274	0.7187	-0.145292	0.340607	0.599518	0.528497	0.512606	0.540985	0.163583	0.422021	-0.056089	0.539998	0.0211752	0.57491	0.326238	0.47231	0.531353	-0.0757387	0.750142	0.430385	0.278307	-0.679882
FAM234B	ENSG00000084444	red	-0.614515	0.612572	-0.0508905	0.751547	0.744424	0.289083	0.307194	0.78262	0.598107	0.719345	-0.284524	0.229353	0.295827	0.709016	0.138262	0.683058	0.866791	0.211508	0.456218	0.0545272	0.356765	-0.650975
WBP11	ENSG00000084463	turquoise	-0.200674	0.426691	-0.40991	0.245509	0.364633	-0.0591698	0.474789	0.272562	0.158386	0.389206	-0.203565	0.539952	0.120959	0.334169	0.386881	0.0132283	0.239923	0.20154	0.294341	0.172205	0.503641	-0.432507
EIF3I	ENSG00000084623	blue	-0.138192	0.914141	-0.326468	0.277258	0.651751	0.524041	0.72824	0.705184	0.065626	0.42803	0.0328023	0.650363	-0.115182	0.682771	0.552261	0.501928	0.554759	-0.270927	0.812433	0.503957	0.315395	-0.86543
NKAIN1	ENSG00000084628	grey	-0.199896	0.0536051	-0.473165	0.0479289	0.27651	-0.307142	0.341074	0.0447863	-0.126392	0.1249	-0.43624	-0.385051	-0.386239	0.168141	0.36264	-0.0959424	0.096863	-0.0979314	-0.0821291	0.107577	0.298656	-0.0268504
COL16A1	ENSG00000084636	grey	-0.297865	0.138466	0.219255	0.485484	0.214954	0.158628	-0.114489	0.425892	0.520355	0.281277	0.0113881	-0.157132	0.376001	0.324922	-0.171407	0.650321	0.559367	0.222027	0.160894	-0.00765429	-0.0808466	-0.250259
TXLNA	ENSG00000084652	blue	-0.209095	0.808882	-0.196506	0.352064	0.652688	0.410051	0.608146	0.723586	0.182934	0.403503	0.0185635	0.409055	-0.0208642	0.731856	0.336904	0.5717	0.601007	-0.159972	0.664781	0.329898	0.182808	-0.782355
APOB	ENSG00000084674	grey	0.0126553	-0.0277764	0.0804128	0.0340955	-0.070806	0.0282224	-0.122965	0.0497908	0.0650147	-0.0459992	0.124575	-0.044318	0.0629263	-0.017362	-0.112056	0.0963097	0.0390781	-0.0175604	-0.0259778	-0.0298216	-0.103995	-0.0267703
NCOA1	ENSG00000084676	brown	-0.0546563	0.0280759	0.487922	0.206269	0.0631511	0.406388	-0.183067	0.240806	0.195313	0.0577066	0.224342	-0.347889	0.139111	0.205864	-0.238135	0.474365	0.313191	-0.107373	0.115159	0.00222986	-0.379116	-0.00379054
AGBL5	ENSG00000084693	grey	-0.213988	0.573051	-0.0742364	0.370874	0.38039	0.245883	0.303233	0.58703	0.380445	0.273685	0.064116	0.306278	0.281511	0.517042	0.166107	0.692637	0.580527	0.0246264	0.49506	0.176646	-0.0328313	-0.613331
EFR3B	ENSG00000084710	grey	-0.12647	0.122472	-0.30058	0.252742	0.0903105	-0.256152	0.127326	0.193039	0.273744	0.177149	-0.122908	0.0647765	0.183898	0.0941189	0.197241	0.239069	0.277856	0.250353	0.0711824	0.08705	0.192348	-0.282793
KIF3C	ENSG00000084731	turquoise	-0.158865	0.299172	-0.423856	0.0511373	0.427441	0.220766	0.440787	0.117705	-0.166932	0.253383	-0.378323	0.210414	-0.366935	0.272537	0.470618	0.0608158	0.177087	-0.216888	0.415757	0.43042	0.396572	-0.289511
RAB10	ENSG00000084733	grey	0.521776	-0.188222	-0.052911	-0.499929	-0.337826	0.144809	0.0671795	-0.519688	-0.453259	-0.384654	0.315769	0.0538975	-0.188497	-0.444032	0.323225	-0.395201	-0.498572	-0.242898	0.162862	0.416174	-0.144477	0.21792
GCKR	ENSG00000084734	grey	0.206359	0.248623	-0.148825	-0.198548	-0.0655458	0.116817	0.264928	0.0797488	-0.201028	-0.140913	0.244738	0.196256	-0.101482	0.0686026	0.26934	0.0800477	-0.0538362	-0.226552	0.203752	0.211035	-0.105094	-0.191031
HADHA	ENSG00000084754	grey	-0.431512	0.677179	-0.225578	0.430412	0.619845	0.197506	0.471018	0.681341	0.246544	0.521578	-0.236217	0.373231	0.0229771	0.72464	0.119802	0.366416	0.552496	0.00871855	0.349824	0.00377212	0.374974	-0.683585
MAPRE3	ENSG00000084764	grey	-0.0496649	0.406048	-0.350993	0.0952772	0.333242	0.129635	0.477466	0.18774	0.0079033	0.161858	-0.0383579	0.361042	-0.0948989	0.277866	0.395805	0.0666057	0.180155	-0.0357824	0.42361	0.337239	0.251799	-0.413839
CAD	ENSG00000084774	greenyellow	-0.1619	0.644623	-0.568927	0.121703	0.577539	0.131189	0.803554	0.462923	-0.127303	0.352679	-0.223745	0.374327	-0.36705	0.54771	0.623379	0.110421	0.286449	-0.220653	0.462767	0.398096	0.53044	-0.591358
CD82	ENSG00000085117	grey	-0.167967	0.367874	0.173483	0.323439	0.21151	0.339066	0.0665336	0.436926	0.348152	0.219126	0.118061	0.228093	0.314523	0.376619	-0.0964986	0.59726	0.460821	0.0433851	0.360839	0.0774341	-0.105459	-0.432074
BCORL1	ENSG00000085185	grey	-0.381855	0.696083	-0.358744	0.503168	0.742136	0.255024	0.561683	0.617519	0.290466	0.552337	-0.254361	0.376915	-0.00667114	0.646461	0.42495	0.481429	0.666402	0.0134617	0.616656	0.356539	0.388647	-0.729049
ATRX	ENSG00000085224	turquoise	-0.429531	-0.319612	-0.259754	0.240735	-0.037849	-0.73346	-0.166216	-0.239643	0.33584	0.217263	-0.546827	-0.0540147	0.3882	-0.159684	-0.160744	-0.370988	-0.0523282	0.644796	-0.511088	-0.526145	0.321798	0.242475
MYNN	ENSG00000085274	brown	0.100998	-0.220087	0.758701	0.00356768	-0.279372	0.221999	-0.439305	-0.0254341	0.151558	-0.131484	0.33832	-0.146411	0.304235	-0.119698	-0.568759	0.13903	-0.056076	0.0688497	-0.180748	-0.320309	-0.400725	0.37299
MECOM	ENSG00000085276	grey	0.0100399	0.00662316	0.0902386	0.0457933	-0.00277432	0.158289	-0.0954634	0.0206875	0.0716887	0.0114045	0.0377597	-0.00165328	0.0611232	0.0356898	-0.101176	0.0759889	0.0485227	-0.00313149	0.0669915	0.0461704	-0.0742853	-0.119239
SCAMP1	ENSG00000085365	brown	0.0722186	-0.257073	0.596682	-0.0198	-0.237499	0.199096	-0.445404	-0.0378429	0.0509426	-0.103644	0.226761	-0.302305	0.12916	-0.126323	-0.421027	0.13744	-0.0471199	-0.0518014	-0.182674	-0.187808	-0.330889	0.30525
PREP	ENSG00000085377	pink	-0.0259662	0.410755	-0.519324	0.0150273	0.290787	0.105672	0.480122	0.225895	-0.160503	0.219078	-0.153253	0.217446	-0.256798	0.200425	0.669398	0.142525	0.212606	-0.230234	0.43003	0.515973	0.332344	-0.429921
HACE1	ENSG00000085382	grey	-0.636312	0.173132	0.163235	0.697002	0.326696	-0.213721	-0.166473	0.443437	0.735294	0.640371	-0.380317	0.16173	0.664531	0.331797	-0.319258	0.282213	0.513978	0.65604	-0.0939161	-0.43056	0.386224	-0.249545
SEH1L	ENSG00000085415	grey	-0.0824225	-0.0116881	0.10767	0.236831	-0.0501401	-0.128385	-0.043147	0.137366	0.379717	0.137701	0.144419	0.0252901	0.435298	-0.0371371	0.0340249	0.233858	0.18237	0.313792	-0.0155762	-0.05834	0.0106684	-0.0742832
WDR47	ENSG00000085433	magenta	-0.410646	-0.0691487	0.48968	0.552917	-0.0153636	-0.204831	-0.414492	0.227794	0.755105	0.350979	-0.0346728	0.136142	0.843783	0.0833301	-0.576081	0.28291	0.330466	0.711485	-0.223525	-0.543431	0.0252953	0.00462624
WDFY1	ENSG00000085449	brown	0.343858	-0.432668	0.787673	-0.212858	-0.522696	0.221877	-0.596271	-0.337688	0.0351417	-0.411772	0.503324	-0.141929	0.330796	-0.381802	-0.627108	-0.0249457	-0.313633	0.0775546	-0.213334	-0.24284	-0.601325	0.50728
OVGP1	ENSG00000085465	grey	-0.188589	0.144295	-0.0172273	0.339602	0.335636	0.0697425	0.0713901	0.197848	0.247843	0.331597	-0.054768	0.19764	0.149941	0.219389	0.0427592	0.0967004	0.313716	0.185559	0.143077	0.0592202	0.17967	-0.153794
SLC25A24	ENSG00000085491	grey	-0.260447	0.130382	-0.155919	0.373115	0.15995	-0.248552	-0.00535113	0.236816	0.408396	0.313802	-0.2291	0.171204	0.349372	0.163339	-0.0602009	0.162604	0.298809	0.423299	-0.0067296	-0.115742	0.309516	-0.259625
MAP3K4	ENSG00000085511	red	-0.684925	0.686515	-0.26076	0.776963	0.756869	0.0166709	0.420675	0.852997	0.629259	0.804946	-0.390476	0.329846	0.344522	0.78373	0.20506	0.636555	0.876217	0.309195	0.370115	0.00346714	0.520424	-0.759665
IGSF9	ENSG00000085552	grey	-0.251243	0.348276	-0.0796459	0.203964	0.256851	0.0520314	0.19123	0.379478	0.214558	0.271	-0.175161	0.394117	0.17359	0.385278	-0.0334164	0.293413	0.261375	0.0826338	0.204824	-0.0360216	0.181954	-0.336894
ZNF213	ENSG00000085644	grey	0.241823	0.187977	0.148246	-0.103908	0.0800557	0.359926	0.132419	0.105723	-0.136147	-0.058597	0.24208	0.149846	-0.107501	0.144749	0.104921	0.151554	0.0287055	-0.254837	0.303241	0.308366	-0.129542	-0.0762486
AKR1B1	ENSG00000085662	pink	-0.109602	0.48308	-0.69025	0.141605	0.481676	0.0388309	0.664022	0.257359	-0.108255	0.350484	-0.250092	0.340197	-0.294149	0.274128	0.775848	0.0132928	0.263345	-0.100521	0.458304	0.500646	0.544447	-0.525822
CPNE3	ENSG00000085719	royalblue	-0.354459	-0.199037	0.0332006	0.447222	0.0338063	-0.488563	-0.278456	-0.017306	0.498053	0.390611	-0.283065	0.0539418	0.521597	-0.0977504	-0.271616	-0.167308	0.165306	0.698677	-0.369909	-0.435337	0.355753	0.0689764
RRN3	ENSG00000085721	grey	0.243777	0.127682	0.271989	-0.0907086	-0.0334031	0.562168	0.00437732	0.0268101	-0.101202	-0.0310066	0.307543	0.189923	0.00554328	-0.0337459	0.122053	0.188771	0.0153967	-0.200626	0.417977	0.374425	-0.11062	-0.108328
CTTN	ENSG00000085733	salmon	0.19047	0.661248	-0.0469189	-0.0454587	0.231981	0.66167	0.434366	0.418157	-0.10121	0.0317732	0.344924	0.572393	-0.075529	0.360608	0.36151	0.492113	0.253597	-0.425615	0.769618	0.532665	-0.11409	-0.610106
WNT11	ENSG00000085741	grey	0.262467	-0.200605	0.256477	-0.288849	-0.302261	0.23615	-0.257943	-0.264186	-0.253386	-0.303109	0.212577	-0.165353	-0.116874	-0.268676	-0.0457346	-0.0550185	-0.242849	-0.230369	0.0190883	0.11437	-0.304012	0.254616
MTIF2	ENSG00000085760	grey	0.46163	-0.306427	0.291426	-0.445926	-0.399376	0.301232	-0.282995	-0.347448	-0.436119	-0.461229	0.338034	-0.364042	-0.296525	-0.383109	-0.0819619	-0.153145	-0.363558	-0.399747	-0.0673217	0.135091	-0.457714	0.378115
DDHD2	ENSG00000085788	grey	-0.632107	0.250957	0.146983	0.770849	0.453333	-0.0357908	-0.0794052	0.583729	0.781596	0.639073	-0.254143	0.0368738	0.601499	0.478427	-0.182873	0.58113	0.732191	0.486422	0.0670572	-0.271017	0.243317	-0.373932
TTC39A	ENSG00000085831	grey	0.261997	0.152339	-0.112139	-0.363541	-0.0474764	0.222769	0.335927	-0.0670392	-0.412844	-0.261481	0.196406	-0.0946938	-0.386999	-0.0312795	0.400716	-0.0755719	-0.192368	-0.480654	0.214972	0.314028	-0.164336	-0.000316045
EPS15	ENSG00000085832	grey	-0.540846	-0.0592901	0.0454858	0.572233	0.218937	-0.31081	-0.115061	0.195491	0.610706	0.439258	-0.298167	-0.128114	0.506204	0.142298	-0.0737923	0.224042	0.435526	0.529143	-0.155386	-0.301134	0.16805	-0.0271049
ORC1	ENSG00000085840	turquoise	-0.758717	0.0809526	-0.261114	0.50269	0.404361	-0.452064	0.053826	0.256679	0.429325	0.523746	-0.76082	-0.0636841	0.206972	0.366168	-0.174537	-0.0468673	0.329974	0.48297	-0.306183	-0.52297	0.523476	-0.140515
MGST2	ENSG00000085871	grey	-0.15346	-0.00859453	-0.0760738	0.188483	0.013234	-0.30781	-0.0633647	0.0738124	0.218164	0.239482	-0.155172	0.208705	0.264296	0.0264545	-0.0940412	-0.0345	0.0914131	0.297973	-0.162907	-0.153018	0.271341	-0.0295789
CHERP	ENSG00000085872	grey	-0.280975	0.508929	-0.523822	0.16279	0.470831	-0.0148262	0.493728	0.365494	0.00754551	0.258225	-0.333704	0.330937	-0.228695	0.47108	0.288145	0.113786	0.261049	-0.0974194	0.302592	0.121263	0.335168	-0.534294
ATG16L1	ENSG00000085978	grey	-0.299791	0.626063	-0.0115206	0.433504	0.510578	0.327855	0.397004	0.659268	0.369546	0.430291	0.0323896	0.341287	0.258272	0.589061	0.164342	0.610835	0.59521	0.0464841	0.502087	0.130427	0.0969531	-0.635972
USP40	ENSG00000085982	grey	-0.250451	0.468535	0.13203	0.354815	0.229302	0.181189	0.134545	0.538343	0.376797	0.319835	0.0800459	0.400082	0.375079	0.401151	-0.0879416	0.478136	0.430641	0.141579	0.256163	-0.111325	0.0494742	-0.4564
POMGNT1	ENSG00000085998	blue	-0.185998	0.752192	-0.0828368	0.265529	0.570891	0.505637	0.584825	0.589758	0.120324	0.400807	0.0174458	0.531737	-0.0248306	0.587722	0.34171	0.409126	0.447273	-0.210046	0.675066	0.321584	0.245474	-0.648487
RAD54L	ENSG00000085999	turquoise	-0.54411	0.55505	-0.612472	0.394554	0.670808	-0.173009	0.629032	0.447145	0.166971	0.590481	-0.625774	0.376976	-0.102979	0.587596	0.376114	0.00440776	0.387882	0.175732	0.218707	-0.00168065	0.743938	-0.538207
MAST2	ENSG00000086015	midnightblue	-0.562485	0.715878	-0.435095	0.457389	0.762378	0.0603374	0.680539	0.703123	0.245604	0.613656	-0.451604	0.404122	-0.0562229	0.802262	0.314252	0.342707	0.565756	0.0409161	0.362606	0.0377364	0.568375	-0.702825
B4GALT1	ENSG00000086062	black	0.836394	0.0500554	0.237325	-0.710041	-0.390883	0.636182	0.131878	-0.218354	-0.691515	-0.662255	0.76731	0.00316593	-0.511559	-0.222419	0.225445	0.0751063	-0.424434	-0.817729	0.405619	0.625687	-0.588248	0.0734461
CHMP5	ENSG00000086065	green	0.243899	0.404044	0.192771	-0.172405	0.066877	0.654122	0.124991	0.262158	-0.238723	-0.12271	0.345936	0.266483	-0.193821	0.215372	0.0436676	0.363949	0.0906	-0.482019	0.485076	0.335621	-0.295514	-0.308852
NFX1	ENSG00000086102	brown	0.079413	-0.0752487	0.60632	-0.0148466	-0.230592	0.263162	-0.366365	0.11234	0.15097	-0.202723	0.300215	-0.290816	0.233654	0.0153924	-0.470718	0.373115	0.0350994	-0.0837601	-0.0615977	-0.189768	-0.494128	0.108208
AQP6	ENSG00000086159	grey	-0.219079	0.0595675	-0.163205	0.224054	0.188814	-0.108436	0.0587258	0.0557665	0.194115	0.220987	-0.179637	0.161722	0.123348	0.0576723	0.0464313	0.0445872	0.166169	0.208364	0.0734719	-0.0018063	0.199401	-0.207624
DIMT1	ENSG00000086189	grey	0.0591832	-0.0127766	0.29812	0.00814893	-0.224564	0.122922	-0.20617	0.0408161	0.174901	-0.102297	0.202501	0.14472	0.311918	-0.0485822	-0.233592	0.1754	-0.00138292	0.11554	0.0307181	-0.0863627	-0.232729	-0.00987405
IPO11	ENSG00000086200	grey	-0.112765	0.21732	-0.210536	0.14513	0.198335	-0.0348148	0.300256	0.203131	0.0488727	0.257543	-0.0871151	0.0537863	-0.00954751	0.106739	0.382463	0.0148689	0.167612	0.0578541	0.148957	0.152036	0.318896	-0.166028
FOLH1	ENSG00000086205	grey	-0.562783	0.113735	-0.0289363	0.580424	0.380903	-0.11157	-0.109046	0.285877	0.547849	0.566479	-0.443859	0.191833	0.416908	0.226006	-0.149425	0.147105	0.435481	0.500147	-0.0277798	-0.259975	0.432597	-0.24907
EIF2AK1	ENSG00000086232	green	-0.090541	0.272482	0.200712	0.226471	0.271722	0.557314	-0.0265374	0.270208	0.132526	0.25786	0.0438746	0.200817	0.0554257	0.212966	0.0191751	0.412448	0.369769	-0.125489	0.465142	0.297242	0.014625	-0.266173
EPDR1	ENSG00000086289	grey	0.541882	-0.260966	0.0242307	-0.498906	-0.300773	0.283021	-0.15901	-0.522165	-0.527529	-0.356432	0.188705	0.105737	-0.360832	-0.49182	0.131224	-0.380746	-0.494478	-0.309552	0.139644	0.436794	-0.0634763	0.258207
SNX10	ENSG00000086300	grey	0.361758	-0.269766	0.431524	-0.185134	-0.428308	0.00509555	-0.344258	-0.219456	-0.0150918	-0.288615	0.445708	-0.0313142	0.229584	-0.333082	-0.263682	-0.0698476	-0.250029	0.0656591	-0.177444	-0.0874357	-0.340188	0.308993
SEPHS1	ENSG00000086475	turquoise	-0.756179	0.365934	-0.420603	0.723039	0.713787	-0.252903	0.289772	0.523174	0.513377	0.837839	-0.691088	0.245045	0.193781	0.481397	0.196721	0.128533	0.624885	0.488403	0.0455909	-0.179937	0.836131	-0.468457
MRPL28	ENSG00000086504	blue	-0.308515	0.898073	-0.37829	0.391721	0.788442	0.404244	0.767995	0.740426	0.139813	0.538082	-0.176153	0.557409	-0.125503	0.776682	0.491994	0.488628	0.631916	-0.171356	0.726932	0.394198	0.418139	-0.829715
ITPKC	ENSG00000086544	grey	0.700045	0.143921	0.237081	-0.553115	-0.229593	0.661875	0.186071	-0.101539	-0.564339	-0.505936	0.672163	0.0658161	-0.434659	-0.0878446	0.252246	0.12034	-0.282015	-0.719095	0.471227	0.597508	-0.523865	-0.0122163
FAT2	ENSG00000086570	grey	-0.171293	0.0209971	-0.039065	0.124882	0.051926	-0.132542	-0.0491374	0.107381	0.134474	0.154455	-0.152968	0.0591285	0.110218	0.0577381	-0.0884696	0.0606211	0.0843163	0.134332	-0.108098	-0.155033	0.149022	-0.0592847
RBM22	ENSG00000086589	grey	0.105311	0.113268	0.15567	0.0312006	0.0385306	0.331868	-0.0957773	0.0743107	0.00596621	0.0592209	0.0952976	0.217615	0.0189288	-0.0138506	-0.0231252	0.124282	0.063862	-0.0690685	0.274444	0.22918	0.0110801	-0.158862
TMED2	ENSG00000086598	grey	0.428206	0.195193	0.378124	-0.352396	-0.104849	0.64895	0.0453282	-0.000868282	-0.382944	-0.227516	0.483288	0.301668	-0.219263	-0.00241861	-0.0315813	0.0591137	-0.204867	-0.497697	0.383241	0.331397	-0.27029	-0.00260383
ERO1B	ENSG00000086619	brown	-0.0182505	-0.308053	0.506921	0.176577	-0.107143	0.0543139	-0.432573	0.016547	0.273746	-0.0207498	0.148533	-0.391257	0.242937	-0.0334504	-0.516004	0.215444	0.103573	0.156934	-0.257028	-0.235993	-0.289473	0.275227
ZFAND6	ENSG00000086666	brown	0.124535	-0.125674	0.630666	0.01785	-0.249586	0.272682	-0.429047	-0.0782041	0.168316	-0.0962072	0.33034	0.058867	0.400011	-0.189673	-0.485889	0.0309141	-0.0778124	0.151947	-0.0656673	-0.229901	-0.295126	0.215137
HSD17B2	ENSG00000086696	grey	-0.253039	0.121356	-0.327037	0.268729	0.23297	-0.283481	0.130431	0.150129	0.237143	0.324903	-0.280595	0.212983	0.162891	0.119734	0.14907	0.00944583	0.227987	0.263904	-0.026698	-0.0348811	0.332784	-0.211617
TXLNG	ENSG00000086712	grey	0.145182	-0.219597	0.348974	-0.039766	-0.40409	0.00601095	-0.406565	-0.163927	0.222309	-0.204257	0.352421	0.064849	0.519074	-0.250211	-0.294346	0.0987947	-0.104472	0.231316	-0.0808635	-0.14936	-0.390843	0.150672
PPEF1	ENSG00000086717	grey	-0.124914	-0.00970707	-0.0725423	0.080278	0.0180463	-0.132725	-0.0719834	0.0587159	0.0576329	0.0935974	-0.112739	-0.0471836	0.0157168	0.0593778	-0.0867998	-0.0727447	0.0204343	0.0731865	-0.137944	-0.135199	0.119905	-0.0792543
LAT2	ENSG00000086730	grey	-0.102698	0.0577984	0.214052	0.188808	0.113601	0.239002	-0.118854	0.128465	0.156408	0.17079	0.01861	0.130772	0.144465	0.132528	-0.203841	0.187866	0.187014	0.0794459	0.104598	-0.0678239	-0.0347934	-0.102084
HUWE1	ENSG00000086758	grey	-0.435376	0.631175	-0.235112	0.488973	0.548498	0.0598529	0.551845	0.75722	0.375833	0.452742	-0.107548	0.0673994	0.120016	0.719264	0.325077	0.626354	0.685181	0.0281686	0.317437	0.0391586	0.190597	-0.622135
ZW10	ENSG00000086827	grey	-0.515082	0.589101	-0.0353381	0.575575	0.564476	0.119235	0.243805	0.733846	0.490319	0.605414	-0.246526	0.321376	0.314169	0.614079	0.0324079	0.529812	0.640422	0.212273	0.304877	-0.0701476	0.3614	-0.580229
MYBPC2	ENSG00000086967	grey	0.369129	0.162816	0.267774	-0.273999	-0.184412	0.44633	0.0847948	0.0102726	-0.186711	-0.306952	0.508719	0.0254788	-0.0300168	-0.0225391	0.105762	0.207542	-0.0991706	-0.397906	0.35709	0.334707	-0.422157	-0.0709015
NOX4	ENSG00000086991	grey	0.134977	-0.154634	0.0244059	-0.0184247	-0.243356	-0.200501	-0.165003	-0.0879903	0.150553	-0.131337	0.150715	-0.0377542	0.284015	-0.137949	-0.0788303	0.0897171	-0.0367349	0.205647	-0.119705	-0.0316984	-0.141025	0.0605551
ACOX3	ENSG00000087008	grey	-0.365852	0.278936	0.178551	0.588324	0.405285	0.215197	-0.0887248	0.524347	0.560671	0.489248	-0.0790386	0.182513	0.406254	0.413391	-0.180089	0.545477	0.617286	0.284817	0.215899	-0.0435873	0.165911	-0.365398
MTMR2	ENSG00000087053	grey	-0.00851537	-0.132493	-0.166087	-0.00541454	0.0592965	-0.0797608	0.0738616	-0.252075	-0.0912508	0.12819	-0.160244	0.0154473	-0.0841815	-0.246566	0.339245	-0.376134	-0.13539	0.105892	0.0249739	0.174374	0.331596	0.13519
PPP1R15A	ENSG00000087074	grey	0.16409	0.446429	-0.216983	-0.0364289	0.199126	0.402116	0.412397	0.259506	-0.0786367	-0.0675934	0.268356	0.241989	-0.136049	0.23483	0.473251	0.443816	0.247146	-0.326795	0.624865	0.552042	-0.202061	-0.432853
HSD17B14	ENSG00000087076	grey	-0.0275576	0.166367	-0.489629	0.00280223	0.224463	-0.17301	0.478073	0.0437226	-0.110962	0.0433504	-0.140733	0.00887546	-0.267801	0.171517	0.424114	-0.129386	0.0322124	-0.0359189	0.0838045	0.144294	0.203607	-0.149037
TRIP6	ENSG00000087077	tan	0.56531	0.275295	0.0766103	-0.372582	-0.0425753	0.696714	0.238103	0.0886435	-0.441968	-0.348204	0.539076	-0.000737918	-0.437775	0.0324861	0.413207	0.360103	-0.0257437	-0.692945	0.623033	0.753559	-0.371204	-0.186127
ACHE	ENSG00000087085	grey	0.201401	0.317584	-0.268481	-0.163219	0.128	0.195863	0.413471	0.0816777	-0.228199	-0.102875	0.104626	0.200865	-0.26887	0.125424	0.438126	0.0939303	0.0198985	-0.287809	0.416282	0.453443	-0.0304369	-0.297836
SRRT	ENSG00000087087	blue	-0.336703	0.813529	-0.385779	0.336885	0.693713	0.34494	0.690326	0.619344	0.150951	0.524379	-0.19599	0.630886	-0.0125039	0.672682	0.483303	0.400044	0.535915	-0.117722	0.681077	0.324464	0.404473	-0.788527
BAX	ENSG00000087088	grey	-0.0753516	0.581196	-0.242169	0.0716225	0.454234	0.393539	0.583473	0.35187	-0.107528	0.227596	-0.0978307	0.339525	-0.209935	0.483354	0.447884	0.283983	0.291113	-0.271248	0.617902	0.423168	0.190381	-0.451832
NLK	ENSG00000087095	yellow	0.362177	-0.338516	-0.172273	-0.405649	-0.205124	-0.0402749	-0.0610445	-0.493121	-0.474227	-0.326829	-0.0362826	-0.260169	-0.470619	-0.411869	0.207321	-0.389852	-0.409722	-0.259907	-0.0464349	0.315179	-0.0270114	0.34444
PIGS	ENSG00000087111	grey	0.142829	0.457919	0.201772	0.0702641	0.345244	0.748691	0.274613	0.417797	-0.0685345	0.0308181	0.30848	-0.0031839	-0.226208	0.445114	0.153339	0.611682	0.388711	-0.488361	0.628824	0.516017	-0.256613	-0.384031
ADAMTS2	ENSG00000087116	turquoise	-0.186561	-0.079543	-0.232736	0.156829	0.149853	-0.181556	-0.043269	-0.0756489	0.0505058	0.262944	-0.29399	0.177713	-0.0271574	-0.0682729	0.0802056	-0.289301	0.0106355	0.218077	-0.120161	-0.0863475	0.364809	-0.0128227
ATXN7L3	ENSG00000087152	grey	0.301684	0.267476	-0.0406489	-0.337314	0.0448163	0.427757	0.402032	0.067965	-0.414841	-0.221504	0.307816	0.0587565	-0.381392	0.117388	0.405819	0.109413	-0.104088	-0.545699	0.407949	0.461732	-0.186925	-0.113462
PGS1	ENSG00000087157	grey	0.0807887	0.574153	-0.418573	-0.0193875	0.425438	0.368894	0.628373	0.326797	-0.218151	0.157167	0.0368513	0.398046	-0.338338	0.369702	0.622691	0.214506	0.229052	-0.36306	0.643614	0.602618	0.225034	-0.518704
PSMC5	ENSG00000087191	blue	-0.0609786	0.812247	-0.361234	0.117831	0.504341	0.48693	0.626952	0.508125	-0.0612357	0.316184	-0.00352521	0.750121	-0.127632	0.515605	0.494678	0.348076	0.36421	-0.2716	0.782178	0.486663	0.26378	-0.787543
UIMC1	ENSG00000087206	grey	-0.603538	0.31521	-0.0759954	0.627621	0.356691	-0.151225	0.02171	0.495403	0.662502	0.522916	-0.315016	0.181837	0.53866	0.363017	-0.0804918	0.417065	0.576867	0.477104	0.0716783	-0.29953	0.234043	-0.442778
MMP2	ENSG00000087245	grey	0.121018	0.275701	0.0541605	0.0585103	0.128681	0.324887	0.0378188	0.221248	0.04287	0.0566376	0.171961	0.320436	0.020308	0.151842	0.0846608	0.368973	0.199362	-0.140008	0.424131	0.379125	-0.0196195	-0.301058
MT3	ENSG00000087250	turquoise	-0.70387	0.286934	-0.358682	0.630424	0.483623	-0.390384	0.061614	0.430888	0.571982	0.657259	-0.614094	0.356159	0.380572	0.423482	-0.126756	0.182074	0.508725	0.554689	-0.0425233	-0.307471	0.607521	-0.467583
LPCAT2	ENSG00000087253	grey	0.173077	-0.17776	0.240783	-0.172657	-0.229681	0.0643049	-0.136555	-0.118582	-0.0982985	-0.21956	0.20933	-0.21698	-0.0419581	-0.149737	-0.121838	0.120449	-0.14405	-0.157362	-0.0961673	-0.00753027	-0.230282	0.198597
GNAO1	ENSG00000087258	turquoise	-0.265852	-0.121358	-0.167715	0.209299	0.0598527	-0.453453	-0.10547	0.086057	0.264299	0.0970645	-0.317863	-0.17868	0.123697	0.103206	-0.161512	0.0843838	0.139073	0.297048	-0.276239	-0.243663	0.145666	0.023608
OGFOD1	ENSG00000087263	pink	-0.0439291	0.230262	-0.317695	0.116231	0.267263	0.0954877	0.313623	0.135066	-0.0191426	0.244742	-0.119242	0.137603	-0.0786741	0.111668	0.468949	0.0505113	0.185802	-0.020291	0.284044	0.360132	0.315851	-0.259179
SH3BP2	ENSG00000087266	grey	0.0599829	0.387619	-0.156841	0.112006	0.140532	0.0719307	0.341806	0.322389	0.139109	0.123075	0.188715	0.28312	0.138124	0.270029	0.308137	0.333643	0.23804	-0.0218626	0.373757	0.294817	0.093199	-0.428745
NOP14	ENSG00000087269	grey	-0.0673199	0.507626	-0.479638	0.0667101	0.350151	0.205319	0.540046	0.309737	-0.0642082	0.127813	-0.0264912	0.298431	-0.215114	0.393041	0.49656	0.271695	0.274862	-0.280901	0.521413	0.39292	0.089369	-0.60589
ADD1	ENSG00000087274	red	-0.662977	0.632951	-0.174024	0.795519	0.768636	0.0748818	0.345285	0.826224	0.635665	0.809623	-0.389872	0.414025	0.31244	0.760832	0.099825	0.60458	0.852495	0.340614	0.356271	-0.0201136	0.564048	-0.711566
L2HGDH	ENSG00000087299	turquoise	-0.386116	-0.0409321	-0.586753	0.263573	0.299839	-0.442754	0.182569	-0.0475963	0.117796	0.420734	-0.591061	0.148897	-0.0470434	0.0127839	0.342768	-0.31254	0.110318	0.341645	-0.119047	-0.00249536	0.704597	-0.0685117
TXNDC16	ENSG00000087301	cyan	-0.659793	0.154799	0.310614	0.801842	0.416459	-0.0366295	-0.181266	0.484719	0.811552	0.645103	-0.316704	0.0126073	0.65672	0.400082	-0.402561	0.425924	0.663709	0.629963	-0.0434071	-0.430402	0.247628	-0.212423
C14orf166	ENSG00000087302	grey	0.0532479	0.241668	0.366737	0.112062	0.070604	0.331016	-0.0697865	0.208225	0.138443	0.15513	0.241253	0.485549	0.255973	0.118622	-0.178251	0.104595	0.0936027	0.06752	0.213616	0.0103287	0.0166187	-0.148814
NID2	ENSG00000087303	grey	-0.131992	-0.0451117	-0.41653	0.195703	0.211483	-0.231708	0.133098	-0.0453746	0.0915038	0.20891	-0.335905	0.0403926	-0.0761621	-0.0285744	0.300745	-0.139389	0.133497	0.240551	0.0151814	0.135771	0.371681	-0.0520524
GMCL1	ENSG00000087338	grey	-0.539817	0.0993797	0.185952	0.572341	0.192832	-0.268365	-0.206484	0.369509	0.67729	0.45267	-0.271145	0.178552	0.626075	0.296403	-0.475717	0.227941	0.398245	0.625684	-0.19368	-0.541323	0.25873	-0.189397
SF3B2	ENSG00000087365	blue	-0.308766	0.911033	-0.316126	0.404052	0.773658	0.501053	0.739075	0.789533	0.17609	0.518233	-0.127616	0.44614	-0.0994454	0.823646	0.506632	0.65526	0.704505	-0.229691	0.793391	0.453073	0.310633	-0.892764
KLHL42	ENSG00000087448	turquoise	-0.392908	0.226519	-0.410343	0.415065	0.429926	-0.196223	0.271512	0.313624	0.26362	0.515505	-0.396142	0.0655183	0.0719862	0.263187	0.344296	0.09507	0.399435	0.261294	0.0875573	0.0459289	0.538941	-0.317688
GNAS	ENSG00000087460	grey	-0.365856	0.427576	-0.118981	0.402028	0.372457	0.0549678	0.0900853	0.462818	0.408211	0.450243	-0.218772	0.584781	0.326223	0.375379	-0.0408347	0.358043	0.428161	0.218533	0.293918	-0.0202299	0.30652	-0.511699
DNM1L	ENSG00000087470	yellow	0.222585	-0.613539	0.238464	-0.341715	-0.613499	-0.308009	-0.49152	-0.569993	-0.17045	-0.375585	0.114641	-0.299878	0.0769002	-0.623775	-0.298763	-0.453607	-0.528119	0.133739	-0.541577	-0.313589	-0.198099	0.58569
PTHLH	ENSG00000087494	grey	0.262834	0.024796	-0.0491052	-0.178959	-0.151123	0.0314063	-0.00601791	-0.146973	-0.126279	-0.142022	0.0942989	0.188257	0.0309526	-0.141163	0.0462232	-0.0713705	-0.148114	-0.0339433	0.157072	0.218059	-0.0683656	-0.0195655
PHACTR3	ENSG00000087495	grey	-0.614602	0.263396	0.0816203	0.623946	0.379177	-0.0438051	-0.0722088	0.56814	0.64028	0.481257	-0.256335	0.00843785	0.476154	0.483401	-0.283114	0.562014	0.629252	0.346656	-0.000651563	-0.366916	0.0709128	-0.388132
ERGIC2	ENSG00000087502	brown	0.278725	-0.0284404	0.676864	-0.145777	-0.335269	0.320785	-0.26792	0.00904003	0.03992	-0.305166	0.572974	-0.0552596	0.255769	-0.106247	-0.383444	0.203382	-0.118082	-0.106111	0.0162042	-0.107729	-0.506479	0.184229
TFAP2C	ENSG00000087510	grey	-0.488186	-0.081511	-0.3571	0.33044	0.193909	-0.549476	-0.05909	0.103118	0.342894	0.322464	-0.565061	-0.0225083	0.193513	0.0954519	-0.0327578	-0.0223925	0.200778	0.419029	-0.302997	-0.324181	0.381874	-0.0512147
AURKA	ENSG00000087586	turquoise	-0.674686	0.355469	-0.592066	0.595303	0.711256	-0.245886	0.349578	0.327523	0.331637	0.798623	-0.78417	0.41599	0.0439908	0.36894	0.30045	-0.127459	0.460225	0.428877	0.113967	-0.0691245	0.930608	-0.466359
CASS4	ENSG00000087589	grey	0.138213	-0.0305088	0.29649	-0.0735948	-0.231453	0.0622014	-0.138113	0.0771123	0.100745	-0.21801	0.293713	-0.00896678	0.226499	0.0391001	-0.270294	0.24864	-0.0364858	0.011322	-0.0558263	-0.135288	-0.403397	0.0281359
PIR	ENSG00000087842	grey	-0.302487	0.38753	0.0131508	0.451986	0.372103	0.136616	0.177453	0.440877	0.354776	0.419331	-0.103679	0.241813	0.217998	0.395589	-0.0198554	0.282709	0.450306	0.243777	0.215965	-0.0583355	0.253559	-0.382006
AAMDC	ENSG00000087884	grey	-0.474949	0.440166	0.00457678	0.52374	0.571105	0.143779	0.218554	0.468197	0.408076	0.574957	-0.256572	0.481377	0.261562	0.506754	-0.090476	0.218051	0.470879	0.277831	0.262608	-0.13769	0.374545	-0.425485
RFX2	ENSG00000087903	grey	-0.461197	0.2374	-0.210716	0.493633	0.325296	-0.182053	0.0233001	0.421701	0.500046	0.43945	-0.260498	0.236797	0.3394	0.311976	-0.036501	0.383433	0.491635	0.361743	0.0700943	-0.136908	0.289426	-0.392644
SULT2B1	ENSG00000088002	grey	-0.0548647	0.219825	-0.112222	0.100327	0.149161	0.0811318	0.106044	0.164743	0.0368309	0.134961	-0.0532384	0.252437	-0.0482166	0.151517	0.0507635	0.114537	0.158033	-0.0565599	0.1925	0.0889478	0.109865	-0.204288
ALG6	ENSG00000088035	yellow	0.0901692	-0.558087	0.555314	-0.123608	-0.434577	-0.0921688	-0.624144	-0.375831	0.00462486	-0.200646	0.0702886	-0.409758	0.163162	-0.456272	-0.55075	-0.272993	-0.325374	0.157855	-0.510986	-0.403722	-0.194519	0.617049
CNOT3	ENSG00000088038	grey	-0.459752	0.582141	-0.204339	0.490079	0.569692	0.0348291	0.447186	0.543242	0.397003	0.564155	-0.252353	0.433404	0.277336	0.624975	0.158907	0.317201	0.523645	0.211965	0.351127	-0.0022496	0.384709	-0.575171
GP6	ENSG00000088053	grey	-0.174691	-0.0773303	0.0221122	0.176241	0.0179811	-0.177061	-0.205189	0.0338072	0.148631	0.210383	-0.202967	0.106419	0.145219	-0.0427125	-0.185087	-0.0683123	0.0663252	0.251824	-0.197392	-0.211525	0.2222	0.0571716
PTPN4	ENSG00000088179	royalblue	-0.62885	-0.280535	0.207588	0.635588	0.0849394	-0.532214	-0.432176	0.0606981	0.778026	0.498696	-0.427894	-0.0399491	0.810728	-0.000893678	-0.509031	-0.0204545	0.28412	0.922325	-0.48596	-0.686967	0.301617	0.163422
DDX18	ENSG00000088205	grey	0.536755	-0.194889	0.209246	-0.51658	-0.403512	0.174729	-0.0991091	-0.282926	-0.50216	-0.465366	0.397431	-0.250854	-0.386017	-0.362743	0.112387	-0.201806	-0.441703	-0.448426	-0.0506062	0.248971	-0.278529	0.317133
KHSRP	ENSG00000088247	grey	-0.378081	0.707227	-0.342675	0.449479	0.719028	0.207471	0.639105	0.590909	0.264196	0.610869	-0.268884	0.584874	0.0815949	0.671545	0.384681	0.346104	0.563986	0.0751517	0.566939	0.265849	0.502258	-0.666114
GNA11	ENSG00000088256	greenyellow	-0.169397	0.81166	-0.470205	0.204668	0.699628	0.387288	0.864251	0.607922	-0.0411241	0.352969	-0.108296	0.40855	-0.329544	0.721771	0.612321	0.417996	0.488244	-0.34573	0.715767	0.499583	0.298647	-0.769003
ASAP3	ENSG00000088280	grey	-0.281296	0.496052	-0.128433	0.399747	0.409693	0.210029	0.230338	0.535604	0.343361	0.349795	-0.0867383	0.368553	0.178751	0.518024	0.0637463	0.585952	0.545149	0.0409263	0.411578	0.153565	0.134318	-0.612063
EDEM2	ENSG00000088298	grey	-0.101907	0.543767	0.101864	0.297898	0.334616	0.538155	0.154878	0.521105	0.233129	0.30037	0.122491	0.399346	0.157622	0.415566	0.125864	0.615771	0.502603	-0.14739	0.603096	0.321042	-0.00589073	-0.559526
TPX2	ENSG00000088325	turquoise	-0.693574	0.307262	-0.596223	0.599847	0.676279	-0.331855	0.323001	0.294979	0.356202	0.771261	-0.815886	0.370288	0.0618319	0.366722	0.228196	-0.149425	0.440686	0.481468	0.0375694	-0.137395	0.927354	-0.421756
PDRG1	ENSG00000088356	grey	-0.150876	0.300917	-0.0359911	0.310708	0.331435	0.241977	0.137725	0.324701	0.23421	0.325175	-0.0376619	0.362368	0.113646	0.295244	0.118411	0.317251	0.382905	0.0767586	0.372433	0.216815	0.199085	-0.376395
EPB41L1	ENSG00000088367	grey	0.406066	-0.115248	0.0591152	-0.303708	-0.223768	0.142445	0.0555508	-0.093034	-0.275978	-0.389873	0.373251	-0.38166	-0.309265	-0.101594	0.213716	0.191244	-0.117471	-0.421404	0.0903866	0.371354	-0.381815	0.128327
SLC15A1	ENSG00000088386	grey	0.610533	0.0453448	0.141427	-0.583733	-0.312396	0.384754	0.0864882	-0.160822	-0.541988	-0.521588	0.549462	0.0857144	-0.341199	-0.165285	0.17031	-0.0114598	-0.383183	-0.569013	0.260366	0.399938	-0.421484	0.0737018
DOCK9	ENSG00000088387	purple	0.0689026	0.241779	0.441988	0.168375	0.0907236	0.512416	-0.0693284	0.406877	0.200316	0.035355	0.413005	-0.0288548	0.156978	0.246969	-0.13134	0.621945	0.357284	-0.18526	0.300417	0.151902	-0.318472	-0.22777
ANKRD10	ENSG00000088448	grey	-0.186283	0.0449472	0.436166	0.314437	0.0300437	0.10532	-0.287422	0.130345	0.408324	0.328069	0.0670917	0.404762	0.563829	0.00346099	-0.396646	0.038094	0.128476	0.410267	0.000482865	-0.286894	0.147744	-0.0639284
TGDS	ENSG00000088451	brown	0.300354	0.104381	0.581615	-0.0712944	-0.163133	0.432486	-0.15738	0.158514	-0.00368625	-0.132428	0.564285	0.0905351	0.17523	0.0710497	-0.269613	0.265475	0.0195559	-0.178555	0.158802	0.0567975	-0.413728	0.0500926
DOCK3	ENSG00000088538	grey	-0.542384	0.574384	-0.170487	0.554334	0.555144	0.116693	0.364701	0.701326	0.482669	0.518418	-0.266725	0.184801	0.257859	0.682628	0.159948	0.664735	0.695182	0.141857	0.35513	-0.0118809	0.212479	-0.607053
C3orf18	ENSG00000088543	grey	-0.141399	0.211478	-0.121044	0.205204	0.196972	0.0285195	0.065824	0.313522	0.154016	0.109382	-0.021063	-0.0287585	-0.0517799	0.274197	0.0120818	0.333676	0.338188	-0.0919293	0.107604	0.0595545	-0.0751569	-0.301339
COQ9	ENSG00000088682	grey	-0.372398	0.690222	-0.280688	0.531281	0.760724	0.42348	0.482591	0.642363	0.286917	0.655191	-0.241691	0.456302	0.0213057	0.633047	0.400614	0.489062	0.685406	0.00513931	0.664555	0.376914	0.495021	-0.745935
TMEM40	ENSG00000088726	grey	-0.0926794	0.183511	-0.0430649	0.0457723	0.121605	0.0807239	0.129078	0.142701	0.0431756	0.0684861	-0.0749821	0.08732	-0.00468506	0.18241	0.0290412	0.127626	0.0956581	-0.0822713	0.147345	0.0182972	0.033094	-0.157558
KIF9	ENSG00000088727	grey	-0.00622447	0.243227	0.247064	0.280121	0.125736	0.266469	-0.0148135	0.378391	0.320018	0.157344	0.307106	0.139155	0.321752	0.256826	-0.0689496	0.530613	0.39657	0.0609125	0.27568	0.1332	-0.167974	-0.299109
ARHGAP28	ENSG00000088756	turquoise	-0.204412	0.363403	-0.403595	0.220903	0.421189	0.00763039	0.350014	0.241758	0.047015	0.416349	-0.298335	0.568355	-0.0677353	0.30341	0.251457	-0.0822742	0.225576	0.0857489	0.233889	0.128653	0.508081	-0.390719
CRLS1	ENSG00000088766	grey	0.470461	-0.0500549	0.286106	-0.380292	-0.191643	0.503788	-0.0570298	-0.16304	-0.431646	-0.339883	0.394695	-0.0740137	-0.359186	-0.218549	0.0697321	-0.0460131	-0.25647	-0.455909	0.215265	0.362197	-0.277685	0.14711
PPP1R13B	ENSG00000088808	grey	0.228316	0.0959931	0.272261	-0.107659	-0.0911167	0.419885	-0.0639097	0.150756	-0.0346788	-0.23306	0.389741	-0.134529	-0.0330111	0.0766193	-0.0252158	0.476037	0.129067	-0.359324	0.265033	0.251448	-0.469569	-0.0820356
ATRN	ENSG00000088812	brown	0.196525	-0.277824	0.579708	-0.0582217	-0.24837	0.271372	-0.381576	-0.0324603	0.0145566	-0.263624	0.397809	-0.547309	-0.00758259	-0.140163	-0.280719	0.280296	0.0203805	-0.194058	-0.101024	0.00649809	-0.513493	0.311472
SMOX	ENSG00000088826	green	0.233219	0.430685	0.207327	-0.0907798	0.203491	0.83582	0.240879	0.287582	-0.190387	-0.0926126	0.41327	0.134638	-0.224965	0.320632	0.162595	0.511255	0.230841	-0.55006	0.665441	0.514926	-0.364067	-0.360113
SIGLEC1	ENSG00000088827	grey	0.361635	-0.321243	0.323479	-0.362403	-0.349115	0.327438	-0.362533	-0.367072	-0.344472	-0.393094	0.245167	-0.273908	-0.241039	-0.340013	-0.184659	-0.096582	-0.314552	-0.347833	-0.00576232	0.195475	-0.381669	0.339439
FKBP1A	ENSG00000088832	grey	0.468156	0.124228	-0.0648414	-0.419658	-0.000382952	0.502716	0.288984	-0.175887	-0.570039	-0.194044	0.307843	0.261026	-0.521231	-0.146141	0.458354	-0.139219	-0.255411	-0.561855	0.434708	0.625432	-0.00972193	-0.00314905
NSFL1C	ENSG00000088833	blue	-0.337099	0.793912	-0.314628	0.396661	0.56365	0.245156	0.519773	0.683491	0.289398	0.481195	-0.12576	0.672674	0.14906	0.660676	0.299049	0.521188	0.584735	0.00867852	0.587319	0.221092	0.325112	-0.829861
SLC4A11	ENSG00000088836	grey	0.587179	-0.163783	0.0227077	-0.482827	-0.254233	0.302881	0.0268977	-0.337078	-0.501721	-0.465125	0.434931	-0.158083	-0.44514	-0.328099	0.294414	-0.107656	-0.333021	-0.487866	0.218354	0.56796	-0.320273	0.227045
C20orf194	ENSG00000088854	grey	-0.440622	0.328374	0.234153	0.637827	0.278506	-0.00581372	-0.0635262	0.595045	0.753597	0.426678	0.036914	0.198992	0.684906	0.472471	-0.338027	0.678255	0.647033	0.437965	0.111729	-0.288482	-0.010141	-0.433058
EBF4	ENSG00000088881	grey	-0.275376	0.471402	0.126396	0.441219	0.407971	0.247368	0.209128	0.599293	0.416418	0.345997	0.0907289	0.155103	0.248598	0.484206	0.0308694	0.563321	0.561378	0.0825511	0.351219	0.0483149	0.0458563	-0.433758
CPXM1	ENSG00000088882	darkred	-0.576226	0.49683	-0.482385	0.503558	0.752862	-0.0982175	0.445592	0.52454	0.230969	0.665149	-0.622726	0.287209	-0.127474	0.612084	0.21746	0.162173	0.529932	0.149566	0.192048	-0.00734589	0.699391	-0.540846
MAVS	ENSG00000088888	grey	0.00300632	0.373506	-0.333781	0.0986535	0.35666	0.192085	0.537848	0.291785	-0.0509797	0.153881	-0.0124825	0.0398786	-0.266676	0.337833	0.569093	0.308268	0.316075	-0.244371	0.452204	0.476777	0.150773	-0.385398
LZTS3	ENSG00000088899	grey	-0.0186326	0.145247	0.0891576	-0.0173047	0.0564732	0.178897	0.0296738	0.170523	0.0384603	-0.0460184	0.0951636	0.0532092	0.0416195	0.145857	-0.056193	0.274124	0.0918212	-0.122269	0.143697	0.0172341	-0.160271	-0.105195
XRN2	ENSG00000088930	grey	0.155518	0.0301338	0.200873	-0.108633	-0.330455	-0.0425423	-0.112163	-0.072989	0.0709618	-0.108045	0.333776	0.412822	0.356652	-0.213014	-0.125249	-0.130827	-0.20233	0.145082	-0.0375687	-0.175057	-0.135633	-0.00654701
KIZ	ENSG00000088970	grey	-0.506014	0.398291	0.138139	0.617086	0.374475	0.0408546	0.0239663	0.65118	0.6064	0.507854	-0.129292	0.154698	0.436046	0.515065	-0.204836	0.63141	0.659155	0.277134	0.112067	-0.240326	0.116524	-0.463782
SNX5	ENSG00000089006	turquoise	-0.54264	0.115354	-0.408833	0.449236	0.48352	-0.352305	0.199676	0.186965	0.255015	0.640585	-0.679567	0.175592	0.0266807	0.197341	0.181086	-0.229092	0.259449	0.424001	-0.120098	-0.177058	0.833983	-0.172535
RPL6	ENSG00000089009	blue	-0.394627	0.839293	-0.332898	0.461706	0.730466	0.307455	0.607266	0.765005	0.246787	0.571366	-0.218458	0.49053	-0.0212251	0.797257	0.311509	0.493523	0.649811	-0.0658677	0.592146	0.2485	0.424873	-0.873732
P2RX7	ENSG00000089041	turquoise	-0.421742	0.144131	-0.516581	0.392804	0.371444	-0.444347	0.219391	0.264422	0.282572	0.429032	-0.517884	0.0366576	0.0328575	0.279656	0.178679	-0.00593595	0.320069	0.351633	-0.118218	-0.111206	0.565997	-0.29584
ESF1	ENSG00000089048	yellow	0.364325	-0.431537	-0.00236872	-0.546233	-0.373113	-0.0629205	-0.121249	-0.605197	-0.536482	-0.449502	0.0354342	-0.247924	-0.383242	-0.4463	0.0264802	-0.516481	-0.589729	-0.297512	-0.24039	0.0675902	-0.196614	0.557746
RBBP9	ENSG00000089050	grey	-0.356291	-0.142695	0.529411	0.482155	-0.0112822	-0.142178	-0.507337	0.226935	0.631326	0.306568	-0.01271	-0.0313068	0.655887	0.103234	-0.645552	0.313167	0.31311	0.5138	-0.283253	-0.514578	-0.0277621	0.0625142
ANAPC5	ENSG00000089053	blue	-0.51111	0.796924	-0.221704	0.543742	0.781549	0.285995	0.521197	0.825255	0.314327	0.680102	-0.309466	0.410935	0.0335576	0.799374	0.251925	0.534825	0.713084	-0.000523895	0.503015	0.130764	0.49871	-0.763595
SLC23A2	ENSG00000089057	grey	-0.689267	0.407503	0.0163158	0.739585	0.519369	-0.142892	0.0844686	0.664265	0.738002	0.671598	-0.381031	0.304414	0.562874	0.607538	-0.213664	0.530917	0.695835	0.504873	0.0892294	-0.33783	0.352217	-0.479052
SLC8B1	ENSG00000089060	grey	0.175804	0.301623	-0.174973	-0.120716	0.10245	0.273006	0.223776	0.0816499	-0.146928	-0.0479637	0.141417	0.318566	-0.103401	0.121955	0.271468	0.159671	0.0465387	-0.2504	0.430124	0.40977	-0.0559472	-0.256087
TMEM230	ENSG00000089063	grey	0.205179	-0.250419	-0.283887	-0.168984	-0.0517173	-0.108612	0.079143	-0.291233	-0.282175	-0.101322	-0.0557196	-0.227162	-0.352913	-0.238056	0.365735	-0.245542	-0.155294	-0.118722	-0.076302	0.303206	0.133742	0.199172
DZANK1	ENSG00000089091	grey	-0.246487	0.16245	0.360896	0.35246	0.141519	0.207893	-0.121635	0.376409	0.409761	0.176261	0.128006	-0.130201	0.346914	0.277114	-0.242776	0.527157	0.417273	0.116289	0.103198	-0.095596	-0.15096	-0.173632
KDM2B	ENSG00000089094	grey	-0.34367	0.57677	-0.0260263	0.488992	0.584563	0.349055	0.313439	0.671818	0.348279	0.468304	-0.040355	0.183897	0.111566	0.647811	0.126439	0.665995	0.680522	-0.0243919	0.479558	0.207802	0.157818	-0.610612
CFAP61	ENSG00000089101	grey	-0.147464	0.26701	0.0247837	0.242976	0.272868	0.00515667	0.273989	0.339572	0.22084	0.177172	0.0647851	-0.0466404	0.132193	0.35182	0.102906	0.268784	0.305793	0.0812315	0.0917091	-0.0228632	0.0220085	-0.199639
LHX5	ENSG00000089116	grey	0.334349	0.0604089	0.030248	-0.211769	-0.137262	0.191837	0.0469741	-0.101182	-0.186882	-0.205699	0.331925	0.212838	-0.110792	-0.14351	0.0940779	-0.0187858	-0.148525	-0.226092	0.230253	0.226946	-0.201052	-0.0893691
TASP1	ENSG00000089123	grey	0.155033	0.0352484	0.0402502	-0.0245495	-0.0322363	0.1313	0.0273805	0.0507034	-0.0571165	-0.0269523	0.162634	-0.126268	-0.0617518	-0.0278301	0.147615	0.174505	0.0891708	-0.131853	0.127295	0.258731	-0.0663295	-0.00238545
GCN1	ENSG00000089154	greenyellow	0.0155774	0.676172	-0.454458	0.00671852	0.404741	0.252509	0.807727	0.436694	-0.127107	0.128332	0.0541829	0.368479	-0.283778	0.520451	0.641564	0.314229	0.262676	-0.350228	0.58783	0.469117	0.165288	-0.622654
RPLP0	ENSG00000089157	grey	-0.352178	0.58746	-0.0771757	0.451118	0.572592	0.248208	0.304045	0.643465	0.297333	0.553453	-0.15867	0.527724	0.111857	0.587242	0.0404783	0.365658	0.514769	0.0833946	0.34893	0.0497291	0.404189	-0.618628
PXN	ENSG00000089159	tan	0.482577	0.119106	-0.113108	-0.322912	-0.0586226	0.463094	0.239679	-0.0636772	-0.374966	-0.30583	0.433694	-0.0270467	-0.377618	-0.0847808	0.535076	0.276752	-0.0343582	-0.562978	0.533071	0.773269	-0.314621	-0.119747
SIRT4	ENSG00000089163	grey	0.25375	0.0646771	0.360484	-0.13537	-0.0627766	0.343745	-0.0471178	0.0443835	-0.139448	-0.166478	0.362899	-0.00805349	-0.089281	0.025677	-0.151671	0.0566593	-0.0590874	-0.242208	0.0778892	0.0734649	-0.256512	0.0410926
RPH3A	ENSG00000089169	grey	-0.151214	0.0826794	0.117665	0.128159	0.21363	0.312024	0.0107364	0.110079	0.0536924	0.105016	-0.080751	-0.166018	-0.052807	0.158584	0.0439204	0.233784	0.211856	-0.11723	0.223282	0.133226	-0.0413586	-0.0588042
KIF16B	ENSG00000089177	grey	-0.408168	0.196913	-0.176019	0.454999	0.276487	-0.246548	0.080203	0.359397	0.484908	0.421634	-0.273383	0.150434	0.415319	0.347055	-0.0277391	0.298662	0.424088	0.389686	-0.000441077	-0.184104	0.226663	-0.312251
TRMT6	ENSG00000089195	grey	0.0846008	0.493485	-0.181585	0.0454101	0.27562	0.343671	0.480196	0.254967	-0.0351763	0.132643	0.0771993	0.31506	-0.0529647	0.270206	0.481916	0.299414	0.249125	-0.194392	0.613456	0.536736	0.123927	-0.403492
CHGB	ENSG00000089199	purple	-0.368219	0.302159	0.105464	0.445796	0.366958	0.0726641	0.123978	0.602863	0.390104	0.285406	-0.0582974	-0.334745	0.11725	0.555684	-0.0945416	0.673292	0.608552	0.0146488	0.074464	-0.0914956	-0.0750434	-0.310192
BRAP	ENSG00000089234	green	0.0896091	0.326882	0.413832	0.0371052	0.158201	0.633813	0.00984315	0.37549	-0.0484862	0.0272308	0.322122	0.101643	-0.140188	0.295267	-0.139762	0.431404	0.222409	-0.370287	0.371288	0.202327	-0.206833	-0.201788
ERP29	ENSG00000089248	grey	0.00292596	0.613205	-0.0347917	0.0817801	0.466731	0.65145	0.507824	0.420629	-0.0758527	0.188042	0.113768	0.338602	-0.195008	0.506947	0.342212	0.46183	0.35678	-0.396592	0.722622	0.513063	0.0206665	-0.536356
NOS1	ENSG00000089250	grey	-0.076126	0.0708039	0.000198665	0.0970566	0.00276585	0.0563586	-0.00742044	0.0999034	0.11858	0.0453358	0.0473845	0.101002	0.169739	0.0622042	0.0712431	0.191264	0.139598	0.0649699	0.128664	0.0700598	-0.0664055	-0.109994
FUS	ENSG00000089280	grey	-0.303739	0.253122	-0.0508114	0.225136	0.101841	-0.269375	0.0596978	0.263653	0.352637	0.185874	-0.133544	0.380201	0.423282	0.268859	-0.270187	0.0559533	0.134151	0.341165	-0.0851826	-0.41808	0.102034	-0.258379
FXYD5	ENSG00000089327	grey	0.0354803	0.011884	-0.0502525	-0.00151259	-0.0621148	-0.01149	0.0746556	-0.0542566	0.068493	-0.0183845	0.107935	0.17341	0.122811	-0.0685938	0.119179	-0.0315153	-0.0194489	0.0650664	0.0813549	0.034206	-0.0416571	-0.0757922
GRAMD1A	ENSG00000089351	blue	-0.485219	0.878435	-0.191984	0.595267	0.762082	0.350831	0.599925	0.870415	0.427045	0.639952	-0.173146	0.467415	0.178865	0.846815	0.300267	0.676712	0.798956	0.030345	0.639367	0.181194	0.330587	-0.849634
HEPH	ENSG00000089472	grey	-0.609057	0.24164	0.0895938	0.72733	0.522339	0.0819988	-0.103711	0.460822	0.617361	0.725318	-0.429888	0.235914	0.39961	0.405173	-0.229457	0.36621	0.643047	0.455413	0.143544	-0.168545	0.451136	-0.352033
CDIP1	ENSG00000089486	grey	-0.561567	0.569622	0.00242139	0.578474	0.647396	0.188457	0.337799	0.644644	0.446502	0.61866	-0.29888	0.333432	0.219295	0.646466	0.020868	0.41463	0.607658	0.197321	0.326106	-0.108084	0.388861	-0.529558
KCNH4	ENSG00000089558	grey	-0.00407911	-0.0337943	-0.0289058	0.0245196	0.0094144	-0.00633323	-0.057122	-0.0203541	-0.00709857	0.024876	0.0483723	0.0463957	-0.00720911	-0.107094	0.0439014	-0.0237812	0.0132531	0.0156882	-0.00482006	0.0377388	0.0437573	0.0116063
GANAB	ENSG00000089597	blue	-0.0649278	0.768152	-0.14606	0.243332	0.558832	0.616803	0.592879	0.629551	0.0737753	0.306832	0.0918971	0.401388	-0.0918488	0.644173	0.442819	0.656418	0.564029	-0.304659	0.810823	0.554049	0.0794956	-0.735559
GMIP	ENSG00000089639	grey	-0.0730263	0.132298	0.116932	0.150345	0.0774651	0.0343096	-0.0589628	0.201942	0.204842	0.183172	-0.0239877	0.205568	0.241273	0.0915835	-0.075162	0.243436	0.161241	0.12282	0.105062	0.0209779	0.11902	-0.112589
RBM41	ENSG00000089682	grey	-0.212816	-0.135909	0.332634	0.283466	-0.0672561	-0.102286	-0.392108	0.0145772	0.415538	0.129739	-0.0625855	0.0790672	0.496869	-0.042591	-0.543194	0.0468922	0.106419	0.459881	-0.228094	-0.446518	-0.0611768	0.0821468
BIRC5	ENSG00000089685	turquoise	-0.649664	0.33586	-0.556967	0.576574	0.668309	-0.28427	0.310261	0.297151	0.349601	0.757127	-0.770705	0.456349	0.0877382	0.361976	0.198083	-0.155428	0.416155	0.475221	0.0803663	-0.120028	0.920555	-0.441458
LAG3	ENSG00000089692	grey	-0.191338	0.154242	0.0315932	0.212138	0.149343	-0.0387004	0.0656394	0.290074	0.267886	0.131075	-0.0278176	0.0657461	0.216526	0.283888	-0.116153	0.279847	0.235346	0.156752	0.0223472	-0.116761	-0.0200222	-0.158683
MLF2	ENSG00000089693	blue	-0.0777634	0.769157	-0.133205	0.161247	0.537657	0.491974	0.648669	0.547944	0.00143236	0.304242	0.0748899	0.581517	-0.0958293	0.632388	0.348673	0.386475	0.384531	-0.260535	0.691502	0.365753	0.157526	-0.63472
OTUB2	ENSG00000089723	grey	-0.165198	0.321501	-0.183586	0.316375	0.385146	0.166723	0.277833	0.366472	0.190831	0.332721	-0.0945762	-0.0033645	-0.0125021	0.330604	0.310676	0.398262	0.456015	-0.00568026	0.34326	0.322009	0.220314	-0.356385
DDX24	ENSG00000089737	blue	-0.376093	0.724949	-0.408494	0.435293	0.643725	0.19503	0.571196	0.697906	0.28098	0.487568	-0.241798	0.3013	0.0253137	0.716801	0.391877	0.614232	0.669687	-0.039059	0.561839	0.290132	0.333819	-0.779271
ZBTB25	ENSG00000089775	grey	-0.0812098	-0.278872	0.029709	0.0993473	-0.0970496	-0.237873	-0.231744	-0.118177	0.0889181	0.125383	-0.109956	-0.113296	0.0836409	-0.208316	-0.0601461	-0.113867	-0.00731406	0.198131	-0.247896	-0.0770618	0.156448	0.198297
NECAP1	ENSG00000089818	grey	0.0149547	0.00804423	0.161946	0.0822285	-0.0126535	0.21692	-0.138832	-0.0360622	0.158742	0.0493637	0.102423	0.284247	0.23357	-0.0981334	-0.0598952	0.0663718	0.0270621	0.0937836	0.191172	0.0927588	-0.0314515	-0.110208
ARHGAP4	ENSG00000089820	grey	-0.218184	0.169575	-0.261783	0.19176	0.199968	-0.0262216	0.147751	0.247474	0.189475	0.19752	-0.191478	0.125517	0.0864036	0.230835	0.18007	0.295882	0.280024	0.0932182	0.160321	0.0852223	0.15006	-0.307764
ANKRD24	ENSG00000089847	grey	-0.0233018	0.0774386	0.3687	0.0455284	-0.0725077	0.212743	-0.272193	0.207716	0.140974	-0.00452159	0.190338	0.0260417	0.269072	0.118581	-0.367259	0.305746	0.103628	-0.037081	0.0198747	-0.133934	-0.269311	-0.0587485
DHX32	ENSG00000089876	grey	0.407275	0.059735	0.560351	-0.219222	-0.182847	0.635277	-0.184704	0.0719804	-0.18887	-0.32383	0.588056	-0.0921584	-0.127964	-0.0261709	-0.208852	0.33356	-0.0229582	-0.456921	0.261881	0.209133	-0.553867	0.0557647
RCOR1	ENSG00000089902	grey	-0.586623	0.441846	-0.358142	0.536638	0.575299	-0.187259	0.387366	0.569809	0.373715	0.622262	-0.476783	0.0777282	0.0792044	0.506135	0.274732	0.281289	0.564891	0.197293	0.102351	-0.084452	0.548084	-0.469974
GPATCH2L	ENSG00000089916	brown	0.0365722	-0.0917672	0.450065	0.0128359	-0.364618	-0.049074	-0.364557	0.0442988	0.293727	-0.108512	0.302473	0.160147	0.589218	-0.0613899	-0.481454	0.228701	-0.0538888	0.238807	-0.141737	-0.315118	-0.335742	0.0660203
LTBP4	ENSG00000090006	grey	-0.491774	0.559649	-0.267076	0.673947	0.734162	0.134443	0.347232	0.680493	0.465073	0.690166	-0.310722	0.351425	0.126483	0.64761	0.198281	0.475091	0.741282	0.224809	0.396707	0.156155	0.526845	-0.662083
BLVRB	ENSG00000090013	blue	-0.19454	0.85462	-0.275594	0.215174	0.570462	0.351446	0.675445	0.612342	0.0444869	0.373581	-0.0402022	0.645097	-0.0639179	0.631799	0.381821	0.302848	0.399684	-0.169647	0.639693	0.276878	0.329933	-0.737794
SLC9A1	ENSG00000090020	grey	0.0880226	0.404713	-0.173788	0.00374997	0.300033	0.483033	0.367068	0.243717	-0.140259	0.0893074	0.095928	0.18573	-0.246552	0.345352	0.416585	0.346485	0.257683	-0.38428	0.596655	0.602124	0.0334815	-0.384528
SPTLC1	ENSG00000090054	grey	0.00125424	0.388094	0.254142	0.236354	0.31106	0.652083	0.156857	0.413858	0.151012	0.215374	0.26031	0.158218	0.105395	0.346633	0.135501	0.564123	0.444745	-0.137218	0.552084	0.369565	-0.108931	-0.357122
PAPOLA	ENSG00000090060	yellow	0.378875	-0.4744	0.166955	-0.468402	-0.50685	-0.0289972	-0.265982	-0.592722	-0.365296	-0.430097	0.18946	-0.295935	-0.121996	-0.606211	0.0701078	-0.394247	-0.541881	-0.140593	-0.164514	0.129803	-0.246323	0.525892
CCNK	ENSG00000090061	grey	0.512688	-0.265454	0.156068	-0.519467	-0.372996	0.299163	-0.0403038	-0.38746	-0.536441	-0.456546	0.363406	-0.34611	-0.379525	-0.366966	0.243073	-0.165813	-0.393399	-0.502122	0.0536541	0.35851	-0.394976	0.408113
PCBP4	ENSG00000090097	midnightblue	-0.44427	0.779765	-0.195214	0.532211	0.639208	0.178344	0.486504	0.841998	0.402538	0.539129	-0.170673	0.37276	0.132988	0.802265	0.157989	0.67933	0.720506	0.0197019	0.467553	0.0866395	0.311773	-0.801912
RGS1	ENSG00000090104	turquoise	-0.315117	0.155349	-0.260678	0.335652	0.293804	-0.153602	0.147037	0.150173	0.297593	0.344829	-0.31734	0.191818	0.205378	0.145232	0.119444	0.104502	0.306555	0.332604	0.10223	-0.0319186	0.324742	-0.222476
YPEL3	ENSG00000090238	red	-0.654202	0.530802	-0.00201517	0.750897	0.602246	-0.0499405	0.178915	0.761718	0.663053	0.728761	-0.346302	0.299779	0.435417	0.675077	-0.16016	0.495425	0.735914	0.440283	0.131742	-0.283873	0.462621	-0.540201
MRPS33	ENSG00000090263	turquoise	-0.00883698	0.318085	-0.314381	0.0738016	0.310245	0.125615	0.269404	0.108093	-0.0715154	0.26421	-0.141727	0.569099	-0.104478	0.113322	0.254211	-0.0917437	0.0984956	0.0329299	0.325035	0.266392	0.42964	-0.365299
NDUFB2	ENSG00000090266	grey	-0.109873	0.278393	0.114866	0.173453	0.13911	0.173492	0.0210413	0.206529	0.262007	0.165993	0.126148	0.585367	0.349154	0.178757	-0.154602	0.192555	0.160858	0.108714	0.261756	-0.0437129	-0.0161987	-0.330201
NUDC	ENSG00000090273	greenyellow	-0.0840759	0.812086	-0.547971	0.159257	0.642106	0.459433	0.820689	0.559529	-0.0845154	0.324287	-0.062391	0.441347	-0.320148	0.603956	0.773325	0.475986	0.495057	-0.376794	0.839802	0.691388	0.297095	-0.824479
MAEA	ENSG00000090316	grey	-0.266085	0.701508	-0.549195	0.276769	0.602351	0.128951	0.650421	0.514346	0.0691618	0.484311	-0.286758	0.626464	-0.131301	0.507021	0.536815	0.240646	0.428112	-0.050054	0.53749	0.342758	0.585519	-0.732992
ICAM1	ENSG00000090339	black	0.774598	-0.0881385	0.234333	-0.65642	-0.487834	0.398598	0.00863197	-0.287032	-0.544097	-0.665367	0.743692	-0.0311333	-0.298909	-0.327668	0.133737	-0.0182542	-0.462732	-0.596463	0.208946	0.418157	-0.638723	0.203335
[truncated: 12,843 more rows]
