# Supplementary material for: Conservation and divergence of vulnerability and responses to stressors between human and mouse astrocytes
Source: Nat Commun. 2021 Jun 25;12:3958. doi: 10.1038/s41467-021-24232-3 (PMC8233314; doi:10.1038/s41467-021-24232-3)
Supplement: Supplementary file 12 — Supplementary Data 10 [file 41467_2021_24232_MOESM12_ESM.xlsx]

## Sheet: Hypoxia_human
gene name	BC3_Ctrl	BC4_Hypoxia	BC7_Ctrl	BC8_Hypoxia	BC11_Ctrl	BC12_Hypoxia	BC15_Ctrl	BC16_Hypoxia
sex	F	F	F	F	F	F	F	F
TSPAN6	2.58364	3.15628	3.02558	3.07763	3.08274	3.37303	1.80286	2.49381
TNMD	0.0123698	0.00573854	0.0417667	0.00561925	0.00649558	0	0.0572791	0.0438604
DPM1	0.683055	0.593921	0.658953	0.741154	0.668174	0.662216	0.361477	0.505149
SCYL3	0.327279	0.4478	0.425637	0.523179	0.430735	0.43438	0.412441	0.464548
C1orf112	0.14393	0.165699	0.143031	0.184122	0.148126	0.151673	0.101977	0.142093
FGR	0	0	0.0115734	0.0145326	0.00419975	0	0.106473	0.124067
CFH	0	0	0	0	0.00203088	0	0.00223858	0
FUCA2	1.52566	1.70475	1.22916	1.79352	1.45298	1.37147	0.544409	0.935535
GCLC	0.23109	0.190747	0.211006	0.25981	0.288964	0.233748	0.202204	0.202792
NFYA	2.12752	2.11361	2.57381	2.80308	2.30623	2.63486	2.2768	2.62573
STPG1	0.0385661	0.0386453	0.0133939	0.0224249	0.0858669	0.061774	0.0214299	0.00410238
NIPAL3	0.166565	0.223564	0.149767	0.180716	0.180027	0.231762	0.198439	0.311069
LAS1L	2.12471	2.29606	1.91711	2.35432	2.03892	1.9317	3.07215	2.99871
ENPP4	0.260228	0.256858	0.165583	0.166002	0.348892	0.437596	0.192287	0.206136
SEMA3F	0.0163018	0.0327714	0.0209688	0.0370271	0.0599222	0.0286313	0.0534694	0.0578022
CFTR	0.00591291	0.0102866	0.0163998	0.0171236	0.00620991	0.00662044	0.00941189	0.0150691
ANKIB1	0.802568	0.766725	0.723742	0.747544	0.821012	0.705308	0.574392	0.701935
CYP51A1	0.134707	0.136348	0.25597	0.189144	0.124325	0.197876	0.17957	0.220728
KRIT1	0.256627	0.281729	0.221114	0.222478	0.213968	0.21263	0.285743	0.253532
RAD52	0.371878	0.372423	0.423674	0.374335	0.36452	0.253791	0.494733	0.526389
MYH16	0.00511519	0.0106785	0.00986939	0.0185894	0.00671515	0.0148235	0.0236861	0.0113358
BAD	0.105674	0.144187	0.119935	0.18637	0.202378	0.137561	0.093548	0.159796
LAP3	0.904157	1.06187	0.733156	0.821464	0.826538	0.772367	0.573765	0.553847
CD99	1.23408	1.54038	0.909363	0.95697	1.06746	1.42294	0.499696	0.565774
HS3ST1	0.225979	0.365155	0.876919	0.985032	0.375994	0.43346	1.18749	1.63629
AOC1	0	0	0	0	0.00263314	0.00528417	0.00290244	0.00444498
WNT16	0.052877	0.0490607	0.0396754	0.0533788	0.037022	0.0371477	0.0136028	0.0468722
HECW1	0.0254918	0.0370864	0.0460369	0.0563261	0.0484043	0.0416917	0.111195	0.114793
MAD1L1	0.00885934	0.0108914	0.0102561	0.00925644	0.0123283	0.0142373	0.0161531	0.0129579
LASP1	2.50778	2.63086	2.20451	2.01627	2.64871	2.5526	2.75052	2.27036
SNX11	0.276667	0.247998	0.312143	0.31953	0.285639	0.365673	0.298566	0.261875
TMEM176A	0	0	0	0.017816	0.0411887	0.0619929	0	0.0173825
M6PR	2.49834	2.31803	2.29632	2.10899	2.68581	2.31142	2.06096	2.15359
KLHL13	0.0400112	0.0398589	0.0377868	0.0267856	0.0508675	0.0528155	0.0204776	0.0265073
CYP26B1	0.0688519	0.0319414	0.0379557	0.0134046	0.0413202	0.0518256	0.0740124	0.0697521
ICA1	0.00680282	0.00745945	0.00835262	0.00899002	0.00779402	0.015641	0.00715927	0.0164462
DBNDD1	0.551249	0.663217	0.485046	0.418277	0.75071	0.440465	0.532957	0.488648
ALS2	1.27649	1.25028	1.19055	1.15454	1.28766	1.18577	1.01211	1.11629
CASP10	0.00198728	0.00368771	0.00766864	0.00902764	0.0146097	0.00628257	0.00690166	0.00352321
CFLAR	0.933244	1.17483	1.13313	1.18372	1.10685	1.13636	1.54008	1.47716
TFPI	0.443487	0.502731	0.412903	0.34832	0.450461	0.510528	0.248792	0.262352
NDUFAF7	1.01495	0.953522	1.17169	0.906693	1.05255	0.850272	0.835736	0.85452
RBM5	7.25181	7.44374	8.25229	8.31316	7.01285	6.45081	6.93003	7.87132
MTMR7	0.0609873	0.0837763	0.0924555	0.0928289	0.106474	0.103497	0.116446	0.172716
SLC7A2	0.1535	0.219469	0.0922486	0.14289	0.110997	0.140543	0.10487	0.10707
ARF5	0.669583	0.49183	0.645957	0.684388	0.43951	0.676204	0.904324	0.692469
SARM1	0.263215	0.280959	0.348307	0.332259	0.34738	0.321558	0.504251	0.530657
POLDIP2	4.68487	4.81923	4.83069	4.187	5.07172	4.48972	3.93981	3.47576
PLXND1	0.350906	0.225913	0.153717	0.131754	0.195547	0.190551	0.157515	0.13331
AK2	0.388533	0.37106	0.437091	0.572617	0.439949	0.562806	0.51864	0.479035
CD38	0.0974453	0.0915569	0.0475984	0.0425855	0.0297952	0.0389952	0.0142793	0.0360825
FKBP4	4.41373	4.25111	4.63344	4.11453	5.48077	4.1758	5.8877	4.44567
KDM1A	3.30136	3.31947	3.48059	3.66887	3.36744	3.55176	3.26368	3.97126
RBM6	0.872946	0.895173	1.22169	1.15791	0.934996	0.73483	1.11623	1.08979
CAMKK1	0.101614	0.0496214	0.0799708	0.121475	0.0702094	0.0563583	0.207405	0.151705
RECQL	0.389488	0.434701	0.288616	0.348738	0.420909	0.374751	0.27772	0.410306
VPS50	0.251997	0.243135	0.296435	0.25765	0.273702	0.261014	0.196143	0.235471
HSPB6	0.605335	0.561647	0.279292	0.502148	0.469895	0.776573	0.609355	0.583253
ARHGAP33	0.543492	0.852451	0.592975	1.04635	0.727079	1.1591	2.13467	1.67473
NDUFAB1	1.61932	1.76033	1.89444	1.71276	1.99256	1.79557	0.87434	1.00694
PDK4	0.41907	0.474499	0.157602	0.251678	0.320766	0.591315	0.296013	0.409258
SLC22A16	0	0	0	0	0.00373802	0	0	0
ZMYND10	0.280055	0.259843	0.135087	0.145395	0.714298	0.948604	0.115787	0.124126
ABCB5	0.00457061	0.00371065	0.00110233	0.0020763	0.00360014	0.00722474	0.000661389	0.00455801
ARX	3.65445	4.5097	3.58157	3.30042	3.48702	3.63667	3.40629	2.73067
SLC25A13	0.100734	0.0985615	0.0839274	0.0786246	0.120701	0.11725	0.0455851	0.0584471
ST7	0.0941731	0.108446	0.156894	0.136229	0.115738	0.103814	0.165074	0.155117
CDC27	0.647166	0.600458	0.599456	0.67348	0.729768	0.706434	0.517862	0.591957
SLC4A1	0	0	0.00451602	0	0.00983266	0	0	0.0041496
CALCR	0	0	0.000593677	0	0.00258521	0	0.000712401	0.000545507
HCCS	1.29449	1.15011	1.0596	1.29015	1.376	1.33106	0.989955	0.834539
DVL2	2.11621	2.58058	2.44013	2.1424	2.40243	2.13448	2.76478	2.12601
PRSS22	0	0	0	0	0	0	0	0
UPF1	0.715764	0.694829	0.658562	0.529961	0.82662	0.824059	0.831544	0.774473
SKAP2	0.0211304	0.0188211	0.0144052	0.0138224	0.0156822	0.0154385	0.0114153	0.0149846
SLC25A5	40.3223	33.2873	40.9689	38.6681	44.372	37.9049	21.3419	25.5742
MCUB	0.220156	0.180903	0.159638	0.154918	0.19419	0.225176	0.123266	0.160078
HOXA11	0	0	0	0	0	0	0	0
POLR2J	1.37354	1.08176	1.5716	1.48009	1.2077	1.4306	1.31272	1.18924
DHX33	1.21565	1.44275	1.24903	1.15236	1.27325	1.00331	1.12125	1.19733
MEOX1	0.00858759	0.0039839	0	0	0	0	0	0.00380619
THSD7A	0.0818812	0.106063	0.13558	0.13005	0.0914607	0.099999	0.206496	0.171253
LIG3	1.41703	1.58476	1.74541	1.89092	1.87023	1.66326	2.17135	2.25988
RPAP3	0.454229	0.522977	0.56767	0.46521	0.559443	0.539586	0.334621	0.422779
ACSM3	0.00197415	0.00228959	0.00238061	0.00448399	0.00259164	0.00208035	0.000571338	0.00787484
REXO5	0.425523	0.607099	0.408446	0.569223	0.509777	0.527282	0.408439	0.69185
CIAPIN1	1.03356	1.12846	1.36347	1.25787	1.23189	1.16009	0.895978	1.11648
SPPL2B	0.25838	0.275369	0.198737	0.218888	0.363034	0.309075	0.363784	0.303321
FAM214B	0.680452	0.81373	0.948194	0.803685	0.722571	0.860469	1.26035	1.11923
COPZ2	0.0857322	0.15909	0.105264	0.127458	0.13915	0.123197	0.126314	0.0898139
PRKAR2B	0.195013	0.234414	0.211744	0.207305	0.207296	0.242112	0.160862	0.240055
MSL3	1.32811	1.25661	1.55978	1.41172	1.27904	1.29445	1.21539	1.38669
CREBBP	1.59767	1.8648	1.93837	1.7424	2.08649	1.92771	2.88842	2.51238
TSPOAP1	0.154282	0.205385	0.139131	0.176738	0.172598	0.208528	0.24849	0.315146
MPO	0	0	0	0	0	0	0	0
PON1	0.0103282	0.00958282	0.0232488	0.0375345	0.0144627	0.0145118	0.04384	0.0549321
GCFC2	0.329173	0.359227	0.341752	0.377394	0.337476	0.340273	0.321181	0.309855
WDR54	4.89845	6.88051	3.30355	6.36661	3.88219	5.80722	2.38902	4.4829
CROT	0.54333	0.4629	0.519213	0.54176	0.464751	0.435721	0.207682	0.290795
ABCB4	0.0951145	0.122025	0.0294533	0.0640115	0.0406968	0.0519718	0.0489369	0.108254
KMT2E	2.5162	2.70129	2.67864	2.91507	2.75237	2.62547	3.02431	3.60986
RHBDD2	0.618731	0.574076	0.473668	0.542196	0.819598	0.790832	0.665434	0.548467
SOX8	4.31318	4.64417	5.82196	5.3217	7.53108	6.9394	6.26707	4.98769
IBTK	1.02959	0.874754	0.802864	0.85333	1.07256	0.831897	0.594568	0.711374
ZNF195	1.78387	1.8698	2.74322	2.61081	2.06058	1.85058	2.39453	2.71548
MYCBP2	0.924789	0.994118	1.18933	1.11027	1.0455	1.01042	1.04973	1.22748
FBXL3	1.00216	0.880245	1.06219	1.01977	1.04689	1.23068	0.776522	0.921523
ITGAL	0	0.0050996	0.0212093	0.00332906	0	0	0.0636269	0.0470971
PDK2	0.392875	0.576336	0.455839	0.58365	0.641216	0.609825	1.02024	0.903593
ITGA3	0.439346	0.357926	0.178325	0.141168	0.379823	0.282306	0.251201	0.147233
ZFX	2.06881	2.17271	2.29631	2.08121	2.22339	2.03341	1.77107	2.07701
LAMP2	4.0689	3.44893	3.55169	2.97278	4.22652	3.54892	2.0511	2.31247
ITGA2B	0.0264635	0.0196429	0.0408476	0.0384692	0.050027	0.0501969	0.0551434	0.107908
ASB4	0.00299271	0.00416508	0	0	0	0.00473056	0	0.00265286
GDE1	2.62033	2.5152	2.13057	2.20388	2.77096	2.48946	1.49312	1.91758
REX1BD	1.62074	2.34964	2.0033	2.62291	2.0479	1.84136	3.78178	3.12031
CRLF1	0.00520584	0.0144904	0.0301329	0.00236486	0.024603	0.0356583	0.0241059	0.027688
OSBPL7	0.185403	0.207612	0.172693	0.272999	0.302144	0.188639	0.333045	0.476043
TMEM98	4.39279	4.62451	4.19629	4.86056	3.55749	4.22682	2.47728	3.45069
YBX2	0.029002	0	0.0559573	0	0.0152294	0.0305622	0.0503607	0.0385627
KRT33A	0	0	0	0	0	0	0	0
MAP3K14	0.101188	0.116163	0.115817	0.0950498	0.113475	0.12109	0.133022	0.10794
ABCC8	0.00986152	0.00914979	0.00422824	0.00597307	0.0218645	0.0484961	0.00507381	0.0174833
CACNG3	0.000862098	0.000799879	0	0.000783252	0.0027162	0.0072678	0.000997998	0.00229259
TMEM132A	1.49291	1.34462	1.377	1.46885	1.36139	1.35834	3.49021	2.4208
AP2B1	2.00849	2.27521	1.9815	2.15035	2.45493	2.46787	1.99181	2.29911
TAC1	0	0	0	0	0.0463054	0.0464627	0.0127603	0.00977094
ZNF263	0.538506	0.570367	0.652346	0.480319	0.612039	0.479374	0.75149	0.555822
CX3CL1	0.537078	0.648493	0.397467	0.360955	0.965848	0.759796	0.366231	0.247826
SPATA20	0.766029	0.610167	0.404358	0.393945	0.781738	0.807239	0.51032	0.429204
CACNA1G	0.00415487	0.00899501	0.00668044	0.0113246	0.00727261	0.0175135	0.0144295	0.0135045
TNFRSF12A	1.45567	1.43774	1.3137	0.789254	1.50413	1.50923	1.22308	0.353808
DLX6	0.0168504	0.0781715	0.130047	0.45928	2.31828	3.214	0.11704	0.104558
MAP3K9	0.143457	0.179443	0.299342	0.181505	0.254452	0.134377	0.376427	0.271287
RALA	0.385995	0.293205	0.408241	0.333803	0.349112	0.384866	0.205066	0.250078
BAIAP2L1	0.0304139	0.0211642	0.0285257	0.0145837	0.0461379	0.0240375	0.0332523	0.0254623
KDM7A	0.209501	0.277156	0.411954	0.399807	0.315825	0.33908	0.381777	0.516257
ETV1	1.85201	1.86047	2.17835	1.95929	1.91887	2.13251	1.70277	1.6466
AGK	0.390408	0.414215	0.402371	0.444388	0.418424	0.400165	0.379886	0.480088
ALDH3B1	0.080383	0.0538645	0.0473896	0.0405729	0.0844206	0.0658834	0.0568666	0.0831304
TTC22	0	0	0	0.00388701	0.0044932	0.0135254	0.00495272	0
PHTF2	0.117677	0.14702	0.141062	0.136554	0.130318	0.143038	0.120716	0.160601
CCL26	0	0	0	0	0	0	0	0.00402488
FARP2	0.369684	0.430302	0.340545	0.395894	0.548039	0.573809	0.442637	0.488004
USH1C	0.0549029	0.0798067	0	0	0.0134542	0.0115713	0	0.00648908
GGCT	1.55222	1.46107	1.19362	1.47157	1.65381	1.39866	1.21096	1.30615
DBF4	0.404923	0.396285	0.34515	0.350251	0.343705	0.324413	0.24722	0.285185
TBXA2R	0.00749621	0.0139104	0	0	0.00787275	0.015799	0.0260337	0.0199348
IFRD1	0.579766	0.498022	0.67455	0.570154	0.67078	0.553888	0.344799	0.420743
LGALS14	0	0	0	0	0	0	0	0
COX10	0.0330522	0.038069	0.042881	0.0398664	0.0532655	0.0600521	0.0540952	0.0540511
GTF2IRD1	0.136686	0.136621	0.180413	0.15128	0.204888	0.121779	0.217211	0.197718
PAF1	8.14972	8.86579	10.9295	8.27099	7.89122	7.6535	8.62078	7.92144
VPS41	0.444588	0.506307	0.552416	0.52707	0.435853	0.392669	0.337322	0.493505
ARHGAP44	0.0132642	0.0110338	0.0180911	0.0178688	0.0124894	0.00963983	0.02065	0.0259485
ELAC2	1.01361	0.820463	0.900287	0.828813	1.08654	0.994469	0.83351	0.966662
SCIN	0.00103184	0.00478687	0.00398174	0	0.00650203	0.0021747	0.0107505	0.00457333
ARSD	0.641237	0.905958	0.30579	0.648794	0.742321	0.948329	0.409119	0.607173
PNPLA4	0.175562	0.191979	0.13005	0.176595	0.154748	0.16188	0.09436	0.191752
MYH13	0	0	0	0	0	0	0	0
ADIPOR2	0.480303	0.483346	0.534641	0.576519	0.547111	0.45942	0.33361	0.450322
CDKL3	0.0152829	0.0162056	0.0210623	0.0138852	0.017197	0.00920289	0.00884604	0.0193534
UPP2	0.00285088	0.00661282	0.00171893	0.00388521	0.00523964	0.00751061	0.00453789	0.00600194
PRSS21	0	0	0	0	0	0	0	0
MARK4	0.0769136	0.0926195	0.106563	0.0646754	0.124173	0.0909671	0.216438	0.110973
PROM1	0.339186	0.446954	0.204419	0.28739	0.268168	0.366268	0.149121	0.219589
CCDC124	0.311676	0.336076	0.373816	0.306131	0.380412	0.355074	0.399814	0.261348
CEACAM21	0	0	0	0	0	0	0	0
PAFAH1B1	2.45141	2.63191	2.66029	2.6072	2.46001	2.51475	2.26333	2.53668
NOS2	0.00211271	0.00588068	0.0101908	0.00383896	0.0088753	0	0.0146745	0.0168551
DNAH9	0.0191751	0.0279576	0.0233033	0.0187789	0.0664301	0.0600951	0.0196033	0.024503
KIAA0100	3.29186	3.74315	3.69061	3.70598	4.13049	3.68261	3.79352	3.54182
SLC13A2	0	0	0	0	0	0	0	0
GAS7	0.114954	0.120064	0.0192058	0.0274229	0.0870051	0.0889925	0.0472082	0.0500959
TRAPPC6A	0.0724737	0.0728467	0.0873955	0.0932809	0.0697712	0.146381	0.111864	0.0642435
MATK	0	0.00355087	0.00369203	0	0	0	0.0265822	0.0135699
CEACAM7	0	0	0	0	0	0	0	0
CD79B	0	0	0	0	0	0	0	0
SCN4A	0.0134528	0.00249637	0.0103825	0.00733345	0	0.0056706	0	0
ST7L	0.209979	0.233613	0.224568	0.211492	0.224518	0.266331	0.262878	0.264462
TKTL1	0.299677	0.41459	0.157458	0.172599	0.123644	0.0874084	0.136289	0.0806423
PAX6	6.52853	7.79468	5.817	6.04537	4.70266	4.64522	9.45758	8.12374
RPUSD1	0.837338	1.05258	1.43318	1.07978	1.41838	0.768527	0.687915	1.00563
RHBDF1	0.197085	0.18755	0.165755	0.146921	0.249443	0.23964	0.0877514	0.0716735
LUC7L	2.34491	2.47438	3.55294	3.60744	2.50825	2.40368	3.26169	3.28288
CACNA2D2	0.00522936	0.00545844	0.00693665	0.00831441	0.0137301	0.0213539	0.010594	0.00463551
BAIAP3	0.128414	0.151641	0.0900968	0.137882	0.226818	0.196833	0.0675715	0.0206966
TSR3	5.32739	4.5852	5.44372	6.24126	5.92627	5.90946	4.90941	4.06997
PIGQ	0.366791	0.49046	0.291405	0.22053	0.40221	0.335365	0.487054	0.444674
CRAMP1	0.224157	0.291694	0.246168	0.216464	0.22061	0.181247	0.200739	0.227444
TEAD3	0.259869	0.255727	0.239304	0.196752	0.264652	0.207461	0.26437	0.310635
SELE	0	0	0	0	0	0	0	0
DNAJC11	0.332957	0.331716	0.390979	0.33226	0.487261	0.417016	0.533934	0.423365
FMO3	0.00686963	0.0573645	0.0530178	0.0343274	0.010822	0.00723918	0.0357864	0.0639398
MYLIP	0.0627261	0.0402917	0.055858	0.0263028	0.0962815	0.122032	0.0390999	0.0171086
NOX1	0.0268125	0.0055283	0.0229923	0.0189469	0	0.0125577	0.00689758	0.00528169
E2F2	0.570523	0.702337	0.482043	0.440423	0.740164	0.821267	0.815861	0.783392
PSMB1	3.47221	2.77351	4.24228	3.57957	3.39034	2.97863	1.52425	2.19464
SYN1	0.0674794	0.0465097	0.119037	0.0928376	0.115415	0.109712	0.256669	0.181158
JARID2	0.105533	0.121541	0.116354	0.1388	0.185779	0.183939	0.14001	0.161558
CDKL5	0.297185	0.396489	0.389175	0.455657	0.375557	0.398622	0.346849	0.478355
CAMK1G	0.021413	0.025544	0	0.0138962	0	0.0386828	0.0212473	0.035251
CDK11A	0.0336549	0.0351292	0.0689931	0.0496874	0.0839452	0.0443317	0.0389601	0.0372912
NADK	0.468223	0.47259	0.296048	0.661095	0.408678	0.323385	0.465123	0.642208
TFAP2B	0	0	0	0	0.0302437	0.00337182	0	0.00283633
TFAP2D	0	0	0.00753853	0.00283983	0	0.00329385	0.00723687	0.0193952
DLEC1	0.00763037	0.0262959	0.00420636	0.0108939	0.0148825	0.0126356	0.00757132	0.0135277
CYTH3	0.142605	0.146241	0.143205	0.140928	0.178671	0.136216	0.155431	0.150806
ADAM22	0.195068	0.225679	0.300366	0.319135	0.255812	0.259219	0.20471	0.288804
SYPL1	0.942469	0.98327	0.89305	0.704046	0.923822	0.940201	0.572189	0.586666
CYB561	0.460646	0.464035	0.304726	0.316877	0.601275	0.610251	0.350429	0.239168
SPAG9	2.34213	2.58447	2.43935	2.73031	2.40899	2.47304	2.27227	2.85291
CELSR3	0.755819	1.12008	1.85663	2.28262	1.86686	1.49708	3.96569	3.43368
AASS	1.1795	1.19871	1.22997	1.06449	1.02588	1.06519	1.03391	1.05366
PLEKHG6	0.01535	0.0189896	0.0444252	0.0418384	0.0161211	0.0161758	0.0296163	0.0408206
SS18L2	0.550264	0.704431	0.739155	0.898623	0.709578	0.660607	0.387042	0.586566
MPND	0.0725864	0.0828895	0.0807982	0.0608749	0.0820964	0.111795	0.0904925	0.103939
MGST1	0.0324518	0.0252005	0.0217786	0.0221128	0.109655	0.0828919	0.0110252	0.00906771
CRY1	0.402642	0.365187	0.315985	0.230177	0.357298	0.270791	0.245102	0.174849
PGLYRP1	0.0237073	0	0	0.129234	0.0248981	0	0.0823333	0.105075
NFIX	2.34488	2.70605	2.04777	2.36243	2.61605	2.72313	3.55471	3.62026
ST3GAL1	0.0939649	0.0871833	0.0776994	0.111915	0.0845869	0.0940272	0.140771	0.14349
MMP25	0.0195817	0.0121123	0.0314846	0	0.0137102	0.0137568	0.0453371	0.034716
IL32	0	0.00507756	0.0105588	0	0	0	0	0
PKD1	0.252758	0.296326	0.296765	0.306188	0.366285	0.330363	0.523961	0.439424
MAPK8IP2	0.26641	0.383784	0.507256	0.579633	0.574309	0.605811	0.819712	0.745757
MED24	0.713447	0.833046	0.95511	0.935397	0.947555	0.8166	1.00126	1.09556
RHOBTB2	0.595104	0.696081	0.419015	0.471491	0.524286	0.603341	0.519135	0.550025
HEATR5B	0.605022	0.707057	0.642886	0.761161	0.745081	0.65773	0.6155	0.814012
SEC62	2.66555	2.94078	2.75979	2.56204	2.55162	2.64932	2.11112	2.08654
RPS20	34.3134	36.2522	34.3146	38.623	33.9046	36.8413	19.5087	26.3897
CSDE1	13.4847	12.7868	12.6459	11.6621	13.2693	12.1525	8.5113	9.8359
UBE3C	0.420284	0.417571	0.456734	0.432716	0.449583	0.380904	0.430745	0.473078
REV3L	0.891107	0.970321	0.970743	0.876923	0.905372	0.822455	0.823524	0.974964
TENM1	0.0116376	0.0194067	0.0210885	0.0250043	0.022132	0.0240302	0.032406	0.0345727
PAX7	0.00156682	0	0.000755769	0.00142353	0.000822763	0	0.00362763	0.00138889
MASP2	0.847996	1.14706	1.0678	1.09078	1.13433	0.926537	0.909338	1.11172
IYD	0	0	0	0	0	0	0	0
FAM76A	0.206608	0.205554	0.235339	0.228421	0.245743	0.251824	0.164254	0.189765
TRAF3IP3	0.0562741	0.0391595	0.0407163	0.0319546	0.0258566	0.0555951	0.0203578	0.0530013
POMT2	0.577764	0.595836	0.704975	0.676729	0.782266	0.778558	0.769051	0.633499
VTA1	1.00541	0.928421	1.09189	1.11392	1.13607	1.14873	0.72761	0.938809
MLXIPL	0	0	0	0	0	0	0.0068285	0
BAZ1B	3.68424	3.93272	3.55206	3.60169	3.95468	4.07162	3.60102	3.81233
RANBP9	1.20464	1.05692	1.15226	1.09818	1.21785	1.20149	0.706154	0.944452
ETV7	0.00274284	0	0	0.00498396	0	0	0.00317521	0.00243136
SPRTN	0.98036	0.833008	0.945768	0.768813	0.991671	0.837355	0.591344	0.681502
EEF1AKNMT	0.762796	0.702442	0.700051	0.690436	0.756105	0.650291	0.65484	0.597665
DYRK4	0.334325	0.424904	0.270453	0.341717	0.373063	0.337631	0.245924	0.344209
ZNF207	5.64313	6.08915	6.23015	6.16882	6.08247	6.10925	5.67021	6.73594
UQCRC1	3.07319	3.11647	3.79906	3.19902	3.94119	3.23038	2.29727	2.49148
STARD3NL	0.909617	0.875044	0.964252	0.933732	0.947901	1.01056	0.57344	0.673496
CD9	0.975997	0.976756	0.802753	0.923772	0.644731	0.674717	0.241516	0.399633
HHATL	0	0	0.0263348	0.00826712	0.0191128	0.00958884	0.0632024	0.072594
NCAPD2	1.91628	2.66697	1.30562	1.96518	2.21379	2.63276	1.77192	2.36964
IFFO1	0.365489	0.377867	0.468444	0.322575	0.400298	0.385151	0.453326	0.393409
GIPR	0.017894	0.0442735	0.0517878	0.0541915	0.0313214	0.0628554	0.0828591	0.0898844
PHF7	0.178065	0.185039	0.213009	0.362385	0.187009	0.285219	0.247361	0.385138
SEMA3G	0.0306458	0	0	0	0	0	0	0
NISCH	1.48859	1.74736	1.44547	1.61585	1.69641	1.47111	2.11246	2.16829
STAB1	0	0.00588438	0.00917747	0.00288103	0.00333033	0.00334164	0.0734186	0.047786
FUZ	0.316698	0.334653	0.381904	0.295726	0.452714	0.370817	0.38699	0.374312
SLC6A13	0.00656478	0.00203033	0.00422209	0.00596437	0.00229817	0	0.00253321	0.00193976
IDS	5.97411	6.13225	4.04241	4.95542	5.96599	5.91997	4.63727	4.9092
PRSS3	0.001896	0.00527748	0.0018291	0.00516778	0.0059737	0	0.00658464	0.00168069
ZNF200	1.29745	1.86436	1.37363	1.48709	1.41154	1.64771	1.17077	1.4745
CD4	0.0136204	0.00505497	0.0183958	0.00989979	0.0257483	0.0086119	0.0346886	0.0507095
LRRC23	0.140943	0.181391	0.0855291	0.0929411	0.138472	0.177271	0.168424	0.128967
BTK	0	0.006224	0.00215715	0.0121893	0.00234836	0.00942535	0.0181197	0.015857
HFE	0.142089	0.209384	0.0725694	0.106313	0.114114	0.193772	0.116109	0.148181
SCMH1	0.152696	0.158039	0.155193	0.146156	0.182953	0.160911	0.224071	0.183017
FYN	0.961372	1.01999	1.06138	1.01298	0.973212	0.978345	0.931117	1.07909
HIVEP2	0.427086	0.51163	0.546313	0.633202	0.424882	0.419678	0.636268	0.663724
FMO1	0.00246509	0.0205847	0.00713434	0.0291153	0.00517783	0.0207817	0.00856106	0.0174813
ELOA	2.63133	2.6184	2.81686	2.65729	3.42098	2.93781	2.82531	2.66634
LYPLA2	1.17835	1.28854	1.09617	1.22352	1.06075	1.15304	1.87564	1.32432
CLCN6	2.63393	2.21906	3.59052	2.25297	2.78011	1.81715	3.45704	2.34067
MRC2	0.855485	0.934275	0.514121	0.524958	0.729075	0.753719	0.599076	0.583048
NME1-NME2	0	0	0	0	0	0	0	0
SLC6A7	0.00565045	0	0	0.0077005	0	0.00297721	0	0
TSPAN9	0.0145841	0.0147617	0.0153485	0.0116442	0.0194939	0.0172315	0.0153483	0.02233
BTBD7	0.844823	0.909554	0.946648	0.875701	0.926895	0.970834	0.743862	0.893858
APBA3	0.0931357	0.117837	0.106186	0.176928	0.0622452	0.115991	0.156825	0.135097
MKS1	0.64606	0.775024	0.459578	0.71741	0.514023	0.543277	0.581702	0.676819
ABHD5	0.55772	0.532973	0.499753	0.497223	0.66471	0.504077	0.345791	0.427726
ANOS1	0.251543	0.294163	0.120237	0.131419	0.127073	0.173042	0.0516044	0.0633047
AKAP8L	0.350051	0.340148	0.383334	0.315887	0.459542	0.421223	0.602372	0.488511
MBTD1	0.32854	0.432359	0.471109	0.504594	0.468272	0.488704	0.438544	0.515102
UTP18	0.633039	0.40151	0.615473	0.593115	0.579135	0.536802	0.269086	0.324415
RNF216	0.471178	0.491818	0.505854	0.46549	0.493644	0.487486	0.522947	0.508909
TTC19	1.08952	1.26693	1.15165	1.00102	0.938157	1.14598	0.840061	1.13613
PTBP1	5.49828	6.51884	4.91829	5.06701	6.46204	6.40093	7.01064	6.7063
DPF1	0.192745	0.155907	0.190712	0.184097	0.207617	0.281235	0.434815	0.37238
SYT7	0.0449406	0.0729701	0.0731613	0.0931444	0.0825965	0.0665975	0.0438961	0.027388
LARS2	0.234255	0.22819	0.236725	0.213841	0.254203	0.210503	0.289862	0.221463
PIK3C2A	1.41612	1.28692	1.25385	1.06476	1.2815	1.06294	0.958141	1.03445
PLAUR	0.457527	0.45959	0.317358	0.443166	0.432855	0.510033	0.529651	0.616735
ANLN	1.52772	1.52206	1.01787	1.04264	1.38588	1.74546	0.694369	1.1313
WIZ	0.910053	0.904481	1.119	0.958552	1.28623	1.28085	2.41772	1.7228
RABGAP1	0.907487	0.983719	1.01848	1.06723	1.03713	0.899878	0.850874	1.03327
DCN	0.0414905	0.0303916	0.0337065	0.0317439	0.0321076	0.0414213	0.0227515	0.0232287
QPCTL	0.0816553	0.106067	0.141793	0.0593498	0.0771812	0.120467	0.151244	0.086859
PPP5C	0.697054	0.854228	0.824052	0.874909	0.907678	1.03389	1.14277	0.860768
CEP68	2.30557	2.53397	2.09321	2.60742	2.23756	2.34374	2.48736	2.93187
MAP4K3	0.253721	0.227198	0.272756	0.237217	0.279376	0.242499	0.221996	0.24801
ZBTB32	0.155579	0.0687383	0.100059	0.0605785	0.101148	0.0390353	0.0943402	0.197016
TYROBP	0	0	0.0687179	0.0215722	0	0.0750633	1.51177	0.505138
TMEM159	0.187087	0.250733	0.20455	0.185085	0.174653	0.197151	0.10107	0.176897
GABRA3	0.0236756	0.0279852	0.0175212	0.0220996	0.0156682	0.0170885	0.0210251	0.0227119
BRCA1	0.425037	0.54761	0.337096	0.391499	0.420173	0.550014	0.269389	0.424923
ERCC1	0.343995	0.393561	0.318133	0.377155	0.362632	0.393844	0.335344	0.424151
CD22	0	0	0.00317423	0	0.0034556	0.00346734	0.011427	0.0204168
SEMA3B	0.0555416	0.0171777	0.0267909	0.117744	0.0777753	0.117059	0.171459	0.11488
MBTPS2	0.876019	0.807176	0.732167	0.830743	0.892462	0.801902	0.563136	0.706756
PRICKLE3	0.110389	0.0804741	0.04564	0.0143275	0.115933	0.0249272	0.0456393	0.013979
LTF	0	0	0	0	0	0	0	0
EXTL3	0.550113	0.668013	0.653746	0.646004	0.712949	0.726047	0.680989	0.638742
NR1H4	0.00203864	0.00378301	0	0.00740875	0	0.00429661	0.00118	0
ELOVL5	1.3578	1.08253	1.0754	1.0436	1.19447	1.15087	0.735534	0.708536
ALOX5	0.00899612	0	0.00247963	0.00350287	0.00269943	0.0013543	0.005951	0.0068353
KDM5D	0.00225102	0.00417712	0.00434318	0.00204514	0	0.00948845	0.00781759	0.00598617
CALCOCO1	2.51486	3.23011	4.42547	5.02843	3.90874	3.4609	7.36452	6.73896
UBR7	2.04911	2.35799	2.04987	2.42748	2.02831	2.40765	1.44666	2.08869
MAP4K5	0.433687	0.414417	0.442149	0.467055	0.501767	0.482977	0.36547	0.421214
EHD3	0.476711	0.400991	0.457363	0.468808	0.431884	0.383667	0.542762	0.434184
PSMC4	3.35847	3.70693	4.21616	3.83594	3.98524	4.08151	3.27189	2.94615
MAN2B2	0.391537	0.495056	0.501776	0.510922	0.534161	0.434848	0.662112	0.600573
SLC7A14	0.00876888	0.00542401	0.00352478	0.00464735	0.00537211	0.0123208	0.0025378	0.00323878
CLDN11	0.048977	0.0454423	0.0547092	0.0726015	0.0595588	0.0570446	0.0716181	0.0457002
SLC25A39	6.68097	5.85533	5.61194	5.47736	6.88696	5.31279	5.20371	5.03159
MVP	0.110368	0.0961964	0.0419442	0.0546949	0.087812	0.0634393	0.0619473	0.0859758
NUB1	1.02396	1.17415	1.2718	1.32118	1.25507	1.13472	1.58147	1.42731
PGM3	3.3333	3.39625	2.65253	2.69024	2.89655	2.82317	2.18075	2.6473
RWDD2A	2.27085	2.33765	2.3986	2.6053	2.26305	2.30567	2.03398	2.54192
CLK1	5.31035	6.04555	8.54334	8.05305	6.04873	6.32666	6.75855	8.66031
POLR3B	0.213482	0.234088	0.224672	0.219304	0.196179	0.22241	0.188159	0.229022
ANGEL1	0.530601	0.665684	0.609803	0.81114	0.690509	0.680698	0.870623	0.883431
RNF14	0.714466	0.778306	0.814829	0.714823	0.747316	0.743757	0.656317	0.812818
DNASE1L1	0.0255034	0.0788759	0.0574081	0.0540654	0.062497	0.0358338	0.0984123	0.135643
DDX11	0.209188	0.227364	0.227754	0.2878	0.163203	0.233039	0.224867	0.262255
HEBP1	0.790055	0.689121	0.526851	0.582177	0.619437	0.61003	0.48891	0.393737
GPRC5A	0.0170242	0.0284319	0.0459857	0.0309344	0.0286069	0.014352	0.0315325	0.0422545
MAMLD1	0.138001	0.152751	0.0992648	0.129229	0.139212	0.144149	0.194789	0.144864
CD6	0.00189864	0.00176162	0.00915825	0.00345	0	0	0	0.00336607
TACC3	2.03617	2.53756	1.33718	1.41283	2.10236	2.29962	1.7803	2.25428
UFL1	1.75413	1.68866	1.41417	1.45403	1.75863	1.61418	1.02009	1.48436
POLA2	0.141856	0.231805	0.12868	0.192361	0.157876	0.203035	0.183826	0.178298
ZC3H3	0.0819571	0.0702563	0.0618771	0.0517993	0.0860738	0.0732234	0.114471	0.0813364
CAPN1	0.455822	0.41201	0.462434	0.43818	0.57755	0.446254	0.609381	0.492691
ACPP	0.00181544	0.0117909	0	0	0	0	0.0105081	0.0128742
MDH1	3.13865	2.74137	2.66321	2.94198	2.87316	3.2079	1.81383	2.3413
SLC30A9	0.873164	0.867646	0.866447	0.827761	0.967537	0.909415	0.742045	0.775647
MTMR11	1.49453	2.07478	1.56104	1.77642	1.79382	1.61045	1.91224	2.04199
COX15	2.54242	2.80361	2.45271	2.67069	2.19554	2.46274	2.27213	2.44387
CCDC88C	0.347063	0.355973	0.401172	0.35488	0.431431	0.315196	0.661831	0.629285
YAF2	0.25264	0.199562	0.247019	0.250213	0.20079	0.245844	0.165994	0.224959
ZMYND11	1.13638	1.25282	1.11038	1.07159	1.19507	1.10103	1.02338	1.03734
WAS	0.0311706	0.0231368	0.0541273	0.0453117	0.0458308	0.052556	0.0866023	0.0773664
DPEP1	0	0	0	0	0	0.00387435	0	0
BID	0.589356	0.536264	0.649783	0.680172	0.688263	0.669019	0.482061	0.63942
MATR3	0.686084	0.882617	0.936483	0.972581	0.671998	0.861438	1.08996	1.17321
NPC1L1	0.00963777	0.00298073	0.0185954	0.0116751	0.0202437	0.0101562	0.0223141	0.00569553
XYLT2	0.396747	0.63033	0.419449	0.538223	0.684946	0.469636	0.610288	0.693748
RGPD5	0	0.00132085	0	0.0012934	0	0	0.00164801	0
STMN4	0.616469	1.1551	1.24736	1.36385	0.693679	0.877425	2.26606	2.33134
NUDCD3	0.358099	0.392245	0.447823	0.41045	0.461402	0.345043	0.408791	0.453371
ISL1	0	0	0.0158121	0.00744569	0.0774616	0.103633	0	0.00726455
CHDH	0.303818	0.349847	0.37684	0.224275	0.390302	0.360182	0.241801	0.257293
IL20RA	0.00613539	0.0113852	0.00197297	0	0.0107393	0.0043103	0.00236752	0.00906442
CLCA1	0.00868942	0.00806229	0.00279427	0	0	0	0	0
CLCA4	0	0	0	0	0	0	0	0
GLT8D1	3.66822	3.95338	3.22199	3.82754	3.90294	4.13563	2.18814	3.36525
ATP2C1	0.718552	0.720916	0.69266	0.676096	0.690929	0.629344	0.450383	0.594522
IGF1	0	0	0	0	0	0	0	0
SLC38A5	0.0709822	0.073177	0.0228259	0.0286624	0.0993969	0.0498672	0.045651	0.0559302
RALBP1	0.767739	0.787097	0.71238	0.676224	0.730904	0.707138	0.865018	0.805235
RUFY3	1.60716	1.57826	1.8614	1.7321	1.82459	1.70015	1.54069	1.71665
CNTN1	0.0221427	0.0196416	0.0159624	0.0161383	0.0370546	0.0317957	0.00563368	0.0112161
SLC11A1	0.0124397	0.0115419	0.00600039	0.016953	0	0.00655447	0.0144007	0.0496218
WWTR1	0.351754	0.324413	0.279602	0.273655	0.388447	0.383551	0.226279	0.231523
AGPS	0.197084	0.202949	0.196021	0.224958	0.19882	0.204176	0.118253	0.147144
ZNF806	0	0.0272999	0	0.00891081	0.0309014	0.0206709	0	0
CXorf56	0.0508777	0.0818233	0.0327216	0.0647143	0.0569955	0.0357431	0.0863836	0.0962133
ATP1A2	6.41149	9.10807	5.69492	6.76074	7.82207	9.43796	6.98762	7.78596
TTC27	0.152326	0.160443	0.124769	0.130561	0.146897	0.167587	0.106468	0.124412
ZNF582	0.522393	0.387753	0.619871	0.465123	0.619955	0.65509	0.489841	0.53253
VSIG2	0.0193387	0.035886	0.0932816	0.07028	0.0609302	0.101895	0.0447744	0.137141
PHLDB1	0.957003	1.07749	0.943981	1.07463	0.846972	0.961272	1.51242	1.40752
MARCO	0	0	0	0	0	0	0	0
CYP24A1	0	0	0	0	0.00945496	0	0	0
PRDM11	0.120796	0.115157	0.154952	0.121809	0.126864	0.127994	0.181329	0.162971
SYT13	0.0120496	0.00745328	0.00581219	0.0200705	0.0232005	0.021163	0.0232484	0.0569664
SNAI2	1.98667	2.54747	2.19652	2.94069	3.21174	2.8698	1.60214	2.19638
CD74	0.165002	0.199687	0.0207625	0.0716965	0.346579	0.181438	0.315585	0.515103
HGF	0.581198	0.564473	0.457043	0.399854	0.356175	0.353292	0.130368	0.175557
ZRANB1	0.658323	0.644331	0.697054	0.709349	0.680851	0.619712	0.766747	0.747246
NCDN	1.62257	2.45951	1.91114	2.09127	2.86324	2.26656	4.06248	3.18603
ADGRA2	0	0.00847892	0.00293867	0.00138378	0.00639832	0.0112351	0.00705268	0.00810068
CCT8L1P	0	0.102553	0	0	0.0580409	0	0.0639768	0.244945
ZFP64	0.0944905	0.129258	0.115114	0.116666	0.11514	0.118084	0.151457	0.161077
MNAT1	0.0774341	0.0645516	0.0667387	0.0474966	0.0681137	0.0642029	0.0527833	0.0512192
SAMD4A	0.372338	0.353429	0.231449	0.200891	0.224494	0.206736	0.276788	0.205786
RUNX3	0	0	0	0	0.00147999	0	0.00163136	0.00124918
MRE11	0.377718	0.442453	0.280125	0.406445	0.353303	0.353259	0.259624	0.390279
PLEKHB1	1.77238	2.28369	2.23512	2.34728	2.46243	3.03286	1.29924	1.18203
SERPINB1	0.345746	0.400991	0.296486	0.532267	0.68588	0.455432	0.322423	0.340537
CYP3A43	0.00242743	0.00675671	0	0.00220542	0	0.00255801	0.00562017	0
SLC7A9	0.0282617	0.0305924	0.054529	0.0470745	0.0519423	0.0446732	0.0354433	0.0375785
SPAST	0.439248	0.480486	0.501484	0.537457	0.456151	0.50637	0.543755	0.624555
NRXN3	0.000598994	0.0012631	0.00084052	0.00178105	0.0114378	0.0127965	0.00163899	0.000917132
OSBPL5	0.114946	0.126041	0.11537	0.103378	0.110964	0.0942119	0.13441	0.116302
AQR	0.96252	1.01087	1.03517	1.09738	0.986994	1.00604	0.728617	0.947013
CPS1	0.0114755	0.015758	0.00442824	0.00750672	0.0134982	0.0232183	0.00584518	0.0109861
C8B	0.00751022	0.00232273	0.00483014	0	0	0	0	0.0110956
FHL1	1.91761	2.03262	2.07066	2.21643	1.75561	2.17598	1.31273	2.07505
RTF2	1.26334	1.21095	1.19947	1.03219	1.2218	1.11868	0.896433	0.958741
GABRA1	0.0069888	0.0016211	0	0.0015874	0.00183496	0.00736477	0	0.00464636
NLRP2	0.161762	0.151874	0.217361	0.185459	0.082921	0.137994	0.245223	0.249229
SLC45A4	0.037481	0.0398651	0.0343946	0.034053	0.0470444	0.0404607	0.0518557	0.0299832
RNF10	0.985205	1.05024	0.978752	1.00556	1.03029	1.01391	0.926968	1.10745
ZNF839	0.197147	0.247279	0.200757	0.145947	0.226221	0.257767	0.291621	0.288029
ZDHHC6	1.97752	2.25058	1.82049	2.03198	2.15889	2.08823	1.18984	1.691
GRAMD1B	0.192231	0.250019	0.220882	0.315617	0.169801	0.205104	0.761781	0.783541
RNH1	1.13512	1.32824	1.47869	0.998463	1.65533	1.29524	1.45635	1.14722
NDUFS1	3.92242	4.00788	4.47257	3.84562	4.139	4.07457	3.25229	3.59069
RB1CC1	0.516301	0.466524	0.655676	0.549417	0.649265	0.575662	0.468436	0.526087
ERP44	0.300953	0.263482	0.324579	0.295864	0.285274	0.319583	0.27425	0.317396
ALAS1	1.65663	1.64271	2.11443	1.94476	2.26	1.72776	1.87824	1.82175
BIRC3	0.0379048	0.0429845	0.0162521	0.0153058	0.0044232	0.0266293	0.0243778	0.0149335
AKAP11	2.04603	2.11153	2.33683	2.40293	2.65417	2.66509	1.66281	2.09912
GLRX2	0.6003	0.635739	0.737059	0.47378	0.687767	0.607034	0.308858	0.360128
SNAPC1	0.0842804	0.0832427	0.0550786	0.0617518	0.0685268	0.0859494	0.100713	0.0747094
DERA	0.231001	0.272844	0.18111	0.237857	0.204866	0.309887	0.113758	0.202818
STRAP	2.34094	1.87507	2.23719	1.70864	2.36644	2.17122	1.5123	1.36008
ABCC2	0.0158604	0.0269789	0.0344267	0.0300205	0.0333142	0.0250705	0.0229508	0.026947
DEF6	0.01158	0.00358141	0.0111714	0.0245487	0.0162155	0.0203382	0.00446847	0.0102649
PLEKHO1	2.72549	3.08092	3.76601	3.50347	3.28737	3.10413	5.6007	4.01432
GCLM	2.3289	1.43583	3.41237	2.20594	3.57074	2.32163	1.63261	1.37516
UBR2	0.475713	0.500363	0.526457	0.50359	0.568623	0.502057	0.369616	0.528063
EHD2	0.3423	0.384002	0.234157	0.229004	0.356225	0.33776	0.248563	0.248259
DEPDC1	0.408806	0.498298	0.243588	0.360493	0.404085	0.39701	0.194867	0.273563
CCDC28A	0.382715	0.303129	0.427744	0.479165	0.357823	0.41314	0.313373	0.43441
RRAGD	1.23777	1.14304	1.19971	0.907761	1.34069	1.012	0.822002	0.679306
HSF2	0.636257	0.707893	0.837008	0.838321	0.911203	0.888175	0.61539	0.737355
PHF20	0.367457	0.389505	0.351992	0.411074	0.389725	0.374117	0.401984	0.408884
HSD17B6	0.0155702	0.0505626	0.0675935	0.0188615	0.0490568	0.0464887	0.0210287	0.013802
NR1H3	0.227433	0.426176	0.292544	0.218787	0.276325	0.263165	0.309748	0.241136
TYMP	0.129614	0.12026	0.229242	0.157014	0.0680625	0.295939	0.22507	0.268089
NCAPH2	0.59755	0.860134	0.700378	0.776295	0.750732	0.570846	0.594773	0.584146
TOMM34	1.66523	1.39947	1.03029	1.23242	1.77545	1.61614	0.996094	1.1486
SEC63	0.93734	1.02238	1.05317	1.10236	1.12076	1.13641	0.805838	1.09819
KPNA6	1.68028	1.69299	1.60536	1.63696	1.93193	1.69387	1.95296	1.71318
VIM	285.729	319.457	137.027	185.637	212.406	236.267	107.331	129.134
RTEL1-TNFRSF6B	0	0.00653454	0.0090591	0.00853161	0	0	0.0217415	0
FAS	0.411267	0.27487	0.279073	0.189993	0.278189	0.202004	0.149285	0.095775
RNASET2	0.0734671	0.0991488	0.0515453	0.103156	0.070143	0.0950146	0.069585	0.109527
CD44	2.83409	2.09758	0.928845	0.705018	2.65876	1.78026	0.267778	0.238344
KCNG1	0.247177	0.26903	0.114642	0.138197	0.269577	0.235428	0.451222	0.337088
AGPAT4	0.54348	0.654282	0.794811	0.761357	0.646254	0.579479	1.13574	1.10629
SLAMF7	0	0	0.0169746	0.00532874	0	0.00618068	0.203692	0.166371
BTN3A1	1.12624	1.54098	0.852693	1.6579	1.13789	1.0441	1.22126	1.71234
MIPEP	0.072591	0.0808224	0.0621863	0.0638415	0.0786768	0.0703764	0.0376473	0.051478
PRKCH	0.0055971	0.00306868	0.000981747	0.00184916	0.00427509	0.002681	0.00117808	0.000451045
INSRR	0.00970487	0	0	0.00440864	0.00509617	0.0204539	0	0
IFNGR1	0.681914	0.57021	0.64567	0.623372	0.879735	0.913773	0.531146	0.507461
B4GALT7	0.525846	0.563603	0.68222	0.708393	0.714129	0.926743	0.944596	0.843858
SH2D2A	0	0.00807848	0	0.00791056	0	0.0183505	0	0.0154362
VRK2	0.0227214	0.0227817	0.0127276	0.0193115	0.0169348	0.0227852	0.0127274	0.0256638
TNFRSF1B	0.00218904	0.0081242	0.0168944	0.0159106	0.00919596	0.00692039	0.00506822	0.0329876
VEZT	1.01097	1.03484	1.26265	1.18814	1.1451	1.19366	1.00171	1.24307
POU2F2	0.00920608	0.0240719	0.0476357	0.0342168	0.0430688	0.0388053	0.0833207	0.0548988
BRD9	0.354521	0.435889	0.41545	0.458445	0.429435	0.412557	0.631977	0.5167
SNX1	2.11544	2.25	1.86744	2.17251	2.05353	2.05862	1.9546	1.9446
TBPL1	0.246478	0.307161	0.298392	0.289799	0.30454	0.338678	0.260156	0.332016
ARNTL2	0.0720182	0.0538276	0.0385983	0.055435	0.125009	0.110676	0.0196848	0.0239399
BCLAF1	4.15762	4.11318	4.82437	4.07319	4.24078	4.04697	3.47607	3.89269
SLC39A9	1.08006	1.1407	1.18605	1.02956	1.17654	1.10638	1.03583	1.10764
ANK1	0.0167042	0.0214867	0.00732489	0.0106925	0.015151	0.012802	0.00395537	0.0060575
IBSP	0	0	0	0	0	0	0	0
TFB1M	0.288343	0.255773	0.236902	0.234623	0.224624	0.297177	0.236592	0.29773
RABEP1	1.28016	1.27926	1.47324	1.41571	1.34166	1.29192	1.14669	1.27574
HMGB3	5.63111	7.15575	4.97174	5.79552	6.84127	7.16832	4.47449	6.27748
NUP160	1.43539	1.42067	1.7303	1.54014	1.57226	1.64949	1.26827	1.5934
BAK1	0.0358088	0.166122	0.115151	0.0867568	0.100287	0.213833	0.165814	0.105808
MUSK	0.00469744	0.00311315	0.00194215	0.0103647	0.00211431	0.00282865	0.00854532	0.00416399
IKZF2	0.133176	0.160634	0.110958	0.134196	0.136687	0.148634	0.117029	0.136834
GRN	2.57613	2.45569	3.49521	2.71458	2.98967	2.40481	3.13202	1.75179
FAM13B	0.570966	0.625325	0.730774	0.641801	0.628605	0.656379	0.488218	0.593836
ARHGAP31	0.587694	0.678374	0.874088	0.850455	0.747882	0.741938	0.655767	0.709096
CENPQ	0.360667	0.375025	0.188968	0.251411	0.235107	0.26867	0.176367	0.237026
SARS	4.7479	4.42645	6.03609	5.49075	5.6507	3.89102	4.60088	4.36748
RANBP3	0.441393	0.532674	0.573991	0.574439	0.490187	0.578279	0.704314	0.631844
ARID4A	0.732229	0.706694	0.737156	0.827954	0.856601	0.77162	0.732647	0.845865
EIPR1	0.0552919	0.0549333	0.0684463	0.058237	0.059097	0.0690946	0.0413503	0.0576877
PNPLA6	0.239805	0.228679	0.305245	0.193665	0.391768	0.252706	0.451113	0.248002
IFT88	0.251278	0.254525	0.164237	0.225595	0.238915	0.241293	0.129093	0.173976
ALG1	0.0294035	0.0240718	0.0383774	0.0345714	0.0290639	0.0273399	0.0280318	0.030664
ZCCHC8	0.966179	1.05944	1.02893	1.02032	1.09707	1.02477	1.00954	1.12341
ABCF2	1.01745	0.813054	1.24254	0.753407	0.901785	0.663141	0.830612	0.886265
CHPF2	1.44421	1.58361	2.04061	1.47117	1.65463	1.36817	3.44506	2.06901
LRRC7	0.0451454	0.0492357	0.150676	0.172989	0.083347	0.0929779	0.316506	0.366205
FUT8	0.304379	0.344912	0.275454	0.344039	0.292592	0.354056	0.275663	0.356311
UBA6	0.859781	0.847163	0.766958	0.754571	0.789959	0.842182	0.487378	0.751957
GAB2	0.371554	0.401773	0.445858	0.390525	0.437082	0.333963	0.679451	0.512608
ATP6V0A1	1.2223	1.19866	1.8282	1.7178	1.67505	1.586	2.06792	2.04489
PIAS1	0.48142	0.54884	0.536074	0.512422	0.56544	0.69419	0.573615	0.693469
SLC4A7	0.507408	0.429315	0.542207	0.461001	0.571145	0.438754	0.39479	0.469597
APBA2	0.104387	0.111528	0.129312	0.145493	0.132055	0.143753	0.176228	0.204343
MAP2K3	0.154299	0.143163	0.175123	0.162177	0.146162	0.098835	0.0770527	0.0697292
EFCAB1	0.0603268	0.0419797	0.0145495	0.041107	0.277187	0.309914	0.0436478	0.053476
TMSB10	148.753	181.544	213.191	260.283	192.674	245.164	114.309	174.334
ASTE1	0.657827	1.03386	0.725275	0.896495	0.838913	0.72151	0.567259	0.797333
RNF19A	0.922738	0.961263	0.79778	0.79802	0.900392	0.900987	0.543563	0.791031
PEX3	0.18115	0.202553	0.203884	0.189902	0.195127	0.173763	0.147869	0.195576
GABARAPL2	7.44906	7.73903	7.91491	8.23523	6.96241	8.6119	5.53492	5.89082
MYOC	0	0	0	0	0	0	0	0
SH3YL1	0.786507	0.796725	1.12164	0.957944	0.736229	0.628621	0.974269	1.18725
FAM136A	9.94891	9.17476	8.63515	8.53073	8.19376	7.69579	4.39335	7.8809
VCL	1.10507	1.0532	0.680086	0.727704	1.01897	1.0039	0.682054	0.697659
DEPDC1B	0.214857	0.217624	0.141638	0.172432	0.206845	0.243396	0.146127	0.19998
DAPK2	0.0397858	0.0603108	0.0416255	0.0320742	0.0241289	0.0330685	0.0499498	0.0625878
NSMAF	0.387539	0.356199	0.426439	0.434618	0.415908	0.441568	0.326659	0.405794
ADSS	0.338613	0.387284	0.357482	0.36956	0.41601	0.390492	0.285981	0.353018
STAP1	0	0	0	0	0	0.00200437	0	0.00505814
TIMP2	4.49459	3.98776	4.33723	3.41763	4.49774	3.78776	2.78189	2.34523
RFC1	1.9565	2.18597	1.62074	1.75734	1.93051	1.95435	1.33725	1.62943
TBC1D23	0.857548	0.810342	0.906408	0.952981	1.01849	0.94007	0.632948	0.781846
CUL3	1.79306	1.65323	1.85981	1.64947	1.75252	1.51668	0.952876	1.20114
MYOM2	0.042966	0.0469839	0.0347884	0.0411277	0.0330374	0.0242558	0.0239814	0.027885
OTC	0.0013427	0.00373738	0.00259064	0.0048796	0	0.00282986	0	0
CYP46A1	0.0301006	0.0319179	0.022816	0.0332079	0.0474188	0.0203914	0.0248897	0.0190588
AC118549.1	0.736592	0.735184	0.790211	0.742811	0.744701	0.725489	0.537807	0.684778
SLC18A1	0.00482169	0.00223685	0	0.00438071	0	0.00254054	0.00279089	0
USP2	0.188434	0.148933	0.15822	0.120474	0.212558	0.161799	0.222178	0.173222
CASR	0	0.000794707	0	0	0	0	0	0
TUBG2	1.36496	1.33311	1.17819	1.42506	1.45867	1.12296	1.69102	1.32671
RPL26L1	0.694986	0.598214	0.840099	0.753144	0.993713	0.917673	0.668837	0.519571
FLT4	0.00960746	0.0124797	0.00185369	0	0.00605402	0.0222735	0.00667317	0.0136263
NSUN2	1.64542	1.68034	1.93574	1.71448	1.58834	1.24466	1.87022	2.23357
FBXO42	0.342211	0.415772	0.487183	0.464382	0.392491	0.422415	0.44175	0.446878
MFAP3	0.143597	0.156857	0.176356	0.190607	0.183967	0.213032	0.157981	0.190935
MRI1	0.388401	0.492211	0.246751	0.309844	0.30842	0.359381	0.570259	0.780959
METTL1	0.785693	1.26985	1.07583	0.89805	0.79854	1.12175	0.997569	1.32554
HOXC8	0	0	0	0	0	0.0257485	0	0
AGA	0.824459	0.809088	0.451218	0.828282	0.84922	1.14449	0.559807	0.639479
PI4K2B	0.0272989	0.0253287	0.0173063	0.0162986	0.0131063	0.0172605	0.0144467	0.00967953
BOD1L1	3.19757	3.35219	3.41438	3.62428	3.53103	2.7766	3.98288	4.2614
MAT2B	2.53349	2.73098	2.63084	2.75697	2.36179	2.77778	1.95744	2.65457
TLL1	0	0.000371012	0.000385762	0.0003633	0.00125987	0.000842766	0.00185163	0
EDC4	0.840016	0.906791	0.841544	0.80722	0.950072	0.927763	1.27165	1.10262
TRIO	0.726756	0.785512	1.03033	0.967098	0.850426	0.769862	1.24161	1.21867
VCAN	12.0905	12.5859	10.6582	10.0976	11.0222	10.5289	9.98822	12.4051
CLEC16A	0.135406	0.118413	0.164411	0.164737	0.147929	0.13982	0.178823	0.185218
MSR1	0.000201166	0.000933237	0.00388135	0.00310705	0.00147889	0.000211988	0.0111781	0.0123042
CDH1	0.00282318	0.00349257	0.00363142	0.00427497	0.0256966	0.0208254	0.00871526	0.00250258
MTREX	0.349107	0.311509	0.357269	0.339324	0.360036	0.374516	0.232107	0.288553
DNAH5	0.0418261	0.0533181	0.0129823	0.0132177	0.0381974	0.039477	0.0122101	0.0161201
ZFYVE16	0.689456	0.649941	0.661578	0.637546	0.669974	0.673542	0.465819	0.572012
RIPOR1	0.935338	0.807357	0.808013	0.749121	1.24587	0.982221	1.33556	0.947566
C6	0	0	0	0	0.000814591	0	0	0.00068755
RAI14	1.02589	0.958178	0.912785	0.914435	0.886836	0.813022	0.512446	0.67321
SOX30	0.0141309	0.011238	0	0	0.00636028	0.00212729	0.00701076	0.0035789
PNKP	0.320393	0.353007	0.309087	0.2638	0.341743	0.290149	0.289765	0.350573
BEST2	0	0	0.0132025	0	0.0143728	0	0	0
PHLPP2	0.572636	0.531308	0.438453	0.440967	0.542153	0.511467	0.476848	0.546291
SPDL1	2.91693	2.94986	2.62837	3.01172	2.86595	3.27201	1.68584	2.38797
STAU2	0.18529	0.178731	0.16867	0.157052	0.15544	0.160135	0.141582	0.164499
SLC66A1	0.484788	0.429584	0.672621	0.628507	0.737965	0.539568	0.580126	0.44422
CTNS	0.294993	0.263439	0.451778	0.341718	0.534424	0.310863	0.559199	0.32033
RTN4R	0.0950421	0.114843	0.0938208	0.102415	0.127672	0.132764	0.143288	0.125394
PHF23	3.74325	3.89352	4.14334	3.66939	4.11749	3.23874	2.53158	2.60214
CDH10	0.17159	0.185288	0.166665	0.162282	0.224492	0.241917	0.13559	0.163525
INPP4A	0.413644	0.423374	0.526099	0.530294	0.474032	0.497794	0.568321	0.628107
RAB27B	0.00208174	0.00144862	0.00251035	0.00189135	0.00655891	0.0016453	0.000602475	0.00599734
PSMA4	8.07432	4.66349	8.52455	6.20296	8.05954	8.75203	3.48402	4.73521
MYO16	0.100036	0.10193	0.0839692	0.0705678	0.0744314	0.0603524	0.0419839	0.0352293
LSG1	1.20857	1.22968	1.47289	1.411	1.24168	1.1936	1.07804	1.06615
PARP3	0.581231	0.723428	0.492341	0.502313	0.550873	0.507926	0.656444	0.590625
TNC	8.79779	9.991	5.37171	5.87442	8.44463	9.09829	4.20402	4.70414
THAP3	0.344994	0.320095	0.449307	0.430982	0.443845	0.363553	0.489238	0.359334
RIPOR3	0.0210463	0.0349866	0.0152278	0.0207149	0.0239454	0.0295714	0.0324854	0.0474181
TDP1	0.339674	0.377236	0.423016	0.362848	0.379437	0.429537	0.326492	0.413329
AIFM2	0.447495	0.578312	0.54734	0.631632	0.542706	0.463147	0.407029	0.427372
C2orf83	0	0	0	0	0	0	0	0
SPATA7	0.172089	0.215905	0.170193	0.210433	0.18869	0.200736	0.197964	0.271513
MED17	0.406099	0.45494	0.47883	0.404488	0.385428	0.507195	0.484045	0.48531
RETSAT	0.624917	0.55253	0.829828	0.734752	0.609979	0.596555	0.578742	0.391024
CAPG	0.445131	0.467347	0.323951	0.415062	0.340365	0.395012	0.339013	0.384198
AP2S1	0.769527	0.814081	0.860321	0.810227	0.891264	0.939763	0.790927	0.707639
USH2A	0.0015014	0.00139304	0.000334252	0.00125916	0.00109164	0.00121705	0.000534794	0.000614262
ZPBP	0.00034129	0	0.000329248	0	0.000358433	0	0.000395091	0
TG	0.0058661	0.00768385	0.0103195	0.0153618	0.00761034	0.00727255	0.01478	0.0134587
ADAM28	0.00854184	0.00924625	0.00824044	0.00129344	0.010466	0.00900136	0.026369	0.0151436
BARX2	0	0	0	0	0	0	0.00140039	0
DCUN1D1	0.397803	0.410302	0.523487	0.378965	0.371139	0.429378	0.283908	0.321816
JADE2	0.0612016	0.0524165	0.0272502	0.0356437	0.06922	0.0380349	0.0490495	0.043123
ZIC2	4.90042	5.39065	3.90377	3.57528	5.06859	4.94887	2.40669	2.38587
LCP2	0	0.00166299	0.0017291	0.00325685	0	0.00755508	0.00829956	0.0158881
TRIT1	0.380822	0.417581	0.469545	0.48291	0.372147	0.510757	0.492719	0.58128
ADRB1	0.243472	0.451799	0.17616	0.276505	0.223738	0.384854	0.176157	0.0809335
GUCA2B	0	0	0.0370107	0	0	0	0	0
CUL7	1.1948	1.22416	1.31652	1.22958	1.53432	1.25908	1.6978	1.79197
CTNNA1	1.37774	1.32993	1.20114	1.19989	1.35795	1.18759	0.929081	0.957504
PHKA2	0.180252	0.254135	0.19235	0.247022	0.24007	0.213295	0.235479	0.320458
CNTLN	0.223289	0.25298	0.154969	0.175317	0.181076	0.19516	0.167683	0.184381
EPHA3	0.128376	0.162173	0.414645	0.483585	0.261351	0.251312	0.581875	0.803802
HSPA5	54.0076	48.7087	39.3341	38.8688	52.3665	46.0739	25.1833	25.7747
DSG2	0.818521	0.781386	0.231627	0.228056	0.498588	0.557785	0.414817	0.588517
GEMIN8	0.509047	0.710447	0.379662	0.524674	0.59302	0.604049	0.425875	0.568789
OFD1	1.26084	1.34334	1.07462	1.21834	1.2344	1.18792	1.16273	1.42076
GPM6B	3.2639	3.28923	2.92109	2.73748	3.44696	3.86594	1.61476	2.0287
MAGEC2	0	0	0	0	0	0	0	0
PREX2	0.691038	0.730566	0.423779	0.467193	0.411258	0.407868	0.282056	0.339642
WDR37	0.294631	0.260941	0.292848	0.319396	0.289505	0.197579	0.353995	0.313605
YTHDC2	0.770571	0.734934	0.641713	0.720687	0.670033	0.591106	0.446021	0.723245
CTPS2	0.350039	0.374213	0.318411	0.342902	0.350522	0.361071	0.26986	0.392944
ATP6V1H	0.452848	0.407433	0.534416	0.490831	0.44222	0.383594	0.307685	0.31051
POLR2B	3.75294	3.49974	4.09457	3.8703	3.88512	3.37866	2.2554	3.31295
FAM214A	0.236003	0.237662	0.294312	0.284366	0.225943	0.276753	0.235723	0.333575
ARAP2	0.197528	0.206724	0.204105	0.182014	0.170089	0.159157	0.0971739	0.113412
TPR	5.62768	5.57784	4.75778	5.62455	4.99303	4.86393	3.65686	4.85294
CP	0.0217846	0.0230998	0.0105079	0.0254471	0.0359524	0.0295155	0.0180133	0.00827601
KIAA0556	0.0835288	0.0890509	0.0774821	0.0788082	0.106703	0.115106	0.101345	0.101097
DTNBP1	0.0705351	0.05627	0.0534195	0.0437209	0.0699241	0.0583522	0.0572342	0.0449947
XK	0.0179573	0.0185126	0.00577457	0.0126894	0.00838192	0.0231286	0	0.00353735
ANO2	0.00178507	0.00372653	0.00021526	0.00222999	0.000703025	0.00211624	0	0.000791178
C12orf4	0.5026	0.500118	0.375946	0.48145	0.483858	0.502772	0.286698	0.41324
SCML1	0.537702	0.454875	0.417017	0.387946	0.298964	0.527741	0.421078	0.443929
WWC3	0.225917	0.248873	0.262227	0.271067	0.293004	0.262256	0.240774	0.196448
ARHGAP6	0.0032041	0.00422458	0.00276567	0.00260463	0.0023024	0.00248792	0.000976102	0.00179383
FAM184B	0.115941	0.13686	0.0755426	0.0959616	0.0682137	0.0716437	0.0758927	0.0844796
MAP4	1.70166	1.75179	1.34477	1.35801	1.56654	1.45016	1.69445	1.55307
GOPC	0.671462	0.681851	0.554929	0.641845	0.583446	0.557769	0.698819	0.725109
ROS1	0	0	0	0	0.000705917	0	0	0
USP28	0.56525	0.673511	0.624518	0.695189	0.626137	0.680932	0.498688	0.65507
HDAC9	0.0436302	0.0572548	0.0569978	0.0648735	0.0642777	0.0632188	0.0867521	0.114773
TSPAN17	1.40268	1.27939	1.35319	1.2528	1.5314	1.15245	1.19262	1.11695
NOP16	3.26734	3.98527	3.86037	3.53553	3.7399	4.21684	3.82489	4.13292
CC2D2A	0.695059	0.815565	0.747069	0.79032	0.729234	0.68362	0.764802	0.913612
RRM2B	0.339213	0.341992	0.371048	0.247522	0.384303	0.301168	0.293742	0.201251
ZNF800	0.276938	0.291211	0.332124	0.306866	0.319363	0.327315	0.286649	0.288811
TNFRSF17	0.129403	0.150079	0.0936276	0.0881759	0.169878	0.170455	0	0
SNX29	0.0553927	0.0628798	0.0473181	0.0534193	0.0788126	0.0678296	0.0702147	0.0710474
LMO3	0.731084	1.00094	0.778396	0.957179	0.678853	0.790769	0.514335	0.765292
MRPS10	1.59757	1.3193	1.47665	1.42106	1.76566	1.46316	1.22003	1.32718
GUCA1A	0.0487748	0.0870282	0.0361952	0.0749929	0.043344	0.0513987	0.0347468	0.106427
RSF1	1.23798	1.40808	1.40147	1.50402	1.38217	1.27432	1.4431	1.63183
VPS13D	0.561601	0.650652	0.694863	0.677041	0.635948	0.610469	0.593961	0.680913
CELF2	0.510663	0.574529	0.590576	0.646077	0.487066	0.509173	0.672092	0.837435
FAM120A	0.765995	0.745197	0.672709	0.679054	0.660209	0.703322	0.695926	0.631019
R3HDM1	0.418845	0.417829	0.385197	0.412611	0.462929	0.41222	0.464438	0.445706
COL9A2	0.357579	0.455568	0.144163	0.179409	0.190573	0.275582	0.117388	0.25547
KITLG	0.193195	0.178277	0.303877	0.192696	0.425646	0.396111	0.0948079	0.0735281
ERCC8	0.0947399	0.109577	0.0939009	0.102583	0.0913206	0.10941	0.0405645	0.0885828
ADAMTS6	0.0466202	0.0623085	0.0543449	0.0431127	0.03643	0.0447417	0.0581455	0.0703525
H6PD	0.609443	0.825898	0.468399	0.588167	0.671925	0.751487	0.846032	0.818197
VAMP3	5.12644	5.73821	4.66395	5.63551	4.91452	5.31571	3.65366	4.18041
PER3	1.1349	0.855641	1.30884	0.811629	1.15999	0.563553	1.23114	0.793231
UTS2	0.0088655	0	0.0342107	0.0322187	0	0	0	0.0157175
TNFRSF9	0.00339035	0	0	0	0.00356065	0	0.019624	0.00300534
EPN3	0	0.0155015	0	0.0227689	0.0175465	0.0176061	0.0290115	0.022215
LTBP1	0.570208	0.687715	0.356739	0.410029	0.360254	0.414439	0.324726	0.386109
RCN1	6.24441	5.88616	5.98203	5.14161	4.6096	4.07416	3.35853	3.21742
ELN	0.0153665	0.0224047	0	0.0219389	0.0230549	0.0416397	0.0330365	0.0155674
RFC2	0.954424	0.982689	0.598291	0.922016	0.858565	0.874212	0.442883	0.717527
ARID1B	0.253285	0.304855	0.311846	0.324602	0.267124	0.321816	0.398089	0.425667
CLPTM1L	0.635615	0.762272	0.665373	0.64506	0.781166	0.666246	0.516634	0.584413
NEDD4L	0.864256	1.10127	1.28634	1.29936	1.07779	1.05091	1.73589	1.94854
FOXP3	0.00922692	0.0128415	0.0311547	0.0125746	0	0.0291699	0.0160221	0.036806
PPP1R3F	0.207293	0.235674	0.309825	0.201597	0.300494	0.218444	0.439381	0.300215
HEXB	0.293185	0.235686	0.295794	0.277554	0.312612	0.202826	0.190428	0.144824
PTCD2	0.700733	0.748399	0.529292	0.787062	0.74604	0.691771	0.586111	0.815696
NEXMIF	0.458862	0.525501	0.436188	0.437391	0.370002	0.371259	0.441737	0.517377
JKAMP	0.846664	0.810107	0.978445	0.969549	1.00497	0.906151	0.551323	0.676246
DKK3	3.87012	4.00883	3.214	2.90766	2.82631	2.94505	1.56667	1.77805
ARHGEF5	0.0656664	0.101545	0.017597	0.0265159	0.0268197	0.0345995	0.097134	0.0808462
NFE2L3	0.219641	0.228342	0.367618	0.233213	0.289037	0.228668	0.284899	0.389397
MCUR1	2.23463	1.86816	1.6654	1.97328	2.51674	2.52181	1.86088	1.9399
LIMA1	1.46893	1.42103	1.22506	1.31665	1.18587	1.17995	0.973409	1.05112
LETMD1	2.39641	2.80857	2.19017	2.92545	2.22848	2.47841	1.82941	2.54518
SLC4A8	0.458406	0.599035	0.635035	0.606834	0.573504	0.598157	0.712144	0.882508
LAMC3	0	0.0010057	0	0	0	0.00228449	0	0.00576504
PTGER3	0.00189217	0.000877802	0.00319445	0.00128933	0.00248401	0.00199396	0	0.00251593
TNIP3	0.000962526	0.000893059	0	0	0	0	0	0.000853221
MAPK9	1.01623	1.06075	1.18764	0.970309	1.07222	0.994881	0.827857	0.848002
COL23A1	0.00131044	0.00194539	0.00202273	0.000714355	0.00220203	0.00138094	0.000910211	0.000464651
BCAR1	0.178554	0.19794	0.17449	0.151689	0.214311	0.197934	0.373135	0.285721
FAM160A2	0.747545	0.789009	0.717352	0.776201	0.78094	0.779424	0.837914	1.19558
HERPUD1	2.31109	1.95549	2.95871	2.19877	3.44995	1.96825	1.65741	1.22403
HOMER3	0.314328	0.348548	0.576889	0.362199	0.491148	0.565527	0.976257	0.625224
RAD51	0.044302	0.0525226	0.0237438	0.0402502	0.0568667	0.0389044	0.0398889	0.0174538
POLQ	0.5152	0.607573	0.349927	0.441833	0.436571	0.460041	0.311213	0.396939
PIK3CB	0.195836	0.220773	0.228081	0.188527	0.203541	0.209579	0.171498	0.199231
CYBA	0.0714424	0.165716	0.0229738	0.108181	0.0750309	0.0752857	0.0413522	0.0527744
THOC3	0.0229549	0.0161572	0.0305447	0.0244512	0.0224453	0.0125119	0.0210755	0.0245581
HEBP2	1.92683	1.73262	2.36059	2.15563	2.11726	2.02527	3.56089	3.17455
MPHOSPH9	0.614076	0.653022	0.647855	0.74755	0.722227	0.73743	0.489093	0.749028
PLEKHA5	0.182931	0.186771	0.190942	0.215925	0.18897	0.214894	0.19875	0.24523
PRSS8	0.021532	0.0399559	0.124633	0.0586881	0.113068	0.0453806	0.19941	0.0572604
SIKE1	2.65675	3.01619	2.53117	2.38379	2.15764	2.68665	1.99625	2.24534
RRP12	0.16975	0.15996	0.153526	0.189167	0.158778	0.167702	0.250243	0.172809
FNIP2	0.166928	0.201777	0.270749	0.272507	0.247254	0.22777	0.304107	0.304786
MSMO1	11.8787	9.86447	11.8394	10.44	9.69959	8.93406	7.43162	7.47819
TTC17	0.917697	1.01545	1.08468	1.05857	0.965934	0.904743	0.989963	1.06175
ALX4	0.0260451	0.0120827	0.012563	0.0135218	0.00976906	0.00392089	0.0236899	0.0197892
FSTL4	0.00177768	0.00350493	0.00407301	0.0113057	0.0114352	0.00702491	0.00565924	0.00610624
FOXN3	0.153948	0.184838	0.24091	0.213286	0.206865	0.206385	0.39671	0.361974
METTL24	0.00164599	0.00687236	0.00793953	0.00822496	0.00605032	0.0052036	0	0.0021886
AKR7A2	1.66133	1.9399	1.1557	1.89957	2.20768	2.28664	1.56998	1.60291
MRTO4	1.45525	1.27807	1.11455	1.32215	1.12001	1.00675	1.14453	0.876405
NNAT	87.3962	114.83	115.229	147.105	173.369	232.715	153.052	195.625
USE1	2.88739	3.2148	3.12375	3.29788	4.18041	2.58631	3.31868	3.29078
MCF2L2	0.0173312	0.0164225	0.00747049	0.0127309	0.0123927	0.00777173	0.0239052	0.0183049
NRIP2	0.136021	0.235582	0.218703	0.362505	0.257137	0.152895	0.608859	0.530529
LAMA3	0.11021	0.139235	0.0728869	0.088795	0.0655166	0.0726782	0.146039	0.178492
AP5M1	1.19069	1.42122	1.64524	1.44239	1.25375	1.41812	1.07687	1.37432
ANAPC4	0.405352	0.494536	0.488271	0.512742	0.465697	0.471998	0.40703	0.496298
KCNQ1	0.000457367	0.000424358	0.000220614	0.000623305	0.00024017	0.000963943	0.0015884	0.000810856
TRAPPC3	1.20063	1.11839	1.29561	1.0434	1.50516	1.22022	1.1262	1.0054
THRAP3	2.33988	2.60245	2.0027	2.20373	2.49221	2.42	2.55134	2.54307
PHPT1	11.8433	11.7336	16.3442	13.6052	12.7334	11.2113	9.85282	9.78664
ENTPD2	0.0155288	0.014408	0.0299617	0.0846512	0.0652351	0.0654566	0.0179767	0.0412959
LY75	0.00182362	0.00253801	0	0.000828416	0.00191522	0	0.00105554	0.000808263
ARID4B	0.52582	0.545473	0.536759	0.562764	0.599157	0.512971	0.548819	0.632039
OPN3	0.0169504	0.0579937	0.0286166	0.0346504	0.0222523	0.0346082	0.0245281	0.0328684
SDCCAG8	0.137519	0.141653	0.149112	0.138709	0.133286	0.122161	0.138146	0.15179
PTPRN	0.0138514	0.051407	0.0846303	0.125846	0.0727359	0.0535208	0.11759	0.200548
HHAT	0.00903214	0.0204577	0.00615066	0.00820608	0.00809085	0.0120375	0.00984089	0.0160129
KIF1B	5.50751	6.33604	6.13464	6.42762	6.39019	6.33773	5.89379	6.68825
FOXC1	0.0232191	0.12926	0.0895991	0.0210955	0.0487707	0	0.0268793	0.0411646
TBC1D22A	0.0279782	0.0247129	0.0293662	0.0266395	0.0244471	0.0268888	0.0432712	0.0378959
SYNE2	3.91694	4.26894	5.21322	4.84399	4.24604	3.95782	5.83789	6.9131
PLEKHH1	0.288922	0.367073	0.346825	0.401204	0.346536	0.377121	0.418084	0.389988
ATP9A	1.10761	1.31766	1.17907	1.54246	1.0785	1.23125	1.2847	1.74431
SPO11	0	0	0	0	0	0	0	0
CBLN4	0.203902	0.273269	0.196707	0.205837	0.166557	0.238746	0.18359	0.180747
CHRDL2	0.0238049	0.0368115	0.0204133	0.0120154	0.0277785	0.0167237	0.0214336	0.0328247
FAM168A	0.755747	0.834848	0.796303	0.829816	0.721017	0.807738	1.02214	0.967161
RELT	0.127226	0.187242	0.114272	0.111604	0.0829345	0.143317	0.3098	0.171112
GALC	0.260446	0.283484	0.149952	0.202129	0.290974	0.31947	0.152468	0.244543
NOP58	1.72849	1.79148	1.4817	1.72324	2.05599	1.78551	1.09785	1.4436
SZRD1	0.894758	1.03537	0.884716	0.814768	0.941832	0.957859	1.12741	0.740991
KCNH2	0.113633	0.133718	0.122992	0.0856138	0.256146	0.23073	0.0962529	0.120383
CUL1	1.27314	1.24942	1.17204	1.18275	1.25523	1.15092	0.880569	1.16748
FAM114A2	0.422608	0.414966	0.312628	0.354687	0.378156	0.375446	0.265455	0.346058
CYFIP2	1.29283	1.34657	1.36704	1.50991	1.84135	1.61665	1.41729	1.63834
TAB2	0.642511	0.694829	0.648035	0.651221	0.72611	0.659404	0.549665	0.624335
GINM1	0.90446	0.930179	0.599218	0.722735	0.85452	0.91101	0.559261	0.618216
EIF2AK2	3.39757	3.87002	2.87221	2.97213	3.35004	3.36478	2.36803	2.70858
USP36	0.550714	0.612526	0.631928	0.675934	0.707702	0.636211	0.76424	0.650393
KMT2C	1.52038	1.80499	2.10871	2.02331	1.6906	1.64327	2.47708	2.76078
MCOLN3	0.00303959	0	0.00293234	0	0.00957681	0.0192187	0.00703749	0.00538883
CCDC85A	0.000457302	0	0	0	0	0.000481903	0	0
PUM2	2.57079	2.70837	2.65495	2.70805	2.63615	2.70909	2.03227	2.64533
MRPL43	1.33129	1.35873	1.23492	1.53983	1.43581	1.40831	1.17958	1.28904
ITIH4	0.0104319	0.00483953	0.00503192	0.00947786	0.0109559	0.00549657	0.030191	0.0138709
ITIH1	0	0	0.00616291	0	0.0134184	0.006732	0	0.00566287
HPF1	0.308476	0.394672	0.350844	0.359917	0.303509	0.390085	0.218021	0.319499
ZFR	2.56846	2.79118	2.58637	2.32704	2.792	2.781	2.45114	2.49893
ZNF280C	0.36038	0.371955	0.371919	0.412447	0.517845	0.537267	0.391317	0.524995
NPFFR2	0.000795251	0	0	0	0.000835197	0.000838033	0.00184123	0.000704942
PHF21B	0.139215	0.15114	0.23953	0.224931	0.226848	0.192077	0.35472	0.32569
TRAF1	0.0759553	0.10571	0.106582	0.12547	0.0979002	0.109147	0.175857	0.13466
RC3H2	1.49477	1.50823	1.55792	1.45339	1.87328	1.76267	1.41178	1.631
IL17RB	0.918524	1.07979	0.964982	1.35008	1.17173	1.22132	0.796097	0.96768
TRAF3IP2	0.604725	0.779186	0.991931	0.997756	0.695406	0.873628	0.762372	0.858956
GYG2	0.614699	0.656124	0.460862	0.460474	0.618602	0.638746	0.382559	0.288384
DCBLD2	1.20738	1.05778	0.880539	0.942855	1.27445	1.04108	0.607258	0.712219
SERPINB3	0	0	0	0	0	0	0	0
SOAT1	0.981994	0.944134	0.955582	0.682714	0.771248	0.727374	0.604642	0.624473
PKP2	0.0235296	0.0307257	0.0311065	0.0364212	0.0466773	0.042244	0.0312741	0.0278101
MSH4	0.00794588	0.0103214	0.0107317	0.0115507	0.006676	0.0133973	0.0101183	0.0077479
F7	0.0186245	0.0172804	0.0119782	0.00564038	0.0326	0.0196264	0.00718682	0.0110063
GDI2	2.87922	2.50857	2.53755	2.27948	2.83824	2.9999	1.49328	2.14517
PRDM1	0.0246077	0.0147301	0.0137842	0.00937557	0.0366814	0.0259315	0.0091893	0.0154804
ATG5	0.118059	0.11474	0.118348	0.097075	0.094897	0.0907015	0.0530646	0.0713274
TMCC3	0.0310281	0.035986	0.02245	0.0372515	0.0640095	0.0677302	0.0333537	0.0442038
PITHD1	4.31485	4.62406	3.53548	3.98013	4.1457	4.01086	2.68292	3.05654
MTA3	0.130383	0.166092	0.114904	0.133185	0.12768	0.139254	0.129723	0.133069
USP13	0.484121	0.512092	0.402281	0.476806	0.452895	0.512308	0.57849	0.731468
ATP11B	0.425034	0.403063	0.51446	0.479915	0.466088	0.546757	0.359211	0.489349
LAMC2	0.00471013	0.00437019	0.0378661	0.0256761	0.00989344	0.0198541	0.0327158	0.0180927
CDK14	0.0725586	0.0892246	0.0578925	0.0638907	0.0987771	0.1016	0.048183	0.0633276
SEC61A1	6.51388	5.94531	6.61336	5.72114	7.42731	6.19829	5.31909	4.6046
PPP1R12A	1.09022	1.01047	0.872692	0.79334	0.86908	0.793193	0.610874	0.744678
RASGRF1	0.00141345	0.00196716	0.00272716	0.000642091	0.000742226	0.000744746	0.000818134	0.00187941
CAMK2B	0.0291326	0.0270301	0.0121534	0.00929964	0.0289421	0.0348485	0.0136723	0.0195427
CROCC	0.0234433	0.0317053	0.0214661	0.0238262	0.0283765	0.0297291	0.0427782	0.039801
POLR3E	0.448494	0.568477	0.569798	0.605646	0.527647	0.392559	0.604307	0.575705
ATP2B4	1.59631	1.90302	1.34947	1.49391	1.79547	1.89608	1.79785	2.34118
ZC3H11A	0.0109059	0.0202375	0.0270541	0.0212323	0.0196348	0.0180597	0.0234465	0.02624
RIOK2	0.549462	0.463809	0.430436	0.476688	0.520657	0.500657	0.406516	0.468754
YIPF1	0.378778	0.419026	0.402891	0.383844	0.400354	0.532207	0.289515	0.318545
NDC1	0.766422	0.836874	0.67705	0.650288	0.745049	0.913114	0.481015	0.592919
DGKG	0.0108111	0.01304	0.00243357	0.00949488	0.0246005	0.0174687	0.00125153	0.00223611
FLYWCH1	0.247208	0.209707	0.172618	0.145455	0.309078	0.215849	0.427904	0.358964
UNKL	0.0699545	0.079884	0.0830598	0.0700752	0.131866	0.0831687	0.147429	0.122431
TBXAS1	0.00570088	0.00740521	0.00439977	0.00621538	0.00399149	0.00600756	0.00571961	0.00707487
PARP12	0.0370046	0.0257504	0.0133871	0.0252152	0.058295	0.0560557	0.0348058	0.0164012
ALDH18A1	0.857748	0.91919	0.771262	1.02087	0.801377	0.809856	0.61981	0.78617
TARBP1	0.649247	0.692212	0.484219	0.660614	0.747061	0.642037	0.417823	0.628686
GATB	0.158349	0.20948	0.232591	0.217192	0.213511	0.179786	0.173849	0.147611
MXD1	0.467838	0.492834	0.774554	0.720173	0.851795	0.777184	0.728423	0.775091
CDK17	0.400187	0.376218	0.313816	0.36771	0.422672	0.437659	0.215434	0.301765
DNAJC25	0.220933	0.208715	0.189886	0.186128	0.19828	0.118525	0.120905	0.256377
SLC2A3	0.796067	1.80606	1.32555	2.20941	1.11092	1.7295	0.902622	1.537
PSD	0.0586354	0.104274	0.164985	0.0710303	0.133425	0.108132	0.214949	0.212238
CTDP1	0.0625841	0.0636506	0.0592147	0.0601406	0.0846875	0.0583411	0.0808093	0.0800148
YBX3	1.66726	1.46551	1.36919	1.15428	1.47453	1.09759	1.10416	0.936806
STYK1	0.00166907	0.00154861	0	0.00151642	0.00350582	0.00175886	0.00579655	0.00295906
WNK1	3.67103	3.76624	3.76775	3.61816	4.22336	3.98319	3.87716	3.91498
RPS17P5	0.22717	0	0	0.412787	0	0	0	0
CCAR1	1.7257	1.86681	1.99102	1.88803	2.04097	1.74208	2.07422	1.97303
OGFR	0.22194	0.318244	0.204377	0.265801	0.307253	0.255142	0.642316	0.27722
GNA15	0	0	0.00321821	0	0	0	0.00386179	0
CREB3L3	0	0	0	0	0	0	0	0
PIGV	0.516196	0.659525	0.620436	0.715011	0.693208	0.811489	0.499606	0.472579
PTPRU	0.00614361	0.00760029	0.00197561	0.00186058	0.0311857	0.0248174	0.00592673	0.00544594
SNRNP40	0.511725	0.594644	0.582337	0.631935	0.498296	0.583755	0.416975	0.499855
RIMBP2	0.0101081	0.0219726	0.0409559	0.0440813	0.0254779	0.0337816	0.108991	0.115971
COL11A1	1.43458	1.58943	0.756844	0.758679	0.931729	0.894227	0.816088	0.916549
QSER1	2.19885	2.42001	2.44344	2.65725	2.68419	2.81159	3.01729	3.45953
MPC1	2.04907	1.54086	1.94718	1.94987	2.45252	2.16468	1.18308	1.2547
ACAA1	0.338794	0.306799	0.240554	0.270872	0.278956	0.242774	0.244733	0.213828
BCAT1	0.313785	0.320129	0.15777	0.160663	0.259727	0.290033	0.149302	0.138487
HDAC7	0.344816	0.241649	0.260103	0.299948	0.369841	0.291852	0.460746	0.310536
LZTS1	0.15197	0.166234	0.36729	0.389505	0.236884	0.29669	0.457407	0.521831
PRDM6	0.00616242	0.0106185	0.00509569	0.00719848	0.00739652	0.00649393	0.00509561	0.0101448
WNT8A	0	0.0204861	0	0	0.034783	0	0.0127801	0
SPAG4	0.0351219	0.0651741	0.0338826	0	0	0.0370113	0.101646	0.0467001
NCKAP1	2.56902	2.18856	2.55124	2.23694	2.59927	2.26566	1.63013	1.71759
MRPS35	0.465616	0.392395	0.549223	0.559732	0.563742	0.512091	0.233024	0.392914
GUCY1B1	0.155418	0.175855	0.0987368	0.0998756	0.115451	0.159784	0.0833763	0.154569
SFSWAP	0.801981	0.85441	1.01112	1.13606	0.934267	0.801165	1.35095	1.3229
TNK2	0.1199	0.226025	0.178094	0.207494	0.229859	0.156434	0.35912	0.236187
MON2	0.530571	0.58085	0.668674	0.613398	0.652392	0.637112	0.51491	0.698426
CDH3	0.0256748	0.0317625	0.0454096	0.0622044	0.0471878	0.0496027	0.0396296	0.0493116
ARSF	0.00129755	0.0108351	0.016273	0.0235776	0.00681363	0.0164082	0.0285398	0.0264546
GPBP1	1.39302	1.49199	1.45889	1.57115	1.52935	1.62045	0.992108	1.39291
DGAT2	0.00440037	0.0122484	0	0.00199896	0.0023107	0.0115927	0.00764105	0.00585099
ZNF112	0.29105	0.381859	0.528656	0.466886	0.453728	0.371403	0.273756	0.429325
CS	3.86049	3.67455	3.90457	3.57182	4.06793	3.7184	3.73042	3.77058
LTK	0	0	0.00870203	0	0	0.0285167	0	0.0239879
MRPS24	0.166342	0.28295	0.240708	0.377821	0.174697	0.23372	0.288845	0.172027
ELMO2	0.861941	0.857406	1.13002	1.04038	1.01404	1.04077	0.957838	0.958746
WAPL	1.84412	1.91623	1.69865	1.71429	1.81557	1.77895	1.35066	1.72563
VMP1	0.717416	0.645314	0.472848	0.516839	0.724694	0.608847	0.315403	0.37562
APPBP2	1.11506	1.2132	1.24855	1.12227	1.25521	1.26534	0.839941	1.10286
POLD1	0.103904	0.139534	0.102876	0.154023	0.20676	0.230513	0.208913	0.2036
SEZ6	0.400051	0.619185	1.05396	1.39843	0.879855	0.880952	3.31448	2.86718
EIF4B	3.93931	4.40218	3.87701	3.83767	3.65505	3.57016	3.18864	3.86707
SLC6A16	0.17672	0.188078	0.213105	0.179447	0.139197	0.136931	0.255722	0.251103
BICRA	0.0855726	0.119997	0.145406	0.091882	0.103147	0.0983739	0.262289	0.189637
SPHK2	0.347953	0.18019	0.335675	0.31613	0.254951	0.179072	0.533948	0.272574
RPL18	43.16	48.1653	53.8275	54.9413	46.4863	55.6394	53.1558	58.0682
CA11	0.314141	0.416384	0.357173	0.438308	0.483097	0.425623	0.610431	0.367974
ISOC2	0.158082	0.247511	0.266882	0.314178	0.415056	0.478936	0.297378	0.429149
U2AF2	0.503444	0.462939	0.555062	0.445148	0.566498	0.497369	0.983484	0.661439
EPN1	0.242946	0.247706	0.239525	0.259536	0.291599	0.275709	0.602665	0.51591
MED29	3.34664	3.76655	2.84647	3.08554	3.56673	4.15271	3.86273	3.55464
AHRR	0.038337	0.0340566	0.0527223	0.0318665	0.0599657	0.0455568	0.0736526	0.0318143
GSC2	0	0	0	0	0	0	0	0
ZNF275	2.09752	2.17413	1.76585	1.93804	2.2702	2.43552	1.88812	2.32968
MTMR1	0.421681	0.493519	0.52674	0.47278	0.48459	0.530807	0.399129	0.471504
GPC1	1.00979	1.23333	0.858579	0.793036	1.2822	1.09116	0.908097	0.842015
ADCK1	0.0500312	0.0413332	0.0654564	0.0448327	0.0690993	0.0548893	0.0856869	0.0601454
HAGH	0.580485	0.459706	0.506264	0.38356	0.603484	0.45724	0.658416	0.465187
RNF4	0.249995	0.292964	0.282189	0.257003	0.286366	0.333336	0.286778	0.297986
CASP8	0.0528158	0.0569079	0.0197234	0.0479854	0.0483115	0.0538617	0.00788924	0.0256744
LIMCH1	0.527151	0.532699	0.364972	0.354824	0.37964	0.302797	0.320059	0.270357
INTS13	0.39611	0.429639	0.441337	0.471396	0.498036	0.502667	0.206672	0.338764
TM7SF3	1.12836	1.11298	1.04067	1.02712	1.25754	1.32092	0.839183	0.973445
DLX3	0	0	0	0	0	0	0.0205084	0
SPA17	0.381995	0.329109	0.282027	0.27623	0.679553	0.829734	0.234643	0.359347
TSPAN32	0.0171187	0.0370609	0	0.0259218	0	0.0240529	0.0726634	0.0556406
CCN5	0.0135321	0.00627775	0.00652732	0	0.00710592	0.0285202	0.0391633	0.0239908
DMRT3	0.128781	0.142246	0	0.0111431	0.0772852	0.0969346	0	0.021744
ST3GAL6	0.0436492	0.0848549	0.0872258	0.0934774	0.0654881	0.0613298	0.10106	0.122526
ATP2C2	0.014498	0.0116581	0.00745941	0.0201971	0.0172563	0.0122223	0.031329	0.0239896
NGFR	0.0422077	0.0565666	0.0542912	0.0213041	0.0246265	0.0741305	0.0271451	0
CDON	2.47269	2.61969	1.83138	1.95674	1.61177	1.92347	1.06994	1.46558
TAF2	0.605114	0.642128	0.643187	0.621373	0.622189	0.610938	0.496015	0.595818
HIPK2	2.56449	2.88914	2.44391	2.2302	3.08094	2.78258	2.95688	2.61711
TNPO3	1.00704	0.996369	1.04746	0.998947	1.15089	1.1683	0.973964	0.960038
BORCS8-MEF2B	0	0	0	0	0.00208424	0	0	0
RFXANK	0.527511	0.916587	0.444129	0.653544	0.664809	0.879315	0.588461	0.646147
TMEM161A	0.181628	0.199563	0.248996	0.173702	0.200791	0.287099	0.254525	0.182187
LPAR2	3.34778	3.67536	2.89147	4.31556	2.35623	2.93682	6.87854	5.12727
CTSA	3.44214	2.87731	3.7422	2.6045	3.82769	2.80752	3.01016	2.45612
SUGP2	3.58602	4.0014	4.12325	3.94159	4.00026	3.94608	4.25056	4.25041
SLC12A2	0.657355	0.629352	0.880075	0.704308	0.913163	0.891426	0.608379	0.763785
SNX24	0.102447	0.0973602	0.0801211	0.085848	0.0919239	0.105338	0.047784	0.0842003
EYA2	0.0103702	0.0131206	0.0145517	0.0199856	0.019472	0.021525	0.00909466	0.0103068
CNN2	1.14073	0.9828	0.278692	0.646067	1.12023	1.24112	0.900376	0.650049
ABCA7	0.0217797	0.0168398	0.0665353	0.0428734	0.0304982	0.0114757	0.0336173	0.0160886
SNCAIP	0.62903	0.71102	0.650013	0.613263	0.534853	0.617615	0.737291	0.808515
DDX20	2.83428	2.74406	2.78322	2.64092	3.01471	2.96383	1.90486	2.80157
BTBD1	0.829467	0.695343	0.754574	0.685847	0.668631	0.785913	0.456948	0.556292
FAR2	0.0799892	0.0737691	0.0543886	0.0621665	0.0668007	0.0705821	0.0435101	0.0674884
BCAS1	0.0642566	0.0871849	0.229294	0.268045	0.301865	0.192218	0.245553	0.210689
POU1F1	0	0.00499333	0.00519184	0	0	0	0	0.00477059
CHI3L2	0	0	0	0.00393739	0.00682714	0.00456688	0	0
SBNO2	0.0555047	0.0476364	0.0629167	0.0416034	0.0510061	0.0467925	0.0899561	0.0664221
PMS1	0.212505	0.227431	0.216449	0.142782	0.173353	0.177066	0.170486	0.194506
HMG20B	1.09878	1.04666	0.989338	0.998284	0.953946	1.25052	1.35678	1.35061
CALCRL	0.00520911	0.00805527	0.00418776	0.00552148	0.00911794	0.0137234	0.00301513	0.00615675
TAF11	2.52737	3.06463	2.37934	3.47601	2.85569	3.31539	1.93707	2.79659
ANKS1A	0.180205	0.202421	0.218852	0.197382	0.217116	0.215444	0.262089	0.240016
AP3D1	1.46669	1.64057	1.31096	1.01099	1.72239	1.46578	1.97947	1.53124
ZNF76	0.421444	0.458127	0.365675	0.446338	0.508088	0.394186	0.456124	0.610114
SLC9A3R2	0.162326	0.0753054	0.0521995	0.01229	0.0994466	0.0712745	0.0548085	0.0179865
NTHL1	0.390459	0.383589	0.354523	0.417351	0.349767	0.302547	0.239299	0.0814395
UHRF1BP1	0.572265	0.531905	0.548157	0.523614	0.686259	0.545311	0.683618	0.613411
GNAI3	2.2402	2.2102	2.23665	2.13172	2.18975	2.46275	1.4863	1.82825
IPO5	6.20028	6.45959	4.91702	5.48218	5.93573	6.4221	3.44262	4.47978
OAT	1.94959	1.87221	1.84376	1.51547	1.33066	1.47904	0.928448	1.11179
WDR3	0.971712	1.01108	0.876868	1.04253	0.920315	1.06368	0.709234	0.859138
PKN2	0.580172	0.574412	0.484017	0.530425	0.607397	0.562036	0.387207	0.520756
WDR18	0.443789	0.393594	0.440722	0.438778	0.54833	0.502051	0.332425	0.399178
TRAM2	0.755667	0.775442	0.425531	0.556837	0.683906	0.724148	0.353409	0.404381
NTN1	0.0253493	0.0281466	0.0168377	0.0154798	0.0864142	0.0801388	0.0355992	0.0257859
GLP2R	0	0	0	0	0	0.00139402	0	0
MCM10	1.11958	1.36772	0.801053	1.046	0.99944	1.227	0.717155	0.982512
DGKA	0.270022	0.398285	0.247135	0.298795	0.330849	0.295492	0.272512	0.325282
ERBB3	0.114249	0.17346	0.153636	0.191872	0.138167	0.207955	0.224439	0.144239
ROPN1	0	0.00725243	0	0.00355084	0	0	0.00452438	0.0207867
ANKRD44	0.0663571	0.0827554	0.142027	0.12619	0.111166	0.097388	0.110406	0.14241
KARS	2.83896	2.938	2.42698	2.48804	3.11917	2.81678	2.68986	2.6211
ADAT1	0.502357	0.446544	0.721863	0.54578	0.822746	0.614527	0.711684	0.647722
PDIA5	0.0444168	0.045007	0.0298819	0.0307969	0.0325308	0.0314095	0.00947185	0.0176142
TBC1D22B	0.193036	0.199639	0.236043	0.184318	0.201441	0.171029	0.232006	0.213621
NDUFB4	4.29447	4.80365	5.1101	5.85936	5.54737	5.2666	4.01873	5.14646
SPEN	4.74309	5.59392	5.40663	5.22586	5.3666	5.30919	7.598	7.6039
MYLK	0.0670813	0.0838206	0.083901	0.0692153	0.0849658	0.0912932	0.0975577	0.0875518
ZC3H15	2.25664	2.14204	2.10368	2.14477	2.5843	2.17565	1.73695	1.79821
MAP2K4	0.384864	0.367549	0.406092	0.368787	0.412879	0.392894	0.276718	0.367812
PACC1	0.438982	0.439278	0.481241	0.413666	0.52771	0.424366	0.367487	0.405211
SNAP91	0.124409	0.129654	0.16268	0.171957	0.187008	0.152227	0.180196	0.22213
SLK	1.72281	1.41058	1.61749	1.45701	1.63107	1.58326	1.09114	1.49417
CYB5R4	0.141561	0.123384	0.214367	0.183178	0.187416	0.183532	0.133088	0.196213
COL17A1	0.0169356	0.0267127	0.0130704	0.013848	0.0337939	0.0124927	0.0235264	0.0330273
GSTO2	0.310099	0.468435	0.205207	0.321321	0.110353	0.19985	0.536991	0.667901
SEC61A2	2.04067	1.68703	1.72313	1.74987	1.97461	1.52948	1.5926	1.91868
PRKCQ	0.0265619	0.0313662	0.0174713	0.0142602	0.0215561	0.0267185	0.0181699	0.0294319
TLE2	0.0702739	0.0566229	0.0856349	0.0957702	0.0815726	0.118877	0.237633	0.155734
ASB1	1.25414	1.36877	1.68545	1.59719	1.53412	1.37508	1.62807	1.83787
FAM107B	0.164473	0.16465	0.197293	0.246757	0.167052	0.196506	0.181632	0.223809
ME1	0.200715	0.152016	0.180292	0.135531	0.17471	0.140861	0.075188	0.06946
TBC1D1	0.704363	0.777664	0.551517	0.679898	0.502947	0.566706	0.674752	0.80442
CDK13	0.514073	0.546996	0.686907	0.594078	0.565883	0.618	0.67317	0.693138
MTHFD2	1.49748	0.819159	1.19524	0.82429	1.35242	0.729906	0.982526	0.687493
SLC9A7	0.170612	0.190495	0.107682	0.12821	0.227166	0.246221	0.0836893	0.0989449
FOXJ2	1.43547	1.71563	1.42394	1.48103	1.6183	1.64089	2.13118	2.02012
YBX1	12.8699	12.8796	10.393	10.2356	9.95678	9.93137	8.17751	8.29665
PDE4A	0.0104953	0.0178527	0.0185624	0.0111246	0.0220449	0.0202765	0.0384742	0.0372138
PPP2R5A	0.284234	0.282798	0.397888	0.381314	0.325186	0.339036	0.16242	0.210142
CTNNA2	0.0064434	0.00838143	0.00481438	0.00614106	0.0142639	0.0149114	0.00702035	0.0089035
ELAVL1	1.49627	1.64516	1.69541	1.61275	1.70547	1.66781	1.64348	1.60137
TIE1	0.0167149	0.0271399	0	0	0.0175545	0.00880703	0.0193498	0.0111125
DIP2B	1.01462	1.04032	1.31265	1.14831	1.05761	0.897663	1.04761	1.06656
SMARCD1	3.05869	3.1422	3.91709	3.86236	3.63813	4.25367	4.73495	4.62461
KDM4A	0.23211	0.28198	0.286746	0.263981	0.252538	0.28507	0.433012	0.350814
NFYC	0.631383	0.697399	0.659305	0.706016	0.587801	0.71653	0.714849	0.726768
ZMYND12	0.0249656	0.00992734	0.010322	0.00324033	0.0187283	0.0375838	0	0.006323
SLC9A3	0.00684965	0.00953295	0.00825995	0.00622319	0.0179843	0.0108272	0.0178412	0.0197334
NGEF	0.0103071	0.00510039	0.000662895	0.000624297	0.0238147	0.00868928	0.00159092	0.000609109
ASPM	2.41021	2.50088	1.63802	1.6326	1.99274	2.72362	1.39422	2.07363
CD84	0	0.0089311	0.0487523	0.02405	0.0176913	0.00760773	0.19222	0.153589
ELOVL1	1.08751	1.28421	1.58325	1.40123	1.1629	1.10434	1.12161	1.15682
SPI1	0.00389856	0.0036172	0.003761	0.00354201	0.00409439	0	0.0586706	0.0172792
ZNRD1	0.876892	1.04199	0.964681	1.67725	0.872468	1.60496	1.33569	1.51371
MPPED2	0.513051	0.595558	0.647883	0.613894	0.457734	0.555575	0.509836	0.608679
CLDN18	0.0608975	0.0835253	0.0587487	0.0553279	0.0528335	0.0613834	0.0551718	0.0774524
ZBTB11	1.08359	1.2423	1.47486	1.22837	1.21021	1.37646	1.0346	1.17527
ATXN3	0.443502	0.484679	0.503948	0.546268	0.468905	0.494022	0.466898	0.581791
GOLGA5	0.781931	0.826992	0.87355	0.830047	0.880777	0.943539	0.729314	0.894251
FGFR2	1.13683	1.27546	1.25488	1.33985	0.883529	0.990349	1.47464	1.8449
LRRC40	0.371209	0.398057	0.410946	0.392547	0.333933	0.322241	0.324055	0.34254
ISOC1	0.633046	0.547311	0.462658	0.579506	0.810908	0.8642	0.410834	0.578162
EML1	0.12939	0.115434	0.163232	0.188666	0.17295	0.152084	0.164975	0.226586
TRMT11	0.108055	0.0990721	0.0997276	0.0954667	0.109461	0.105798	0.0891377	0.0984237
THUMPD1	0.581573	0.642277	0.536066	0.631065	0.610785	0.669927	0.427937	0.578144
MSANTD3	1.06183	0.992183	1.32586	1.07761	1.09539	0.960236	0.867425	0.881168
KIF26A	0.0109623	0.0162738	0.0063453	0.0119517	0.0161181	0.0254145	0.0380712	0.060248
ATG2B	0.75926	0.849229	1.19145	1.10711	0.9578	0.855684	0.919652	1.06946
ARFGEF1	0.740666	0.726005	0.770583	0.692166	0.721981	0.673505	0.543747	0.606014
ACSM2B	0	0	0	0	0	0	0	0
ZFAT	0.0550204	0.0689168	0.09213	0.0560584	0.061086	0.0554954	0.0928109	0.0651458
MTFR1	0.0613821	0.0637321	0.0867095	0.0770133	0.0775119	0.0770051	0.0938985	0.079674
STAG3	0.945106	1.05267	1.36053	1.32529	1.04342	0.95824	2.20524	2.10098
FECH	0.762601	0.782577	0.927521	0.92116	0.869752	0.847377	0.566621	0.629513
MYO9A	0.501789	0.52377	0.453677	0.524791	0.44506	0.417962	0.423746	0.493767
DDX3Y	0.0112961	0	0.021795	0.00513147	0	0.0297594	0.00653838	0
PFKP	0.427418	0.721037	0.264895	0.410685	0.427123	0.476344	0.283383	0.396102
IDI1	46.3953	36.83	40.7694	32.593	31.0073	27.6113	30.1185	27.0878
SP100	0.00926979	0.00860077	0.0123822	0.00842199	0.0134798	0.00676278	0.0107311	0.0164342
KLF6	12.8356	12.3343	12.1425	9.48135	10.7822	10.546	7.76957	8.54453
PLPP1	0.0461809	0.0389527	0.0307809	0.043483	0.0582006	0.039817	0.0301324	0.0454023
NEO1	1.20034	1.32014	0.915903	0.934481	1.1756	1.14077	0.94284	1.108
TRAM1	0.895741	0.850591	0.823588	0.768473	0.962804	1.04358	0.641628	0.707865
PHKA1	0.222438	0.227909	0.209981	0.179777	0.215696	0.202047	0.168245	0.228629
TNFRSF1A	3.27415	3.12776	3.16529	3.05646	3.94022	3.11474	2.8367	1.95739
CACNB1	0.766356	0.845473	0.794487	0.841754	0.772815	0.654905	1.91115	1.72029
EVI5	0.118299	0.136068	0.0870869	0.0873456	0.105417	0.141491	0.0637579	0.0855096
STOML1	0.270966	0.486423	0.426203	0.487016	0.309322	0.484181	0.654638	0.61093
PKM	7.2037	10.7595	5.1489	6.90349	7.41157	9.45413	7.04024	7.5678
DHX29	0.664266	0.672807	0.6581	0.715757	0.684469	0.656605	0.408326	0.596767
DNTTIP2	3.62808	3.81297	3.39538	3.62897	4.58662	3.91615	2.44935	2.60892
METTL22	0.836293	0.779003	0.854617	0.77182	0.867885	0.658349	1.34313	1.22772
TP53BP1	1.55518	1.68755	1.58895	1.66418	1.70635	1.77821	1.64725	1.94873
TRO	5.66433	6.37388	7.3022	7.13739	7.17933	6.00457	9.66997	9.27256
RRP15	0.484314	0.467269	0.521395	0.425671	0.403595	0.432703	0.41237	0.342207
RHOA	11.1098	11.9408	9.49216	10.5024	10.4003	11.5827	6.75951	8.41609
DHX8	0.421086	0.464629	0.501437	0.463605	0.489839	0.518465	0.611024	0.52037
PMS2P4	0.087002	0.0980207	0.0179855	0.0451686	0.0522126	0.0720362	0.0575525	0.0330523
PRKCZ	0.0356178	0.0317761	0.0535239	0.0541412	0.0517941	0.055579	0.0721569	0.0922903
ZFY	0.00391565	0.00181653	0.00188874	0	0	0.00618945	0	0.00173549
IARS2	1.45439	1.27304	1.2161	1.10011	1.43378	1.29406	0.814032	1.00037
SYT1	0.0250008	0.0297615	0.0646198	0.0780001	0.0414491	0.0525259	0.0502388	0.0674609
NAV3	0.0646315	0.0860395	0.0613469	0.076119	0.0644895	0.0670116	0.0761452	0.098531
IDH3G	2.51286	2.69396	2.46493	2.70511	3.23786	3.17097	2.79897	3.11662
ROGDI	0.216385	0.401537	0.268393	0.50553	0.275951	0.244313	0.84095	0.397326
PDZD4	0.429751	0.679662	0.527656	0.603418	0.553914	0.627842	0.618101	0.715721
ATP2B3	0.00566681	0.0092012	0.00820028	0.0038614	0.00297573	0.00149292	0.00492009	0.0113024
ROCK1	0.319021	0.316285	0.333186	0.338236	0.355065	0.317276	0.292073	0.353864
CBFB	0.587534	0.589169	0.525963	0.504661	0.472888	0.498827	0.415813	0.502619
PDK3	0.167031	0.192211	0.128701	0.161609	0.187951	0.209163	0.0891473	0.143256
HYAL2	2.6115	2.35429	2.85884	2.4568	3.22897	2.96669	2.93741	2.29852
HDAC4	0.0959931	0.128865	0.121372	0.131415	0.131032	0.128445	0.180465	0.182704
RASSF1	0.660534	0.873329	0.533678	0.360074	0.424899	0.50465	0.296306	0.402548
FGFR3	0.75372	0.715842	0.412228	0.447537	0.53603	0.656678	1.4359	1.06269
IFI35	0.167432	0.199733	0.230749	0.162985	0.276323	0.264659	0.304583	0.286235
HEATR6	1.31429	1.42828	1.34529	1.31867	1.70908	1.58129	1.09318	1.2843
COASY	1.94143	1.90832	2.2438	1.71148	2.18026	1.74203	2.0027	2.57292
PLEKHH3	0.34621	0.29288	0.20629	0.27754	0.320823	0.225339	0.707268	0.523525
MEF2A	0.317684	0.281126	0.376745	0.350359	0.296356	0.26898	0.274228	0.326643
OTUD5	0.643378	0.601664	0.657475	0.681574	0.72911	0.699428	1.05979	0.890414
TFE3	1.98341	1.81689	2.08958	1.77913	2.59222	2.25599	2.80631	1.74701
TBC1D25	0.411913	0.457123	0.561005	0.535677	0.373226	0.446839	0.663845	0.644357
ACSL4	0.156696	0.106879	0.177315	0.120048	0.121868	0.113357	0.095111	0.102862
INPP5A	0.0240843	0.0286309	0.0279539	0.0263262	0.0351745	0.0265696	0.0226532	0.0306895
GPKOW	1.58454	1.81073	1.55454	1.55349	2.0308	1.97166	1.76178	1.54744
GRIPAP1	0.696417	0.706263	0.815587	1.00942	0.762015	0.65196	1.14368	1.09971
FTSJ1	0.876043	1.16117	1.12109	0.812165	1.29558	1.16809	1.14867	1.20446
PRR11	1.16874	1.38425	0.752272	0.805777	0.98472	1.13063	0.73087	0.987715
REEP1	0.52976	0.458343	0.633981	0.674238	0.503158	0.571606	0.493376	0.715297
ATP11A	0.277602	0.352139	0.312667	0.371278	0.355183	0.30986	0.28493	0.359747
POLR1A	0.904798	0.91636	1.00572	0.99799	1.16267	1.0215	1.06113	1.01758
LAPTM4A	5.43213	4.76887	6.48595	6.03304	6.11943	6.33017	4.88976	5.36804
TTC7A	0.0583716	0.0557675	0.0551968	0.0582838	0.0515921	0.0535944	0.0635589	0.0589152
IP6K2	1.18862	1.33881	1.92363	1.98813	1.68422	1.55594	2.44531	2.5754
STON1-GTF2A1L	0.00262461	0.00139154	0.002532	0.00102196	0.000787556	0.00158046	0.0008681	0.000664731
SRBD1	0.143144	0.138187	0.11255	0.132308	0.151203	0.154332	0.0852492	0.108185
KIF2A	0.370494	0.381249	0.414933	0.400224	0.484069	0.487821	0.295041	0.412831
RASGRP2	0.0249281	0.0277548	0.0432873	0.0135889	0.0261802	0.0472844	0.0404008	0.0309361
PSME4	0.799857	0.765397	0.948484	0.891685	0.93993	0.951322	0.581594	0.711324
IFT80	0.0407636	0.0576329	0.0524336	0.051732	0.0394134	0.049775	0.0337068	0.0481793
SIRT2	0.928619	1.09109	1.56146	1.23794	1.93685	1.71479	2.37606	1.80788
ERLEC1	0.881664	0.785635	1.01337	0.92528	0.984012	1.15293	0.599588	0.838287
PPP2R5B	0.224016	0.228126	0.295176	0.233312	0.32708	0.264855	0.328905	0.339032
PYGM	0.0340296	0.0694619	0.0525261	0.0371007	0.0357389	0.0645484	0.00787878	0.0542972
PAGE1	0	0	0	0	0	0	0	0
PITX1	0.0130609	0.0121183	0.0252001	0	0.0411509	0	0	0
TRPC7	0	0	0.00117189	0	0	0	0	0
MAST4	0.192422	0.207866	0.126659	0.114888	0.121117	0.124927	0.142279	0.153127
ADGRF5	0	0	0	0.00164033	0	0	0	0.000800214
SDK2	0.104964	0.109009	0.10011	0.0839857	0.214836	0.185085	0.219202	0.158334
ADAM7	0	0	0	0	0.00112857	0.00339722	0.00124399	0.00190513
NUP133	0.710257	0.8165	0.787384	0.790891	0.723113	0.777088	0.482642	0.703033
NUCKS1	9.53538	10.2915	7.88104	8.82518	9.73104	11.308	7.2597	8.52493
VPS35	4.2953	4.1035	3.80978	3.90749	4.3569	4.6431	2.39804	3.26254
DNAJA2	4.89758	4.66123	5.17776	4.44966	4.65044	4.87374	2.71207	3.47313
BCL3	0.0449591	0.0278095	0.0216863	0.0136157	0.00786956	0.0394814	0.0346975	0.106276
KCNAB2	0.0142545	0.0186717	0.0113248	0.012189	0.0158512	0.0212066	0.039798	0.0252716
ABCC9	0.227438	0.252992	0.125379	0.137758	0.101031	0.124872	0.0508881	0.0762391
GAL	0.0125011	0	0	0	0	0	0	0
CLEC2D	0.818073	0.945068	0.724729	0.70682	0.690701	0.701498	0.523034	0.668296
FUNDC1	0.481053	0.419554	0.529049	0.432686	0.459746	0.491723	0.300718	0.25159
MAOB	0.124512	0.1607	0.0739192	0.100072	0.0804717	0.165695	0.0582104	0.110373
RORA	0.0330646	0.0501271	0.0356293	0.0401296	0.0448154	0.0464139	0.0395768	0.0520939
DRD4	0.0807026	0.124797	0.15571	0.0733217	0.113008	0.113392	0.249132	0.143076
TGFBR3	0.00163649	0.00417554	0.00315749	0.00408875	0.00472639	0.00646697	0.00236808	0.00253863
PLA2G10	0.00835819	0.00775497	0.00403163	0.0151875	0	0.00440391	0	0
HES2	0	0	0	0.00685621	0	0	0	0
ATP1B3	1.36968	1.15174	1.89978	1.68421	1.65031	1.43177	0.700466	1.06623
NEDD4	0.213377	0.206205	0.189808	0.188827	0.16356	0.190398	0.159115	0.159177
PIGB	0.0982848	0.0935297	0.123991	0.139668	0.105868	0.159342	0.0758522	0.0848896
MAPK6	0.575112	0.501604	0.653866	0.572068	0.694137	0.691422	0.471704	0.50127
GNB5	0.352793	0.390322	0.277187	0.297396	0.313217	0.338555	0.370513	0.464258
RAB27A	0.0724402	0.0753365	0.0522211	0.0448409	0.0518339	0.0553654	0.0258029	0.045867
HDHD5	0.3362	0.52504	0.414252	0.538321	0.443981	0.378841	0.435439	0.475063
UFD1	1.29103	1.55223	1.54999	1.37657	1.53157	1.24738	1.48723	1.38785
LRP6	1.18711	1.30991	1.40215	1.2532	1.19659	1.14259	1.23037	1.41863
GUCY2C	0.00220225	0.0122599	0.00424909	0.0050021	0.00115644	0.00232073	0	0.00292825
SCT	0.10603	0	0	0	0	0.111734	0	0
PHRF1	0.307746	0.383913	0.461547	0.359486	0.385672	0.389707	0.751436	0.559351
ELP1	1.37979	1.47597	1.60562	1.69879	1.49137	1.49936	1.21163	1.49627
NUCB2	0.196877	0.167546	0.162887	0.191901	0.195126	0.223268	0.156218	0.191278
PFN2	1.10346	1.1337	0.993904	1.11307	1.37258	1.50316	0.836236	0.934255
PTPN3	0.0383841	0.0286308	0.00653465	0.0184625	0.0371504	0.0483802	0.0165542	0.0126761
SPTB	0.00691929	0.00577792	0.00200254	0.00377188	0.0167137	0.0109373	0.00801003	0.0141071
DAPP1	0.00693052	0.00803791	0.00334299	0.0110192	0.010918	0.010955	0.00802303	0.0107511
FGF10	0	0	0	0	0	0	0	0.00190243
SLC44A1	0.444353	0.482835	0.353943	0.361831	0.469668	0.552895	0.251424	0.273408
TMEM260	0.154428	0.176063	0.181963	0.167744	0.149617	0.139316	0.107527	0.160127
SMG6	0.110671	0.134333	0.144793	0.13705	0.126978	0.123415	0.176819	0.163282
EXOC5	0.524486	0.556869	0.680725	0.537925	0.59768	0.670934	0.555525	0.573967
CLTCL1	0.0823711	0.0863617	0.115224	0.0957921	0.110731	0.0946146	0.100124	0.105144
FGF22	0.0205829	0	0	0.0187004	0.0648503	0	0.238275	0.0182455
FSTL3	0.23775	0.208336	0.356783	0.288008	0.485512	0.347972	0.443423	0.210751
DGCR2	0.412013	0.448977	0.403685	0.397727	0.46426	0.440962	0.399953	0.398513
RNF126	0.459142	0.382312	0.477014	0.352973	0.506933	0.527264	0.708694	0.41222
MNT	0.46145	0.554072	0.560387	0.522825	0.627166	0.675063	1.80997	1.26564
ZXDC	0.88136	1.05075	1.0669	1.04866	1.14372	0.994933	1.69397	1.74234
JMJD6	1.71452	1.92245	2.44591	2.17719	2.07178	1.46494	2.38328	2.21224
POLB	0.429665	0.439807	0.730061	0.7077	0.500738	0.528729	0.381872	0.621681
ST6GALNAC1	0	0.00450909	0.00468835	0	0	0	0.00562593	0.00430795
WIPI1	0.106201	0.157189	0.134166	0.130948	0.262906	0.202512	0.152215	0.130004
FRMPD1	0.0192722	0.0178813	0.00743686	0.0131322	0.0222642	0.0335098	0.0290033	0.0222087
GBA2	2.70748	2.56066	3.08094	2.71808	2.98487	2.10438	3.74902	3.0829
NDST1	1.00769	1.07124	1.06947	0.973545	1.24341	1.01883	1.21829	0.999676
ASNS	0.10635	0.0904519	0.20947	0.112728	0.144269	0.13075	0.189803	0.145338
AP3M2	1.96993	2.30874	1.39078	1.88845	2.0948	2.0603	1.24597	1.94317
CNGB1	0	0.000966183	0.00401837	0.000946099	0.00109364	0	0	0.00276925
ST6GALNAC2	0.00428464	0	0.00413346	0	0.00449986	0.00903028	0	0.00379808
CHAT	0.00165078	0.00612655	0.00477758	0.0014998	0.00173369	0	0	0
PABPC1	15.6809	17.0792	11.1202	12.3938	15.1299	14.8994	12.9969	15.6792
TESK2	0.00376663	0.00582465	0.00968994	0.0125479	0.00988958	0.00661544	0.0196218	0.0116861
CFAP20	1.85045	1.9451	2.03938	1.97915	2.0418	2.0981	1.64729	1.7078
CSNK2A2	4.70123	4.85276	4.75723	4.90652	5.20308	4.43303	4.15896	4.80755
PTPN21	0.993707	0.967176	0.905663	0.859519	0.90215	0.859352	0.680136	0.835854
EIF2B3	0.141878	0.12408	0.136872	0.18441	0.148292	0.141642	0.109234	0.131784
CAMK2A	0.0626836	0.0908744	0.0478735	0.0664424	0.0562317	0.0743127	0.0438413	0.05325
TCOF1	0.55459	0.554764	0.438884	0.480249	0.607473	0.541049	0.71725	0.624114
CDC42	0.0377883	0.0441091	0.0881975	0.0919219	0.0704114	0.0924879	0.0649123	0.115619
OSBPL3	0.130874	0.139041	0.0867411	0.0780597	0.0960039	0.0779062	0.0607178	0.0602201
EPHA8	0.00230535	0	0	0	0	0	0	0
SLC12A3	0	0.00169392	0	0	0	0	0	0
RAD18	0.304315	0.344287	0.271322	0.294767	0.23867	0.337755	0.280693	0.35547
ATP2B1	0.668745	0.619772	0.72386	0.77801	0.790428	0.853378	0.388406	0.429899
TRPM5	0	0	0	0.0135999	0	0	0	0
NCK2	0.313844	0.307849	0.276494	0.298076	0.346511	0.346383	0.323188	0.386302
MAP4K4	3.15782	3.20266	4.30021	3.74157	3.54614	3.25629	4.43035	4.16548
MGAT4A	0.0817076	0.0957204	0.0772321	0.0667363	0.115282	0.0982793	0.0582814	0.0724288
RPL31	13.129	13.0824	11.0416	12.9184	12.6928	14.1481	10.3189	13.0477
WDR1	2.23931	1.89851	1.98446	1.64614	2.26975	1.90703	1.6629	1.69457
SNX13	0.267977	0.25723	0.290688	0.260298	0.296353	0.26027	0.239456	0.252324
MS4A12	0	0	0	0	0	0	0	0
ARHGAP10	0.00488461	0.00151069	0.00235613	0.00419132	0.00341997	0.00600528	0.00502632	0.00529211
RPS6KA2	0.0861181	0.0799028	0.0902569	0.0836495	0.122871	0.0948671	0.0949565	0.0845824
ING3	0.471851	0.398881	0.549613	0.628754	0.668077	0.662979	0.469355	0.616557
VASH1	0.690852	0.832095	0.985224	1.00583	1.02299	1.01742	2.41914	1.93609
LMCD1	0.139587	0.216639	0.0771241	0.156796	0.0892915	0.133723	0.151308	0.175479
BUD23	1.11939	1.37188	1.44657	1.08911	1.35108	1.1444	1.37805	1.11445
SEL1L	1.22128	1.25706	1.19107	1.15408	1.29665	1.17439	1.00151	1.0405
TRIP13	1.37257	1.57812	0.926561	1.03761	1.27279	1.31024	0.687329	0.969028
ATP6AP1	5.16855	5.11159	8.0572	5.80577	5.9093	5.06286	5.53456	4.15468
TCF3	2.05297	2.04539	2.0917	1.87684	2.42952	2.3748	3.2882	2.66165
TRIB2	9.05444	9.81827	12.6175	11.4603	10.6176	11.0269	7.12727	7.29684
DAZAP1	0.562286	0.579672	0.672506	0.67816	0.583623	0.547489	0.848866	0.836551
MBD3	0.503821	0.618827	0.870249	0.658277	0.740779	0.657335	1.15537	0.642263
PRLH	0	0	0	0	0	0	0	0
HLTF	0.543998	0.618758	0.474219	0.529973	0.547231	0.623337	0.413512	0.578084
FAM50A	9.71004	8.61411	8.76483	8.1255	8.97523	6.02874	7.72388	6.01508
FAM3A	0.935312	1.12305	1.08808	0.966405	1.13638	1.07259	1.34813	1.33306
CPSF1	1.7107	1.83225	1.63373	1.31954	2.26086	2.34113	2.93069	2.14234
MYO3B	0	0.000359668	0.000186983	0.00140877	0	0.000408498	0	0.000171812
CYBRD1	1.63107	1.58747	1.24539	1.20331	1.22318	1.55046	0.635363	0.78802
CDH19	0	0	0	0	0.000942239	0	0	0
PDCD2	3.45353	3.962	3.62593	3.84388	4.24701	3.77411	2.59695	2.96541
SLC6A15	0.0632059	0.0491344	0.0510877	0.0574252	0.0592044	0.0576053	0.0771247	0.102971
RDH11	4.94104	4.52572	4.42387	3.80803	4.51437	4.10392	2.99804	3.35291
PRKACA	0.69004	0.893734	0.807615	0.999269	0.982208	1.19225	1.0786	1.08053
ADGRL1	1.00615	1.10674	0.923337	1.02624	1.37569	1.31034	1.79292	1.59587
SPP2	0	0	0	0	0	0	0	0
ACTN1	1.00364	0.990675	0.777627	0.583964	0.852091	0.687504	0.694262	0.590773
ZFYVE26	1.03634	1.01443	1.26671	1.08374	1.17982	0.95995	1.30408	1.20252
RPS6KA6	0.10894	0.147322	0.087923	0.120324	0.138341	0.150065	0.103033	0.107929
EPN2	0.355785	0.441324	0.404364	0.450185	0.374458	0.472277	0.501138	0.476457
PTPN18	0.759343	1.17866	0.74637	1.17586	0.937922	0.96627	1.67516	1.75263
LIMS2	0.0447327	0.0869614	0.110968	0.143213	0.259507	0.197536	0.0813754	0.073641
ASIC4	0.0112745	0.0139477	0.0253789	0.0204867	0.0157877	0.0198017	0.021753	0.0199883
SPEG	0.338151	0.382332	0.250354	0.252924	0.302279	0.253583	0.27675	0.267684
LNX1	0.0213861	0.0187796	0.0276315	0.0447588	0.0232625	0.0249512	0.00928402	0.0148952
ALDH3A2	6.73581	5.57022	7.30655	6.09744	7.10512	6.27985	4.1961	4.26523
TFRC	2.41109	1.60595	3.20802	1.96112	3.31556	2.3403	2.43448	1.84774
SREBF1	1.15347	1.24107	0.925074	1.0827	0.985182	0.801806	1.14225	1.17955
TRPC5	0.000299741	0.00111243	0.00115666	0.00136163	0.00157398	0.00315865	0.00346991	0.00159421
AFF4	4.30653	4.3496	4.28901	3.80509	4.81006	4.00709	4.89443	4.73701
UBE2D1	0.155079	0.16547	0.229398	0.169075	0.154725	0.160698	0.224407	0.176418
MPP5	1.5091	1.45	1.16958	1.20258	1.2302	1.1634	0.788746	0.975173
RHOBTB1	0.203825	0.233957	0.17974	0.194093	0.186846	0.2111	0.166223	0.241526
SMC1A	8.38765	9.70536	6.91108	7.52197	8.38121	8.84288	8.56196	8.55877
HSD17B10	4.30384	4.48893	5.66959	4.85406	5.51754	5.25477	3.98583	3.97296
MARK2	0.342433	0.372458	0.367468	0.311115	0.417552	0.405455	0.648812	0.479763
HMMR	0.737033	0.602752	0.415936	0.674919	0.621079	0.795102	0.23944	0.361529
CHFR	0.105476	0.118332	0.168925	0.162221	0.148423	0.110424	0.180361	0.134442
TRHDE	0.000950741	0.00147021	0.000917194	0.000143965	0.000499248	0.00217076	0.000733743	0.00154509
P4HA2	0.0321666	0.0530578	0.0293076	0.0381544	0.0394127	0.0329554	0.0382716	0.0293057
FCGR2B	0.0298118	0.0165961	0	0.0108341	0.00626185	0.00628311	0	0.00528527
NFATC3	0.435714	0.462444	0.512308	0.44353	0.532186	0.508372	0.485882	0.545038
TRNT1	0.509667	0.56961	0.439535	0.491118	0.514993	0.496397	0.420159	0.540778
ACADVL	5.21292	5.4584	4.17438	4.89093	5.00959	4.60771	5.25897	4.93302
STK10	0.0404895	0.0299364	0.0323472	0.0321881	0.0451809	0.0373342	0.0761672	0.0302834
FBXW11	0.747561	0.800453	0.891197	0.721965	0.779097	0.772356	0.735778	0.72132
ACAP1	0.154633	0.235296	0.131276	0.213546	0.12992	0.215096	0.422462	0.301561
CRMP1	0.954539	1.19211	1.42834	1.39905	1.35138	1.32036	1.4859	1.6075
EVC	0.248399	0.350284	0.298461	0.269677	0.316442	0.313736	0.350881	0.348967
DERL2	1.8305	2.29393	1.89205	2.25705	2.19084	2.20455	1.67874	1.99141
SIDT1	0.00380166	0.00352729	0.0045844	0.00431746	0.00199631	0.00400618	0.0110024	0.0058974
NDE1	0.356097	0.371696	0.298443	0.302297	0.340091	0.405743	0.453454	0.451786
MRVI1	0.00535339	0.00780532	0.00590227	0.00486377	0.0232923	0.0257891	0.00177065	0.00338961
TMEM38A	0.118438	0.06831	0.126611	0.0756148	0.124387	0.101197	0.144519	0.0879628
AP1M1	0.455318	0.475708	0.52415	0.436271	0.456088	0.512069	0.617896	0.595243
PVR	0.351411	0.460305	0.434732	0.409419	0.560106	0.505372	0.646105	0.626674
XRCC1	1.26956	1.73253	0.974571	1.00759	1.35927	1.36909	2.19596	1.82602
SCARB1	0.231556	0.207548	0.158477	0.177036	0.216575	0.208102	0.213435	0.166532
CYP2W1	0	0	0.0138095	0.0130055	0	0.0150847	0.0331424	0
MCM2	0.577239	0.574854	0.371247	0.409068	0.428405	0.656956	0.61923	0.532155
MOV10L1	0.00128752	0	0.00496837	0.00467907	0.00405658	0.00135679	0.00447146	0.00913049
PANX2	0.280352	0.439511	0.186524	0.298628	0.700551	0.611243	0.816962	0.394197
SELENOO	0.38346	0.541412	0.487878	0.363537	0.431904	0.404089	0.591877	0.566523
TP63	0.000347735	0.000322639	0.000670931	0	0	0	0.000402552	0
ALPK1	0.0341322	0.0556935	0.0567721	0.0935663	0.0414091	0.0576735	0.0633567	0.127806
LLGL2	0	0	0	0	0.00581127	0	0.0042704	0.00326998
PDE8A	0.21905	0.205943	0.179847	0.169375	0.187836	0.13936	0.158488	0.146147
CLCN4	0.0847663	0.114784	0.077355	0.12905	0.110679	0.118297	0.0716075	0.094433
NLE1	0.681143	0.75838	0.683392	0.92827	0.751124	0.732141	0.985646	0.941915
SDHA	0.592727	0.680258	0.89561	0.750464	0.7375	0.639664	0.719232	0.746978
SMARCE1	1.57271	1.91181	2.10829	2.13445	1.64351	1.72312	1.98779	2.29354
FNDC8	0.0202826	0.0188188	0.0391339	0	0.0106507	0.0106869	0.0234799	0.0359586
GSDMB	0.775586	0.905135	0.970346	1.06248	0.96727	0.683219	1.12231	1.39113
KDM5A	1.54516	1.7948	1.72003	1.88204	1.81118	1.63988	1.75543	2.05379
ADAM11	0.0444939	0.0300238	0.0507282	0.0551244	0.0127442	0.01705	0.0842855	0.0681256
PPP2R3A	0.31062	0.366846	0.329038	0.33478	0.323025	0.354073	0.438906	0.479156
FERMT2	1.35529	1.16824	1.13877	0.96742	1.23155	1.20194	0.701806	0.728583
ABCB11	0.0367196	0.0385133	0.0115513	0.032636	0.0628761	0.0487893	0.0351153	0.0488245
DHRS9	0.014733	0.0136697	0.022741	0.00535421	0.0030946	0.0124204	0.0341109	0.0261198
CD5L	0	0	0	0	0	0	0	0
PTGS2	0.0107111	0.00993807	0	0	0.0337474	0	0	0
IGF2BP2	0.430378	0.389381	0.360095	0.341444	0.454673	0.383674	0.346512	0.311441
MAP3K13	0.131857	0.166866	0.183884	0.216369	0.164386	0.186213	0.185352	0.28545
ST6GAL1	0.0768139	0.0950268	0.214478	0.203125	0.176429	0.151363	0.265322	0.285649
TBX21	0	0	0	0	0	0	0	0.00636029
VDAC1P1	5.13051	4.96279	5.2654	5.45469	6.64928	4.14116	2.65372	3.67701
FRY	0.0929872	0.093292	0.136432	0.136472	0.109677	0.115649	0.191633	0.193659
PICALM	1.00738	0.97121	1.11903	0.954003	1.19324	1.15148	0.700849	0.807901
NSF	0.185698	0.211384	0.21444	0.211523	0.27944	0.262864	0.113582	0.1538
GLI2	0.234896	0.23897	0.233895	0.24446	0.267473	0.261558	0.335637	0.293359
CLASP1	0.998384	1.1577	1.24006	1.25783	1.24628	1.18864	1.52478	1.48745
MRPS34	10.5249	10.986	15.5123	12.5505	14.124	10.86	11.9302	10.2367
NOTCH3	2.09787	2.12639	1.28829	1.11918	1.99033	1.95993	2.77041	1.99442
CLNS1A	0.738264	0.726877	0.635257	0.72134	0.647308	0.778772	0.447794	0.600391
PPP2R2C	0.00342407	0.00247096	0.00367028	0.00414788	0.00679256	0.00601379	0.00528511	0.00404698
TEAD2	0.858523	0.918205	0.966948	1.02207	1.05266	1.18994	1.56178	1.3796
EED	0.390898	0.347575	0.382343	0.399541	0.302198	0.334691	0.395954	0.293569
CDHR2	0.0328584	0.0689967	0.111781	0.106843	0.0889965	0.0892987	0.188189	0.148701
SNCB	0	0.00819032	0.00851593	0.00802007	0.0370832	0.0558137	0.122627	0.211274
TSG101	0.941698	1.02301	1.34977	1.29267	1.1762	1.21177	1.02441	1.05988
NCBP3	2.52914	2.77857	2.61186	3.18	2.74207	2.72708	2.43986	2.87212
ATP2A3	0.0136658	0.0274723	0.0109863	0.00413865	0.0119602	0.00960065	0.0210934	0.0222088
CA12	2.6162	3.36655	2.40145	2.60475	2.9114	2.91323	1.58953	2.37738
MGLL	0.0585618	0.0642573	0.054039	0.0458032	0.0513419	0.0541993	0.041855	0.042432
NTN4	0.0970727	0.102934	0.0836138	0.109613	0.130349	0.138098	0.0939135	0.103874
BCS1L	2.27243	2.76845	2.57351	2.71091	2.57335	2.35303	2.51628	3.32809
NUAK1	0.488253	0.498876	0.562904	0.514793	0.588745	0.492922	0.528935	0.380443
DPP8	0.556659	0.605415	0.727878	0.571618	0.637533	0.639698	0.463748	0.551177
SLC24A1	0.158354	0.190139	0.161753	0.223424	0.207396	0.249328	0.24586	0.262577
ZNF532	1.89947	2.38077	2.19174	2.34553	2.41267	2.4185	2.41058	2.85876
SCARF1	0.0155575	0.0216521	0.0150086	0.00706733	0.00816948	0.0245917	0.027015	0.034477
LMAN1	1.59675	1.4133	1.33048	1.34919	1.65224	1.70743	0.980395	1.12347
HACD3	6.93664	6.74206	6.14104	6.20233	6.50713	6.39709	4.35225	4.8904
IPCEF1	0.0635292	0.093293	0.0467373	0.0672696	0.0436802	0.0655019	0.0417983	0.0891313
ZZEF1	0.515047	0.539776	0.721496	0.65524	0.677549	0.577907	0.919072	0.709084
NOX3	0.00152897	0.00283724	0.00295004	0.00277826	0	0	0.00176999	0
ENO1	12.5853	19.7934	10.5966	15.549	13.3082	16.2351	4.53082	8.23191
SLC12A1	0.0117744	0.0170697	0.00993905	0.0106975	0.0139115	0.0116323	0.0144824	0.0123943
MYDGF	0.274225	0.204138	0.0892082	0.0898079	0.187534	0.221773	0.121813	0.0734903
ANO8	0.317945	0.486747	0.460089	0.541624	0.39235	0.485821	1.45386	0.789148
TUBE1	1.37597	1.16985	1.17934	1.10071	1.31842	1.28824	1.04076	1.19055
ARHGEF10L	0.0666362	0.0797242	0.0631571	0.0791291	0.0748944	0.0800765	0.108944	0.0989664
TXK	0.00272509	0.00758525	0.00131447	0	0	0.00287169	0.00315467	0.00120781
WSCD2	0.000762549	0	0.00367821	0.00277123	0.0016017	0.000803571	0.000882756	0.00202786
KCNQ2	0.269208	0.424979	0.525572	0.737238	0.604319	0.728721	0.991062	1.1389
TACR2	0.0355199	0.0856866	0.0411199	0.0387256	0.0671473	0.0748615	0.164477	0.0692697
ACTR6	0.23578	0.19468	0.158596	0.222077	0.138578	0.1778	0.145238	0.147646
TIPIN	0.199346	0.2172	0.125268	0.209362	0.18439	0.194652	0.169373	0.16536
SRI	11.6571	10.9335	9.98994	10.71	10.9243	12.6228	4.61405	6.43305
EIF4G3	1.11171	1.13379	1.1442	1.02114	1.24301	1.06688	1.00912	0.977499
NUP37	0.338236	0.280983	0.265594	0.335887	0.237505	0.22795	0.157077	0.221383
SEMA3A	0.0544129	0.0543202	0.0855501	0.0885474	0.0567843	0.0675016	0.0741533	0.0972306
GTSE1	1.19319	1.42049	0.767389	0.754882	1.15871	1.50426	1.11322	1.11564
SEMA3C	0.0159392	0.0271924	0.0510907	0.0672687	0.0178198	0.0314261	0.0440464	0.0756594
TTC38	0.340769	0.332642	0.226012	0.238652	0.316878	0.29925	0.2671	0.324097
ACAT1	1.45681	1.45992	1.38521	1.49208	1.20326	1.17267	0.754926	0.837936
GRAMD4	0.070383	0.0942352	0.0868082	0.0793253	0.0823394	0.0722916	0.141297	0.103457
CELSR1	0.458265	0.445623	0.321201	0.343943	0.398132	0.36578	0.74477	0.78456
WNT8B	0	0	0.00430171	0.0121537	0.112393	0.140968	0.00516196	0.023716
ZNF638	2.12673	2.06795	2.36681	2.17388	2.1435	1.99403	1.92583	2.34643
SLC25A40	0.198779	0.260612	0.19385	0.190414	0.188341	0.24818	0.185092	0.224088
TIMM21	3.32628	3.01478	2.36954	3.25292	2.85453	2.77497	1.65791	2.4503
ADD2	0.931451	1.0923	1.03354	1.14491	0.86941	0.942127	1.50613	1.54061
FGF4	0	0	0	0	0	0	0	0
RASAL2	0.573707	0.532521	0.481193	0.488713	0.487248	0.450679	0.349088	0.398439
VPS9D1	0.248544	0.243071	0.226813	0.213606	0.57144	0.233599	0.14775	0.154819
ZNF37A	1.32676	1.47168	1.58439	1.47262	1.36217	1.18049	1.42688	1.72825
MARK3	1.49024	1.51886	1.4851	1.4497	1.39703	1.27097	1.24078	1.31686
SLC25A3	34.3574	27.9467	29.6087	26.6103	31.8689	28.2285	18.0035	19.3937
FNDC3B	0.312543	0.301832	0.208646	0.219464	0.250472	0.240021	0.272245	0.252152
FOSL2	0.76587	0.858924	0.541581	0.675558	0.640348	0.705207	0.314183	0.349335
CACNG5	0.0403836	0.0425785	0.00885424	0.031687	0.0790407	0.0560967	0.00212498	0.0146445
CACNG4	0.913936	1.02656	0.575239	0.676264	0.937225	1.20991	0.853885	0.806569
FRYL	0.925691	0.964082	0.933691	1.00787	0.962236	0.987541	0.73534	1.02477
TMEM131	0.847739	0.806247	0.902698	0.881688	0.896804	0.810393	0.919732	0.955327
FSCN1	1.96421	2.44853	3.25485	3.44167	3.39603	4.06935	4.84933	3.60668
ACTB	38.9281	39.5255	43.9454	44.2802	47.0193	50.0485	37.3868	41.335
MOCOS	0.0283949	0.0354653	0.020018	0.00793784	0.0229394	0.0241682	0.0480423	0.041628
PLD1	0.0101001	0.00814885	0.0118619	0.0123682	0.0115298	0.00832967	0.0162675	0.0155707
ATP12A	0	0.00267394	0.00278025	0.00261836	0.0030267	0	0	0
WDR62	0.156469	0.201539	0.172258	0.192332	0.220393	0.246359	0.213099	0.164808
DLG1	0.317593	0.334094	0.281722	0.248634	0.312368	0.289902	0.204254	0.226306
RAB7A	4.01848	3.46919	4.04466	3.19056	4.84888	3.62923	4.15947	3.40871
BCAP29	0.655946	0.653945	0.384395	0.65572	0.530981	0.590222	0.465617	0.539805
SEC31B	0.286688	0.356385	0.300739	0.311044	0.292319	0.222917	0.541321	0.60202
SART3	2.11881	2.50881	2.47652	2.53812	2.52011	2.36954	2.74234	2.58095
ARHGAP15	0.000273145	0	0.000263507	0.000248164	0	0.00014392	0.000474305	0
TUBA3D	0.0542675	0.125877	0.14397	0.197217	0.0854901	0.128671	0.157055	0.156341
PAX2	0	0	0	0	0	0.0041312	0	0.000868777
EXOSC7	0.445381	0.401954	0.478058	0.46127	0.397509	0.331582	0.357217	0.319346
KIFAP3	0.563048	0.582086	0.483311	0.644823	0.61029	0.603444	0.410807	0.551619
MKRN2	1.56609	1.62382	1.49408	1.57745	1.53899	1.654	1.2743	1.54215
MCM6	4.63585	4.90941	2.77639	4.00423	3.93769	4.54915	2.42749	3.00302
REXO2	2.30021	2.52009	2.54658	2.80701	1.99678	2.10195	1.77848	2.09919
RBM7	0.443602	0.484219	0.560109	0.397104	0.404222	0.529336	0.558842	0.560925
RBMS2	0.666339	0.715138	0.614044	0.682201	0.596666	0.602622	0.633222	0.730623
BAZ2A	1.58359	1.55879	2.20285	1.77297	1.95053	1.52459	2.9316	2.35815
PTPN23	0.732846	0.735515	0.698734	0.650276	1.01223	0.859413	1.51518	1.00098
MLH1	1.53332	1.58056	1.29954	1.60022	1.61202	1.57181	1.0074	1.40758
UNG	2.04651	2.57011	1.94771	2.71702	2.48944	2.81739	2.05005	2.46768
FMO4	0.082845	0.122985	0.11189	0.138493	0.0591643	0.146667	0.0728874	0.0998744
KLHL20	0.65332	0.604973	0.632753	0.578349	0.653656	0.556748	0.574317	0.615681
RGS11	0.0120404	0.0782	0.0813089	0.0765745	0.139097	0.177634	0.0278769	0.0213462
SLC46A1	0.463949	0.478294	0.518622	0.628929	0.55686	0.465626	0.733163	0.789884
PLXNA2	0.451175	0.641435	1.18089	1.36284	1.12121	1.01931	2.30553	2.11997
SPAG5	3.73108	4.0814	2.89284	3.01406	3.19904	4.0226	2.77808	3.16988
ANKRD13A	0.75877	0.72515	0.892464	0.890183	0.966789	0.773176	0.611965	0.680683
TPD52	0.00564668	0.00218298	0.00136186	0.00128256	0.00197677	0.00148761	0.00381314	0.00542256
ACACB	0.148781	0.185001	0.165296	0.186141	0.216451	0.233892	0.278822	0.261609
TRAF4	2.30115	2.69044	4.19609	3.86717	3.14315	3.35006	4.55788	3.31325
PAG1	0.843455	0.889621	0.999804	0.997489	0.745813	0.796975	1.22868	1.23116
GPATCH1	0.325931	0.328329	0.318024	0.387497	0.424455	0.473	0.444148	0.411089
ICAM3	0	0	0	0	0	0	0	0
NT5C2	0.2169	0.261538	0.218565	0.222593	0.255462	0.241524	0.188065	0.293463
MCAM	1.57988	1.84882	1.18086	0.801745	1.54712	0.854931	0.675549	0.416354
GPC4	0.82854	0.799225	0.350179	0.374197	0.42498	0.442467	0.289414	0.340944
MBNL3	0.131809	0.110919	0.120504	0.12045	0.136015	0.167164	0.0984715	0.105292
CAMSAP3	0.0866719	0.084246	0.195099	0.0862446	0.14304	0.143526	0.315338	0.307318
RAP1GAP	0.185806	0.175915	0.164617	0.137806	0.199122	0.15451	0.122912	0.115406
XAB2	1.12574	1.30134	1.4955	1.09823	1.77343	1.67249	2.24321	1.86493
ARHGEF1	0.161348	0.178914	0.18223	0.223462	0.204583	0.190763	0.293841	0.31919
STXBP2	0.0336457	0.0390218	0.0730315	0.00764212	0.0530035	0.00886392	0.165535	0.0372811
MAP2K7	0.591177	0.613041	0.629026	0.537109	0.611741	0.650464	1.97259	0.870835
NMRK2	0	0	0	0	0	0	0	0.00880046
DGKD	0.175329	0.22687	0.175969	0.220011	0.224596	0.231159	0.285793	0.272506
CTTNBP2	0.336494	0.409806	0.569586	0.691078	0.424669	0.429091	0.610167	0.692815
ACTL6B	0.124654	0.134933	0.253872	0.390093	0.210918	0.218932	0.38481	0.392881
RARB	0.00502016	0.00789809	0.0117917	0.00971697	0.0080231	0.0092004	0.00808561	0.010061
TOP2B	6.04687	6.04065	5.55927	6.63347	5.94046	7.25194	3.80676	5.97669
TM9SF3	1.3427	1.12579	1.1847	1.13873	1.2477	1.16061	0.637489	0.755265
NFKB2	0.31867	0.326258	0.413435	0.259574	0.450083	0.324234	0.432509	0.477297
UBE2T	3.61844	3.89745	3.17106	3.8083	3.6591	4.18119	2.37437	3.19959
PPP1R12B	0.296313	0.371609	0.459857	0.455114	0.367705	0.357374	0.572875	0.649269
DNAJC10	1.51733	1.4122	1.23518	1.13648	1.41525	1.3306	0.762934	0.912359
GTF3C1	0.88306	0.921862	0.884476	0.868303	1.04778	0.967227	1.18692	1.07757
IL4R	0.0162811	0.00335689	0.00174517	0.00328712	0.0208986	0.0247822	0.0146592	0.00320715
USP33	1.06407	1.1901	1.24161	1.1601	1.1236	1.22963	0.767576	1.09338
PAK3	0.221775	0.279107	0.337467	0.377167	0.265159	0.302888	0.426884	0.546631
CAPN6	0.0109272	0.00675902	0.0491941	0.0264741	0.022952	0.0191917	0.0463822	0.0581176
DCX	2.95648	4.11683	6.91616	8.03066	5.55035	6.2442	8.02501	9.72935
SNRPA	0.827311	0.959503	0.888814	0.711787	0.842538	0.904841	1.31325	1.15004
SPAG6	0.00339986	0.00630897	0	0.00308891	0.0642714	0.0573241	0	0.00226033
EXOSC5	0.0673342	0.11714	0.170516	0.198822	0.106075	0.230609	0.370256	0.298439
DYNC1I2	1.14567	1.28093	1.35816	1.28184	1.17934	1.2632	1.06663	1.18886
APBB1IP	0.000714173	0	0	0.00194657	0.000750046	0	0.00661403	0.00506457
LRCH4	0.0534088	0.0849501	0.0883273	0.0831843	0.136222	0.0964834	0.362136	0.175848
FAM76B	0.719637	0.607727	0.935359	0.798679	0.936811	0.762892	0.79816	0.867106
SIRT6	0.174924	0.142012	0.200393	0.27812	0.206674	0.380189	0.354373	0.39734
TYR	0.00705884	0.00509397	0.00605313	0.00498809	0.000823712	0.00247953	0.000907954	0.00625724
POLD3	0.336037	0.414571	0.300261	0.375759	0.326877	0.41193	0.241223	0.338093
ACTN2	0.195056	0.225369	0.213026	0.245762	0.188427	0.149314	0.258823	0.244677
CAPZB	0.374838	0.385778	0.366473	0.35372	0.46049	0.442801	0.36902	0.417154
GPR137B	0.453204	0.464815	0.558598	0.427632	0.544488	0.504595	0.378986	0.38005
NAALAD2	0.025608	0.0363385	0.029064	0.0260031	0.0490424	0.0682576	0.0348762	0.0440645
JADE1	1.12744	1.32886	1.0332	1.18586	1.05514	1.14051	1.21532	1.50724
SLC25A43	0.258217	0.289364	0.202196	0.185852	0.25886	0.250904	0.192164	0.179845
UBE2A	3.88898	3.80013	3.34208	3.15764	4.17822	3.99809	2.84611	3.24922
FGFR1	1.90255	1.88901	1.86532	1.7212	2.28396	2.16677	1.87022	1.42731
FKBP6	0	0	0	0	0	0	0	0
SMC1B	0.0106341	0.0086333	0.014106	0.0108692	0.0125643	0.0112062	0.0123105	0.0129614
FBLN1	0.364609	0.469275	0.257043	0.322769	0.398633	0.458113	0.408016	0.50138
ITGA8	0.00718234	0.00916297	0.00173223	0.00244705	0.00518589	0.00662263	0.00051966	0.00119376
CST7	0.0173484	0.0321927	0.00836813	0.0709279	0	0.0182817	0.0602495	0.0230675
MAP2	5.34872	5.58881	5.7969	5.72405	6.17483	5.78887	6.09764	6.75764
PIAS2	0.38662	0.37779	0.37908	0.372092	0.412683	0.404086	0.297462	0.406492
AMPH	0.113839	0.137483	0.111263	0.148868	0.121909	0.141989	0.0691329	0.121756
ARAF	1.20486	1.24476	1.50858	1.73128	1.44487	1.40475	1.31566	1.49222
MCCC1	0.40061	0.448248	0.324567	0.408113	0.427472	0.398976	0.305636	0.375432
LAMP3	0.0088851	0.00618288	0.00214289	0.00605436	0.030327	0.0140446	0.0437143	0.0118141
FAP	0.0024832	0.00230398	0.00718674	0.0101524	0.00260793	0.00261679	0	0.0132072
NEBL	0.0546474	0.0596255	0.00972929	0.0102282	0.0391647	0.0331188	0.013847	0.0145533
ACER3	0.29588	0.307097	0.302104	0.261226	0.283823	0.304164	0.139976	0.168926
UBE2K	0.664916	0.685813	0.74257	0.573353	0.677675	0.558018	0.581407	0.575858
PIK3C3	0.797704	0.990509	0.801172	1.00096	0.828984	0.955981	0.879862	1.07551
N4BP2	0.676555	0.703021	0.732729	0.727342	0.657871	0.645692	0.614321	0.804214
TIGAR	0.0406877	0.0426752	0.0529048	0.0530388	0.0520208	0.0316913	0.0552932	0.0642936
TULP3	1.45671	1.49787	1.05921	1.22491	1.54355	1.46343	1.13037	1.23358
SYNJ2	0.547753	0.459958	0.295006	0.365903	0.52312	0.451809	0.168789	0.141124
ADCY2	0.102058	0.104379	0.0779025	0.0633003	0.066459	0.0624187	0.0416843	0.0577941
PPP2R5C	0.632556	0.706142	0.655856	0.732911	0.597137	0.694139	0.557737	0.689437
PMS2P1	0.0839887	0.0861299	0.0852896	0.128517	0.12999	0.111798	0.11258	0.113636
RBFOX1	0.000822337	0.00173406	0.0050484	0.00597702	0.00302275	0.00283607	0.00731285	0.00791907
GNB1	2.46627	2.47633	2.58826	2.5963	2.92779	2.71218	2.90156	2.61755
HOXA9	0	0	0	0	0	0	0	0
EDN1	0.284154	0.150655	0.0391611	0.122936	0.17053	0.171109	0.281955	0.155929
MLLT10	0.492725	0.5551	0.532363	0.476815	0.520135	0.488531	0.541071	0.56739
ZCWPW1	0.256044	0.216245	0.367348	0.369817	0.148243	0.169501	0.220405	0.215328
ADCYAP1R1	0.770773	1.26895	1.78337	2.00832	2.43176	2.61831	3.24085	2.80102
FGF20	0	0.00844012	0	0	0	0	0	0.00806362
P2RY10	0	0	0	0	0	0	0	0
ITM2A	0.114256	0.176683	0.0489885	0.161476	0.119995	0.147158	0	0.0450137
NRDC	2.15007	2.13637	2.33261	2.34	2.50476	2.2538	1.92132	2.17349
VDAC3	5.54892	5.45411	6.58079	6.45584	5.21706	5.36411	3.25295	4.58666
PCM1	4.68231	4.79451	3.81504	4.23446	4.38713	4.59397	3.52767	4.8148
TNRC6C	0.454272	0.530442	0.430492	0.468878	0.495265	0.535374	0.567381	0.561019
CBFA2T2	0.380328	0.421524	0.684745	0.7415	0.548156	0.48728	1.07662	1.01961
BRINP1	0.0107023	0.00794394	0.00536884	0.0147797	0.0206814	0.0203005	0.00198231	0.00379479
ITCH	0.381799	0.332013	0.45375	0.369122	0.399882	0.364464	0.331639	0.360142
PKD2L2	0.0168784	0.00783014	0.0130263	0.0107343	0.00354524	0.0213437	0.0117235	0.017954
TP53INP2	4.09458	4.01589	6.00847	4.45858	4.94049	4.30415	9.70356	7.97071
SDF4	0.56113	0.58854	0.45307	0.421147	0.659777	0.642735	0.656646	0.475781
MYH7B	0.0684015	0.0951973	0.0989819	0.105648	0.0862047	0.0684772	0.304859	0.236472
BPIFB2	0	0	0	0	0	0	0	0
TP73	0.00662902	0.0123012	0.00746097	0.0130493	0.0150843	0.0267783	0.015348	0.0205668
TOLLIP	0.366867	0.406036	0.543523	0.402357	0.462353	0.389364	0.664351	0.401861
UBE2D4	0.628841	0.641224	0.513552	0.715575	0.716008	0.65939	0.717159	0.758877
CLUL1	0.00519955	0.00804047	0.0100322	0.0110227	0.0127417	0.0091321	0.010032	0.0076818
RUNX1T1	0.0623375	0.0757684	0.0751723	0.104777	0.1257	0.153717	0.194122	0.338181
CDH17	0	0.00285504	0.00890563	0.000931898	0.00538614	0.00108089	0.00474959	0.00818305
THOC1	0.637346	0.644232	0.634852	0.585332	0.594986	0.578805	0.451887	0.69511
FKBP7	0.321896	0.396304	0.364284	0.438683	0.364069	0.384875	0.322476	0.669454
OSBPL6	0.305663	0.301714	0.354366	0.346227	0.227833	0.230476	0.303517	0.370838
SLC1A3	24.8461	28.2181	24.1032	21.2877	23.4953	23.0795	13.4818	14.2505
XRCC5	4.46113	4.50022	4.39035	4.92256	4.48578	4.87462	3.39816	4.29118
LXN	0.0689319	0.11832	0.0698245	0.0845471	0.0941126	0.16344	0.0678284	0.100821
SP140	0.00503837	0.00857036	0.00729088	0.0244137	0.00881908	0.00973393	0.00874891	0.0119099
MKNK1	0.208453	0.222276	0.217606	0.216242	0.196051	0.229503	0.2125	0.188918
TNS1	0.220107	0.292791	0.220332	0.250508	0.23282	0.268527	0.361201	0.365746
REXO1	0.0751128	0.0671106	0.107352	0.0631881	0.113946	0.0703587	0.238317	0.14303
SAR1A	2.51501	2.49226	2.48001	2.49107	2.67059	2.72159	2.30798	2.55393
CDC14A	0.0796527	0.12921	0.0753154	0.0867455	0.0925176	0.0978346	0.101369	0.104274
RAPGEF3	0.0352923	0.0748462	0.0462066	0.0526775	0.037065	0.0425039	0.105058	0.0804458
CEACAM1	0.029145	0.0174975	0.0512715	0.0451709	0.030609	0.0289063	0.0555708	0.0775059
SENP1	1.10777	0.991158	0.934565	1.08489	1.14343	1.0517	0.78265	0.874302
DUSP13	0	0	0	0	0	0	0	0
CIC	0.84793	0.934639	0.876907	0.607059	0.911894	0.907842	2.0692	1.21465
LIPE	0.189391	0.142567	0.130998	0.14285	0.195151	0.150626	0.248203	0.329431
FDFT1	11.8335	9.30024	11.4057	9.92906	11.7639	10.2309	11.173	9.55632
PAFAH1B3	3.44962	4.00411	5.5191	5.04297	5.09889	4.50285	6.91862	6.3171
OPHN1	0.234942	0.274509	0.242825	0.244347	0.213761	0.233647	0.214849	0.26038
AFM	0	0	0	0	0	0	0	0
KIF22	2.28214	2.8135	1.95226	2.61755	2.4034	2.92974	2.60541	2.76623
SCGN	0.00186476	0.00173017	0.0161906	0.0271073	0.0411269	0.0727077	0	0
CARMIL1	0.344161	0.325855	0.283952	0.240848	0.240302	0.220288	0.245443	0.245311
PGM1	0.705535	1.23735	0.69532	0.92632	0.81943	0.959248	0.57333	0.697766
DDX1	4.10972	3.47369	3.6922	3.49825	3.70581	3.65008	2.31848	2.63939
DNM2	0.377335	0.398418	0.341607	0.349375	0.469488	0.36893	0.511939	0.433197
EPB41L2	0.463582	0.506727	0.356027	0.460939	0.499873	0.476775	0.420057	0.426672
RIMS1	0.0374173	0.0490022	0.0400694	0.0533513	0.033468	0.0516932	0.0725382	0.0864911
MOXD1	3.31261	4.09967	3.18387	3.42001	2.48145	3.14885	1.91182	2.23439
STX7	1.65744	1.70218	1.7672	1.9001	1.66282	1.66412	1.53243	1.77597
RABL2B	0.297478	0.297239	0.2925	0.270271	0.438589	0.397879	0.350994	0.410757
KEAP1	1.76081	1.68294	1.87264	1.59013	2.32828	1.93378	1.84805	1.55145
DDX43	0	0	0	0.00369435	0.017082	0	0.00470724	0
PTPRH	0	0	0.00315637	0	0.00687232	0	0.00378758	0
DCT	0.0754832	0.0980496	0.0395307	0.0627014	0.0611548	0.22045	0.00998654	0.0267645
SLC35C2	0.760562	0.84959	1.0137	0.927398	0.93014	1.16531	1.51763	1.33508
CRYBG3	0.182702	0.223928	0.158122	0.217907	0.215567	0.239276	0.102705	0.145292
EPHA6	0.000492912	0.00073174	0.000380415	0.000447831	0.000828273	0.000519428	0.00148359	0.00166036
SCTR	0.00216383	0	0	0.0029489	0	0.00228024	0.0037574	0
RFX3	0.301076	0.301929	0.29596	0.260163	0.329768	0.344504	0.234793	0.291657
RIF1	1.353	1.5045	1.36253	1.42443	1.34675	1.41189	1.11909	1.38059
RAB21	1.11545	1.16337	1.27246	1.03008	1.23775	1.28271	0.97318	0.914802
SLC4A4	0.101638	0.136066	0.130269	0.148243	0.140101	0.190878	0.0708064	0.0955664
SMARCA2	1.00505	1.13518	1.13014	1.05212	0.90214	0.865012	1.54679	1.64813
RDH8	0	0	0	0	0.0107533	0	0	0
SESN1	0.24654	0.232704	0.343181	0.320099	0.318054	0.284974	0.196524	0.256352
MID2	0.0328131	0.0482045	0.0237415	0.0347808	0.0373331	0.0461045	0.0284893	0.0387825
PIH1D3	0	0.00456172	0.00237154	0	0	0.00259052	0	0
COL5A3	0.0526332	0.0724098	0.0280143	0.0742025	0.0343098	0.0325137	0.052526	0.0209148
SRCAP	0.235426	0.232336	0.282866	0.246951	0.325923	0.230048	0.393942	0.360466
PUM3	0.190711	0.218582	0.24098	0.210641	0.197934	0.189937	0.122941	0.114691
CPB2	0.0160496	0.00992753	0.00860183	0.0129616	0.0131101	0.0206715	0.0123864	0.014227
CHRNA3	0.0851155	0.124534	0.0694795	0.115996	0.0722003	0.0965939	0.238753	0.38015
KCNN2	0.00293548	0.00311271	0.0038433	0.00304801	0.00682649	0.00508202	0.00436915	0.00631945
CNOT4	0.461257	0.466715	0.501506	0.479666	0.492936	0.477531	0.56211	0.550325
PSEN1	1.13887	1.20903	1.31025	1.33502	1.24614	1.38993	1.23868	1.36264
CPOX	0.755187	0.549674	0.414514	0.408122	0.294001	0.377325	0.308996	0.265463
CLDND1	5.70467	5.92047	5.33672	5.31651	5.48165	5.87986	4.20406	4.72124
MOK	0.159273	0.242398	0.130439	0.163445	0.179307	0.224593	0.148565	0.171657
HSP90AA1	16.009	15.7208	12.1977	13.5533	14.6804	14.5997	9.05846	10.1307
RBL1	0.914859	1.08902	0.769794	0.958479	0.895524	1.10585	0.577873	0.884168
DLGAP4	0.202135	0.200281	0.304139	0.269048	0.304454	0.273054	0.63796	0.435046
IGSF9B	0.0580279	0.0651746	0.0294633	0.0443964	0.097829	0.123908	0.175009	0.136717
CFHR2	0	0	0	0	0	0	0	0
CROCCP3	0.438742	0.460995	0.501746	0.559645	0.430265	0.502149	0.66263	0.831924
NDC80	0.691212	0.894431	0.455101	0.61495	0.672079	1.0137	0.498624	0.641808
AP4E1	0.291004	0.279707	0.385323	0.291173	0.248691	0.290624	0.212475	0.249527
RSBN1	0.638978	0.797823	0.824257	0.860855	0.803371	0.981171	0.703777	0.979089
MAGI3	0.187165	0.231156	0.178145	0.210142	0.214645	0.237472	0.162321	0.236658
CXCL2	0	0.0795783	0.206855	0.0389621	0.0900765	0.180765	0	0
AFP	0.00738603	0.0171324	0.0035627	0	0	0	0	0
COL4A4	0.00685969	0.00583423	0.0055147	0.00519359	0.00360212	0.0084335	0.00926454	0.00912105
TCF7	0.176542	0.228398	0.196699	0.182987	0.232415	0.167697	0.33966	0.299763
OSTM1	0.118131	0.116499	0.131882	0.0972021	0.174003	0.115091	0.0971896	0.0625664
CDH7	0.00396009	0.00489905	0.0120978	0.0203882	0.00831802	0.017388	0.0114609	0.0128714
IMPG2	0.0631926	0.0743837	0.059143	0.0719806	0.0643856	0.0457199	0.0480415	0.0392951
PCNP	1.86421	1.80156	1.69729	1.52393	1.4983	1.73875	1.69902	1.51917
EXD2	0.998379	1.18282	1.04299	1.00625	1.15948	1.05023	1.11703	1.15035
ARG2	0.0930749	0.124139	0.176775	0.169125	0.14357	0.128733	0.144785	0.213998
MEF2C	0.119562	0.112309	0.0781667	0.0821439	0.0762748	0.0801782	0.110957	0.15197
PTPRC	0.00388418	0.00144154	0.00749425	0.00846946	0.00652685	0.00163725	0.024281	0.0358082
CACNA1S	0	0.00117613	0	0.00115168	0.00266257	0	0.00440231	0
PKP1	0	0	0	0	0	0	0	0
UBA5	1.16496	1.12804	0.795752	0.802693	0.93198	0.992819	0.855325	0.890591
STK17B	0.234808	0.285818	0.315885	0.234862	0.361985	0.394995	0.192021	0.2196
CDC14B	0.293208	0.281976	0.274603	0.276114	0.215031	0.21952	0.170953	0.204261
ZNF510	1.28737	1.54895	1.94705	1.79595	1.59192	1.68922	1.8028	1.87006
LRP2	0.105251	0.161787	0.041297	0.0574466	0.244174	0.269834	0.0700143	0.0786775
ZNF506	0.774949	0.745296	1.00343	1.02219	0.903103	0.778654	1.12362	1.11144
JMJD4	0.203979	0.240874	0.268339	0.235867	0.292125	0.410364	0.322001	0.394506
DUSP12	3.52281	3.06213	3.73239	3.14447	3.3882	2.96986	1.64556	2.05992
AACS	0.213642	0.277512	0.30114	0.329974	0.251797	0.281419	0.401208	0.42295
DELE1	2.48527	2.83877	1.7847	2.72896	2.21512	2.8332	3.05355	3.24825
SLC13A1	0	0	0	0	0	0	0	0
CADPS2	0.00439233	0.00392439	0.00580674	0.00147801	0.00922592	0.00651436	0.00282485	0.00216308
PCDHB4	0.753274	0.992	1.99255	1.56745	0.86767	0.973042	1.32209	1.357
PCDHA6	0.00451288	0.00511766	0.0154796	0.0136671	0.0126388	0.0121533	0.0191557	0.0271138
PCDHGA2	0.0456414	0.0679528	0.100349	0.0834164	0.0830483	0.0883637	0.0694243	0.07386
HSPB11	0.327565	0.376982	0.300814	0.463579	0.367173	0.36842	0.262524	0.374126
PHLPP1	0.688659	0.734493	0.675808	0.614893	0.770172	0.704372	0.653775	0.640467
ATP8B1	0.0153224	0.0202313	0.0221726	0.0299838	0.0129974	0.0204939	0.0327467	0.0355231
IL12RB2	0.0267917	0.0296385	0.0238582	0.017788	0.020562	0.00868709	0.0226649	0.00639403
SMARCD3	0.756073	0.80454	1.29923	1.20641	0.806458	0.769359	1.42503	1.75721
WDR70	0.0560952	0.0658036	0.0586454	0.0700486	0.0537223	0.0648419	0.060933	0.0654968
FYB1	0	0	0.000526926	0.00148873	0.000573634	0.00115116	0.0069553	0.00387337
MPP4	0.0223313	0.00478144	0.0132574	0.00624273	0.025257	0.0036204	0.0119315	0.0091363
STRADB	0.065624	0.05443	0.0498794	0.0496851	0.0877168	0.0754411	0.0310782	0.0343742
BZW1	1.76148	1.92126	1.66203	1.86627	2.02393	2.25775	1.13144	1.2286
PGR	0.00369136	0.00342494	0	0	0.00193839	0	0	0
C1QTNF3	0.12892	0.154797	0.106081	0.148134	0.0995555	0.13186	0.105348	0.127724
ME2	1.31351	1.19246	1.08207	1.01348	1.21674	1.16773	0.754587	1.01826
C5orf22	1.4458	1.48088	1.2224	1.46117	1.68904	1.73329	1.04372	1.32842
CCNT2	1.51372	1.4796	1.69248	1.73493	1.5496	1.66152	1.62996	1.90606
FAM135A	0.431002	0.387164	0.394131	0.306013	0.341945	0.332589	0.213008	0.244937
COL19A1	0.00347475	0.00198398	0.00489928	0.000728528	0.00140357	0.00140834	0.000618847	0.00118468
EPB41L3	1.13401	1.35381	0.614927	0.560088	0.783521	0.729763	0.459896	0.497284
COBLL1	0.169782	0.129092	0.135632	0.107403	0.180354	0.133802	0.0658909	0.0909909
DLG3	0.710338	0.765146	0.72939	0.919586	0.680382	0.668235	0.907017	0.876946
KCNK2	0.0559583	0.0619328	0.0867596	0.0936917	0.0889932	0.090559	0.091154	0.113734
SERTAD4	0.360878	0.570456	0.0902596	0.455379	0.273726	0.443674	0.433239	0.758273
TRAF5	0.717384	0.699333	0.343267	0.58225	0.550497	0.534223	0.267965	0.334068
MRPL22	0.734107	0.781023	0.749122	0.797396	0.712729	0.560429	0.385256	0.578437
GEMIN5	0.762599	0.879807	0.626829	0.844983	0.881186	0.868834	0.66369	0.927682
OPRK1	0.00711738	0.00990556	0.0102994	0	0.033637	0.00375013	0.00411967	0
NFE2L1	5.91856	6.37419	5.98644	5.08488	6.15707	5.54396	8.57659	5.72396
SEMA5B	1.22532	1.50006	1.12985	1.18916	1.06102	1.10456	1.94414	1.63954
GSK3B	0.831161	0.777771	1.06639	0.896946	0.952912	0.914049	0.925343	1.10051
ITGB5	1.08123	1.18834	0.677267	0.75287	0.797874	0.855771	0.419016	0.407237
ERC1	0.308241	0.357451	0.363896	0.385255	0.316615	0.36492	0.393255	0.412693
XPO1	2.16021	2.22026	1.92255	2.105	2.23197	2.29886	1.63252	2.05379
LINC01587	0.143036	0.185798	0.110391	0.181936	0.120176	0.0602922	0.0993502	0.278944
RNF13	0.110754	0.0981678	0.137885	0.0938786	0.126064	0.153225	0.0795062	0.0861101
TRPM3	0.00916685	0.0111223	0.00932929	0.00832846	0.00814617	0.00774922	0.00256551	0.00321462
PALB2	1.07605	0.978156	0.977297	1.05691	1.04611	0.957721	0.816427	0.96245
DOP1A	0.377203	0.421961	0.627134	0.577655	0.574089	0.513078	0.449052	0.581783
LYRM2	0.314284	0.323191	0.32088	0.337889	0.343823	0.37259	0.250131	0.282076
BCKDHB	0.100321	0.130313	0.0755635	0.103065	0.0919872	0.103685	0.0536008	0.0855079
KAT6A	2.06402	2.23015	2.37487	2.19339	2.27311	2.17347	2.76243	2.8197
TUT7	0.749688	0.79844	0.941141	0.988321	0.909594	0.852811	1.03631	1.03798
ULK2	0.510341	0.613087	0.434465	0.53806	0.483977	0.512711	0.418843	0.633003
GRHL2	0.00260759	0.00483879	0.00352181	0.00379056	0.000547713	0.00164872	0.00482983	0.00416064
TNPO1	2.43619	2.2672	2.30493	2.21003	2.73261	2.41395	1.81407	2.22646
PLOD1	0.659889	1.10623	0.453176	0.658474	0.577921	0.898112	0.486833	0.567106
P2RX5	0	0.00713659	0.0296812	0.0244589	0.00807807	0.00405275	0	0.0136365
ITGAE	0.193334	0.181362	0.224638	0.181474	0.173878	0.196981	0.0989217	0.120249
DIS3	1.34083	1.43898	1.42167	1.381	1.82998	1.64085	1.33403	1.4323
PIBF1	0.0915398	0.124471	0.116858	0.130487	0.1152	0.123907	0.10871	0.137106
TDRD3	0.173013	0.198724	0.158362	0.180863	0.160359	0.193304	0.151421	0.186626
AC000061.1	0	0	0	0	0	0	0	0
NUFIP1	0.115983	0.140066	0.131426	0.103702	0.117941	0.116402	0.117216	0.141978
PDS5B	0.577723	0.59066	0.562459	0.569612	0.58748	0.633723	0.448656	0.493719
OXCT1	0.247021	0.194356	0.226231	0.183732	0.197858	0.245038	0.120485	0.147147
RRAGB	0.831415	0.773501	0.873809	0.966225	0.844781	0.77167	0.745985	1.0286
EPYC	0	0	0	0	0	0	0	0
CYLD	0.460091	0.458401	0.579397	0.569507	0.634	0.475081	0.536194	0.58713
SLC27A5	0.1377	0.156443	0.124708	0.158297	0.121005	0.153991	0.107355	0.122062
ZNF324	0.837425	1.11436	0.999215	0.780857	0.995211	1.25404	1.39037	1.51395
ZNF671	2.27828	2.99644	3.22886	3.0942	2.60239	2.69786	2.75978	3.32082
ZNF416	1.0448	1.06283	1.48154	1.31522	1.38812	1.51222	1.36979	1.24974
ZNF586	0.25926	0.34291	0.471842	0.547942	0.403596	0.414655	0.359729	0.519943
ZNF446	0.128183	0.26165	0.272052	0.454192	0.269243	0.229634	0.41549	0.272703
ZNF264	1.59279	1.7515	2.21951	2.15459	1.91442	1.93335	1.93948	2.17016
RPS5	27.7617	29.034	30.0291	29.06	29.6875	31.4922	20.6147	29.0648
FAT1	5.24823	5.36406	4.40368	3.93624	5.65583	5.20515	2.93916	3.17681
YTHDC1	3.01348	3.28215	3.21044	3.40435	3.31893	2.94981	4.33234	4.27113
CHMP2B	0.568773	0.55502	0.450946	0.371231	0.58361	0.578703	0.431387	0.35061
SMAP2	0.197933	0.184741	0.221637	0.20338	0.254895	0.315355	0.257777	0.271539
PPIE	0.291301	0.343228	0.39169	0.381764	0.388507	0.30833	0.244709	0.299353
ZMPSTE24	0.637927	0.579954	0.550898	0.600617	0.607836	0.612611	0.399022	0.332906
STARD7	13.0011	13.9026	11.9469	12.3168	12.4184	12.1028	10.0665	10.2867
NOA1	2.01701	1.87144	1.85825	1.862	2.0434	1.94099	1.74184	1.66723
REST	2.00477	2.36631	1.43649	1.43856	1.80988	1.88396	1.20317	1.37429
HAL	0.0117021	0.00723836	0.00376306	0.00354395	0.0122899	0.0123316	0.0045156	0.00691547
SSH1	0.619502	0.72065	0.742559	0.699322	0.788815	0.708049	0.913973	0.932111
GSTP1	25.8255	27.9132	40.4164	36.5812	32.0714	35.9681	30.7008	22.625
APLP2	6.19774	6.37371	5.20418	4.95594	5.87575	5.60721	5.30252	4.99253
FAM234B	0.511564	0.490377	0.617118	0.520413	0.525386	0.414985	0.410072	0.418395
SLCO1A2	0.0041757	0.0110695	0.00690575	0.0146332	0.00814439	0.0100579	0.00414338	0.0132197
WBP11	3.20846	3.20379	2.57622	2.87947	3.61104	3.16459	3.46511	3.46842
EIF3I	12.6323	11.756	11.7809	11.5204	12.6346	11.1167	7.73215	8.13149
NKAIN1	0.159883	0.243911	0.507216	0.606181	0.384264	0.43903	1.20484	1.08203
COL16A1	0.0586123	0.0823972	0.0531173	0.0597065	0.0839406	0.0430486	0.0555152	0.058254
TXLNA	2.64805	3.20831	3.19207	3.00621	3.09935	3.1884	3.59461	3.36026
APOB	0.00216814	0.00402333	0	0	0	0	0.00250993	0.00192193
NCOA1	0.62548	0.66742	0.670597	0.68187	0.714019	0.699669	0.658429	0.769939
AGBL5	0.857247	0.795378	0.874345	0.948288	0.910615	1.07921	1.15147	0.971624
EFR3B	0.770098	0.935103	0.472424	0.660197	0.51596	0.594286	0.628161	0.607029
KIF3C	1.32057	1.34596	2.01263	1.89245	1.80194	1.50093	3.08227	2.67839
RAB10	0.944529	0.950221	1.03114	0.917467	1.05115	1.09054	0.716523	0.78256
GCKR	0.0344415	0.0255647	0.0132905	0.0375499	0.0397887	0.0290355	0.0279096	0.0519016
HADHA	5.47355	6.07231	4.94038	5.21234	5.1483	4.79074	4.96968	5.08554
MAPRE3	0.106214	0.0985482	0.138723	0.157369	0.176762	0.17564	0.276181	0.205686
CAD	1.68049	1.77549	1.48693	1.49519	2.0353	1.7379	1.96957	1.84433
CD59	2.60135	2.54171	2.64543	2.17526	2.67981	1.99631	1.09971	1.19458
CD82	0.0148777	0.033743	0.038274	0.0315397	0.0798611	0.0818743	0.0267913	0.049822
BCORL1	0.271456	0.308701	0.339513	0.368852	0.387269	0.344283	0.5548	0.45464
ATRX	0.639491	0.63023	0.709496	0.684307	0.674373	0.560307	0.571772	0.679894
AK6	0.442152	0.288521	0.370302	0.278109	0.459258	0.302091	0.140619	0.206738
FCN1	0	0	0	0	0	0	0.00729109	0
MYNN	1.01302	1.00595	1.13575	0.970118	1.11566	0.957876	0.817725	1.12126
MECOM	0.000159335	0.000443507	0.000153713	0.000434288	0.000836692	0.00167907	0.000368905	0.000423723
SCAMP1	0.243984	0.297073	0.261362	0.285303	0.277255	0.257109	0.203146	0.24425
PREP	0.114524	0.114797	0.124786	0.179299	0.146049	0.155166	0.0656965	0.0978925
HACE1	0.263014	0.267459	0.21449	0.234499	0.240132	0.278642	0.1973	0.273558
SEH1L	1.29295	1.32703	1.22746	1.27657	1.17524	1.05624	0.940445	1.06701
WDR47	1.39525	1.27308	1.8621	1.74783	1.55312	1.61666	1.53481	1.9048
WDFY1	0.484772	0.440215	0.509457	0.436687	0.504789	0.513024	0.423878	0.402292
OVGP1	0.172291	0.166251	0.245993	0.18784	0.151994	0.116198	0.263275	0.164944
SLC25A24	0.354299	0.418616	0.307084	0.382251	0.380817	0.402528	0.36529	0.418344
MAP3K4	0.487095	0.613738	0.582771	0.649781	0.592701	0.573778	0.456555	0.598753
PILRA	0.0511039	0.0474156	0.0712121	0.0799628	0.0477074	0.0418857	0.115033	0.0629174
IGSF9	0.617252	0.886767	0.840383	0.705521	0.852143	0.750124	1.28504	1.14726
ABCB1	0.00837764	0.0110459	0.00808203	0.00640963	0.0129661	0.0157981	0.00204174	0.00273599
ZNF213	0.567795	0.724372	0.61623	0.722212	0.723032	0.680612	1.79936	1.11988
AKR1B1	2.75824	3.00513	3.27213	3.17589	3.19507	3.3901	1.78304	2.14967
CPNE3	2.83487	3.19533	3.04945	3.3431	3.08661	3.77407	2.44937	3.44462
RRN3	0.973245	0.710397	1.06374	0.903829	0.942852	0.909121	0.505595	0.650029
CTTN	1.85013	1.87613	1.78018	1.64352	1.91255	1.39335	1.81659	1.92554
WNT11	0.0340881	0.0140568	0.00365392	0.00344116	0	0.00798265	0.00876926	0.0134298
MTIF2	1.34656	1.42487	1.06211	1.14646	1.27486	1.34761	0.761442	0.953415
DDHD2	1.05058	1.198	1.05072	1.19479	1.06863	1.05484	1.00995	1.03385
TTC39A	0.0463426	0.042998	0.0539572	0.0261336	0.0285309	0.0370477	0.0702973	0.0354137
EPS15	0.63711	0.632721	0.65355	0.593605	0.703244	0.61765	0.439801	0.451013
ORC1	0.441894	0.43987	0.361368	0.406797	0.485605	0.573602	0.437023	0.399495
MGST2	0.0246631	0.0480546	0.0178446	0.0257686	0.0207215	0.0285889	0.0128479	0.0338866
CHERP	0.632889	0.667604	0.625094	0.681108	0.787328	0.730454	1.71389	1.15209
ATG16L1	0.199769	0.224425	0.309393	0.269794	0.229082	0.195722	0.24251	0.282375
USP40	0.425506	0.461535	0.457405	0.454703	0.417087	0.39288	0.303759	0.36102
POMGNT1	0.695857	0.840954	0.829257	0.775659	0.915047	0.862695	0.859705	0.86305
RAD54L	0.271435	0.281316	0.267429	0.257104	0.282037	0.313424	0.344309	0.353237
MAST2	0.217104	0.233802	0.331171	0.324026	0.29076	0.25655	0.411575	0.408584
DNAJA1	29.7959	26.6958	26.3979	22.1457	30.0252	26.685	16.8222	18.4259
B4GALT1	0.458828	0.530109	0.367926	0.418192	0.46039	0.448095	0.355233	0.366569
CHMP5	1.62962	1.41221	1.81598	1.88615	1.446	1.5926	0.871657	1.23479
NFX1	0.726872	0.802061	0.796342	0.88851	0.89583	0.70315	0.882598	0.86283
AQP6	0.0929696	0.0431299	0.0538135	0.10136	0.0878755	0.0097971	0.1722	0.0988943
DIMT1	0.515697	0.486049	0.560475	0.453705	0.514178	0.536561	0.347615	0.399269
IPO11	0.207878	0.225339	0.187438	0.16867	0.188922	0.205614	0.114367	0.147782
FOLH1	0.152773	0.148497	0.0687785	0.104431	0.128358	0.133393	0.0235808	0.0541696
EIF2AK1	3.18727	3.74475	2.97094	3.39394	3.93637	3.57772	2.9593	3.38239
NME8	0	0	0	0	0	0	0	0
EPDR1	0.172782	0.19007	0.129422	0.146953	0.164075	0.172628	0.0670722	0.0794846
SNX10	0.0392561	0.0437075	0.0173124	0.0193615	0.0223809	0.041368	0.0324603	0.0387751
SEPHS1	1.94381	2.40099	2.35775	2.17149	2.23018	2.2851	1.62613	2.20362
MRPL28	2.05463	2.3035	3.09708	2.25562	2.62986	2.3907	1.68478	1.6885
HBQ1	0	0	0	0	0	0	0	0
ITPKC	0.182986	0.209515	0.217844	0.113191	0.159466	0.196932	0.270423	0.207071
CEACAM6	0	0	0	0	0	0	0	0
FAT2	0.0741366	0.0846597	0.0453881	0.0544031	0.0643846	0.0615984	0.0693188	0.11627
RBM22	2.73285	3.06108	3.13942	3.07913	3.70094	3.65667	2.87226	3.13172
TMED2	3.81048	3.78582	4.31091	4.22732	4.52716	4.59108	3.08552	3.30192
ERO1B	0.0636146	0.100083	0.0880525	0.092977	0.101667	0.109299	0.110464	0.1042
ZFAND6	0.314352	0.270987	0.31005	0.327164	0.465648	0.402955	0.15208	0.222508
HSD17B2	0.0058214	0.00675157	0	0.00132225	0	0.00153364	0	0
TXLNG	0.541185	0.58483	0.588118	0.584243	0.625206	0.654166	0.57306	0.581317
PPEF1	0.00121646	0.00112867	0.00117354	0.00165781	0.00191634	0	0.00140822	0
LAT2	0.110281	0.0653722	0.088658	0.133593	0.0772135	0.0807039	0.191498	0.173791
HUWE1	3.69219	3.96717	3.51576	3.64459	4.34673	4.00171	4.594	4.56351
ZW10	0.433242	0.427362	0.470749	0.45784	0.411898	0.442131	0.353715	0.515425
ALG9	0.146881	0.196742	0.174628	0.236822	0.186848	0.150422	0.149678	0.199886
MYBPC2	0	0	0	0	0	0	0.00640362	0
NOX4	0.0186157	0.0202331	0.0200113	0.0260946	0.0217851	0.0179357	0.00800437	0.0141443
ACOX3	0.0993628	0.122154	0.136596	0.13767	0.143486	0.123032	0.15241	0.148633
MTMR2	1.04829	0.946644	1.07402	0.92424	1.17448	1.07411	0.62298	0.715552
PPP1R15A	2.31336	1.72184	3.45796	2.54062	4.80573	3.00039	8.53441	4.19145
HSD17B14	0.204658	0.120506	0.349311	0.193092	0.326541	0.0870967	0.241476	0.0697758
TRIP6	5.74531	5.83969	3.13148	3.47529	5.4097	3.5973	4.02235	3.26916
ACHE	0.0397385	0	0.0255576	0	0	0.0139588	0.0766714	0.0352258
FTL	412.47	395.87	766.687	703.693	623.435	607.245	630.201	589.424
SRRT	2.69309	2.91624	2.65726	2.55829	2.46318	2.60806	4.18314	3.13668
BAX	0.476657	0.540535	0.728077	0.396975	0.681372	0.544158	0.858351	0.34037
NLK	0.232575	0.256285	0.291275	0.33461	0.280048	0.29738	0.350908	0.346609
PIGS	1.64216	2.07346	1.74894	2.08968	2.16768	1.91573	1.99986	1.66936
ADAMTS2	0.00354687	0.00292523	0.00228115	0.0046547	0.0103473	0.00955185	0.0114055	0.0073362
TMPRSS11E	0	0	0	0	0	0	0	0
ATXN7L3	1.92529	2.0135	2.2868	1.51665	2.209	1.82949	3.80053	2.67342
PGS1	0.314396	0.408018	0.460712	0.433886	0.449307	0.440348	0.644987	0.476248
PSMC5	13.8289	15.5765	13.0847	13.0812	15.9779	14.353	8.49854	9.60164
UIMC1	0.251527	0.254524	0.320756	0.292795	0.288927	0.245179	0.215653	0.272434
CETP	0.0253056	0.0156528	0	0	0	0.00888899	0.0146474	0.0224319
MMP2	0.744465	0.775795	0.471173	0.583753	0.912999	0.959406	0.329358	0.323657
MT3	7.57479	13.0339	8.01611	16.1414	13.1623	28.2524	10.3101	19.2485
LPCAT2	0.381301	0.363732	0.141391	0.286885	0.440499	0.361632	0.148975	0.166888
GNAO1	0.929291	1.05555	0.838453	0.859485	1.20709	1.12488	1.82844	1.5201
OGFOD1	1.48829	1.42131	1.18678	1.28517	1.26029	1.26104	0.927417	1.02809
SH3BP2	0.454331	0.582298	0.442014	0.528217	0.448846	0.407768	0.788926	0.764518
NOP14	0.588005	0.764468	0.581263	0.619967	0.773831	0.677011	1.08827	0.788281
ADD1	2.29272	2.51728	2.30906	2.40065	2.08465	2.15275	2.71745	2.74149
L2HGDH	0.112685	0.107999	0.0907895	0.108004	0.117044	0.0913435	0.120413	0.118548
TXNDC16	0.180479	0.217408	0.316764	0.229424	0.28352	0.281286	0.225609	0.265519
RTRAF	1.59772	1.42166	1.55398	1.54678	1.84761	1.77108	1.02081	1.2228
NID2	0.0243972	0.0199733	0.0429192	0.0234698	0.0482309	0.0453701	0.0348886	0.0228988
GMCL1	0.395045	0.40468	0.436288	0.381651	0.352936	0.46904	0.436625	0.46427
SF3B2	15.885	16.7702	14.4555	14.3463	16.4999	15.2869	16.2575	14.6501
KLHL42	3.81222	4.33181	4.12771	4.07735	4.03749	4.45801	3.37505	3.95321
GNAS	17.774	19.427	16.6364	18.0112	17.3123	17.8891	14.0602	17.6774
DNM1L	1.83247	1.79317	1.81479	1.85955	1.774	1.89439	1.21933	1.61327
PTHLH	0.0126232	0.0234242	0.0182666	0.0229373	0.0861719	0.00665112	0	0.0223793
PHACTR3	0.0735692	0.0968333	0.0990324	0.114717	0.0733115	0.0854599	0.0883354	0.105253
ERGIC2	0.482993	0.538153	0.478158	0.517385	0.507253	0.524534	0.412634	0.439361
TFAP2C	3.30837	4.45393	3.72804	3.07315	2.84193	2.56837	4.31266	4.70706
AURKA	1.81307	1.99997	1.05723	1.30682	1.52754	1.82993	1.0028	1.22145
CASS4	0.0172372	0.0124391	0.016629	0.0139206	0.0120687	0.00403655	0.0155201	0.0254662
PIR	0.401235	0.392784	0.373136	0.400066	0.415139	0.387883	0.182054	0.179342
AAMDC	0.0399006	0.0370209	0.0421587	0.0448827	0.0359184	0.0430482	0.0989796	0.0564227
RFX2	0.103474	0.119696	0.0868589	0.103778	0.117139	0.110929	0.0969692	0.141754
METTL2A	0.384171	0.490111	0.35407	0.386432	0.479118	0.440984	0.353402	0.401356
SULT2B1	0	0	0	0	0	0	0	0
ALG6	0.102908	0.102733	0.0716301	0.0875788	0.0957645	0.094717	0.0723829	0.109697
CNOT3	1.59322	1.64567	1.68125	1.85974	1.80321	1.68436	2.78745	2.31269
GP6	0.0112942	0.0314373	0.0326871	0.0171021	0.00790769	0.0238036	0.0697313	0.076756
PTPN4	0.243293	0.261958	0.369903	0.35994	0.326298	0.309216	0.396777	0.459015
DDX18	8.46376	8.71145	9.44106	10.7389	9.6795	9.16698	6.39077	8.35065
KHSRP	2.87569	2.96044	2.46251	2.27509	3.47825	3.20915	4.5166	3.71628
GNA11	0.50851	0.686006	0.589884	0.547033	0.766676	0.667366	1.07983	0.583503
ASAP3	0.20306	0.168492	0.08441	0.16499	0.197655	0.154834	0.145246	0.118537
EDEM2	0.15616	0.211968	0.203656	0.207562	0.194375	0.182845	0.137256	0.171751
DNMT3B	0.131884	0.178982	0.129129	0.24322	0.179854	0.246842	0.241543	0.287905
REM1	0	0	0	0	0	0	0	0
TPX2	3.4361	3.89185	2.18233	2.7484	3.23292	4.18964	1.92726	2.90041
FER1L4	0.00189367	0.00878499	0.00730739	0	0.00795514	0.00199554	0.0153453	0.00167862
PDRG1	0.767588	1.0349	1.15704	0.719179	0.592011	0.846797	0.958009	0.797367
EPB41L1	0.28792	0.263497	0.235465	0.250292	0.328497	0.304788	0.293916	0.281906
SLC15A1	0.0832341	0.0660166	0.119151	0.0365911	0.0394777	0.0155618	0.0124329	0.00952025
DOCK9	0.0261738	0.0315994	0.031943	0.0346672	0.0629254	0.0591513	0.0229986	0.0273945
ANKRD10	2.22483	2.3813	2.45643	2.65374	2.23557	2.33652	1.58518	2.45008
TGDS	0.175016	0.204914	0.19698	0.2423	0.183807	0.228343	0.168837	0.199467
DOCK3	0.0587909	0.061321	0.0596089	0.052585	0.065988	0.0537115	0.0712276	0.05951
C3orf18	0.369776	0.607003	0.267546	0.439329	0.321136	0.49458	0.510388	0.40973
COQ9	2.05686	2.13147	1.90053	2.10536	1.90067	1.63267	1.6544	1.72264
TMEM40	0	0.00238764	0.00248256	0	0	0	0	0
KIF9	0.0950857	0.103701	0.0724188	0.115186	0.145413	0.103717	0.0695209	0.0650642
ARHGAP28	0.0243576	0.0332076	0.0436393	0.0505825	0.0428091	0.0481928	0.0414327	0.0603681
CRLS1	0.62619	0.712352	0.787949	0.643127	0.843499	0.91522	0.513734	0.571973
DEFB127	0	0	0	0	0	0	0	0
PPP1R13B	0.0509256	0.0397502	0.0561471	0.0624252	0.0594262	0.0579244	0.14598	0.108915
ATRN	0.683812	0.670184	0.606195	0.644126	0.630276	0.660548	0.550321	0.611618
SMOX	0.135709	0.152897	0.105538	0.105684	0.17743	0.151766	0.165118	0.146076
SIGLEC1	0.00458668	0	0.00884967	0	0.0240853	0	0	0
FKBP1A	1.87638	1.77287	1.60002	1.73949	1.89838	1.96121	1.55723	1.5244
NSFL1C	1.27831	1.28353	1.39369	1.51936	1.10037	1.28556	1.52036	1.40737
SLC4A11	0.091377	0.0989125	0.0293842	0.0622649	0.0639779	0.040122	0.0264454	0.00675001
C20orf194	0.450261	0.529928	0.550995	0.67066	0.507224	0.54464	0.584113	0.719054
ZNF343	0.332018	0.38807	0.430536	0.446602	0.37813	0.29308	0.321961	0.420448
EBF4	0.086641	0.0803879	0.173801	0.117451	0.0938816	0.108693	0.213334	0.140194
CPXM1	2.22927	2.13384	1.25225	2.07666	1.76334	2.3938	2.04168	1.97611
MAVS	2.8976	3.51345	2.72235	2.54379	3.09613	3.14651	4.48588	3.66136
LZTS3	0.556014	0.5706	0.820846	0.972053	0.743199	0.559292	1.53114	0.918535
F11	0	0.00375248	0.00780332	0	0.0127425	0	0	0.00717017
XRN2	1.40675	1.33597	1.42517	1.41405	1.48302	1.54438	0.8687	1.27637
KIZ	0.0950342	0.113775	0.096117	0.172685	0.135223	0.135683	0.12776	0.199056
DYNLL1	4.26413	4.44157	4.17283	5.05896	4.82749	5.60244	2.24208	3.23337
TESC	0.00152682	0.00283326	0.0029459	0	0.00320703	0.00160896	0.00176751	0.00135344
SNX5	4.79123	4.76185	3.52119	3.57998	4.39005	4.42631	2.59932	3.52881
RPL6	13.217	13.3317	10.8162	12.119	11.9671	12.8572	10.352	11.65
SIRPG	0	0	0	0	0	0	0	0
MAPKAPK5	0.804468	0.870809	1.00355	0.977324	0.691115	0.685342	0.790341	0.994531
P2RX7	0.0569356	0.060595	0.056542	0.0760711	0.0721062	0.0952917	0.0678493	0.0801581
ESF1	0.38129	0.468049	0.353932	0.414273	0.500897	0.295483	0.392858	0.372835
RBBP9	3.26222	3.81358	2.15372	3.08965	3.67145	4.38604	2.55437	2.96846
ANAPC5	0.682963	0.669241	0.698766	0.820307	0.645224	0.681433	0.645813	0.816448
SLC23A2	0.408618	0.466033	0.443333	0.470707	0.534891	0.560767	0.499462	0.453028
SLC8B1	0.0624163	0.0437868	0.0367158	0.0553247	0.0703479	0.0545443	0.0546322	0.0485809
TMEM230	0.548103	0.588842	0.532738	0.608427	0.642719	0.603645	0.360189	0.400012
DZANK1	0.155357	0.154368	0.13712	0.137144	0.120345	0.143976	0.122449	0.130878
KDM2B	0.1917	0.197062	0.227206	0.266503	0.229451	0.223176	0.298005	0.275665
CFAP61	0.00360012	0.00389701	0.00231539	0.00272572	0.0132333	0.0132783	0.0111137	0.00425505
LHX5	0	0.00837176	0.00870458	0.00819774	0	0.0190167	0	0
TASP1	0.0311233	0.0402216	0.0250209	0.0363559	0.0272388	0.0378734	0.0197304	0.0335008
OAS1	0	0.00324465	0.00674729	0.0127088	0.0036727	0.0110555	0.00809662	0.0123997
GCN1	1.02986	1.05337	1.13488	1.07004	1.15062	1.06938	1.31744	1.08286
RPLP0	30.2487	29.6164	27.1166	28.0563	25.4958	26.4416	13.4028	19.785
PXN	0.59988	0.565887	0.422347	0.513134	0.600178	0.471912	0.471989	0.411778
SIRT4	0.109939	0.0549253	0.122376	0.169034	0.0621712	0.160412	0.107689	0.0824609
RPH3A	0.000281455	0.000522284	0.00217219	0.000255714	0.00591185	0.00385575	0.000325823	0
KIF16B	0.0260809	0.0378637	0.0301927	0.0407006	0.0496259	0.0430043	0.0500836	0.0465102
TRMT6	1.0959	1.13909	1.0037	0.844434	1.02712	1.06715	0.827039	0.836188
CHGB	0.14026	0.334639	0.393047	0.734253	0.3858	0.351919	0.827318	0.8052
PEBP1	11.9531	11.2627	12.1914	11.2506	12.6767	12.04	8.94961	9.40012
TBX5	0	0	0	0	0	0	0	0.00150353
BRAP	1.06155	1.13375	1.1035	1.03541	1.09271	1.02525	0.925944	1.14679
ERP29	3.2403	3.35464	2.56082	2.31191	3.15311	2.90338	3.51797	2.35304
NOS1	0.000378884	0.000703079	0	0	0.000397915	0	0	0
FUS	8.44972	10.3389	9.75287	8.63867	8.46629	8.83167	9.31039	10.0887
IGBP1	1.12209	1.28638	1.30225	1.27752	1.31726	1.18541	1.10038	1.32372
FXYD5	0.00610246	0	0.00588713	0	0.00640898	0	0.0282577	0.00540946
ZNF302	3.94832	4.40779	4.18583	4.56555	4.49035	4.33872	3.64192	4.63228
GRAMD1A	0.277197	0.278849	0.332159	0.278355	0.395311	0.359755	0.415473	0.387976
FXYD3	0	0	0.010562	0	0	0	0	0
HEPH	0.267849	0.351798	0.142622	0.22913	0.162571	0.197031	0.127854	0.176532
CDIP1	0.965331	0.95659	1.10865	0.981453	1.07934	0.865018	1.01868	1.07691
CMTM1	0.319222	0.498126	0.202972	0.336167	0.380973	0.321104	0.747486	0.733152
KCNH4	0.00762511	0	0	0.00346387	0.0160162	0.00803531	0.00441356	0.0067592
GANAB	4.07408	4.73583	3.54747	3.85106	4.97927	4.52459	5.48851	4.74163
GMIP	0.182556	0.254071	0.138376	0.278408	0.219116	0.151154	0.422669	0.664639
RBM41	0.547241	0.581858	0.590234	0.548146	0.565805	0.524744	0.58629	0.685462
BIRC5	6.28232	7.52964	3.9106	5.18686	5.26643	7.03724	2.95393	3.72214
LAG3	0.108903	0.101043	0.225128	0.155481	0.0816948	0	0.23413	0.0965355
MLF2	3.32259	3.24574	2.8665	2.75997	3.53435	3.61138	5.31347	3.2903
OTUB2	0.188273	0.189875	0.173733	0.204521	0.176237	0.271723	0.312713	0.341041
DDX24	2.90082	3.40797	3.77101	3.54123	3.58328	3.39718	3.65717	3.76126
ZBTB25	0.436692	0.512202	0.419693	0.544973	0.439589	0.541801	0.434947	0.585763
NECAP1	0.812355	1.01999	1.22665	1.2194	1.28438	1.19103	1.55372	1.24453
ARHGAP4	0.0200764	0.0186274	0.012912	0.00304003	0.00702826	0.0211564	0.0193676	0.0266947
ANKRD24	0.0200705	0.0289676	0.00215137	0.0243132	0.030447	0.0376005	0.0232344	0.0494203
DHX32	0.653834	0.795063	0.584755	0.52974	0.864404	0.794385	0.411399	0.570038
RCOR1	0.603374	0.649399	0.620242	0.664528	0.625936	0.591324	0.543269	0.669756
GPATCH2L	1.82884	2.14493	2.01162	2.14053	1.85529	1.67704	1.71795	2.06685
LTBP4	0.290379	0.39252	0.130407	0.181946	0.331255	0.300725	0.489742	0.432705
BLVRB	0.652381	0.629128	0.728473	0.555379	0.749888	0.69289	0.618449	0.546422
SLC9A1	0.154613	0.158554	0.117755	0.126918	0.153832	0.182939	0.218237	0.168313
SPTLC1	0.372796	0.344403	0.363509	0.324862	0.310692	0.34892	0.252441	0.270054
PAPOLA	4.14301	4.22279	3.93707	3.63108	4.22692	4.16265	2.90244	3.44791
CCNK	0.363827	0.409222	0.375823	0.343025	0.513674	0.403292	0.262244	0.301212
PCBP4	0.424274	0.486887	0.565485	0.694862	0.59216	0.617702	0.995237	1.00457
RGS1	0	0	0.0418662	0.0197142	0	0.0457321	0.0502386	0.0577038
YPEL3	2.41143	2.98319	4.05171	4.27223	2.93355	3.49409	3.30335	4.1683
MRPS33	1.56076	1.62488	1.68948	1.91065	1.53141	2.0308	0.958532	1.34454
NDUFB2	0.748031	0.798552	0.849803	0.918401	0.828069	0.87349	1.03646	0.778291
NUDC	1.10237	1.01361	0.849248	0.841229	0.943268	0.946471	0.934157	0.68895
MAEA	0.500371	0.527411	0.555478	0.586645	0.564145	0.587385	0.528139	0.567481
ICAM1	0.0119132	0.0055267	0.0229857	0.0324709	0.0938369	0	0.0275823	0.0475215
STRN4	0.642562	0.680465	0.710763	0.507382	0.85503	0.623952	1.10215	0.951309
IRAK3	0.028263	0.0445795	0.0245392	0.0333816	0.0474923	0.0670128	0.040898	0.140299
LYZ	0.031379	0	0	0.0285092	0	0	0.0544883	0.0556312
SI	0	0	0	0	0	0	0	0
MUL1	1.13674	1.63626	1.71156	1.54434	1.49509	1.43299	1.35283	1.45968
TFAP4	0.11638	0.129577	0.129115	0.105736	0.116115	0.159433	0.458069	0.268227
PDCD7	1.65456	1.81711	1.90021	1.8407	1.584	2.0994	1.51797	1.73605
SPG21	1.76189	1.56557	2.19002	1.88703	1.89309	1.63887	1.16886	1.48672
FETUB	0	0	0	0	0	0.0113478	0.00623301	0
DNAJB11	2.23645	1.75796	2.24965	1.89492	2.02682	1.64179	1.43704	1.43897
P3H2	0.262797	0.36031	0.122187	0.193139	0.169349	0.175804	0.0549024	0.0811134
THPO	0.00921542	0.025651	0.0177805	0.0167452	0.0580698	0.0679782	0.0320044	0.00816891
CHRD	0.0173419	0.0321806	0.0585549	0.0393896	0.0819584	0.0548244	0.0702647	0.0691764
FLT3LG	0.00768948	0	0	0	0.00807572	0.00810314	0	0.0204488
RAB11FIP3	0.194675	0.201771	0.218954	0.223461	0.168549	0.19414	0.454024	0.302204
GNPTG	2.09477	2.09147	2.01353	1.79286	1.86521	2.0395	1.71331	1.8367
ZNF268	0.539446	0.752053	0.54443	0.635885	0.662419	0.76087	0.694938	0.728314
GOLGA3	1.17409	1.17348	1.4351	1.09743	1.30085	0.983002	1.98183	1.43854
PABPC4	5.99642	6.83104	5.30462	5.82136	5.56816	5.93474	5.7959	6.64433
CD209	0.0366365	0.0226616	0.0235625	0.0110953	0.0384767	0.0128691	0.0424118	0.0108253
CERS4	0.102944	0.100136	0.0977094	0.110122	0.0767264	0.099733	0.167224	0.145711
MCOLN1	0.276116	0.278793	0.430898	0.413186	0.5885	0.282412	0.573476	0.316749
USP48	1.37755	1.36204	1.539	1.49087	1.36837	1.29622	1.19527	1.53243
EFNB1	3.70847	4.09373	3.60476	3.50356	3.95386	4.10077	5.77567	4.33528
PDPR	1.02267	1.34174	1.65404	1.59379	2.28705	2.03984	1.81631	1.87172
AARS	3.10776	2.96407	3.61831	2.9611	3.32903	2.44313	4.16375	2.71523
GLG1	1.76445	2.00127	1.48383	1.67355	1.75337	1.83558	1.69613	1.86325
KIF4A	0.564865	0.647415	0.375111	0.485584	0.498944	0.631012	0.342095	0.459358
TNRC6A	0.736526	0.828566	0.832789	0.793185	0.786474	0.731336	0.861	0.874535
PLEKHG2	4.58005	4.95775	4.88294	4.79068	5.69812	5.34002	7.78312	7.69306
DLL3	0.588354	1.01124	1.60973	1.69126	1.69165	1.51444	3.57299	2.97534
NAT14	4.07904	4.68576	4.15997	4.09423	4.07994	4.46223	4.90194	4.61448
PITPNM2	0.0371976	0.0391491	0.0235663	0.0317779	0.0425645	0.0368585	0.0546301	0.0625019
EXOC1	1.29598	1.46261	1.2936	1.48447	1.4498	1.49639	0.946773	1.23166
RBM27	0.150105	0.151295	0.130224	0.153056	0.153108	0.153628	0.131263	0.135931
POU4F3	0.320036	0	0.123497	0.0290766	0	0.0674505	0.0370485	0.113477
OSBPL8	0.325808	0.294458	0.350331	0.285914	0.329102	0.359729	0.261393	0.310085
DTX2	0.0354654	0.0232276	0.0382392	0.0360126	0.0350558	0.0285796	0.0869423	0.0462322
NLRC4	0.0291179	0.0145473	0.0151256	0.0101749	0.0141141	0.021243	0.0233363	0.0357387
PUS7	0.229439	0.26584	0.23322	0.282685	0.282104	0.287779	0.185277	0.204376
LAMB4	0.0173122	0.00803137	0.0208766	0.0117966	0.0199999	0.0200679	0.0100206	0.00690579
NRCAM	0.897979	0.910603	0.886493	0.939506	1.09576	0.951645	0.660011	0.857255
LAMB1	0.250397	0.208553	0.12359	0.160835	0.327801	0.186548	0.128082	0.133177
SLC26A4	0.0113583	0.0135496	0.00156536	0.00737107	0.0085206	0.00512972	0.0394465	0.0302054
SLC26A3	0.00489742	0	0.0165361	0.00222475	0.00514341	0.0129022	0.00283472	0.00217063
DLD	2.37026	2.07443	2.23166	2.11414	2.36246	2.34166	1.2242	1.54551
WDR7	0.19967	0.185036	0.241938	0.200814	0.220789	0.168936	0.213643	0.220818
TXNL1	1.81547	1.91787	2.13187	2.03708	1.94059	1.99017	1.84584	1.99657
IL5RA	0.00766818	0.0113836	0.00443856	0.00278674	0.0177174	0.0436358	0.00355079	0.00271895
ABCC6	0	0.00690019	0.0023915	0.00112613	0.010414	0.00261233	0.00717439	0.00769111
CMTM6	0.862773	0.864226	0.886161	0.709768	0.721281	0.84586	0.432307	0.589768
ITGA6	5.15677	5.17066	3.31729	3.2282	3.80529	3.53985	1.30434	1.47848
RAPGEF4	0.0221235	0.0286294	0.014603	0.0243317	0.0296548	0.0312893	0.0246	0.0407705
MAP3K20	0.269338	0.262818	0.174149	0.226821	0.222865	0.278262	0.220091	0.262159
SMPX	0	0	0.00171076	0.00644461	0	0	0.00205288	0.00471587
FH	1.65656	1.4557	1.24789	1.57329	1.98955	1.74567	0.985413	1.01348
SEL1L3	3.1578	4.01468	3.06631	4.36956	2.90071	3.42651	3.44488	4.51549
TF	0.197338	0.196658	0.303189	0.3702	0.270577	0.215656	0.243253	0.249435
CDV3	10.9232	10.358	11.1367	10.2189	9.93287	9.0943	6.58477	6.67826
MYO15A	0.0273099	0.0277521	0.0288554	0.0189045	0.0163895	0.0452242	0.0647354	0.0979871
ALKBH5	1.1387	1.4587	1.71913	1.90658	1.06222	1.4066	1.26245	1.39973
APOH	0	0	0	0	0	0	0	0
NLRP1	0.502369	0.61767	0.357536	0.440323	0.751754	0.918321	0.306836	0.406389
PITPNM3	0.0316121	0.034219	0.0245667	0.0398901	0.0497999	0.0601479	0.0447276	0.0233518
SPAG7	3.66992	3.56482	3.54042	3.29516	3.30042	3.54979	2.67863	2.48996
ORC6	3.96205	4.08782	2.9049	3.63808	3.39542	3.7855	1.98142	2.71603
ZFHX4	2.87302	3.2817	2.56884	2.96199	2.44006	2.46092	3.85923	4.78425
SLC17A6	0.146145	0.129339	0.362232	0.553587	0.233771	0.260628	0.275899	0.532147
CPA1	0	0	0	0	0	0	0	0
ZC3HC1	0.412599	0.527672	0.529823	0.374863	0.345487	0.41423	0.32273	0.412697
ESR1	0.00547405	0.00725569	0.00773274	0.0115454	0.00554369	0.00947688	0.00860017	0.013864
RGS17	0.150181	0.167075	0.130112	0.132472	0.125567	0.11447	0.110558	0.128603
ANGPT2	0.0493049	0.0484375	0.0839385	0.0619233	0.097471	0.105443	0.0906521	0.0822698
TMEM101	0.775438	0.867402	0.887904	0.855956	0.989443	0.870612	0.746666	1.02143
CD200	0.288316	0.225269	0.477234	0.587312	0.525912	0.457338	0.653477	0.801697
CCDC80	0.662721	0.785694	0.613966	1.01307	1.07347	1.16211	0.610911	0.671385
CMA1	0	0.0294593	0.0612609	0.115388	0.100037	0.133835	0.0367559	0.0562903
PSME1	26.0492	26.4638	20.1041	20.7309	23.7908	22.2732	16.1466	16.1053
PPP2R3C	0.446695	0.458448	0.450192	0.442117	0.43244	0.462836	0.262889	0.31412
HAUS4	0.55815	0.619871	0.505821	0.453319	0.497369	0.436676	0.430757	0.449787
JPH4	0.550194	0.646083	0.563953	0.835727	0.604915	0.643206	2.279	2.08802
MYH7	0.141189	0.123513	0.0389162	0.0842954	0.139807	0.110525	0.0513685	0.0679413
CEBPE	0	0	0	0	0	0	0	0
SLC7A8	0.0221726	0.0220419	0.0229181	0.0402895	0.0815023	0.0734342	0.0880042	0.0673875
OSGEP	2.72437	3.67313	3.89103	4.78604	3.11828	2.87093	3.59734	4.1885
SLC22A17	2.36534	3.2465	3.36206	3.25531	3.17501	3.39228	6.90224	5.7443
RNF31	0.0992255	0.208679	0.140396	0.138231	0.25705	0.230039	0.375233	0.258008
SCFD1	0.221498	0.205512	0.223895	0.2005	0.227492	0.210244	0.157431	0.201397
G2E3	0.469077	0.526775	0.470099	0.499274	0.465536	0.519907	0.416492	0.571905
HECTD1	2.17212	2.40568	2.39364	2.32135	2.54361	2.50791	1.7552	2.18649
HNRNPC	1.90254	2.11344	1.90781	1.94008	1.87583	2.0517	1.5215	1.78153
RPGRIP1	0.00583683	0.00135389	0.00281544	0.00397725	0.00306501	0.00307541	0	0.0012935
SUPT16H	6.82435	7.04883	5.24601	6.51512	7.00303	6.72442	4.52235	6.31129
TOX4	2.10896	2.3101	2.23997	2.43695	2.35251	2.37776	2.67844	2.39945
GEMIN2	0.182885	0.207393	0.262687	0.2917	0.204876	0.286943	0.155257	0.198142
TGM1	0.0482874	0.0392021	0.0465836	0.0603228	0.0190173	0.069967	0.111799	0.0642058
TINF2	6.74143	6.70774	8.38694	7.98174	6.91987	7.13624	6.46225	6.76004
DAZL	0	0.00616319	0	0	0	0.00116666	0	0.00196275
TBL1Y	0	0.000448472	0.0013989	0.000439149	0	0.00254679	0	0
SEMA6A	1.94537	1.98592	1.76058	1.63376	1.87449	1.74137	1.53804	1.5678
TRPM7	0.408176	0.365305	0.506659	0.399612	0.452534	0.372831	0.380884	0.341688
TYRO3	1.0668	1.06263	0.826079	0.985439	1.3527	1.3949	1.18127	0.926676
WDR76	0.901553	1.09116	0.826685	1.15363	1.01246	1.34983	0.645837	0.989075
CAPN3	0.010503	0.00812085	0.0084437	0.00636164	0.012869	0.0129127	0.0101323	0.0325861
SNAP23	0.179371	0.156916	0.186226	0.167623	0.156087	0.158418	0.231378	0.165059
TBX15	0.00173614	0.00161084	0	0.00552075	0.000911675	0.00182954	0.00200983	0.00384746
PHGDH	1.01515	1.01709	0.845273	0.739069	1.09046	0.867397	0.970745	0.643249
COL9A3	0.890628	1.12934	0.451081	0.778829	0.38194	0.67262	0.214797	0.292768
EZR	7.37915	8.24949	7.9504	7.27131	5.55885	5.39241	8.96351	8.80001
MYL6	76.3756	84.9332	68.9324	79.0109	69.6189	77.1422	48.1299	62.2947
AGO1	2.17579	2.48637	2.58669	2.32402	2.36824	2.35221	3.17448	3.2703
TEKT2	0.243253	0.246215	0.213336	0.261188	0.371595	0.349553	0.358399	0.235232
CLSPN	1.20032	1.47573	0.932111	1.11924	1.09279	1.20811	0.830282	0.97013
RFFL	1.11289	1.03668	1.18708	1.0857	1.08722	1.00088	1.33328	1.14092
UNC13D	0.0105715	0.00980853	0.00509924	0.0384186	0.0111025	0.0111402	0.0305949	0.018742
MFSD11	0.259623	0.201365	0.305251	0.28932	0.244972	0.237254	0.21602	0.253514
DPYSL2	7.9959	8.78404	7.49595	8.32231	7.91521	8.10836	8.52942	8.89425
TGFB2	0.710552	0.737898	0.397991	0.474656	0.610295	0.669286	0.174646	0.236095
GPATCH2	0.150399	0.157618	0.128922	0.115653	0.134165	0.157058	0.118519	0.132517
NUP50	2.44463	2.69192	2.62863	2.44071	2.3659	2.78643	1.95478	2.33371
CDC45	0.47403	0.52945	0.422626	0.573554	0.507278	0.601331	0.338096	0.51778
COMT	1.06577	1.37895	1.31744	1.16078	1.33495	1.28453	1.27528	1.22788
ADA2	0.115216	0.190046	0.362644	0.569919	0.169894	0.228112	0.334121	0.420909
AC016026.1	0.00775494	0.028781	0.0224439	0.0352284	0.0122167	0.0122582	0.116706	0.0309343
VNN3	0	0	0	0	0	0	0	0
ECHDC1	0.653475	0.606313	0.526431	0.500368	0.620853	0.562617	0.3334	0.355323
[truncated: 55,313 more rows]

## Sheet: Hypoxia_mouse
gene name	BC1_Ctrl	BC2_Hypoxia	BC5_Ctrl	BC6_Hypoxia	BC9_Ctrl	BC10_Hypoxia	BC13_Ctrl	BC14_Hypoxia
Gnai3	4.85482	4.40052	4.39192	4.22227	4.09171	4.28646	3.96204	3.88877
Pbsn	0	0	0	0	0	0	0	0
Cdc45	0.22199	0.154081	0.401337	0.172373	0.693335	0.200106	0.488233	0.268941
H19	3.22096	6.29699	0.93958	5.02355	2.11212	4.78725	1.59214	5.36898
Scml2	0.0216917	0.0263226	0.0215072	0.0242798	0.0289607	0.0278717	0.0322169	0.0223848
Apoh	0.00124753	0.00551663	0.00265938	0.00117734	0	0.00153172	0	0.0021709
Narf	1.39113	4.87073	1.48274	4.6984	1.2977	4.77895	1.17676	4.40218
Cav2	0.659396	1.28496	0.702821	1.002	0.505105	0.480273	0.881704	0.826555
Klf6	6.65301	7.88926	6.42338	6.75731	13.2527	7.96097	8.0323	6.87023
Scmh1	0.377485	0.462495	0.292683	0.371646	0.331083	0.430369	0.325871	0.3945
Cox5a	1.8517	1.39165	2.20235	1.57501	2.70835	1.52218	2.30634	1.75633
Tbx2	0.0377258	0.075071	0.0301577	0.0267023	0.0576015	0.0115799	0.00885783	0.0328244
Tbx4	0.00597319	0.00264136	0.0159164	0.00845565	0	0.0110008	0.00560991	0.00259858
Zfy2	0	0	0	0	0	0	0	0
Ngfr	0.0374805	0.0207175	0.0349552	0.00884289	0.0343362	0.0057523	0.0528014	0.00407637
Wnt3	0.016185	0.0214712	0.0129382	0.0171837	0.00988484	0.0248399	0.00570026	0.00704113
Wnt9a	0.066577	0.0353286	0.0177404	0.0282739	0.00813224	0.00817429	0.015632	0.0289636
Fer	0.0971446	0.122493	0.0905567	0.101058	0.102604	0.100379	0.0921397	0.106003
Xpo6	1.08557	1.23779	1.01745	1.06174	1.21751	1.20067	1.07179	1.14749
Tfe3	3.50527	3.6333	3.10845	2.78537	3.82776	2.98681	3.21307	3.00106
Axin2	1.37452	1.35728	1.45262	1.27519	2.26942	1.36941	1.93638	1.50759
Brat1	0.666185	0.85649	0.762654	0.745127	0.617833	0.689189	0.614082	0.69234
Gna12	1.04104	0.906552	1.18042	0.956913	1.44145	0.941261	1.2863	1.07602
Slc22a18	0.00692455	0	0.00738057	0.00326746	0	0	0.00975511	0.00301245
Itgb2l	0	0	0	0	0	0	0	0
Igsf5	0	0	0	0	0	0	0	0
Pih1d2	0.680949	0.785968	0.578175	0.511929	0.563908	0.382607	0.379385	0.321345
Dlat	1.96307	1.80161	1.95336	1.56658	2.67337	2.38862	2.24419	1.95335
Sdhd	8.11971	8.48486	11.0113	8.82966	11.0507	7.37118	8.87639	7.09582
Fgf23	0.0312581	0	0	0.0196662	0	0	0.0293571	0.00906568
Fgf6	0.00703335	0	0	0	0	0	0	0
Ccnd2	11.6559	6.63167	8.40114	3.47174	22.5315	6.03438	15.7045	6.26749
Gpr107	0.841478	0.830305	0.760442	0.843214	0.848667	0.912	0.766504	0.742595
Nalcn	0.0935554	0.144014	0.0366526	0.0868596	0.0247083	0.094998	0.0301592	0.0891006
Btbd17	1.25593	0.679713	2.01795	0.902214	2.01492	0.828549	2.23585	0.8318
Slfn4	0	0	0	0	0	0	0	0.00513059
Th	0	0	0	0	0	0	0	0.0020094
Ins2	0	0	0	0	0	0	0	0
Scnn1g	0	0	0	0	0	0	0	0
Drp2	0.880787	1.37714	0.201559	0.485553	0.216421	0.290751	0.240005	0.492127
Tspan32	0.0607119	0.171821	0.0582392	0.068755	0.0741583	0.104359	0.0798273	0.0898011
Lhx2	3.28583	3.0656	2.87871	2.8153	2.75511	1.96893	2.54478	2.64369
Clec2g	0.00176106	0	0	0	0	0	0	0
Gmpr	0.221778	0.258705	0.118192	0.120889	0.156467	0.0938961	0.172378	0.106463
Glra1	0	0	0	0	0	0.00115811	0	0.000820697
Mid2	0.244955	0.259967	0.278493	0.245772	0.287659	0.296533	0.319658	0.310347
Trim25	0.694883	1.31905	1.95097	1.46352	1.01958	1.03525	0.963014	1.27557
Dgke	0.559675	0.774643	0.426521	0.617975	0.273452	0.628757	0.383714	0.513744
Scpep1	1.64036	1.76731	1.97069	1.84065	1.76612	1.71296	1.76559	1.66021
Mnt	1.8378	1.80536	1.04641	1.37847	1.17726	1.36709	0.961401	1.30214
Itgb2	0	0	0.00532852	0.00235899	0.0183195	0	0.0187809	0.00434977
Hddc2	0.520246	0.745694	0.917806	1.17947	0.693904	1.11599	0.696404	0.978152
Tpd52l1	0.00702264	0.0124217	0.0124752	0.0139914	0.0200153	0.0114965	0.0183209	0.00678917
Pemt	0.0268656	0.0165288	0.0186749	0.00881877	0.0242551	0.0157757	0.0197465	0.0121958
Cdh1	0.00132487	0.00234345	0	0.0125033	0.0016183	0.00650668	0.00248859	0.00691646
Cdh4	0.133637	0.16296	0.209832	0.158699	0.346369	0.230758	0.286175	0.224448
Ckmt1	0	0.117125	0.0941032	0.124982	0.197712	0.0722671	0.0967391	0.0384091
Bcl6b	0.422035	0.317954	0.349866	0.177017	0.954641	0.460598	0.425728	0.176802
Clec10a	0	0	0	0	0.00739607	0	0	0
Alox12	0.0701569	0.0394846	0.0543834	0.0601903	0.0545333	0.0156615	0.04792	0.0443942
Arvcf	0.845732	1.22044	0.482794	1.00975	0.275723	0.816666	0.424001	0.940112
Comt	1.53142	2.00216	1.84045	1.98147	1.52359	1.61322	1.74262	1.82296
Rtca	1.54275	1.17706	1.34493	1.21691	1.38379	1.06865	1.37539	1.23412
Dbt	0.487425	0.632819	0.793363	0.738718	0.610043	0.834303	0.811827	0.754184
Dazap2	47.7035	47.9101	43.6363	46.2712	37.3456	45.0586	36.0509	45.2531
Mcts1	0.834675	0.896811	0.735242	0.79422	0.564537	0.872359	0.596031	0.660212
Rem1	0	0	0	0	0.0656338	0	0	0
Rnf17	0.006514	0.0051209	0.00231433	0.00546442	0.000884079	0.00622055	0.0081571	0.00503795
Trappc10	1.02834	1.00015	0.843253	0.905494	0.970112	0.82482	0.830704	0.868111
Ccm2	0.556398	0.518808	0.776826	0.567032	0.79688	0.643857	0.75796	0.751685
Wap	0.0842731	0	0	0.185573	0	0.17245	0.0263826	0.0488829
Tbrg4	1.9725	1.99157	1.85878	1.75766	3.24697	1.67346	2.52836	1.84882
Tmprss2	0.0381086	0.0252776	0.0203091	0.00719287	0.0116372	0.0280737	0.0125268	0.0116051
Mx1	0.00558387	0	0	0.00526969	0.00682058	0.00685586	0.00524427	0
Fap	0	0	0.00129169	0.00228738	0	0	0	0
Gcg	0	0	0	0	0	0	0	0
Ndufa9	2.37288	2.55033	3.85574	3.26142	2.88657	2.55618	2.90563	2.49213
Egfl6	0.0409834	0.0187479	0.0768208	0.0466796	0.136371	0.083287	0.106182	0.0700879
Lck	0.0210208	0.00929547	0	0.00661268	0.0256765	0.00860309	0.00329039	0.00304829
Tssk3	0.0882742	0.0390351	0.0470438	0.0416536	0.107825	0.325148	0.0414527	0.0768055
Cttnbp2	0.94801	1.13428	0.930855	1.16865	0.800439	1.33999	0.82864	1.22505
Galnt1	1.02906	1.0977	1.1861	1.16723	1.249	1.19135	1.27092	1.17457
Myf5	0	0	0	0	0	0	0	0
Mkrn2	1.26598	1.34281	1.47244	1.41675	0.992602	1.41258	1.00421	1.24663
Pparg	0.000684655	0	0.00218923	0.00129226	0.000836292	0.000840617	0.00128603	0
Raf1	1.08348	1.17906	0.999994	1.12248	1.01846	1.04231	0.929467	1.17839
2019-09-01	0.156543	0.184597	0.22247	0.19698	0.18542	0.285393	0.115836	0.235263
Pdgfb	0.00927888	0	0	0	0.011334	0.00569629	0.00435728	0
Acvrl1	0.00527104	0.00466174	0	0	0	0	0	0
Grasp	0.175848	0.118928	0.110252	0.0780957	0.138985	0.127003	0.0582893	0.0900008
Acvr1b	0.847862	0.991232	0.627105	0.68826	0.532852	0.77457	0.573585	0.681259
Tom1l2	0.968508	1.08017	0.603355	0.822546	0.597082	0.640699	0.608162	0.780348
Gpa33	0.00244341	0	0	0	0	0	0	0
Zfp385a	0.541277	0.520595	0.450721	0.312878	1.23554	0.431975	0.781599	0.556314
Itga5	0.327271	0.348723	0.466499	0.308856	0.996977	0.353409	0.562888	0.284751
Gabra2	0.00897478	0.0107721	0.00409964	0.0042349	0.0203589	0.00944503	0.0120414	0.00334662
Wdr77	4.30342	4.82727	3.23203	4.40626	3.36906	4.2229	3.03517	3.47687
Adora3	0	0	0	0	0	0.00571694	0	0
Atp5f1	3.37172	3.16665	4.37549	3.84532	3.55857	3.48942	3.31494	3.38567
Sox9	69.9284	62.6663	29.9636	47.6975	47.4012	37.5431	35.4539	42.0248
Hnrnpd	7.99853	9.30926	8.92773	8.6793	9.42648	9.75433	9.1187	9.26908
Dynlt1c	0.185939	0.154772	0.128237	0.227088	0.0668001	0.188008	0.133541	0.133232
C1d	1.58195	1.40584	1.80017	1.67324	1.26954	1.30426	1.19864	1.44291
Gm2a	8.96137	7.47876	14.777	13.555	9.10967	12.5131	10.5874	13.4071
Krit1	2.54296	2.23237	2.32259	2.41172	1.92092	2.61642	2.14083	2.21804
Clcn4	2.73883	2.85342	2.18558	2.72005	2.11935	2.993	1.7732	2.08357
Vmn2r88	0	0	0	0	0	0	0	0
Grm6	0.0114188	0	0	0.0107763	0	0	0	0
Sema4f	0.066747	0.0899526	0.0575917	0.050993	0.0427062	0.050732	0.0358214	0.0304203
Hk2	0.0699278	0.190291	0.0420443	0.155676	0.15769	0.211341	0.0841986	0.141966
Myo18a	0.713442	0.798825	0.5517	0.590256	0.887261	0.503121	0.670051	0.54569
Sez6	0.720069	0.906513	0.747911	1.14588	0.367975	0.929205	0.526184	1.05964
Haao	0.0685521	0.00932736	0	0.0447888	0	0.0323723	0.0396202	0.0229407
Cd52	0	0	0.00747696	0.0264811	0.0171373	0.00861296	0.019765	0.0244143
Abhd15	0.0679252	0.0834353	0.100553	0.0356129	0.0829692	0.0555988	0.109868	0.101784
Hoxb6	0	0	0	0	0	0	0	0
Loxl3	1.17116	1.53449	0.796232	0.973357	0.806521	0.958628	0.678969	0.922551
Tcl1b5	0	0	0	0	0	0	0	0
Btn1a1	0.00994806	0	0.0212064	0.0187766	0.0607567	0.0366426	0.0280291	0.0173112
Kat2b	0.176653	0.216209	0.23112	0.2078	0.181008	0.232313	0.172986	0.196681
Rab5b	1.71321	1.8026	1.4252	1.60367	1.38943	1.46502	1.39099	1.51487
Cryba1	0.0531657	0.0940402	0.0708338	0.0376307	0.081176	0.0815958	0.0873814	0.15034
Dnmt3l	0	0	0	0.00385885	0	0	0	0
Aire	0.00652247	0.011537	0	0.0123109	0	0	0.00612578	0.00567506
Icosl	0.194105	0.407711	0.148701	0.246153	0.0148185	0.104266	0.0626656	0.11611
Spg7	0.964723	0.749652	0.862759	0.759102	1.13797	0.721941	0.975378	0.708716
Sult5a1	0	0.00865006	0.0260619	0.00461516	0.0238937	0.0240173	0.0045929	0.00425496
Rpl13	7.41113	8.91079	10.1188	10.0288	8.49143	6.76811	6.15506	6.36833
Chmp1a	2.24201	2.0843	1.87839	1.91904	1.61767	1.26754	1.29277	1.37912
Rpa1	0.890549	0.811047	0.994397	0.695365	1.32736	0.65301	1.10025	0.70874
Serpinf1	0.0274133	0.121223	0.0511327	0.0323386	0.083712	0.00841449	0.0321826	0.0536664
Tubgcp3	1.11757	1.10061	1.12762	1.0821	1.25117	1.02489	1.21616	1.11071
Oprm1	0	0.000280246	0	0	0	0	0	0
Polr3d	1.64405	2.02223	1.45019	2.03305	2.37748	1.85614	1.26009	2.07168
Tcf7	0.094467	0.111396	0.125098	0.126974	0.237772	0.13356	0.161312	0.112082
Ddx3x	30.3102	29.7604	29.2158	26.9169	32.1078	31.7498	29.5485	30.1566
Il12rb1	0.00683062	0	0	0	0	0.0167732	0	0
Slc5a5	0.0449064	0.0238293	0.038291	0.0508556	0.0329113	0.0661631	0.0168701	0.00781442
Kcnn3	0.225331	0.303985	0.131058	0.250434	0.113867	0.215571	0.119779	0.212477
Usp32	1.03073	0.985073	0.7959	0.981327	0.742477	1.07335	0.801266	0.947821
Car4	0	0	0	0	0	0	0	0
Txnrd3	0.236032	0.275846	0.149748	0.254573	0.13729	0.224249	0.184731	0.242039
Fasl	0	0.0100413	0.0121015	0.0214298	0.0138683	0.0139401	0	0
Zfp512b	5.02773	5.67724	3.06346	4.57287	4.84624	4.0984	3.55508	4.05022
Dnajc5	4.46104	4.29828	3.86329	4.01208	4.05867	4.61985	3.80294	4.2509
Tpd52l2	4.49435	5.06264	4.62703	4.94838	4.21089	4.7709	4.40888	4.77696
Fmr1	1.37138	1.31625	1.26041	1.39182	2.12822	1.65893	1.64059	1.43772
Bcl11a	0.354262	0.370425	0.267461	0.412687	0.175794	0.500658	0.191485	0.431851
Il4	0.192091	0.239839	0.210763	0.197278	0.207031	0.235848	0.153877	0.167134
Pxmp4	0.804805	0.93011	0.778867	0.591774	0.699595	0.600156	0.732672	0.777571
Dlg3	0.550773	0.66494	0.499454	0.526383	0.392976	0.665503	0.441737	0.492908
Gnb1l	0.0234719	0.0369043	0.0208481	0.0135369	0.023892	0.0208135	0.0269431	0.0170187
Dbh	0	0	0	0	0	0	0	0
Mmp11	0.694383	1.12194	0.405638	0.957764	0.203888	0.42628	0.332346	0.580931
Smarcb1	3.38844	3.73806	3.53175	3.54785	3.47668	3.16621	3.17901	3.11269
Vpreb3	0.0134284	0	0.0429382	0	0	0	0.0252234	0
Hip1r	0.26924	0.486055	0.180467	0.230516	0.169521	0.14995	0.14077	0.21011
Nsun5	1.43573	1.46424	1.11669	1.37936	1.48513	1.61986	1.09331	1.48553
Top1mt	0.1018	0.190869	0.164927	0.169087	0.174086	0.159987	0.122379	0.16652
Hoxa10	0	0	0	0	0	0	0	0
Hoxa4	0	0	0	0	0	0	0	0
Gm38393	0.659365	0.573005	0.440007	0.500517	0.56378	0.633573	0.551952	0.436511
Mmp14	3.71214	4.89606	4.82898	5.06636	6.45507	4.88217	5.42324	5.37748
Slc7a7	0.12101	0.102158	0.0586271	0.0951679	0.0649475	0.074288	0.0671572	0.103693
Oxa1l	7.44994	8.01649	8.41081	8.18521	7.92418	7.87898	8.61658	8.17452
Heatr6	1.85463	2.13832	1.91706	1.91167	1.72156	2.0418	1.78337	2.01902
Ccl3	0.175964	0.0518746	0.25007	0.332126	0.143291	0.72016	1.26701	0.255171
Wfdc18	0	0	0	0	0	0	0	0
Icam4	0	0	0	0	0	0	0	0
Ilf2	6.16261	6.30745	5.466	6.10256	6.08737	5.42616	5.40739	6.02905
Chtop	18.6469	20.5139	16.8282	17.0661	13.9864	16.6703	13.5649	14.7101
Snapin	39.3473	38.3701	38.0118	39.8871	26.7491	38.4674	30.9198	36.6715
S100a4	0.116923	0.068938	0.0415409	0.0735625	0.190424	0	0.109811	0.101732
S100a3	0.039296	0.0608189	0.0523549	0.0602631	0.0479993	0.0723712	0.0322928	0.025643
S100a5	0	0	0	0	0	0	0	0
S100a6	1.02754	1.04057	0.459821	0.429343	0.191621	0.260026	0.331504	0.266165
Scn4a	0	0.00225912	0	0	0	0	0.00239904	0
Icam2	0	0	0.00906651	0	0.0103903	0	0	0
Mapk7	5.48177	5.3105	3.85016	3.97719	10.276	4.26005	6.35363	4.71443
Epn2	1.94038	1.71734	2.41765	1.59945	5.06449	2.37716	4.01801	1.88589
B9d1	2.31043	2.46612	2.13505	2.06228	3.75359	1.8865	2.85403	1.94094
Sec24b	1.50498	1.71997	1.40028	1.62729	1.64183	1.62546	1.51169	1.64709
N4bp3	0.0911451	0.0806093	0.0485738	0.0537605	0.111332	0.0979192	0.0749016	0.0793035
Rmnd5b	1.56593	1.83373	1.80042	1.7036	1.63823	1.48649	1.68176	1.65895
Nhp2	4.00928	4.70807	4.01217	3.51042	6.77452	3.33641	5.60632	3.37211
Vps9d1	1.68504	1.74517	1.61484	1.74367	1.70617	1.47	1.22162	1.37609
Zfp276	0.661142	1.02326	0.668234	1.00584	0.675297	0.783756	0.722637	1.14057
C1ql4	0	0	0	0	0.0290154	0	0	0
Mfsd10	2.20948	2.67862	2.1433	2.38973	2.63818	2.22509	2.72794	2.76483
Luzp1	0.720326	0.759679	0.832208	0.802769	0.87477	0.822978	0.873304	0.69658
Slc13a2	0	0	0	0	0	0	0	0
Kctd10	0.664404	0.61999	0.680279	0.498654	1.20775	0.687287	0.92371	0.700983
Poldip2	4.64026	6.00712	5.3132	5.11696	6.38674	5.07802	5.66072	5.9098
Sebox	0	0.191879	0.115623	0	0	0	0.0509407	0.0471926
Ift20	6.82509	8.31064	6.15	6.30104	6.92712	6.45691	7.01384	6.799
Col6a1	0.0408044	0.0451096	0.0380552	0.0144407	0.0373813	0.0313122	0.0287421	0.0310652
Pcbp3	0.057156	0.0513328	0.0486416	0.0526856	0.0665677	0.0565759	0.0644991	0.0528143
Lgals9	0.00403365	0	0.0128979	0.00380669	0	0.00495249	0	0.00701918
Araf	0.747689	0.955015	0.864721	1.04042	0.863219	1.0846	0.807083	0.889124
Cfp	1.78678	1.64448	1.64124	2.08382	1.7744	1.73007	1.1051	1.51672
Timp1	0.038795	0.0686211	0.103375	0.219673	0.331711	0.238162	0.109307	0.253161
Uxt	0.192146	0.154486	0.148945	0.156607	0.106683	0.058979	0.114838	0.159583
Cnnm3	3.16719	3.73478	2.54481	2.943	2.56588	2.76527	2.42542	2.74158
Lman2l	1.19682	1.44421	1.12315	1.46865	0.890771	1.24239	0.815985	1.04133
Mcm3ap	1.43148	1.46644	1.27415	1.37945	1.25026	1.5512	1.28944	1.40324
Pcnt	0.520978	0.588363	0.422143	0.476128	0.583136	0.529082	0.515667	0.503845
Ftcd	0	0	0	0	0	0	0	0
Mxd1	1.4665	1.5982	1.2257	1.33483	0.954382	1.6333	0.95584	1.44331
Gmcl1	0.879564	0.896553	0.8762	0.916498	0.790819	1.14791	0.82607	0.965415
Snrnp27	2.0523	1.69797	1.99593	1.59766	2.42598	1.89276	1.75872	1.62109
Oas1c	0.00719377	0.0190866	0.0460052	0	0.0175741	0	0	0
Oas1h	0	0	0	0	0	0	0	0
Ocrl	1.33734	1.39233	1.45544	1.24176	1.37241	1.58297	1.21709	1.31643
Calm1	29.4172	29.823	41.4207	23.8294	49.7109	29.3035	48.8965	32.0591
Agpat3	1.55423	1.71515	1.10893	1.20977	1.40858	1.03316	1.28686	1.14589
Slc26a3	0.00106721	0.00283153	0.00113749	0.00201432	0.00130357	0	0.0010023	0
Sema6b	0.195146	0.168047	0.218945	0.130855	0.125456	0.0882736	0.130224	0.134047
Uhrf1	0.246126	0.0932893	0.880695	0.203242	1.98635	0.350759	1.53141	0.451242
Dpp9	0.662675	0.659333	0.635685	0.633206	0.947723	0.698365	0.816863	0.838443
Ramp2	0.340925	0.243532	0.24458	0.253681	0.352366	0.321989	0.22167	0.330858
Lsr	0.0225888	0.0599331	0.0300956	0.0639535	0.0275918	0.0416017	0.0159113	0.0442216
Gramd1a	4.31632	3.85084	3.74645	4.15135	3.97417	3.73714	3.37871	3.87823
Hpn	0	0.0189273	0	0	0.00653524	0	0	0.0186206
Gabrg1	0.220673	0.224268	0.332176	0.266714	0.476437	0.412353	0.482679	0.348637
Ckb	195.385	152.816	334.416	218.864	686.084	219.679	491.789	281.823
Sp1	6.02153	7.02984	6.17148	6.29632	5.8455	7.34647	6.35948	6.7121
Itgb7	0.116695	0.0982914	0.130303	0.0576867	0.0678766	0.0545821	0.0574085	0.0870292
Myg1	4.12124	4.44939	3.54056	4.39666	4.4279	2.92771	3.55991	3.08211
Rarg	0.109906	0.156216	0.0585719	0.103722	0.0958912	0.0867483	0.0552972	0.0443981
Pfdn5	11.1304	13.1522	11.568	13.2064	8.02943	8.33558	7.41716	8.62612
Efnb2	0.590741	0.356056	0.263071	0.261568	0.417625	0.357686	0.378108	0.35909
Rrp15	0.665173	0.751234	0.625765	0.645429	0.686615	0.544464	0.486869	0.459198
Rnd2	5.22402	9.26318	3.8177	5.71108	3.26949	4.54062	2.39243	4.97284
Srr	2.5653	2.90898	2.92231	2.86928	1.80713	3.29409	2.17558	2.72802
Sync	0.0677125	0.0374284	0.0405967	0.0319513	0.0516934	0.103921	0.0317972	0.0441864
Fndc5	0.455157	0.588333	0.273664	0.594757	0.356388	0.544511	0.306905	0.538185
Acp5	0	0	0	0.00930994	0	0	0	0
Cnn1	0.127656	0.0526865	0.0362834	0.0160631	0	0	0.0479568	0.111071
Fbxo9	0.987034	0.98952	1.0726	1.0559	1.00536	1.03424	0.68242	0.900758
Vps50	0.758586	0.738733	0.794169	0.721471	0.703184	0.920005	0.66337	0.775168
Hars	1.2967	1.59331	1.50105	1.73029	2.1746	1.57251	1.75189	1.78482
Zmat2	6.01563	6.98538	6.55864	7.38174	7.66582	6.14558	5.3335	6.08644
Ube2c	0.44691	0.28985	6.42533	1.41525	12.0581	3.81661	10.5212	4.47606
Smg5	1.01956	1.01893	0.79692	0.837111	1.37406	0.947207	0.999049	0.854574
Cct3	4.01952	4.98893	4.54481	4.47196	4.39595	4.03464	3.57246	3.80074
Glmp	7.55234	7.05318	7.58415	7.57951	8.7087	6.74695	9.02507	8.86367
Mef2d	1.86119	2.26859	1.41788	1.59602	2.55394	1.5564	1.89646	1.86333
Tmem79	0.153764	0.0313823	0.012607	0.022325	0.0288953	0.0580895	0.0333259	0
Snd1	0.116751	0.121828	0.126493	0.111818	0.179555	0.119928	0.15579	0.140975
Col18a1	0.00542442	0.0082241	0.0115633	0.0248647	0.0255567	0.0199802	0.0203781	0.0262953
Slc19a1	0.425248	0.523258	0.341582	0.337342	0.496848	0.268626	0.274939	0.41826
Kpnb1	8.00782	9.46144	8.12268	8.15114	11.0574	9.15977	9.89081	8.62922
Npepps	2.25727	2.22165	2.07882	2.03298	2.11603	2.15753	2.12221	2.0238
Tbx21	0	0.00454128	0	0	0.00627209	0	0	0.00446771
Mrpl10	1.6792	1.71042	1.99963	1.62844	2.74425	1.35078	1.81636	1.37036
Cyp51	3.31963	3.72965	3.89447	2.71466	6.45841	3.68392	4.06645	3.30329
Tcf25	7.25646	8.20773	6.35265	8.51642	7.01748	7.76276	6.66848	8.62077
Tubb6	0.72923	0.697052	2.15904	0.743811	3.7609	1.14857	3.45207	1.52533
Def8	0.472762	0.64492	0.606102	0.593479	0.610156	0.498315	0.479614	0.473429
Meox1	0	0	0	0	0	0	0.00493578	0
Sost	0	0	0.0207294	0	0	0	0	0
Nkx2-1	0	0.0158348	0	0	0	0	0	0
Pax9	0.00420932	0.00372275	0.00897306	0	0	0	0.00790663	0.00366244
Irx2	0.082398	0.0291493	0.0175649	0.046657	0.0201295	0.0607007	0.0154773	0.0573542
Col1a1	0.00526979	0.0186425	0.0112337	0.0248664	0.0128739	0.0194107	0.0247464	0.0275108
Itga3	0.0740228	0.0775896	0.0350657	0.0465719	0.0334879	0.0235628	0.0617963	0.0357809
Sgca	0.00654752	0	0.00697872	0	0	0.00803902	0.0122986	0.0113937
Dlx3	0	0.0151405	0	0.0161562	0	0.0210192	0	0
Foxm1	0.827161	0.416327	4.04262	0.920242	6.4893	1.75044	6.26536	2.18249
Itfg2	0.789731	1.06285	0.786844	0.918118	0.782896	1.01179	0.784698	1.17011
Nrip2	0.269022	0.29283	0.297767	0.327121	0.240134	0.247728	0.242943	0.279084
Tulp3	1.55845	1.49354	0.99665	1.0874	1.5697	0.944182	1.20213	1.05144
Gtf2h4	1.01769	1.05658	1.03755	0.988264	1.27911	1.06842	0.941941	0.834137
Tubb5	93.9833	91.8067	92.1373	79.902	119.563	61.9892	109.053	78.8537
Ell2	0.139141	0.15173	0.214537	0.192506	0.21616	0.26206	0.199189	0.215093
Jup	0.378447	0.408171	0.426326	0.394901	0.567495	0.400434	0.462348	0.535412
Fkbp10	1.0196	1.27102	1.45934	1.24631	1.7673	1.18032	1.66894	1.21664
Klhl10	0.0704089	0.12454	0.0625382	0.0664473	0.09317	0.10806	0.0826585	0.0714716
Mnx1	0	0	0	0	0	0	0	0
Nom1	1.3765	1.78211	1.30006	1.81145	1.46185	1.55861	1.35024	1.64013
Ergic1	0.439213	0.475493	0.325618	0.346147	0.666926	0.359129	0.492733	0.386998
Tnk1	0.0114728	0.0304398	0.0489134	0.086618	0.154151	0.0845174	0.0431001	0.0499111
Acap1	0.0507456	0.0280498	0.0540876	0.0538767	0.0697328	0.0778816	0.0774465	0.0772672
Tcea3	0	0.01731	0.0069538	0.0184712	0.0239073	0	0.00919103	0.00567652
Csn3	0	0	0	0	0	0	0	0
Ifrd1	0.993202	0.968571	0.809053	0.935536	0.846455	0.892563	0.670337	0.627587
Stk38l	0.508869	0.448591	0.410736	0.388541	0.410359	0.39024	0.355734	0.34962
Brpf1	1.94527	2.14498	1.59368	1.76503	2.23562	1.79283	2.28722	2.2016
Akr1b3	0.318125	0.380346	0.483497	0.266867	0.503719	0.419525	0.580955	0.384436
Hoxc13	0	0	0	0	0	0	0	0
Hoxc11	0	0	0	0	0	0	0	0
Hoxc8	0	0	0	0	0	0	0	0
Hoxc6	0	0	0	0	0	0	0	0
Gstt1	0.69601	1.07192	0.888937	1.07021	1.53176	1.54704	1.21156	1.54006
Gstt3	0.30356	0.204037	0.310609	0.320857	0.326297	0.163992	0.250886	0.169037
Ddt	3.73338	4.52207	4.36852	4.90201	6.19599	4.48418	4.57347	3.88388
Tat	0	0	0	0	0	0	0.00888715	0.0246998
Marveld3	0.00620248	0.0164565	0.0198329	0.0175605	0.0075762	0.0304615	0.0174758	0.0107933
Ddx18	0.644949	0.758683	0.527247	0.590932	0.749549	0.645793	0.529273	0.708256
Ubl3	1.66013	1.66356	1.70668	1.57367	1.99634	1.75131	1.93253	1.73749
Gramd3	0.390644	0.34473	0.22736	0.341175	0.179982	0.255593	0.200339	0.290696
Eef1e1	0.936939	0.833912	0.744211	0.726525	1.02782	0.791337	0.969633	0.804826
Akt1	3.40405	3.46456	2.52047	3.03779	3.34077	2.46429	2.69514	2.91786
Cldn15	0.00958962	0.0169622	0	0.00905004	0.023427	0.0117741	0.0180128	0.0250312
Il16	0.0103354	0.00914073	0.00734406	0.00812825	0.00631226	0.0063449	0.00728014	0.00899265
Tcirg1	0.823659	0.721376	0.997228	1.07164	1.08422	0.785464	0.90124	0.83493
Naglu	0.289253	0.306981	0.505616	0.589633	0.918624	0.696083	0.641121	0.614083
Coasy	6.25244	5.37502	7.73607	6.45769	6.48897	5.36834	5.91324	5.11675
Smo	2.4434	2.80349	2.49108	2.60022	2.72922	2.88639	2.504	2.90418
Tspan33	0.0946834	0.09018	0.0543409	0.0618617	0.142343	0.0760108	0.102606	0.0792135
Crnkl1	3.08313	2.87872	2.78516	3.05752	2.02498	2.86081	2.16459	2.33075
Rin2	0.354257	0.362388	0.280633	0.366615	0.297653	0.383724	0.294307	0.38411
Folh1	0.0388948	0.0729255	0.0497475	0.0323016	0.020904	0.0286529	0.0175341	0.012183
Chordc1	1.9919	1.80499	1.75742	1.6816	1.75745	2.11899	1.94309	2.11994
Rtcb	4.5778	5.20071	5.18454	5.67165	5.15721	4.74149	4.9675	5.26518
Pwp1	0.460965	0.573383	0.554719	0.552907	0.517651	0.527631	0.544654	0.566682
Fbxo7	1.21525	2.00537	0.846672	1.38464	0.695134	1.23733	0.79337	1.16826
Capns1	17.5687	20.1979	17.3177	17.3127	21.159	17.4472	20.6708	19.4811
Lrp3	2.41747	2.96892	1.67301	2.45986	2.23916	2.77122	1.76471	2.56693
Dsg4	0	0	0	0	0	0	0	0
Evx2	0	0	0	0	0	0	0	0
Hoxd13	0	0	0	0	0	0	0	0
Hoxd12	0	0	0	0	0	0	0	0
Folr1	0.0711466	0.0943837	0.037916	0.0335717	0.0173808	0.026206	0.00668195	0.0371419
Clpb	0.288316	0.285302	0.260742	0.230233	0.258588	0.253324	0.308021	0.273078
2019-09-07	2.4252	2.71878	2.48731	2.04139	3.87842	2.90205	3.15112	2.53461
Zdhhc4	1.81184	1.81728	1.79058	1.75575	1.50085	1.45747	1.656	1.52208
Rac1	12.4032	12.6911	12.3335	11.5545	16.7739	13.1951	15.21	14.0624
Nup214	1.11315	1.12342	1.07838	1.02423	1.15417	1.2176	1.0894	1.19733
Aif1l	4.06568	3.64617	5.67521	5.13982	3.47026	4.22134	3.98272	4.10663
Cpa3	0	0	0	0	0	0	0	0
Ltbp1	0.0132846	0.0265364	0.0436989	0.0272357	0.0486804	0.0281219	0.050982	0.031288
Ugp2	2.30318	2.09174	1.88124	1.55543	1.59369	1.86494	1.73248	1.63735
Kcnh6	0.0167696	0.0148311	0.00357479	0.0031652	0.00409674	0.0164717	0.00944981	0.00875452
Trmt1	1.82493	2.0436	1.79818	2.18688	2.08478	1.88601	1.92356	1.80488
Nacc1	3.51498	3.29762	2.89524	2.54431	5.9276	2.99162	3.86971	3.27075
Nfix	2.31651	2.86246	1.65106	2.33852	1.7402	1.83476	1.77546	2.07695
Slc1a5	0.14131	0.14349	0.223134	0.148176	0.351606	0.205629	0.363738	0.218579
Uba1	11.5505	12.136	12.4632	11.614	16.0165	12.8068	14.033	13.1867
Vwf	0.00886874	0.0168077	0.00607681	0.00597838	0.00696406	0.010889	0.00178486	0.0143307
Siae	0.318827	0.474681	0.423271	0.420174	0.353722	0.550121	0.416376	0.482585
Vsig2	0	0.0633394	0	0.0168971	0.0656099	0.0659492	0	0.0311567
Esam	0.0173083	0.0459227	0.0461205	0.073505	0.0634252	0.0318766	0.0325113	0.0677682
Spa17	0.169914	0.232923	0.108663	0.200442	0.280188	0.260775	0.183517	0.19219
Fam50a	4.85731	4.29584	5.0179	4.72505	4.41179	3.99115	3.93025	4.07453
Emd	2.81602	2.66187	2.35437	2.32843	4.07085	2.31558	3.06937	2.12422
Taco1	0.586858	0.643585	1.07587	0.897216	0.960558	0.763774	0.760609	1.05186
Grik3	0.17331	0.252187	0.0355075	0.0827149	0.0658821	0.112481	0.0469313	0.0890268
Gria3	0.1337	0.138282	0.297254	0.163217	0.385479	0.258576	0.358725	0.208505
Npas1	0.052354	0.0926044	0	0.0532088	0.0344342	0.0247231	0.0189115	0.0210241
Sipa1l2	0.369122	0.552182	0.374133	0.405126	0.665611	0.418786	0.493131	0.395867
Ap4e1	0.497098	0.580003	0.526644	0.494563	0.462712	0.634234	0.465459	0.565396
Blvra	0.382433	0.519207	0.346834	0.398906	0.274544	0.345984	0.28986	0.309397
Pdzd4	0.392528	0.443862	0.233097	0.36515	0.366448	0.296052	0.252792	0.334212
Srpk3	0.901959	2.04627	1.12855	2.68316	0.814317	2.55188	0.773442	1.67191
Idh3g	11.6956	10.8475	19.2166	15.2754	15.6094	12.0968	15.5794	14.4234
Pnck	0.472908	1.76803	0.687344	0.99403	0.446364	0.42228	0.484523	0.523686
Ssr4	4.28917	5.6282	7.03138	6.77572	6.91907	4.49346	5.07917	4.64461
Bcap31	1.91454	2.00418	2.31145	2.18324	2.00294	1.80653	1.74538	1.64781
Fam98a	1.68785	1.74066	1.7418	1.75048	1.95969	1.72817	1.65802	1.69689
Ltbp2	0.00854742	0.012599	0.00303677	0.00627393	0.00116005	0.00583027	0.00267586	0.0033053
Kmt2a	8.28951	8.17303	6.65627	7.17063	6.34751	7.64942	6.4942	6.85635
Ift46	1.88089	2.09928	1.90859	2.16151	1.21655	1.83214	1.44383	1.63652
Tmem25	1.04023	1.54274	0.477608	1.22334	0.273671	0.569821	0.586177	0.960776
Cd3g	0	0	0	0	0	0	0	0
Trappc6a	0.445995	0.707971	0.450989	0.852594	0.223497	0.547591	0.38665	0.567152
Supt6	5.0388	5.60488	4.58586	5.33291	5.32716	5.3658	4.22114	4.84595
Spag5	0.457365	0.254683	2.08987	0.563518	2.38983	0.904722	2.39036	0.954329
Foxn1	0	0	0	0	0	0	0	0
Unc119	1.93414	1.97267	1.33001	1.61923	1.50515	0.900099	1.09869	1.37071
Rab34	3.20311	3.3536	5.09598	4.33428	7.22092	4.82921	5.15393	4.40586
Sdf2	6.19027	5.23354	6.86922	6.11648	5.26292	4.92184	4.29418	4.00195
Ccne1	0.102084	0.114906	0.484684	0.218954	0.850181	0.216493	0.828013	0.201866
Hsf2bp	0.000967758	0.00171178	0.00206298	0.00182661	0.00472838	0.00237642	0.0099979	0.00673621
Bbc3	0.162586	0.143792	0.0770191	0.110816	0.286859	0.0887209	0.0848319	0.0471541
Mybpc3	0.00964808	0	0.0102835	0.00455261	0	0.0118459	0	0
Psmc3	4.39551	4.63573	5.86196	5.25122	6.24488	4.0762	4.80162	3.71214
Acp2	5.86475	5.82993	5.66969	7.01169	5.30034	6.78342	5.5526	6.57449
Rapsn	0.0350687	0.0930448	0.0186891	0.0744648	0.0107089	0.0430571	0.0576377	0.061025
Slc39a13	3.18507	3.25306	2.22307	2.65679	4.1415	2.25807	2.75012	2.49414
Celf2	0.333631	0.348405	0.300572	0.324776	0.368568	0.408172	0.348871	0.389035
Nr1h3	0.174677	0.133609	0.150957	0.106929	0.167231	0.121725	0.177355	0.106799
Ddb2	0.306934	0.438029	0.30856	0.394997	0.298227	0.368288	0.337403	0.40362
Spi1	0	0	0.00283114	0.00752028	0.012978	0.00978387	0	0.0184889
Sf3a1	3.11519	3.51805	3.11602	3.1246	3.59049	3.23639	3.23706	3.23866
Stat6	0.0838386	0.139571	0.126155	0.139626	0.138551	0.133212	0.125057	0.145892
Clgn	0.0733119	0.0729422	0.11721	0.0540523	0.232268	0.0731348	0.21947	0.0737539
Napsa	0.0183595	0.0432993	0	0.0231019	0.0149505	0.0300556	0.00574762	0.0372731
Vrk3	1.15725	1.16084	1.35032	1.36517	1.16805	1.23765	1.05541	1.08374
Smg9	0.508978	0.453528	0.403814	0.462282	0.63573	0.483962	0.420516	0.416214
Paxip1	1.38408	1.36381	1.15309	1.21707	1.59623	1.22498	1.46601	1.14449
Rmnd5a	1.5577	1.52083	1.82923	1.71614	1.44889	1.92928	1.44536	1.71121
Mov10	0.19797	0.30062	0.326465	0.306685	0.342193	0.224723	0.364844	0.286
Ppm1j	0	0	0	0	0	0	0	0.046622
Rhoc	1.03428	1.01779	1.13344	0.783614	2.34876	0.733311	1.61439	0.811179
Prr27	0	0	0	0	0	0	0	0
Tead3	0.439757	0.511742	0.374974	0.423751	0.390143	0.414895	0.399969	0.479286
Ppard	0.250003	0.305443	0.230755	0.221342	0.340003	0.30537	0.269897	0.319556
Def6	0	0.00752592	0.00906999	0.0120462	0.0155914	0.00522401	0.0159841	0
Peg3	11.548	13.9906	10.5253	13.5267	16.904	18.8488	13.5399	15.1471
Zim1	0.26749	0.249021	0.172564	0.179365	0.348229	0.246318	0.277666	0.226613
Metrn	0.271654	0.18019	0.458446	0.0640923	1.46554	0.305741	0.956748	0.315148
Lmf1	0.328088	0.503574	0.415122	0.478425	0.416266	0.631526	0.440334	0.57553
Ciao3	0.695589	0.721814	0.711742	0.665203	0.940276	0.512424	0.722967	0.653634
Angptl4	3.7513	4.00643	0.841758	2.54648	0.107184	0.390553	0.309049	1.00208
Dbf4	0.361491	0.471945	1.24763	0.480861	1.2742	0.748182	1.38066	0.659006
Daxx	4.63514	4.86083	4.61919	4.53685	4.53989	4.19337	3.6524	3.77073
Cd320	2.09533	2.4982	2.23332	2.34038	2.75379	2.88201	2.86466	2.35388
Ipo4	2.13236	2.56152	1.87908	2.22629	2.67641	1.82443	2.34959	1.99411
Tm9sf1	3.60567	3.45879	3.13233	3.05078	4.66658	2.84496	4.99996	3.36342
Rec8	0.0722701	0.106527	0.231089	0.079571	0.32368	0.207044	0.237562	0.115281
Irf9	2.64825	3.03385	3.11516	3.40571	2.02803	2.29122	1.97171	2.12511
Gmpr2	0.818023	0.85304	0.585601	0.887219	0.954457	0.839469	0.676538	0.892336
Mdp1	5.49496	6.85735	7.61748	6.36291	7.0414	6.82947	6.01561	5.27968
Dhrs1	21.9243	23.0799	13.7943	17.2548	12.3026	12.2194	13.6149	15.3416
Ncan	53.362	55.5797	72.3131	61.5445	73.0812	74.1366	69.6618	69.4592
Tmem161a	1.26778	1.32195	1.2762	1.14475	1.74931	1.00889	1.20538	0.932843
Armc6	0.545627	0.559327	0.337041	0.315978	0.590737	0.33496	0.541559	0.399212
Borcs8	4.32936	4.80118	3.75681	4.37455	3.5301	4.35543	3.67222	4.93048
Slc25a42	1.10606	1.04267	0.594516	0.891288	0.487763	0.622585	0.583389	0.670066
Snx9	0.255247	0.24477	0.26476	0.219657	0.408537	0.306186	0.325141	0.272288
Ranbp3	1.00676	1.09414	0.879077	0.784877	1.07215	0.814636	0.91524	0.78576
Ndufa11	3.26223	3.33314	2.95875	2.10344	4.08374	2.01511	3.06382	2.27424
Bmp8b	0.0197432	0.0436525	0.0315651	0.0248431	0.0442125	0.0363609	0.0247233	0.0314933
Nr2f6	0.520206	0.310049	0.265179	0.288158	0.580167	0.180504	0.297389	0.206631
Use1	19.6369	21.9058	17.2944	22.3022	14.3766	13.4322	11.891	15.214
Ocel1	0.549592	0.54439	0.32804	0.435682	0.859284	0.580317	0.516167	0.516444
Dyrk1b	3.03541	2.46416	1.91946	2.47982	2.7531	2.41968	2.20193	3.25204
Braf	1.11232	1.29156	1.01554	1.23723	0.87862	1.32564	0.905062	1.17726
Ndufb2	2.00904	2.26996	1.37221	1.74122	2.3338	1.93308	1.84834	1.69808
Hltf	0.701084	0.829308	0.639837	0.828424	0.429964	0.776503	0.58437	0.655748
Prpf6	1.13229	1.26312	1.49118	1.34786	1.20319	1.17359	1.14955	1.30915
Rgs19	1.69026	2.38335	2.10751	2.12186	3.11641	1.8012	3.5044	2.19212
Rgs20	0.213973	0.265325	0.185743	0.24461	0.239134	0.190265	0.179206	0.206326
Abhd3	0.197318	0.224196	0.127064	0.244408	0.0451912	0.105991	0.0978064	0.1383
Snrpd1	0.878834	0.890124	1.08441	0.784646	1.26056	0.765617	0.952103	0.685334
Tchp	1.16207	1.03312	1.12835	1.05075	1.23365	0.918816	0.65712	0.841692
Tiam1	0.0293223	0.034284	0.0238373	0.0283759	0.0418871	0.0314252	0.0329067	0.031999
Tsc2	2.55669	2.45704	2.34017	2.30151	2.82594	2.24348	2.66122	2.59109
Rpl3l	0.0319454	0	0.045399	0.0100493	0.0130069	0.0130742	0.0200017	0.0370601
Slc9a3r2	0.882981	1.15007	0.641681	0.856026	1.08835	0.492782	0.814202	0.516832
Puf60	8.76207	8.93861	9.55896	9.35914	9.40264	8.0432	7.88048	7.74573
Golga2	1.57515	1.68314	1.30171	1.31547	1.95565	1.4624	1.26455	1.08139
Uck1	0.94522	1.15514	1.06242	0.97313	1.00762	0.569718	0.984577	1.09157
Scin	0	0.00315808	0	0	0	0	0	0
Ikzf4	0.508545	0.565762	0.289413	0.488618	0.25859	0.483125	0.319852	0.416447
Mien1	14.4373	13.807	13.7683	13.3642	13.1629	9.32952	10.1208	10.0974
Pon1	0.00685545	0.0090945	0.0109604	0.00323486	0.00837379	0.0252513	0.00965777	0.00298239
Axl	1.84123	1.9052	2.1398	1.89197	1.42932	1.82791	2.02849	1.68543
Tgfb1	0.0441298	0.0346921	0.0365835	0.0138822	0.125775	0.0180608	0.0184204	0.0255976
Ccdc97	3.65302	3.96724	3.17168	3.01785	4.54346	3.39454	4.35894	3.86433
Zfp40	1.17968	1.17272	1.34023	1.27297	1.03325	1.86946	1.10794	1.32082
Akap8l	0.956639	0.819198	0.585888	0.73658	0.59724	0.760665	0.55904	0.758364
Shh	0.0254652	0.0225215	0.0180948	0.00801078	0.0207368	0.031266	0.0239164	0.0147711
Pdcd2l	1.05665	0.882947	0.986427	0.804632	0.890119	0.688936	0.88288	0.748175
Gtf2f1	7.75756	7.55685	8.43621	6.96032	10.5331	6.03231	8.71122	6.84751
Clpp	3.8717	3.58404	3.72525	4.06615	4.23236	3.10745	3.60793	3.31625
Alkbh7	2.72631	3.43887	2.00075	2.44637	2.67502	1.53649	2.7284	2.25544
Pspn	0.631923	0.558877	0.168385	0.149092	0.578911	0.193968	0.445118	0.549823
Dennd1c	0	0.00621639	0.00749179	0	0	0.0258901	0	0.0122314
Med6	1.21883	1.02678	1.39157	1.26332	1.10018	1.34429	0.9274	0.895113
Prkd1	0.0869383	0.0942014	0.119358	0.128232	0.0450091	0.0827077	0.050829	0.0821555
Lcp2	0.0253918	0	0.00208185	0.00737327	0.00238581	0.00719446	0.0073377	0.00679782
Cse1l	2.30195	2.34862	2.44887	2.02732	3.37521	2.54585	3.18722	2.52271
Naa20	1.18161	1.18181	1.14734	0.846564	1.17128	1.10138	0.958685	0.866616
Prkra	1.22788	1.45369	1.96572	1.67124	1.23691	1.56164	1.32779	1.48973
Fkbp7	0.483965	0.428022	0.49708	0.606211	0.290203	0.561799	0.421474	0.382807
Plekha3	0.847321	0.785753	0.635693	0.772472	0.638073	0.595921	0.714664	0.63345
Ykt6	3.62223	3.42401	3.40749	3.05858	3.84231	2.70082	2.68573	2.55192
Baz1b	3.88897	4.02665	3.74229	3.75398	4.57191	4.07425	4.01161	3.72431
Pex6	1.39759	1.44761	1.16084	1.30707	1.36109	1.11305	1.06426	1.15028
Mrpl2	2.47068	2.26527	2.60923	2.88784	3.2117	2.05944	2.44815	1.95247
Mea1	6.73222	6.20815	5.40356	6.25657	7.09508	4.78811	6.38061	5.82185
Gnmt	0.278225	0.335541	0.161753	0.16709	0	0.155274	0.0475097	0.176056
Grin2d	0.00381234	0.0067433	0.0121902	0.00539674	0.0162984	0.00234038	0.00716095	0.00829258
Kdelr1	2.62	2.81776	2.8184	2.58706	4.26704	2.51191	3.46315	3.2013
Tmem143	0.251093	0.256527	0.327615	0.310506	0.333145	0.345499	0.414722	0.278739
Pdxk-ps	0.00283453	0	0	0	0	0	0	0
Ggct	0.350407	0.740741	0.218624	0.379084	0.50109	0.503681	0.216721	0.431296
Jag2	0.0282548	0.0321284	0.0172089	0.026665	0.00493038	0.00991175	0.0151637	0.0421439
Btbd6	4.24605	4.93272	3.49014	4.10901	3.99973	3.57861	3.98781	4.28926
Nudt14	0.554415	0.490328	0.168836	0.256271	0.26259	0.166704	0.297541	0.216581
Epdr1	2.34593	2.37194	2.48034	2.16948	2.94606	2.12843	2.69287	2.03295
Flii	3.93224	4.06825	3.24226	4.14383	4.70429	2.89845	3.49672	3.3216
Top3a	0.22806	0.304647	0.210162	0.224195	0.342409	0.215841	0.227576	0.212899
Atg4d	0.987194	1.0992	0.991648	0.99197	1.11041	1.16847	0.79375	1.2297
Qtrt1	1.85931	1.94168	1.44433	1.79435	1.32161	1.48321	1.27268	1.53549
Plin4	0.192417	0.212718	0.0717811	0.118034	0.35255	0.283498	0.135536	0.159047
Hdgfl2	1.63538	1.74906	1.38725	1.48354	1.56916	1.14663	1.32557	1.29054
Chaf1a	0.155828	0.0787516	0.287692	0.0840344	0.785156	0.163993	0.462573	0.232428
Adprh	3.597	4.69048	4.75968	4.6483	4.90542	3.8016	4.86581	4.41
Tmem39a	1.37719	1.61852	1.37473	1.36218	1.34576	1.59986	1.39044	1.57387
Timmdc1	0.400929	0.480301	0.388485	0.426527	0.556508	0.456459	0.503202	0.443978
Pla1a	0	0.00211684	0.00255115	0	0	0	0.00674385	0.00208255
Mcm2	1.3839	1.08566	2.41313	1.38253	5.13485	1.46453	4.57353	1.97996
Tpra1	1.27789	1.33424	1.39043	1.11387	1.26825	0.937037	1.12516	0.988328
Nab1	0.292122	0.368561	0.455064	0.383646	0.469107	0.418861	0.399062	0.471012
Adgre5	0.152002	0.338248	0.271763	0.212861	0.305454	0.150506	0.271701	0.396763
Il17ra	0.266115	0.361091	0.271984	0.340589	0.33396	0.308832	0.297862	0.329867
Lamb1	0.0371516	0.035291	0.117328	0.103885	0.149586	0.133465	0.127938	0.0933829
Kcnn1	0.188044	0.218047	0.155888	0.185351	0.132711	0.174442	0.137361	0.167249
Arrdc2	0.694964	0.546338	0.720156	0.838045	0.660243	0.853274	0.489523	0.470302
Ppp1r17	0	0	0.012436	0	0.0142518	0	0.00547901	0.00507588
Cd36	0.0132389	0.00146357	0.00970118	0.00468526	0.0151604	0.00406368	0.0116567	0.00647939
Map2k7	3.61013	3.63793	3.08449	4.02812	3.97228	3.19663	3.636	3.76427
Timm44	2.03741	2.17003	2.08402	2.36211	2.83653	2.25944	2.6542	2.25401
Ap2a2	1.12726	1.15187	0.87479	1.07092	1.16145	1.08297	1.11863	1.10491
Pnkp	1.10538	0.883862	0.984504	1.28612	1.10975	0.948168	1.22303	0.948593
Med25	4.6017	4.92502	3.35277	4.69419	4.21566	3.82805	3.53889	4.21177
Bcam	0.089312	0.100052	0.0634625	0.0955249	0.0727285	0.0438627	0.100656	0.0414445
Clptm1	3.44582	3.48554	3.24083	2.99698	4.91104	3.06982	4.52478	3.66874
Relb	0.145034	0.10464	0.122041	0.122466	0.191142	0.0796639	0.100368	0.0796996
Tomm40	0.696469	0.821282	0.668771	0.580302	1.37955	0.693342	1.01358	0.966297
Apoe	572.868	424.854	432.926	506.108	301.282	264.318	327.163	340.934
Apoc2	0	0	0	0	0	0	0	0
Hbp1	3.05511	3.17972	2.71553	3.26901	1.4713	3.31634	1.80317	2.87732
Prkar2b	0.119813	0.164663	0.085442	0.110631	0.0873884	0.13864	0.118193	0.104997
Cdkn1b	14.4418	14.2904	9.29487	12.1403	13.045	11.0902	11.7724	11.8867
Klf4	0.0832494	0.235604	0.301688	0.314261	0.752486	0.429295	0.390931	0.260761
Ap1m1	2.94455	3.23604	2.96441	2.9089	3.77747	2.64412	3.15847	2.96604
Rab8a	1.98303	2.28547	1.89311	1.9967	1.98832	1.69666	2.15205	1.95635
Hmgn2	5.98098	4.40801	6.64049	5.51617	5.03646	4.56182	5.44701	4.3366
Fam32a	17.6385	17.7063	17.309	18.2339	16.9266	18.1979	16.4059	18.686
Elf3	0	0	0.0189193	0	0.0433632	0	0	0
Cyp2c29	0	0	0	0	0	0	0	0
Stard3nl	0.82538	0.861572	0.842565	0.947892	0.67023	0.787882	0.674736	0.772766
Stk11	3.80027	3.56643	2.58397	3.3391	3.01945	2.58895	2.55658	2.93338
Efna2	0.648205	0.49138	0.412741	0.516398	0.370177	0.568474	0.387407	0.512718
Atp5d	10.1997	10.3187	9.16245	9.17182	17.7766	7.94997	16.2165	12.7377
Ppp5c	0.768885	0.760799	0.701867	0.531644	1.43666	0.551465	1.194	0.718668
Cdk12	1.41555	1.68619	1.30092	1.41018	1.47939	1.6529	1.2776	1.50147
Lipe	0.753075	0.657852	0.393949	0.444734	0.620768	0.459475	0.529371	0.683374
Pafah1b2	4.12092	3.8113	3.26248	3.22772	3.77792	3.30831	3.3057	3.24662
Tbc1d8	0.156163	0.141035	0.125056	0.125543	0.15038	0.17652	0.14201	0.173977
Cnot11	2.13802	1.93041	1.79447	1.8982	2.06558	1.66467	1.95901	2.10007
Slc2a3	0.256887	0.466063	0.26101	0.483733	0.225806	0.464264	0.25141	0.456424
Foxj2	1.81419	2.33743	1.492	1.6924	1.73962	1.81702	1.31795	1.72089
Sri	2.35442	2.74831	2.93109	2.79268	2.34623	2.80668	2.62918	2.69387
Dgcr2	0.865571	0.826545	0.861816	0.792801	0.817236	0.839881	0.800248	0.716569
Irf3	3.90301	4.68788	4.12371	3.92467	4.62171	3.74579	3.95376	4.16705
Bcl2l12	0.201157	0.198834	0.37836	0.379677	0.346883	0.392261	0.28894	0.236795
Zfp959	0.881734	0.802747	0.746314	1.02792	0.665218	0.620897	0.560191	0.643076
Mpnd	2.14389	2.4762	2.59202	2.58192	3.0975	1.99383	2.64459	2.12288
Sh3gl1	1.55549	1.39934	1.47266	1.32916	1.87278	1.13823	1.6367	1.38054
Ebi3	0.0202253	0.0178874	0.0215573	0.0381746	0.0741143	0.0248325	0.0379904	0.0175976
Yju2	0.656069	0.921545	0.781544	1.03799	0.848515	0.817365	0.90613	0.780697
Ranbp2	4.73628	4.77704	4.39302	4.37986	4.62821	5.4298	4.61843	4.51271
Edar	0.0201251	0.0198927	0.00883253	0.00335165	0.0101221	0.00581399	0.00667097	0.0103002
Grk5	0.0691934	0.069177	0.0494722	0.0462373	0.0661447	0.0664868	0.0439961	0.0549686
Dvl3	10.7739	10.173	8.78734	9.18042	11.4182	10.672	9.63473	10.6014
Abcf3	2.60302	2.8348	2.42026	2.67869	2.90048	2.08248	2.71128	2.47565
Eif2b5	2.69104	3.35733	3.19196	3.58255	3.18401	3.01404	2.86014	2.76713
Cyth2	2.90069	2.891	3.16307	2.89541	3.9247	2.78067	3.03861	3.0383
Sult2b1	0.0162066	0.0257997	0.0207287	0.0152947	0.019796	0.011939	0.0136988	0.0253818
Car11	2.50918	3.11003	1.83501	2.45442	1.9687	2.36117	1.80614	2.85249
Dlgap1	0.0762182	0.0885589	0.0693789	0.0867473	0.0433107	0.090644	0.0558599	0.0776248
Plag1	0.28416	0.240842	0.138817	0.23465	0.107021	0.139556	0.142335	0.220457
Hck	0	0.00364799	0	0.00194635	0	0	0.00774785	0.0107667
Mrpl4	5.52014	5.40879	4.97016	5.88129	8.33969	4.72648	7.66747	6.92637
Keap1	1.37114	1.29403	1.02987	1.03346	1.65234	0.960375	1.14083	0.832699
Ap1m2	0	0	0	0	0.0059936	0.00602459	0.00460841	0.00426933
Glg1	2.28429	2.76446	2.95304	2.91239	2.79021	3.49204	2.80621	2.98826
Atp8b3	0	0.00802277	0.00966878	0	0.00554024	0	0.00425983	0.0157856
Btbd2	1.63103	1.74075	1.22867	1.35987	1.12346	0.925999	1.07113	1.40845
Csnk1g2	1.52899	1.58419	1.24996	1.35891	2.17588	1.30013	1.88214	1.73505
Abhd17a	3.11461	2.91868	2.68404	3.11447	2.88165	2.58737	3.70938	2.35247
Mob3a	0.137785	0.145292	0.0903745	0.115028	0.161828	0.0910922	0.174199	0.184436
Cacnb3	0.861087	1.0364	0.593462	0.843187	0.616845	0.842612	0.662783	0.946376
Ccdc65	0.0937297	0.186514	0.0811707	0.11057	0.0143111	0.136659	0.06052	0.10194
Fkbp11	0.300667	0.306821	0.197211	0.305576	0.536762	0.198777	0.521318	0.442714
Ddx23	2.7197	2.71867	2.53712	2.9293	3.85846	2.89196	2.95735	2.9308
Pld3	2.03001	2.07981	1.55377	1.82513	2.71942	1.56932	2.36554	1.90801
Grik5	0.987001	1.00084	0.695288	0.726704	0.940576	0.748691	0.815097	0.810648
Cd79a	0	0	0	0	0	0	0	0.0160118
Rabac1	7.1445	6.29253	5.41232	7.07685	7.89745	4.02352	6.15544	6.11353
Etv3	1.40011	1.37112	1.2105	1.69561	1.25512	1.37966	1.32624	1.23389
Prkcsh	4.09133	4.79248	4.33594	4.60843	5.24402	4.10825	4.57162	4.12042
Elavl3	1.63761	1.5563	0.890591	1.05291	0.897798	1.06706	0.665573	1.07697
Rab3b	0.104817	0.0853826	0.518911	0.135364	1.40162	0.270936	1.10489	0.274798
St8sia6	0.000619585	0.000547964	0	0	0	0.000760723	0.000581902	0
Fcgrt	0.179523	0.375278	0.182648	0.292638	0.119609	0.0500949	0.160941	0.227199
Nosip	1.30293	1.27649	1.28697	1.21902	1.39942	1.26186	1.20259	1.33399
Pih1d1	2.46101	2.87031	2.70506	2.54028	2.87456	2.17179	2.42691	2.38217
Rps11	16.5638	19.9761	21.8276	20.3011	21.8615	16.0055	17.3747	20.0643
Supt5	2.3629	2.31319	2.18588	2.10723	2.72286	2.19411	2.21919	2.58605
Dll3	3.77572	4.12444	2.78443	3.97738	3.30316	4.25993	3.17231	4.66139
Paf1	9.04585	9.77802	8.76106	9.16057	8.64436	7.01549	7.34483	7.03203
Timm50	3.05518	3.79	2.98262	3.47014	4.0786	3.43578	3.12329	2.98759
Med29	0.391678	0.334457	0.374286	0.356893	0.577411	0.331655	0.558127	0.152768
Bicd1	0.417763	0.503965	0.39084	0.431625	0.411456	0.562248	0.391817	0.497798
Ncstn	3.2954	4.31099	4.32861	3.8476	4.61228	4.38325	4.71191	4.38819
Pex19	6.07049	5.88392	4.93758	5.79763	4.55793	4.83851	4.42769	4.98881
Phyhip	0.0234133	0.0483161	0	0.00736531	0.00953296	0.00958226	0.00732979	0
Crhr2	0	0	0	0	0	0	0.00193723	0
Inmt	0	0	0	0	0	0	0	0
Cyp4f18	0.0041916	0.0148283	0.0223382	0.0197788	0.0102399	0.00514643	0.0196834	0.0145881
Impdh1	0.161343	0.206658	0.148248	0.173267	0.237851	0.218589	0.318736	0.208151
Psg18	0.00924453	0	0	0	0	0	0	0
Dusp3	1.27887	1.33354	0.726188	1.14894	1.4325	0.994225	1.24829	0.986382
Prodh	0.308826	0.346662	0.148757	0.3503	0.108815	0.171358	0.119922	0.214446
Ess2	2.54911	2.1513	2.40622	2.20127	2.41158	1.90242	2.02636	2.21792
Slc25a1	5.59097	5.65107	4.88715	3.90844	9.32247	5.23015	7.94586	5.32788
Dgcr6	0.618483	0.726537	0.593796	0.659429	0.524788	0.568079	0.514356	0.562777
Ddr1	3.29844	3.10756	2.91743	2.86251	5.38605	3.49756	4.24598	3.43853
Ier3	4.07728	4.30186	3.20217	2.29522	11.2712	2.54695	4.9042	2.48951
Fosb	0.0240999	0.10657	0.077061	0.0227439	0.0294375	0	0.0565854	0.0314532
Klc4	0.920922	0.967182	0.730043	1.08638	0.808513	0.657222	0.702742	0.746187
Ercc1	1.13934	1.21451	1.37522	1.16781	1.27187	0.796713	0.94958	1.09636
Cyp17a1	0.014754	0.0130485	0.0157256	0.0139238	0.0180217	0.0181149	0.0138567	0
As3mt	0.0342485	0.151448	0.131976	0.278462	0.12872	0.197312	0.0915482	0.174209
Homer3	0.507144	0.489296	0.311222	0.355331	0.525607	0.358507	0.425784	0.43457
Crtc1	1.17242	1.0958	0.661961	0.85944	0.983736	0.787255	0.81893	0.975633
Rnf215	2.31589	2.35016	2.07283	2.9001	2.19414	2.15081	1.82648	2.29917
Sec14l2	0.204969	0.210993	0.22563	0.272713	0.291409	0.264037	0.293488	0.248505
Aven	0.0200275	0.0177124	0.026683	0.0277603	0.0366947	0.0207475	0.0282142	0.022871
Cp	1.82049	2.34586	1.85878	2.12429	1.78934	3.06242	2.16677	2.46478
Crot	3.31102	3.20884	2.63247	2.85208	3.03758	2.66728	2.92079	2.57281
Rps6ka1	0.358824	0.29219	0.279845	0.223003	0.665461	0.161181	0.470568	0.161814
Calb2	0.0144306	0.0153151	0	0	0	0	0.0027106	0.00753348
Snrnp200	8.5656	9.66306	8.9441	9.39309	8.39987	9.36976	8.49114	9.85763
Ciao1	4.99962	4.87754	4.79324	5.04664	4.86351	5.09433	4.92549	4.1931
Has1	0.469914	0.488159	0.198754	0.246374	0.546657	0.311374	0.273207	0.395882
Taf6l	1.63437	1.81338	1.73408	1.68263	2.04172	1.99755	1.96755	1.80339
Insig2	1.78284	1.56843	1.69952	1.50479	1.23838	1.52225	1.2617	1.28357
Kpna6	2.06582	2.2763	2.07389	1.85661	2.53088	2.26047	1.91994	2.22067
Man1a	0.143393	0.171067	0.031337	0.0905411	0.044733	0.0582636	0.0387546	0.0762941
Itpkc	0.123729	0.193321	0.0747307	0.0895217	0.115868	0.0708933	0.0968368	0.107654
Coq8b	0.504877	0.84901	0.382752	0.530156	0.238861	0.392885	0.240425	0.470218
Brd8	5.84573	5.73104	6.158	5.44922	5.37824	6.10118	5.21793	4.82808
Kif20a	0.531927	0.271407	2.80208	0.810919	2.84885	1.55739	3.25685	1.40626
Farsa	1.70493	1.66758	1.0472	1.30901	1.73838	1.02004	1.53339	1.45199
Gcdh	2.47233	3.54012	3.60137	3.59983	2.76105	3.07888	2.65368	3.31888
Mast2	0.362006	0.4063	0.344441	0.344825	0.618918	0.370506	0.457373	0.433517
Dnase2a	0.339568	0.343998	0.282964	0.320462	0.361986	0.159188	0.260931	0.252476
Rad23a	2.32036	2.70081	2.6011	2.56736	4.33286	2.37411	3.88256	3.03995
Calr	25.992	35.3215	14.2699	24.2663	23.3164	21.2966	20.1216	25.2694
Syce2	0.253064	0.452487	0.627414	0.353045	0.893736	0.439047	0.780186	0.402077
Nfat5	2.954	2.82478	2.19344	2.42911	2.74267	2.9162	2.3255	2.48777
Nob1	1.90445	1.69678	1.87199	1.99033	2.05054	1.4809	1.64951	1.70611
Nqo1	0.674421	0.340088	0.454002	0.307071	0.686493	0.399499	0.727859	0.406642
Ppfia3	0.282748	0.323117	0.165922	0.188886	0.228954	0.253542	0.208861	0.212843
Gys1	0.940202	1.0583	0.893666	1.0832	1.39702	1.01445	1.21176	1.16156
Ruvbl2	2.9188	4.06403	2.82767	3.06689	4.0954	3.1707	4.48388	3.78577
Lin7b	0.0329225	0.174701	0.0350906	0.0621401	0.0402141	0.161688	0	0.0286451
Bax	2.4879	1.53721	1.97973	1.51167	3.03892	1.67377	2.00051	1.43817
Il7r	0	0	0	0	0	0.00446187	0	0
Tfam	3.7827	4.13441	3.86229	4.10502	2.87197	3.20947	3.16296	3.53193
Zfp81	1.26327	1.38528	1.01385	1.22334	1.12156	1.33736	1.11317	1.26885
Efnb3	2.55168	2.2439	0.880819	1.66925	1.43444	1.28166	1.15739	1.33714
Mmd	0.757498	0.74796	0.560954	0.559843	0.341866	0.526656	0.4	0.389097
Hlf	0.389667	0.310017	0.616912	0.366203	1.01368	0.456412	0.771749	0.394366
Fam162a	0.582718	1.11239	0.794185	1.08484	0.781789	1.01259	0.574193	0.966922
Rpl8	88.6273	102.044	107.941	107.394	151.055	89.4473	115.586	108.979
Grm3	0.203049	0.19168	0.324828	0.233858	0.320302	0.31651	0.355347	0.299918
Ssbp2	0.185896	0.210184	0.205909	0.213964	0.16251	0.202285	0.166717	0.199802
Fancl	0.0785584	0.0914177	0.10797	0.0712116	0.0820688	0.126913	0.0990213	0.0899368
Brinp2	0.410189	0.362068	0.470376	0.555811	0.37919	0.590833	0.405479	0.572147
Gstm5	19.9837	19.6435	23.4759	20.0854	21.2356	19.1425	17.6062	19.0561
Gstm7	1.95585	1.18653	3.10113	1.20511	6.25885	2.24261	4.99453	1.92676
Gstm3	0	0.0701472	0.0169078	0	0.0387529	0.0194767	0.0148983	0.0138022
Stat3	3.3584	3.03786	3.47373	3.18941	4.04057	3.46384	3.98282	3.26343
Stat5a	0.044626	0.0273237	0.0146354	0.0647924	0.0545097	0.0421474	0.0451359	0.068696
Cavin1	0.475885	0.91928	0.487203	0.419562	0.887221	0.492033	0.688055	0.52302
Map3k11	1.15467	1.1988	0.882903	0.835043	1.67102	0.986226	1.40271	1.15754
Akt2	0.518015	0.464498	0.346998	0.344584	0.619562	0.359967	0.48651	0.35212
Dnaja3	0.428044	0.46076	0.431119	0.387899	0.38374	0.387332	0.347917	0.326874
Hmox2	0.550889	0.57844	0.472542	0.513678	0.485238	0.644042	0.480281	0.452582
Cdip1	2.03685	2.12518	1.83517	1.70656	2.19526	1.99685	1.73167	1.76836
Map3k20	0.603559	0.556761	0.696867	0.572796	0.859303	0.639145	0.80441	0.580655
Cwc15	6.92289	6.41383	7.11325	6.15547	5.97801	5.05842	5.47392	5.14085
Col5a3	0.0728438	0.0679058	0.0734442	0.0520233	0.209217	0.0628478	0.160864	0.0479631
Dnmt1	1.79344	1.73046	2.11956	1.54011	3.78123	1.84256	3.13172	1.82392
Ppan	2.85609	2.89798	2.7846	2.57002	4.43518	2.31061	2.82794	2.1768
Angptl2	0.439664	0.445805	0.417876	0.454568	0.225762	0.567324	0.347172	0.536046
Cacna1e	0.0165132	0.0138106	0.0154962	0.0132125	0.00482338	0.0174099	0.00741728	0.0112443
Cacna1b	0.047857	0.0669326	0.0207594	0.0556676	0.0210715	0.0785726	0.0235185	0.0479337
Trmt10a	1.07719	1.02448	1.0962	0.868435	0.899216	1.05008	1.02693	0.880723
Etv1	0.899853	0.836273	0.670862	0.685804	0.936358	1.10245	0.757415	0.865893
Kifc2	0.882233	0.658044	0.441844	0.431343	0.532323	0.61338	0.339417	0.545652
Psap	7.58851	7.05348	7.15384	6.72608	8.23303	6.23176	8.02036	6.66128
Ikbkg	0.687782	0.846413	0.717479	0.776137	0.513004	0.738449	0.622588	0.665906
Pax2	0	0	0	0.00102218	0	0	0	0
Wars2	0.184268	0.184537	0.181961	0.149178	0.161086	0.177445	0.192572	0.147753
Atn1	0.58958	0.913902	0.385153	0.484612	0.86729	0.459238	0.541815	0.468854
Phb2	9.18158	12.3503	11.6698	11.6198	13.9368	9.76374	11.7982	10.0778
Ptpn6	0.0442964	0.0609405	0.00524596	0.0603836	0.0120238	0.0483439	0.0323574	0.0385414
Eno2	0.847579	0.945153	0.520435	0.486889	0.45013	0.339344	0.48454	0.448889
Emg1	6.943	6.49878	5.68441	5.75655	6.24684	5.24383	4.94712	4.64029
Lpcat3	1.03421	1.16084	1.17535	0.973997	1.43589	1.22248	1.25687	1.11782
Atp6v1f	4.4726	4.43251	4.2262	3.53242	3.79711	3.03782	3.0983	3.14633
Il12b	0	0	0	0	0	0	0	0
Clcn5	0.150971	0.183234	0.152354	0.209672	0.168713	0.239918	0.189555	0.204022
Clcn3	2.30469	2.4941	1.75036	1.91346	1.64216	2.11033	1.58343	1.97459
Hif3a	0.0802575	0.141961	0.109984	0.121728	0.192565	0.133733	0.118449	0.122203
Gpx6	0	0	0	0.0111536	0	0	0	0
Gpx5	0	0	0	0	0.0171781	0	0	0
Pde1c	0.0982579	0.0746586	0.153202	0.12072	0.16944	0.157617	0.131423	0.124136
Utp20	0.603395	0.624542	0.73972	0.639321	0.909819	0.807332	0.717194	0.648079
Spic	0	0.0076523	0.0184446	0.0163313	0.0105688	0.0424939	0	0
9330159F19Rik	2.79661	2.82084	2.63098	3.0057	2.19641	3.428	2.58746	2.94004
Cul3	3.18348	3.19518	4.09452	3.49918	3.0991	3.77473	3.64645	3.30671
Sst	0	0	0.068205	0	0	0	0	0.0556771
Il11	0.00845196	0	0.0360343	0	0.0103239	0	0	0
Large1	0.106397	0.115478	0.0916699	0.11174	0.10867	0.120741	0.104251	0.111175
Ddx56	1.87205	1.81502	1.80328	1.92733	1.77309	1.54872	1.69238	1.58528
Tmed4	21.6006	21.176	23.4848	24.2875	26.2163	22.7254	23.1348	24.6192
Col26a1	0.0181703	0.0509805	0.0387339	0.0431655	0.04592	0.0453881	0.0323651	0.0403418
Bid	0.149354	0.185554	0.15919	0.130882	0.186776	0.117885	0.187027	0.148514
Ralb	0.660419	0.779529	0.619005	0.615985	0.721939	0.65626	0.61784	0.643929
Ppp1cc	0.704012	0.701038	0.744817	0.748065	0.554181	0.672298	0.509365	0.680606
Dnajb11	2.74151	2.93543	2.56655	2.59877	3.43813	2.05756	2.39905	2.16945
Tbccd1	0.75559	0.782855	0.699103	0.639698	0.625844	0.626632	0.602909	0.751092
Clec11a	0.546692	0.874016	0.425816	0.634993	0.487988	0.516328	0.552939	0.53055
Zfp324	1.50913	2.10936	1.36105	2.05167	1.49532	1.50306	1.29841	1.47835
Gab2	0.255326	0.289246	0.230592	0.23912	0.247119	0.259405	0.250048	0.263532
Coro1c	1.32162	1.08139	1.29186	1.43895	1.16872	1.17968	1.14711	1.45105
Tax1bp1	5.20393	5.30715	4.97507	4.94739	3.82206	5.14021	4.01978	4.5758
Psg17	0	0.0102194	0.0246321	0	0	0	0	0
Psg19	0.00989917	0	0	0	0	0	0	0
Ctse	0	0	0.00253942	0.00224846	0.00291019	0	0	0
Ndrg2	105.242	127.306	71.685	109.08	34.376	66.1566	37.3897	72.2102
Mettl17	1.77319	1.94115	2.03978	1.96933	1.57161	1.83197	1.68566	1.98497
Arhgef40	2.64663	2.32614	2.46557	2.46664	3.46408	2.4561	2.40835	2.37083
Pnpla6	0.988054	1.03667	0.97136	1.10331	0.918284	1.11894	0.743523	1.0706
Mcoln1	2.29141	2.53052	2.30166	2.51346	2.82089	2.75447	2.43373	2.40602
Arhgef18	0.608966	0.52414	0.501679	0.529309	0.466866	0.486154	0.422695	0.439423
Pkn2	1.00202	1.05397	1.07216	1.02184	1.07541	1.15622	1.1028	1.09191
Cd33	0.00438488	0	0	0.00413816	0	0.00538374	0.0123546	0.0114456
Etfb	0.652574	0.799996	0.606024	0.597563	0.560341	0.491842	0.697839	0.382275
Nkg7	0	0	0	0	0	0	0	0
Stxbp2	0.104769	0.148253	0.0223337	0.0988736	0.0426575	0.0171513	0.0327989	0.0607713
Pcp2	0.122301	0.144218	0.217258	0.230839	0	0.250267	0.229725	0.0709409
Sgce	0.968298	1.18558	0.882962	0.955144	0.618124	0.912564	0.779166	0.911293
Chn2	0.0838096	0.171556	0.0396217	0.0803696	0.0693485	0.0680474	0.0422127	0.0755673
Wwox	0.0181515	0.0200881	0.0189331	0.0155729	0.0213417	0.0197836	0.017868	0.0146109
Slbp	1.02599	0.99635	1.07747	0.925542	1.69554	1.00653	1.62488	1.13337
Tyr	0.00128929	0	0	0	0.00629937	0	0.00121088	0
Ghrhr	0	0	0	0	0	0	0	0
Aqp1	0.0146213	0.0064656	0.00779213	0	0	0.026928	0.00686605	0.00636086
Arid3b	0.14504	0.118148	0.0895007	0.0594345	0.1049	0.0656084	0.0878255	0.0896659
Cnn2	1.46961	2.23261	0.404232	0.816496	1.18708	0.800333	0.634463	0.670276
Polr2e	7.00538	9.06922	4.24916	6.06753	7.17768	4.55523	4.78299	5.79448
Abca13	0.00702081	0.00334344	0.000767505	0.00118924	0.00131935	0.000884115	0.00236701	0.00234948
Myo9b	0.797654	0.896064	0.70312	0.775584	0.840226	0.865593	0.727387	0.815827
Hdac9	0.0369996	0.0475966	0.0287895	0.0292424	0.0437002	0.0312865	0.0382913	0.0321039
Ly9	0	0	0.0100568	0	0.00576261	0	0	0
Cd244a	0	0	0	0.00165451	0	0	0	0.00152538
Adgre1	0.00496965	0.00313942	0.00983716	0.01072	0.00693751	0.00435836	0.0180028	0.0234731
Mtfp1	0.379991	0.336066	0.357367	0.400799	0.655272	0.246998	0.860711	0.23338
Rab23	2.64197	2.81011	2.1578	2.76257	2.09571	2.50963	2.30144	2.46535
Rab11a	1.83892	1.574	1.57307	1.50083	1.96181	1.79269	2.12735	1.64121
Eif2b2	3.43497	2.54439	3.99162	3.42894	3.3778	3.16689	4.11119	3.40949
Dlst	4.31842	4.3709	4.88607	4.42028	5.06296	4.23265	4.64855	4.4125
Pgf	0.0953408	0.119453	0.160898	0.134965	0.0873426	0.107304	0.126852	0.0553027
Ulk2	1.59459	1.80896	1.38561	1.7913	1.06452	1.76739	1.09517	1.72529
Ccl24	0.0284792	0	0	0	0	0	0	0
Dgkq	0.289266	0.330872	0.156213	0.338508	0.320355	0.317276	0.253562	0.325512
Tmed11	0	0	0	0	0	0.00600266	0	0
Grap	0	0	0	0	0.0055462	0	0.00426441	0
Pou1f1	0	0.0216317	0.0130349	0	0.0149381	0.0375383	0.00574286	0.00532032
Chmp2b	1.49853	1.33859	1.9735	1.65877	1.33956	1.46638	1.37917	1.42801
Plod3	3.0558	3.67125	2.59974	3.29211	3.55271	2.66701	2.85266	2.60272
Ap1s1	0.859069	0.886393	0.593473	0.93084	1.03962	0.507848	1.18782	0.733616
Mapk13	0	0.0358369	0.00863789	0.0152964	0.00989908	0.00995027	0.0152226	0.0282051
Srpk1	3.49342	3.51884	2.76163	3.06307	3.80708	3.09121	3.11477	2.91199
Pax3	0	0.000817617	0	0	0	0	0	0
Lbr	0.598076	0.585514	0.736322	0.579516	1.19933	0.777511	1.07534	0.798649
Crabp2	0.0752673	0.0499251	0.020056	0.0710323	0.0689531	0.0231032	0.106034	0.0818606
Nes	21.0481	18.7573	32.6235	22.5141	65.4065	34.7589	45.93	29.2309
Bcan	17.9641	19.0046	18.4182	24.6989	24.7475	23.3331	21.0075	23.7489
Hapln2	0.0151941	0	0	0	0	0	0	0
Prcc	0.803138	1.03023	0.756985	0.74542	0.78238	0.741604	0.704422	0.840285
Rrnad1	3.05762	3.78585	3.07276	3.25658	3.13458	2.96308	2.02042	2.63187
Hdgf	9.65677	9.69095	11.0823	8.62748	12.7555	8.70662	11.4704	8.85802
Slc25a18	3.057	1.65767	5.49728	1.95422	9.19433	2.68397	6.30353	2.37007
Thop1	0.750119	0.788581	0.648666	0.63445	1.11506	0.538694	0.930469	0.892793
Apba3	1.24073	1.0973	0.961771	0.904797	1.08497	0.7963	1.09906	1.05499
Matk	0.407872	0.7966	0.543417	0.673615	0.633139	0.469485	0.303261	0.524928
Pias4	0.616769	0.486648	0.515598	0.416576	0.686896	0.467723	0.596295	0.678689
Map2k1	0.578563	0.631809	0.94379	0.716098	0.93323	0.784119	0.878233	0.815887
Sgta	2.94397	2.79833	2.45749	2.39403	3.62288	2.54035	2.66673	3.12645
Nmrk2	0	0	0	0	0.0557878	0	0	0.0794772
Tmem242	0.467427	0.488074	0.363212	0.375669	0.52675	0.336938	0.526799	0.472295
Dtx2	0.414364	0.372642	0.265488	0.303173	0.43505	0.345838	0.386976	0.382809
Zp3	0	0	0	0	0	0	0	0
Hspb1	0	0.0476779	0	0.0508762	0.0658493	0.0661899	0	0.0938111
Rasa4	0.0380592	0.0392698	0.00676095	0.0179589	0.0348664	0.00778816	0.0297871	0.0137977
Syt5	0.170963	0.292321	0.085037	0.0752937	0.0696093	0.153932	0.160565	0.109084
Hnrnpa2b1	39.4185	42.5672	47.369	48.6332	53.8262	48.9806	51.64	42.0584
Fxyd4	0.428876	0.644811	0.319984	0.36427	0.550056	0.473915	0.563909	0.541076
Ccdc130	0.58451	0.809672	0.690559	0.877278	0.696763	0.605255	0.634943	0.606608
Mri1	1.3736	1.59512	0.993017	1.39777	1.76537	1.30521	1.34615	1.26789
Prkacb	2.12601	2.20632	1.65903	1.99736	1.59239	2.01545	1.56763	2.04855
Sgsh	0.263445	0.38832	0.335393	0.296965	0.411179	0.269547	0.398625	0.305624
Chd5	0.156473	0.173362	0.0403199	0.090873	0.0777115	0.0591128	0.0306832	0.0748043
Cstb	9.34829	10.1941	10.8346	8.86512	7.31686	6.96468	6.81922	5.80418
Sh2b2	0.293251	0.377993	0.139656	0.288527	0.30104	0.233651	0.240256	0.279581
Pex5	1.1703	1.31847	1.54757	1.41608	1.15072	1.31765	1.02159	1.12811
Jkamp	2.13304	1.80746	2.4223	2.31866	2.08028	1.96763	1.99282	2.16685
Cd44	0.203642	0.216469	0.483151	0.246697	0.575221	0.322155	0.632618	0.434443
Slc1a2	7.40612	6.37145	6.84859	5.18904	4.63177	5.29318	5.7669	5.0963
Eif2ak4	0.337663	0.47057	0.283558	0.386259	0.269966	0.385686	0.268116	0.351662
Wdr1	2.74587	2.92578	2.17686	2.74299	2.24791	2.29241	2.21536	2.39971
Slc2a9	0.00806383	0.0106976	0.0208733	0.0146766	0.0196996	0.0141439	0.0216383	0.0175404
Ccn4	0.00277994	0.0172102	0.00592603	0	0.00339564	0.0068264	0.0104435	0.00483753
Ndrg1	0.160453	0.227438	0.0749677	0.0995671	0.0456415	0.0485762	0.0619293	0.0478106
4930550C14Rik	0.0138148	0.0268793	0.0265042	0.0286824	0.030374	0.0135694	0.0285441	0.0216359
Man2b1	2.9755	3.50351	3.26584	4.29569	3.25952	3.84176	3.40999	3.68304
Klf5	0.0921789	0.19182	0.0288969	0.0562891	0.16558	0.0532597	0.0916652	0.0471782
Wdr83	2.74178	2.74982	2.71145	3.13435	2.1924	2.62019	2.26974	2.6069
Prdx2	36.1468	36.0168	41.0118	39.7559	27.42	30.0297	26.3021	30.4365
Polr2a	8.33039	8.39812	9.1627	8.18075	11.0585	11.2526	11.5262	10.0678
Shbg	0	0	0	0	0	0	0.080526	0
Senp3	3.73521	3.81906	3.20181	3.89806	3.21063	3.16658	2.63567	2.86303
Corin	0	0.000383386	0	0	0.000529505	0.000532244	0	0.000377175
Plekha8	0.352916	0.426462	0.320292	0.336356	0.332913	0.377536	0.323248	0.358749
G6pc2	0	0	0	0	0	0	0	0
Spc25	0.0864727	0.0764769	1.39787	0.285625	1.49635	0.557396	1.63104	0.37619
Dnah2	0.0511174	0.0733112	0.0125166	0.0221649	0.0118128	0.0161145	0.0103802	0.0216371
Ripk4	0	0	0	0	0	0	0	0.00352854
Ufd1	3.1968	3.07094	3.12171	3.08817	2.67852	2.93334	2.40686	2.98179
Zfp287	1.19672	1.42112	1.16474	1.39715	0.902451	1.30722	0.965633	1.20744
Prlr	0	0	0.00164818	0	0	0	0	0
Letm1	1.01889	1.0083	0.871422	0.878202	0.838068	0.832314	0.785219	0.764979
Ubqln1	2.31795	2.33379	2.37493	2.24047	2.47775	2.04976	2.43408	2.04999
Fgfr4	0.00549831	0.00486274	0.00586041	0.0207558	0.00671607	0	0	0
Cadm3	3.10377	3.38686	0.954597	1.98433	0.487259	1.48198	0.659864	1.69958
Fcer1a	0	0	0	0	0	0	0	0
Txn2	2.45711	2.57176	2.30086	2.09715	2.81518	1.94885	2.78471	2.73449
Casp14	0	0	0	0	0	0	0	0.0244686
Slc1a6	0.0439658	0.05032	0.0275654	0.0146442	0.0379082	0.00952606	0.00242893	0.031503
Slc1a3	15.1744	16.0559	12.8064	13.3166	14.0603	13.7113	13.7335	13.8569
Crbn	1.62308	1.69968	1.39253	1.64958	1.19825	1.82309	1.35685	1.60231
Il5ra	0	0	0.00244219	0	0	0	0	0
Msh6	4.2606	3.5948	3.23433	3.11737	5.90178	3.37516	4.50626	3.37581
Fbxo11	1.82537	1.83656	1.55342	1.71479	1.65369	2.23533	1.70764	1.85032
Mlxipl	0.05483	0.032328	0.0389606	0.0827919	0.00669737	0.031416	0.0188816	0.0461162
Tbl2	2.41065	3.2418	2.48728	3.42291	2.10422	3.33145	1.94356	3.15098
Bud23	1.34396	1.56086	1.25144	1.32409	1.74985	0.979182	1.53269	1.34925
Nid1	0.112685	0.26331	0.0986133	0.190301	0.0956251	0.170394	0.0868933	0.152743
Mcm5	0.48846	0.236767	1.39668	0.25265	2.53	0.513229	1.81736	0.572113
Hmox1	7.35169	3.52091	2.71136	2.30468	5.48428	3.38879	5.20829	4.17214
Mprip	1.72206	1.95309	1.31003	1.43837	1.55111	1.41259	1.37156	1.38868
Cic	3.17926	3.63839	2.03532	2.87391	4.18212	2.4515	3.06771	2.90612
Pafah1b3	7.39315	7.39256	5.14615	7.23347	5.60264	5.07586	5.29974	6.64267
Il27ra	0.0072084	0.00637515	0.0230494	0.0408168	0.0440245	0.00885044	0.00676999	0.0125438
Prkaca	1.7801	1.83171	1.5227	1.4374	2.71449	1.68445	2.27172	1.87438
Asf1b	0.11463	0.144066	0.372969	0.102487	0.567443	0.229632	0.600621	0.178477
Myl10	0	0	0	0	0	0	0	0
Ddx39	1.55088	1.58571	2.04813	1.79204	3.22505	1.35614	2.2026	1.81016
Dnajb1	7.01467	7.53948	6.37526	6.88253	7.96145	5.39201	5.24431	5.32527
Msh4	0.0398008	0.0432	0.0231392	0.020488	0.0309373	0.0355398	0.0390792	0.0157408
Usp40	1.58722	1.73615	1.72153	1.76954	1.6674	1.99338	1.73345	1.78947
Evx1	0	0	0	0	0	0	0	0
Kbtbd4	1.15836	1.1269	1.07002	0.850252	1.16337	0.869139	1.32967	1.06386
Celf1	2.17549	2.00823	2.29011	1.93468	2.37134	2.26944	2.21468	2.11411
Ndufs3	1.26946	1.42262	1.52914	1.34573	1.41255	1.12094	1.42907	1.37688
Por	0.44522	0.472986	0.413776	0.435541	0.540511	0.373314	0.447463	0.470048
Igf1r	1.10926	1.30479	0.78843	1.02034	0.839558	1.09769	0.755485	1.02994
Insr	1.22853	1.42431	1.07741	1.30274	1.26289	1.41031	1.09623	1.38068
Fcer2a	0.220891	0.126037	0.0683531	0.141216	0.0870368	0.0612408	0.0535373	0.0433984
Cyp2a5	0	0	0	0	0	0	0	0
Atp4a	0.0598608	0.182353	0.269391	0.112985	0.235605	0.15516	0.256114	0.254631
Trim28	3.32064	3.92146	3.41208	3.35652	5.13116	3.12257	4.60501	4.03911
Ube2m	2.24728	1.76392	1.49705	1.59063	2.23032	1.62103	2.21614	1.75978
Adcy9	0.0473233	0.0754534	0.0447565	0.0528379	0.0561761	0.0785623	0.0475751	0.0765508
Mef2c	0.109258	0.176431	0.167438	0.135429	0.268241	0.174858	0.229731	0.184924
Ctr9	2.87281	2.9237	3.04134	2.70507	3.21698	3.60657	2.61614	2.89883
Eif4g2	93.25	92.6945	109.332	102.213	104.601	119.114	106.754	113.015
Mrvi1	0.000776105	0	0.00330886	0	0.00947995	0.000952898	0.00437342	0.00270109
Pcyt1a	1.5076	1.66533	1.38222	1.42467	1.61101	1.49117	1.68175	1.7449
Zfp592	1.13446	1.25149	0.842199	1.00727	1.09554	1.03145	0.974923	1.13685
Psmd4	5.06569	5.04113	5.74211	5.0842	5.72929	4.48647	5.08485	4.60966
Tmod4	0.0374508	0.115926	0.159669	0.106031	0.068618	0.114955	0.211038	0.0814628
Insrr	0	0	0	0	0	0.0113646	0	0
Cabp5	0.0247217	0	0.00878326	0	0.0201313	0	0.00773938	0.0143399
Snx6	1.16364	1.12125	1.5025	1.45406	1.09673	1.17516	1.06589	1.34839
Mthfd2	0.144665	0.162836	0.14952	0.107566	0.781789	0.091501	0.271734	0.0991705
Kit	0.187425	0.198337	0.0923785	0.257651	0.0992497	0.340524	0.0936094	0.293158
Tomm40l	0.109029	0.084373	0.159788	0.128618	0.283001	0.117133	0.179197	0.0948642
Nr1i3	0	0.011645	0	0.0124262	0	0	0.0123662	0
Apoa2	0.267554	0.118313	0.0712935	0.315625	0.653623	0.328502	0.376923	0.174595
Pan2	2.56691	2.76163	2.6783	2.78446	2.80507	2.97051	2.29995	2.396
Cs	12.6575	10.2884	21.9468	13.1891	22.8806	14.1292	21.5518	14.4066
Ampd3	0.91236	1.08	0.944661	1.19408	0.810716	1.02418	0.798491	1.05553
Bcas2	8.81435	8.92252	8.87918	9.37629	7.12004	7.41764	6.15052	8.20304
Sh2d1a	0	0.00874902	0	0.00622395	0	0	0	0
Ctcf	2.43967	2.34197	2.44342	2.17789	2.80485	2.79588	2.73482	2.54691
Pard6a	2.60446	2.47032	1.97135	1.7811	2.76635	1.94646	2.02066	2.00335
Agrp	0.0162975	0.0210661	0.00400865	0.0165636	0.00918789	0.0107746	0.0176612	0.00981702
Pvalb	0.0115959	0.0410218	0.0617977	0.0109434	0.00708206	0.0142374	0.0272266	0.0252233
Tfap4	0.373339	0.345661	0.15544	0.280765	0.26364	0.150407	0.230103	0.400968
Ranbp1	2.00075	1.6994	1.78413	1.64514	2.9883	1.34987	2.21395	1.3013
Cd247	0.0330116	0.0176944	0.0213247	0.0169932	0.0146629	0.0085976	0.0225483	0.026982
Rfx5	1.58644	1.59152	2.35971	1.76532	2.81993	2.07864	2.42395	1.55544
Psmb4	32.7562	31.7301	29.5117	28.1718	33.2545	23.7134	32.4183	29.0383
Mmp8	0	0	0	0.00833987	0	0	0	0
Slc30a4	1.50952	1.66421	1.69268	1.80707	1.84384	1.8026	1.54589	1.61926
Sqor	0.0999586	0.130838	0.149158	0.166028	0.122097	0.132547	0.133308	0.116542
Bloc1s6	1.82553	2.07886	2.41928	2.24881	1.87465	1.80501	1.88899	1.91165
Metap1	1.26739	1.57232	1.10356	1.22071	1.26114	1.32464	1.31016	1.55189
Gpr108	1.23209	1.45857	1.2722	1.35656	1.53633	1.26063	1.38618	1.51311
Tnfsf14	0	0	0	0	0	0	0	0
Gata6	0	0	0.00281386	0	0.0128988	0	0	0.002297
Rsl1d1	9.74293	10.6593	9.81017	9.95355	11.7127	11.2797	10.966	10.3899
Cnga2	0.00482483	0	0	0	0	0	0	0
Apc	8.61698	8.49938	10.3054	8.91728	10.5936	11.9815	9.74981	9.72445
Reep5	3.17947	3.02411	2.55378	2.18666	2.47782	1.93509	2.4328	1.7782
Ergic3	10.3055	12.1242	9.87653	11.2948	9.29815	9.08042	8.66206	10.0742
Uqcc1	0.274118	0.295052	0.270654	0.276743	0.259558	0.255682	0.277404	0.271784
Spo11	0.0446597	0.0493717	0.202304	0.126441	0.259117	0.205624	0.188746	0.126287
Ncoa2	0.793948	0.853282	0.607842	0.717952	0.595696	0.793275	0.60078	0.74954
Prl4a1	0	0	0	0	0	0	0	0.0209916
Trh	0	0	0	0	0	0	0	0.0297847
Nr2c2	1.34591	1.5203	1.23857	1.38419	1.08251	1.58426	1.17269	1.53381
Nr2c1	0.529731	0.67725	0.727857	0.712478	0.358742	0.769863	0.526281	0.625518
Smpd4	1.6665	1.63079	1.42768	1.4808	1.86561	1.40537	1.49653	1.43183
Pex1	0.878393	0.893004	0.849042	0.833032	0.788925	0.9939	0.711739	0.953466
Otx1	4.20634	4.13452	3.29863	3.78455	3.99322	3.42517	3.61277	3.28059
Kctd20	3.54529	4.1554	3.69826	3.94939	2.90955	3.91389	2.78103	3.3914
Itgae	0.00623444	0.00137844	0.0215963	0.00735456	0.0380762	0.0248775	0.0248849	0.012205
Ctns	2.51319	2.11104	2.33622	2.52882	2.0115	2.31074	2.30106	2.19167
P2rx5	0.0939461	0.095869	0.0462152	0.06138	0.0970988	0.124219	0.0407226	0.0314386
Shpk	0.106136	0.0719651	0.0791882	0.0901478	0.0561787	0.108595	0.0730995	0.0861904
Trpv1	0	0.00290844	0.00350516	0	0	0.00403771	0	0.00286133
Ephb3	0.893439	0.929604	0.59581	0.87924	0.776177	0.768459	0.592307	1.01847
Tuft1	0.0134531	0.0135977	0.00204844	0.0163236	0.0140852	0.00235967	0.0360998	0.00167218
Rcn1	4.11571	5.43888	5.81517	5.84867	6.25706	5.46252	5.55212	5.74735
Dnase1	2.64559	3.10275	1.93096	2.52387	1.82652	2.08311	1.83651	1.7264
Trap1	0.973926	1.06426	1.607	1.34997	1.54423	1.27627	1.48858	1.32201
Naa60	0.667543	0.597638	0.589033	0.69453	0.805364	0.624782	0.647499	0.697454
1700037C18Rik	0.170563	0.243676	0.202772	0.173348	0.1843	0.193308	0.0616115	0.125572
Ankrd13d	0.410406	0.441608	0.320785	0.471232	0.384332	0.403116	0.314781	0.398746
Tyrp1	0	0	0	0	0.0123047	0	0	0
Tpr	8.80731	9.82784	9.7116	9.44704	9.58052	10.7049	9.38981	9.6997
Pdc	0.00611687	0	0.0065197	0	0	0	0	0
Odr4	1.61217	1.69469	1.73915	1.88997	1.38323	1.95544	1.63462	1.8444
Prg4	0.100514	0.0514658	0.0507477	0.0399406	0.0452333	0.0649532	0.0546534	0.105867
Dhx34	0.37388	0.516462	0.436455	0.396528	0.452337	0.494023	0.41468	0.480212
Kptn	0.779166	0.987366	0.780899	0.9658	0.866505	0.642531	0.840999	0.819595
Napa	1.87999	1.89159	1.92635	2.05705	2.02457	1.73397	1.75712	1.85304
Sra1	8.12524	10.3145	10.9454	10.9255	7.98698	9.94981	7.40959	9.71837
Calcoco2	0	0	0	0	0	0	0	0
Atp5g1	2.01485	1.66698	0.775885	1.2513	1.60368	1.18105	1.57489	1.01791
Snf8	1.47653	1.43706	1.43823	1.5468	1.1132	1.43122	1.22085	1.11259
Tbcb	5.26908	4.90071	3.94518	3.70891	5.93076	3.35498	5.40872	4.28141
Inpp5k	1.79405	2.28358	1.39454	2.04857	1.04122	1.935	1.16363	2.0741
Crkl	4.01794	4.03776	3.45642	3.81546	3.83587	3.76975	3.61155	3.82659
Upk3bl	0	0.0159411	0	0	0	0	0	0
Eps8l1	1.06909	1.42024	1.24916	1.43531	0.9234	0.939159	0.697388	0.848462
Clint1	1.87646	2.08313	1.50727	1.69531	1.80301	1.7604	1.8645	2.00469
Prss16	0.0117092	0	0	0	0	0	0	0
Cdkal1	0.031103	0.0367163	0.0318708	0.0318725	0.0324478	0.0381881	0.036859	0.0277589
Rhox6	0	0	0	0	0	0	0	0
5430419D17Rik	0	0	0	0	0	0	0	0
Htra1	0.252204	0.227796	0.448022	0.416945	0.279659	0.390912	0.32422	0.311258
Zbtb17	0.601611	0.582582	0.616881	0.553387	0.748809	0.472179	0.511381	0.576457
Clcnkb	0	0	0	0.00717267	0	0	0	0
Fam131c	0.0111097	0.00491272	0	0.00524228	0.0067851	0.0136404	0	0
Fblim1	0.085576	0.075684	0.113228	0.0584821	0.227081	0.0579696	0.0997714	0.0744579
Hspb7	0	0	0	0.0184555	0	0	0	0
Epor	0.0769167	0.170064	0.0204955	0.0544416	0.11744	0.0236095	0.0722387	0.0669236
Ccdc159	0.390336	0.531818	0.416042	0.507757	0.554103	0.479252	0.386412	0.284549
Mob1b	2.10506	2.04971	1.85159	1.86896	2.03956	2.19063	2.09028	2.18366
Atp6v1b1	0.111727	0.0691683	0.0238169	0.0474481	0.0272944	0.0205766	0.0472193	0.0486056
Vax1	0	0	0	0	0	0	0	0
Atp6v1b2	5.13766	4.9034	5.26119	4.78852	4.88482	5.09241	4.57945	4.82397
Eps15l1	1.59386	1.68239	1.50394	1.49275	1.68585	1.71756	1.6552	1.75672
Tep1	0.0438362	0.0893372	0.0568803	0.079142	0.0465609	0.056162	0.0465402	0.0630155
Ttc5	2.73323	3.13468	2.77697	3.10781	2.24547	2.62514	2.18609	2.43183
Osgep	1.20319	1.52806	1.35425	1.41255	1.12283	1.40637	0.867853	1.01337
Aamp	5.57313	6.43319	5.24585	5.0034	6.54224	4.22113	4.48644	4.91204
Tmbim1	2.91769	3.24357	3.62633	3.13381	2.99068	2.71179	2.89833	2.583
Arpc2	4.47757	4.74809	5.14884	4.43132	5.11206	4.70492	4.89188	4.61356
Kmt2b	2.40883	2.76556	1.90659	2.45011	2.74618	2.5194	2.05705	2.60432
Zbtb32	0.0768333	0.0679519	0.0204733	0	0.0469251	0.011792	0.00902006	0.0167128
Etv2	0	0	0	0	0	0	0	0
Upk1a	0.0181706	0.0160702	0.0387346	0.0600188	0.022195	0.0334647	0.0597293	0.0632395
Tmem147	11.47	12.4031	10.1193	11.3704	11.6557	9.52659	9.27874	7.96706
Rps9	71.4145	76.3042	80.7042	88.2488	93.345	64.3379	71.084	75.0681
Tfpt	1.0519	1.00375	1.10151	0.914342	0.8115	0.838355	0.771275	1.04369
Susd2	0.0728244	0.0858751	0.0646836	0.0458179	0.0444767	0	0.0911937	0.042242
Ggt5	0.00318117	0.00281344	0	0	0.0194286	0.00390582	0.00896307	0.00830359
Ggt1	0.0144133	0	0.00384062	0.0170029	0.0176055	0.00442414	0.00338417	0.0219462
Crip2	10.5613	12.4787	6.202	9.10999	7.90867	6.31836	7.51819	7.93076
Crip1	0.269526	0.238371	0.137393	0.221183	0.200395	0.244595	0.13207	0.33647
Cbfa2t3	0.0251619	0.0317904	0	0.0033923	0	0.00441337	0.00225062	0.00208503
Fbln1	0.0791845	0.06225	0.196932	0.110018	0.337184	0.139082	0.348086	0.170328
Pgrmc1	3.19702	3.79318	3.1676	3.81391	3.63009	4.21554	2.75942	3.14406
Gcat	0.0948012	0.0524017	0.22735	0.0782837	0.260545	0.0872974	0.233718	0.123727
Tek	0.00522539	0.00635438	0.00208857	0.00369853	0.00319135	0.000801965	0.00797484	0.00397819
Mpl	0	0.0103832	0	0	0	0	0.00551312	0
Elovl1	2.2248	2.20955	1.59384	1.77263	3.25214	1.74643	2.50054	2.58629
Med8	2.73651	2.65126	2.33045	2.59552	2.82189	2.44815	2.583	2.46474
Hyi	3.05722	3.78536	3.84167	3.85706	4.00949	2.72633	2.56905	3.36003
Cdc20	0.258853	0.246541	4.83886	1.27782	5.27783	2.83592	7.5177	2.96254
Adamts4	1.17117	1.13553	2.20071	1.58832	2.68098	1.57643	1.7762	1.10959
Nectin4	0.0143728	0.0296598	0.0306386	0	0.023408	0.00588227	0.0179982	0.0125054
Pfdn2	1.01128	1.11365	1.08483	0.99748	1.23526	0.78504	0.839479	0.641471
Rnf114	4.84045	5.29035	5.42822	5.39995	3.86498	4.42147	3.65453	3.98542
C330007P06Rik	0.855061	0.729769	0.766978	0.780384	0.775808	0.91807	0.864196	0.750094
Neurl1a	0	0.00194447	0.00820193	0.00311236	0.0134278	0.00404917	0.00929204	0.00860836
Srm	8.32944	9.50023	5.46754	5.44023	14.61	7.14009	10.6372	8.63928
Epha2	0	0.0139253	0.0067129	0.00891563	0.0269256	0.00773281	0.0177453	0.00547987
Rbm14	1.48179	1.63636	1.31473	1.50424	1.88825	1.35713	1.48194	1.63076
Actn3	0.042474	0.0610419	0.0452712	0.0350736	0.0324257	0.0130373	0.0249317	0.00923893
A530013C23Rik	0.00466521	0.00412594	0.00248622	0.00440271	0	0	0.00657221	0.0081182
Zdhhc24	4.37275	5.52137	5.46091	5.31998	4.07027	4.93222	3.22854	4.59536
Bbs1	2.08667	2.15105	1.35837	1.37636	1.44707	1.44905	1.277	1.31189
Slc34a3	0	0	0	0	0	0	0	0
Ndor1	0.625083	0.615807	0.404809	0.507772	0.318941	0.485743	0.416148	0.468143
Nsmf	4.88562	5.42407	4.32101	4.52243	6.28511	3.99478	4.99852	4.9473
Prl7a1	0	0	0	0	0	0	0	0
Prl8a9	0	0	0	0	0	0	0	0
Pdk1	0.821641	3.90198	0.514966	3.74053	0.459402	3.58411	0.402138	3.05591
Ptbp1	8.56799	8.09285	5.25104	5.86227	12.0355	5.73326	8.84354	7.48464
Mvd	0.884378	1.12534	1.17347	0.936815	2.39198	0.753436	0.957722	0.95007
Cyba	0.228253	0.355672	0.150605	0.348759	0.238976	0.200177	0.193954	0.170227
Itih3	0.274261	0.335453	0.335861	0.402012	0.0356388	0.121798	0.0876872	0.162471
Stimate	0.104732	0.162474	0.126269	0.128005	0.121636	0.115941	0.0935248	0.128471
Sfmbt1	0.258803	0.246326	0.181271	0.204697	0.229816	0.221926	0.230717	0.190866
Itih1	0	0	0	0	0	0	0	0
Ihh	0	0	0	0.0131572	0.0170295	0	0.0523751	0
Prkag3	0	0	0	0	0	0	0	0
Cryba2	0	0	0	0	0	0	0	0
Atp7b	0.30715	0.44926	0.205661	0.313404	0.157126	0.30943	0.16889	0.244403
Defb2	0	0	0	0	0	0	0	0
Slc4a1	0	0	0	0	0	0	0	0
Rundc3a	3.37969	2.94619	2.03337	3.49111	2.73243	2.80601	2.14641	3.02485
Slc4a3	0.551622	0.684972	0.397905	0.425932	0.721437	0.451519	0.429111	0.470259
Cdt1	0.496018	0.28302	1.51784	0.483209	3.81115	0.766173	2.61478	0.668245
Runx1t1	0.0247804	0.0266123	0.00817527	0.0250566	0.00864823	0.0173859	0.0105284	0.0102671
Snai3	0	0	0	0	0	0	0	0
Aprt	10.601	12.0641	6.23113	8.75393	9.80686	5.35946	8.89473	7.86726
Gtf2h1	1.42395	1.48575	1.53137	1.42838	1.16476	1.42223	1.21714	1.38651
Hfe	0.371792	0.453232	0.621191	0.388805	0.773259	0.38246	0.670049	0.437147
Abhd1	0.0352745	0.0155985	0	0.0166449	0	0.0433099	0.0331292	0.0153458
Slc5a6	0.508878	0.5352	0.381139	0.597061	0.470387	0.44749	0.432719	0.424814
Tcf23	0	0	0	0	0	0	0	0
Nphs1	0.00306584	0.00542289	0.00980323	0.00868	0.0149794	0	0.0115175	0.00800256
Aplp1	3.31733	5.24382	1.40537	2.75816	1.9696	2.51598	1.94822	2.79134
Qrich1	2.91493	2.85819	2.49467	2.63131	2.83394	2.66036	2.89891	2.78877
P4htm	0.433593	0.425154	0.351634	0.569316	0.230271	0.312474	0.26558	0.299347
Usp19	5.35464	5.49045	4.17783	5.03197	5.65497	4.68276	4.94386	5.41465
Pola1	0.0563077	0.0488412	0.079348	0.0388327	0.183851	0.071461	0.154836	0.0675998
Cdc42	4.03932	4.00735	4.07181	3.73065	4.75173	4.11523	4.28619	3.80453
Pknox1	0.651929	0.662325	0.538738	0.646399	0.612358	0.559798	0.674282	0.660571
D130043K22Rik	0.0647318	0.0516639	0.0134624	0.0163899	0.023142	0.0135693	0.014828	0.0206055
Gmnn	0.342971	0.132219	1.28414	0.298775	1.29976	0.377909	0.933299	0.313715
Acot13	2.24307	1.86845	2.12669	1.72918	1.96728	1.46508	1.79432	1.54316
Zfp184	1.50302	1.64911	1.74052	1.90904	1.38038	1.77602	1.33201	1.40607
Cyp27b1	0.0745393	0.0824038	0	0.140691	0	0.0228798	0.0175015	0.0324276
Cdk4	38.0495	38.9768	49.838	46.8356	48.8215	45.4269	52.1702	55.5401
B4galnt1	0.935545	0.849465	0.598294	0.847589	0.685649	0.735141	1.03094	0.596932
Mettl1	0.626531	0.696592	0.572393	0.439235	1.02768	0.505508	0.605238	0.794334
Tspan31	10.9596	9.24619	9.90858	8.82934	12.1172	8.35084	11.7436	10.5952
Kif5b	3.48938	3.27831	3.26948	2.90097	5.2824	3.44114	4.05956	3.33945
Saal1	1.4752	1.93628	1.88374	1.81087	1.49352	1.73596	1.34144	1.58481
Tph2	0	0	0	0	0	0	0	0
Krt23	0	0	0	0	0	0	0	0
Cnp	8.14897	12.858	9.39867	11.7917	7.7211	10.7361	8.91985	12.4709
Ttc25	0.111766	0.171528	0.038541	0.0775569	0.0281071	0.0443966	0.0370478	0.0486227
Sulf2	0.988516	1.35931	2.25023	1.00785	5.40141	2.02546	4.07647	2.02555
Sod2	1.49949	1.39459	1.27689	1.24641	1.6165	1.14002	1.37321	1.20253
Tmco6	1.50563	1.5766	1.14261	1.45501	1.53012	1.30142	1.27831	1.19473
Stambp	0.76263	1.00375	0.835256	0.95207	0.59413	1.03589	0.67113	0.940463
Ezh1	0.842445	1.1176	0.662755	1.04586	0.444075	0.923527	0.55573	0.839889
Hap1	0.956663	0.739205	0.708399	0.636736	1.32845	0.72948	0.870107	0.709707
P3h4	0.958508	1.38828	1.36218	1.79604	2.07011	1.21096	1.5134	1.03945
Ctnnb1	20.0304	19.5837	16.1269	19.168	15.1326	15.3708	14.7742	16.6419
Eif1b	21.6276	23.5805	30.4614	28.5911	18.5902	23.6038	16.0133	20.3112
Klk4	0	0	0	0	0	0	0	0
Chrd	0.105315	0.270956	0.295933	0.271061	0.268974	0.270365	0.224795	0.174934
Psmd2	6.66098	6.18423	6.25637	6.00175	7.64844	5.82845	6.9494	5.05474
Syngr3	0.911241	0.596371	0.446776	0.498782	0.667837	0.24614	0.410794	0.459854
Vars	1.00562	1.26761	1.01024	0.992669	1.92016	0.901184	1.5361	1.08617
Vwa7	0.0174429	0.0308532	0.0092958	0.0164614	0.0106531	0	0.0491461	0.00758834
Hspa1l	0.201976	0.190538	0.200926	0.203319	0.164473	0.181856	0.290862	0.140588
Slc44a4	0	0	0	0	0	0	0	0
Msh5	0.0830575	0.116666	0.140602	0.0645517	0.131292	0.0599869	0.142246	0.0977725
Abhd16a	1.72424	1.4621	1.5074	1.31641	1.55396	1.30827	1.43136	1.30357
Neu1	3.22452	3.01856	2.63293	2.65158	3.31679	2.94035	2.44398	2.18213
Ddah2	23.6919	25.1029	21.0846	21.5935	32.8307	18.7761	27.7729	21.7226
Clic1	1.41271	1.29403	1.38744	1.16181	2.32955	0.953984	1.92384	1.18527
Lsm2	4.39947	3.50182	4.24373	2.78179	12.548	2.88988	8.40841	4.28723
Pole	0.233831	0.170037	0.710769	0.21904	1.17422	0.433836	1.10944	0.449101
Atp1a2	12.8292	13.55	16.416	17.1438	12.7295	17.3536	15.0967	17.4297
Atp1a4	0.00761817	0.0224585	0	0.00718952	0	0	0	0.00441894
Casq1	0.42652	0.345782	0.350428	0.184489	0.217077	0.28366	0.166908	0.425226
Stx1a	0.083435	0.0823047	0.0752483	0.0423987	0.0901548	0.0709208	0.0602774	0.0446739
Ceacam9	0	0	0	0	0	0	0	0
Zfp775	0.259634	0.374061	0.401708	0.383346	0.342713	0.406184	0.271374	0.276912
Scube2	0.00793641	0.014038	0.0239674	0.0324561	0.00646277	0.0227367	0.00372687	0.0264703
Mrpl49	7.45125	7.49369	8.28233	7.45391	7.51527	8.05078	8.93754	7.87242
Dennd2c	0.0158345	0.0140042	0.0210967	0.0186795	0.0322359	0.0194416	0.021068	0.0195178
Mark3	2.33669	2.18459	2.38998	2.31476	2.19698	2.52667	2.02545	2.1577
Gatad1	3.02574	3.01856	2.98742	2.76238	3.53073	2.51704	3.02019	2.45776
Pcdha11	0.00874352	0.00730322	0.00465967	0.00366736	0.00356001	0.0149101	0.00364967	0.0080302
2310003L06Rik	0	0	0	0	0	0	0	0
M6pr	7.2801	6.98094	7.46434	6.60909	6.18608	7.62685	6.02911	6.28262
Lrrc8a	1.10805	0.994999	0.87309	0.686446	1.15003	0.913931	1.0247	0.709762
Mc5r	0.0365473	0.0323227	0.175294	0.172455	0.0669627	0.067309	0.0686491	0.190794
Ppp2r1a	9.48856	9.79924	8.66015	8.16718	9.28362	7.89518	9.26697	9.16895
Fance	0.903043	1.12292	0.861197	1.10213	1.09475	0.866995	0.918267	0.886149
Tinf2	2.34898	2.52811	2.83485	2.42793	3.27911	2.13634	3.38504	2.4439
Tssk4	0.752673	0.898653	0.681905	0.852387	0.965343	0.831716	0.848276	0.916839
Hapln4	0.287246	0.169361	0.39546	0.237198	0.891781	0.205729	0.618236	0.281167
Dus3l	3.18899	3.64296	3.43441	2.77443	3.83442	3.01814	3.43181	3.43944
Gtpbp3	0.625332	0.471114	0.543085	0.553718	0.54694	0.436023	0.377032	0.369442
Tgfbr1	0.808588	0.895488	0.782237	1.03417	0.70523	1.00512	0.874064	0.994696
Homer1	0.151221	0.155288	0.16118	0.142712	0.243206	0.230023	0.200412	0.185666
Rad51c	0.272372	0.318414	0.35371	0.23341	0.478012	0.342105	0.396941	0.321428
Gabrb2	0.0114346	0.0127347	0.00902791	0.0127896	0.00982874	0.00935959	0.00715946	0.0103175
Cav1	0.237234	0.716484	0.112979	0.535898	0.104813	0.412124	0.0663678	0.421609
Arpp19	5.59118	5.87377	5.51827	5.33554	5.63721	6.08343	6.35857	5.99264
Bcl2l1	0.263834	0.233336	0.190556	0.208037	0.305306	0.189672	0.249418	0.241638
Khsrp	4.08815	4.3866	3.13948	3.44275	5.65526	3.53333	4.59469	3.76321
Dio2	1.59562	1.34909	3.8504	1.44561	4.98169	1.36353	5.0592	1.21617
Ccdc124	3.44696	2.80134	3.19403	3.03321	3.75521	1.90638	2.81443	2.13451
Cct4	9.8445	9.80594	14.9236	14.2985	9.64111	10.6839	10.1371	11.0543
0610009B22Rik	12.2726	11.7978	13.8663	11.6061	11.4526	11.075	12.1467	10.7224
Cpt1c	2.61089	2.27364	2.10544	1.88041	3.04928	1.94729	2.36606	1.82831
Twist2	0	0	0	0	0	0	0	0
Zfp655	2.49046	2.78088	2.33933	2.70985	2.20166	2.93909	2.01858	2.7012
Rhoa	2.78937	2.85386	3.25523	2.66398	3.11103	2.81235	3.21904	2.82945
Zmiz1	2.02227	2.14802	1.73583	1.8017	1.88705	1.9335	1.76734	1.86468
Ankrd26	1.26137	1.46296	1.21728	1.38261	1.33637	1.48261	1.04938	1.12787
Aldh16a1	0.280547	0.321425	0.237859	0.270779	0.498446	0.250512	0.38325	0.205264
Hnrnpa0	77.5695	70.7404	66.9046	74.0798	48.2038	57.8835	52.1437	56.7183
Prrg2	0.399617	0.413764	0.342825	0.478314	0.333353	0.251308	0.366159	0.398581
Hnrnph1	41.0986	38.5913	38.873	44.1879	40.0428	43.2047	35.4574	38.9525
Ift43	0.150821	0.160849	0.144205	0.138148	0.112431	0.0898654	0.0864471	0.101314
Id3	5.25955	10.171	11.923	12.3349	21.8622	11.6623	14.7821	12.9432
Tcap	0.0776071	0.0686361	0.082718	0.439442	0	0.285857	0	0.202573
Arid1a	3.64831	3.81626	3.0868	3.33439	3.63495	3.69573	3.15667	3.6404
Crlf1	0.178504	0.301388	0.259445	0.298634	0.22795	0.259015	0.144787	0.324745
Ctsd	10.6262	9.22983	10.2355	10.049	11.0961	6.82849	9.05333	7.59236
Rplp1	42.5524	42.4935	38.6716	43.8813	69.9622	30.4478	59.4172	50.9385
Cabs1	0	0	0	0	0	0	0	0
Hmgcll1	0.0517925	0.0341929	0.0482058	0.0413057	0.0409876	0.0474691	0.0335702	0.0298308
Ttc9b	0.38747	0.365526	0.165195	0.292535	0.189314	0.0951467	0.145562	0.112376
Phox2a	0	0.0177617	0	0.0568596	0	0	0	0.017474
Abhd8	1.77255	1.45487	1.14172	1.45619	3.28663	1.44044	2.38333	1.24268
Ift22	4.54499	6.10506	2.72167	3.29765	2.93996	3.00017	2.27198	3.38046
Fzd3	10.9635	10.3265	8.71323	9.53908	8.22738	11.6876	9.24341	10.1229
1700008O03Rik	0.0171912	0.0334487	0.010994	0.0162239	0.0251984	0.00844289	0.00322912	0.0149577
Mid1ip1	11.1992	11.413	14.9462	11.2486	11.5038	8.70157	9.87739	8.8044
Ap2s1	2.76858	2.75102	2.20451	2.58975	3.16295	1.40969	2.39372	2.09715
Fgfrl1	2.76084	2.18837	4.05347	2.78955	4.20608	3.0156	4.53906	3.10211
4930432K21Rik	0.10102	0.216976	0.130746	0.139599	0.0440693	0.106313	0.0880995	0.0910348
Fhl2	0.00839387	0.0116656	0.00511238	0.00226331	0.00439411	0.00294456	0.00563097	0.00417333
Emc10	6.60133	6.83706	6.69215	6.68667	10.3297	5.86009	8.83889	6.66782
Clstn3	0.0388568	0.0870586	0.0469379	0.0684516	0.0727763	0.0763332	0.0632556	0.0608553
Fbxw9	2.33197	2.6279	1.8842	2.28358	1.82239	1.46238	1.38944	1.89809
Spib	0.0145816	0.0386883	0.0155419	0	0.0178112	0	0	0.0126872
Fnbp4	3.85325	4.26749	4.01957	4.04232	3.7046	4.67912	3.15428	3.67059
Cers4	1.13954	1.31807	0.525424	0.77465	0.478911	0.517985	0.475899	0.604469
Scrn3	0.646683	0.652747	0.884066	0.739653	0.802789	0.642963	0.778996	0.715564
Phax	1.56077	1.42688	1.51029	1.51598	1.69224	1.33926	1.28138	1.33968
Tle1	1.03356	0.906605	1.00466	1.18706	0.467775	0.97286	0.472932	0.925054
1700109H08Rik	1.02555	1.28084	1.03401	1.02017	0.939519	0.893331	1.0608	1.00084
Relt	0.0352515	0.0400842	0.037573	0.0285154	0.067664	0.0556478	0.0662151	0.0657248
Snrpb2	4.45213	4.69624	4.73571	4.71298	3.72841	4.32426	3.87603	4.17229
Ubc	18.1982	14.2261	15.0714	11.7653	22.8164	10.0675	20.3918	14.8693
Prpf31	3.3463	3.52379	3.31731	3.47917	3.86228	3.06402	3.3958	3.33717
Sertad1	0.520418	0.414235	0.610161	0.54025	1.17601	0.255587	0.879781	0.498086
Carhsp1	11.7647	12.3045	13.9939	13.4564	7.94278	10.2604	8.50459	9.52051
Elk3	0.484021	0.613814	0.557406	0.552607	1.03464	0.580617	0.585211	0.491326
Herpud2	1.78723	1.62729	1.4833	1.52394	1.68996	1.65137	1.60804	1.7086
Rdh13	0.86594	0.979828	0.8732	1.04155	1.00069	0.859939	0.793341	0.720196
Adam21	0.170265	0.261539	0.171926	0.126856	0.0328381	0.37409	0.176742	0.116956
Nutf2	0.193798	0.2132	0.0906854	0.173972	0.190531	0.116071	0.133179	0.176845
Fut1	0.0235086	0	0	0	0	0	0	0
Arpc5	9.24934	9.30548	9.39945	9.27389	8.51226	9.07302	6.57256	7.25566
Rnf151	0.278953	0.105732	0.0849496	0.0752163	0.0486764	0.146784	0.187134	0.277384
Elavl2	0.23276	0.194883	0.137897	0.158894	0.132053	0.244438	0.136489	0.190697
Pou2f2	0.0354962	0.0381807	0.00409014	0.0208237	0.0175775	0.0235579	0.0117131	0.0183637
Mgst1	4.66346	3.35196	3.71213	3.02223	3.36511	2.8331	3.32158	2.86141
Nfib	1.49178	1.52983	1.4009	1.70933	1.18422	1.76849	1.2334	1.58223
Htr3b	0	0.00261432	0	0.00557938	0	0.00362938	0	0
Rab25	0.0706644	0.0499968	0.0602545	0	0	0.0173523	0.0265467	0.0491869
Ubqln4	3.42475	3.41178	2.60313	2.84442	3.92562	2.32394	2.72122	2.53066
Rbfox1	0.000116143	5.13589e-05	0.000247584	0.000164412	0.000354666	0.0001426	0.000272699	0.000303161
Rps18	5.1821	7.28593	7.48253	6.4162	7.70941	5.81876	6.07327	6.45496
Rpl10	4.42564	5.12877	3.45649	4.32065	5.45243	3.65375	3.7265	3.75107
Rps15a	6.64554	6.952	5.84404	6.66094	6.05598	5.93995	4.53662	5.78215
Ncaph2	1.02579	1.12256	1.41362	1.27121	1.49345	1.09408	1.29913	0.951118
Hipk1	4.33819	4.45624	3.22194	3.5591	3.79905	3.73249	3.55802	3.52869
Gprc5b	2.8466	2.41265	2.65481	2.01844	4.07994	2.56491	3.56104	2.34028
Man1a2	0.71451	0.793393	0.779953	0.768601	0.905246	0.861386	0.784472	0.799928
Ceacam5	0	0	0	0	0	0	0	0
Tppp2	0	0	0	0	0	0	0	0
Acyp1	1.03877	1.03109	0.795052	0.855177	0.762654	0.719109	0.664236	0.822087
Cldn13	0	0	0	0	0	0	0	0
Cd163	0.00342574	0.00302974	0.0219081	0.00969895	0.0711359	0.0252366	0.0386087	0.0298066
Hdac5	1.34179	1.213	0.896157	1.20309	1.63593	1.05972	1.21825	1.17393
Rala	1.14981	1.22249	1.23889	1.11007	0.984488	1.20322	0.864166	0.954401
Clec3a	0	0	0	0	0	0	0	0
Vdac3	2.16035	2.17287	2.02608	1.689	1.93384	2.31441	1.93945	1.94417
Slc1a7	0	0	0	0	0	0	0	0
Vps72	3.61022	3.44703	2.66217	3.01771	3.33886	2.81335	3.619	3.77582
Gabpa	5.32611	5.73186	4.64561	5.15687	4.19834	5.34766	4.37331	5.31296
Bmp7	0.259843	0.230891	0.36579	0.248693	0.953675	0.314519	0.623913	0.345524
Dynll1	16.6133	24.6293	12.5579	14.9688	16.0895	12.7031	12.8633	12.7893
Pdcl	3.24526	3.39505	3.84672	3.77638	2.80639	3.62015	3.56936	3.94809
Tmem184b	0.491857	0.445968	0.253314	0.335459	0.598269	0.324787	0.491057	0.381203
Gm5965	0	0	0	0	0	0	0	0
Rsph14	0.00235996	0.00208717	0	0	0	0	0	0
Nf2	0.761408	0.863518	0.639986	0.616628	0.892532	0.772327	0.727035	0.779503
Cabp7	0.0358597	0.0713577	0.028666	0.016921	0.0547523	0.0330213	0.00841969	0.0312008
Zmat5	0.145066	0.133049	0.151756	0.106481	0.157507	0.0923541	0.131197	0.154268
Ewsr1	4.07523	3.77642	3.44295	3.59425	4.18721	3.6055	3.82175	3.35023
Ap1b1	0.601754	0.733869	0.558679	0.608246	0.468098	0.511349	0.577054	0.637933
Derl3	0.420699	0.775143	0.149468	0.496285	0.214115	0.344355	0.329261	0.549062
Gstt4	0	0	0	0	0	0	0	0
Tbx1	0	0	0	0	0	0	0	0
Gnat2	0.0410169	0.0544134	0.0546477	0.038709	0.200405	0.0881306	0.0577835	0.017844
Bcl2l13	0.939014	1.063	1.10428	1.14908	1.26933	1.1779	1.22144	1.16697
2610028H24Rik	0	0	0	0	0	0	0	0
Spatc1l	0	0.00988554	0	0.0105487	0	0.0137238	0	0
Dqx1	0.0841931	0.0661874	0.0299126	0	0.0685601	0.0459431	0	0.0162788
Ccl8	0	0	0	0	0	0	0	0
Lnpk	0.358141	0.434693	0.344992	0.352132	0.320317	0.379009	0.33073	0.392448
Prr29	0	0	0	0	0	0	0	0
Mymk	0	0.00743455	0	0	0	0	0	0.00731412
Fam163b	0	0.00244099	0.00882538	0.00260473	0	0	0	0.00240144
Trpm5	0.0173854	0.00307515	0.00370607	0.0164072	0.00849436	0.00853828	0.0130624	0.0151267
Ascl2	0.0727945	0.0321899	0.0387942	0.0686986	0.0444584	0.134065	0.0341836	0.158342
Rarres2	0.659045	0.456154	0.641365	0.513796	0.245003	0.316633	0.296026	0.423833
Pttg1ip	6.20474	7.38579	6.22467	6.15062	4.59447	5.57769	4.93688	5.96975
Trpm2	0.00564137	0.0112258	0.00601289	0.0266197	0.00861351	0.00692644	0.0185439	0.0257693
Ube2g2	0.467089	0.512239	0.334555	0.472545	0.629875	0.353269	0.484304	0.546207
Mpo	0	0.0072362	0	0.00772161	0.00999412	0	0.00768437	0.0142379
Lpo	0.231085	0.229472	0.609278	0.371123	2.27793	0.592339	1.42022	0.641989
Met	0.0128702	0.0149395	0.00600152	0.00835039	0.00196508	0.000987622	0.00906557	0.00209964
Slc16a12	0.00337046	0.00397447	0.00957979	0.0106027	0.00823388	0.0110353	0.0116067	0.00684265
Syn2	0.227738	0.259492	0.236314	0.255293	0.158222	0.23893	0.174278	0.235368
Elk1	1.84844	2.00362	1.57504	1.75415	1.77356	1.79538	1.75536	1.82332
Nav1	0.784807	0.933077	0.813018	0.725473	0.907812	0.824947	0.79092	0.805421
Tnpo1	2.34338	2.40176	3.25566	3.29813	3.19943	4.01685	3.26698	3.57385
Myod1	0	0	0.0359863	0	0	0.0414538	0.0634187	0
Otog	0	0	0.00402277	0.00118728	0.00307341	0.00308931	0.00590778	0
Rnmt	3.18735	3.55804	3.10805	3.22311	2.42612	3.34928	2.40907	3.04396
Kcnq1	0	0.000244426	0	0	0	0.000339329	0	0.000240466
Srp14	15.0581	14.698	14.8265	13.3227	14.4398	11.8089	13.6034	11.524
6330409D20Rik	0.095003	0.0653499	0.0112511	0.00996195	0	0.0129605	0	0.0183689
Cdk9	2.61312	2.23581	1.80067	1.82376	2.27142	1.67134	1.82638	1.68142
Tor2a	2.56506	2.23726	2.39459	2.2037	2.85226	2.01994	2.99055	2.67817
Fpgs	0.0987674	0.112828	0.0964992	0.120396	0.20107	0.0808441	0.139141	0.0716128
Mrtfb	0.420992	0.512985	0.388888	0.380685	0.533054	0.427703	0.453791	0.397419
Cbx5	11.5558	12.3699	14.9234	12.6469	14.6892	14.8937	15.7466	13.8117
Odam	0	0	0	0	0	0	0	0
Apobec3	1.1989	1.42237	1.36357	1.54538	0.986705	1.24761	1.10195	1.28166
St6galnac1	0.00845519	0	0.00901201	0	0.0103278	0	0	0
Taf7l	0.0216534	0.023938	0	0.0153263	0.00661228	0	0.00508411	0.00471004
Sardh	0.26613	0.253673	0.327781	0.216273	0.372027	0.219651	0.399911	0.267574
Vav2	0.119833	0.160159	0.0715944	0.114611	0.0577616	0.0950077	0.0691417	0.0949128
Tex15	0.0205978	0.0273253	0.0521415	0.0230836	0.058182	0.0173868	0.053199	0.0302429
Ppp2cb	2.85793	2.84006	2.89837	2.84908	2.50755	3.06416	2.87734	2.69287
G0s2	2.7696	2.37523	5.54618	3.80184	4.71571	2.78223	3.38939	2.92094
Dmap1	4.09749	3.99552	4.52909	5.06779	4.71982	3.62625	3.936	4.06284
Pla2g12b	0	0.00855891	0	0	0	0	0	0.00421013
Mcu	0.0569235	0.0956064	0.0656819	0.0635776	0.123752	0.0948971	0.0877945	0.0740647
Oit3	0.00470921	0	0	0.00444424	0.0115044	0.0115639	0	0.00409738
Tex11	0.000400994	0	0.000427402	0	0	0	0	0
Bcr	0.581681	0.603965	0.3609	0.416423	0.487606	0.325585	0.480025	0.383923
Fxyd5	0	0.00803181	0.00967967	0	0	0	0	0.0158034
Kcnd1	0.526521	0.460756	0.271737	0.287676	0.284333	0.265389	0.322725	0.352025
Tfcp2	0.49241	0.600977	0.470605	0.556096	0.392959	0.580396	0.397718	0.45557
Pou6f2	0	0.00141695	0.0010246	0.0012096	0	0.00196712	0.00270848	0.0016728
Pou6f1	3.38469	3.50506	2.7574	3.06879	2.83083	2.79695	2.69965	2.8793
Ubp1	1.82166	1.79574	1.59659	1.87643	1.89053	1.78507	1.53996	1.55832
Nuak2	0.362431	0.320537	0.369977	0.163793	0.430232	0.394852	0.479421	0.315344
Ick	1.98765	2.55274	1.54049	2.08852	1.62088	2.2104	1.65376	2.17923
Sdhb	2.35978	1.7733	2.52569	1.85971	2.87039	1.58476	2.24865	1.72314
Cox4i2	0.00815788	0.0577191	0.00869513	0.00769887	0.0199294	0.0100162	0.0383087	0.014196
Snap47	1.12464	0.9377	0.791274	0.765167	0.91172	0.684239	0.791708	0.827983
Wnt3a	0	0	0	0	0	0	0	0
Kdsr	0.850883	0.88826	0.611028	0.920156	0.669917	0.861817	0.695267	0.777647
Vps4b	1.78845	1.86974	2.15789	2.06175	1.47515	2.08589	1.60831	1.89139
Rps25	1.21296	1.38266	1.35031	2.36574	1.54746	1.45618	0.987301	1.2899
Nxf2	0.0175257	0.0387495	0.0186798	0.0330791	0.0107036	0.0376564	0.0329195	0.0419339
Taz	2.9044	3.12997	3.96705	3.78661	2.79871	3.56601	3.13187	2.87336
Kif19a	0.0839042	0.0711134	0.160228	0.125373	0.0341624	0.115894	0.0985015	0.0730032
Aldh3a2	0.867218	1.11932	0.950065	1.09186	0.700457	1.13888	0.754003	0.999645
Zmynd10	0.528986	0.467839	0.211434	0.249611	0.0807682	0.0541239	0.144904	0.23013
Tmem115	2.30566	2.56965	2.21774	2.24669	2.51865	2.18645	2.13022	2.1692
Hyal2	6.69196	5.6914	5.2176	4.7755	6.96477	4.90731	6.59491	6.55634
Ifrd2	1.08026	1.17376	0.477008	0.611684	1.60226	0.701062	1.20297	0.711644
Hyal1	1.33413	1.27824	1.106	1.18912	1.60698	1.06928	1.2704	1.27366
Tusc2	4.06376	4.06042	3.07496	4.06931	4.0544	2.89465	2.41816	2.99598
Nprl2	4.32949	3.4236	4.61462	4.23009	3.32857	3.37705	3.25294	3.03576
Slc38a3	2.36389	1.90813	2.39959	1.7794	3.61504	1.72185	2.89409	2.03637
Cacna2d2	0.0485045	0.0483354	0.0283979	0.04642	0.0350476	0.0360677	0.0230981	0.0374475
Rassf1	0.529513	0.578063	0.379196	0.468487	0.303182	0.507917	0.303048	0.460718
Epn3	0.0170848	0.0302198	0	0	0.0208687	0.0209766	0	0
Rnf112	0.0155787	0.0137779	0.0166047	0	0.0380581	0.0191275	0.0438937	0
Slc3a2	4.49399	3.91746	5.7296	3.97733	8.47035	4.31648	6.81568	5.10281
Nxf1	9.91289	10.9008	9.00371	9.8866	12.5383	9.90809	10.4399	10.3511
Stx5a	3.91856	4.05925	3.719	4.57694	3.25005	3.62325	3.40195	3.91983
Slc47a1	0	0.00224309	0	0	0	0	0	0
Pifo	0.0801649	0.141797	0.0267013	0.113481	0.0183599	0.0184549	0.0282335	0.0435936
Tnfrsf13b	0.00783723	0.0277252	0.0292368	0.0110944	0.0047865	0.0336788	0.0368029	0.0170475
Spire2	0.098737	0.110752	0.0231013	0.0749996	0.0441238	0.115315	0.0339263	0.0649556
Prox1	2.00711	1.95067	2.0568	1.95609	1.6584	2.05532	1.61958	2.00105
Raver1	0	0	0	0	0	0	0	0
2610507B11Rik	8.18707	9.07327	8.32379	8.47964	12.1976	10.3197	10.3329	9.66613
AI597479	3.94882	4.50187	3.99514	4.09056	3.0209	3.66151	3.08089	3.37762
Tmem86a	2.52554	2.75915	1.04055	1.88271	1.76279	1.9022	1.07634	2.03123
Optc	0.246187	0.254017	0.139947	0.123912	0.0601424	0.161209	0.0847785	0.114241
Tex14	0.00411514	0.00519923	0.00877231	0.0044384	0.0122074	0.00793973	0.00496911	0.003069
Ifi35	0.0947332	0.0456996	0.0458964	0.0406377	0.0420781	0.0634435	0.024265	0.0299729
Rdm1	0.875822	1.04745	1.49572	1.3807	1.16705	0.855377	1.11232	1.05646
Nedd8	6.23743	6.23976	6.22671	5.64898	7.08096	3.91743	6.00158	5.08298
Gosr1	1.31585	1.46264	1.19814	1.29837	1.15643	1.23598	1.1863	1.17618
Mrpl52	8.74754	10.1592	7.89688	9.548	13.1185	7.03273	9.58966	8.42362
Spaca7	0	0	0	0	0	0	0	0
Kansl3	1.87317	2.09951	1.59553	1.76527	1.61166	1.69807	1.38102	1.50763
Eya4	0.0346895	0.0493403	0.0808091	0.0830252	0.0519827	0.0812313	0.0500451	0.0703223
Ebf3	0.0719163	0.0610071	0.00703951	0.00623294	0.00627459	0.00630703	0.00482446	0.00766198
Uckl1os	0.185468	0.210895	0.240043	0.300056	0.275091	0.276513	0.161746	0.195952
Myt1	3.28718	3.15889	2.88235	4.25176	1.73976	4.22335	1.98328	3.7728
Faf1	0.168698	0.1762	0.173891	0.188893	0.149554	0.171154	0.15699	0.173078
Gm266	4.45326	5.74633	6.69184	9.71442	3.83445	10.6665	4.11386	8.70218
Tsacc	0.0497836	0.115576	0.132655	0.0646009	0.0912144	0.0916861	0.0701337	0.108289
Mettl16	0.94165	1.01213	0.8121	0.816182	0.955065	0.873245	0.946417	0.843368
Dazl	0.00622339	0.005504	0	0	0	0	0	0
Apol7a	0	0	0	0	0	0	0	0
Pigyl	8.851	8.13892	8.3718	7.02536	10.7397	6.47715	6.77127	7.65007
Rbm25	4.0567	4.78419	4.2128	4.37973	5.09287	4.99757	4.01371	3.90862
Psen2	0.16298	0.200076	0.140008	0.146923	0.103995	0.122453	0.0890993	0.124874
Acaa1b	0.00977147	0	0	0	0	0	0.00917719	0.00850195
Plcd1	0.556567	0.699111	0.593221	0.616599	0.310359	0.465471	0.39772	0.407057
Fads1	27.6418	28.3015	39.7601	33.4526	35.1181	31.3248	30.7267	28.4604
Lmbr1	0.235006	0.276418	0.240311	0.254432	0.18287	0.29806	0.197746	0.258447
Tnfrsf22	0.334105	0.522374	0.337031	0.416654	0.495552	0.395562	0.515504	0.487957
Cars	0.479737	0.455372	0.365866	0.380539	0.601143	0.418914	0.427255	0.367032
Phlda2	0	0	0	0	0	0	0	0
Asz1	0	0	0	0	0	0	0	0
Wnt2	0	0	0	0	0	0	0.00199873	0
Gabra1	0	0.00452285	0	0	0	0.00209298	0	0
Grid2ip	0.038186	0.0315205	0.0434142	0.0216225	0.0466434	0.0218795	0.00239091	0.0199349
Kdelr3	0.328597	0.380565	0.32522	0.302724	0.401374	0.249755	0.31596	0.258676
Cfap97d1	0	0.00981622	0	0.0104747	0	0.0272551	0.0104242	0.0096572
Apip	1.13068	0.979316	1.27984	1.26107	1.07292	0.986683	1.176	1.14639
Pdhx	0.87549	0.73094	0.906125	0.736907	0.879461	0.655744	0.841292	0.705864
Vac14	0.438727	0.372616	0.328448	0.303138	0.547592	0.361249	0.479083	0.430201
Mcoln2	0	0	0	0	0.00236988	0	0	0.00168811
Slc5a1	0	0	0	0	0	0	0	0
Akt1s1	1.51617	1.15806	1.17529	0.754456	1.98666	0.84616	1.81232	1.03137
Tbrg1	2.1356	2.72308	3.38121	3.21882	3.38103	3.13122	2.93068	3.19311
Panx3	0	0	0	0	0	0	0	0
Adssl1	0.0207899	0.0183867	0.00443181	0.0117721	0.00507888	0.00510515	0	0.00723554
Cfap161	0.0255914	0.0452664	0.0136384	0.0241515	0.0208396	0.0366578	0.024035	0.0556663
Brf1	0.97968	1.07484	0.881406	0.899847	0.951464	1.04211	0.721324	0.806837
Vipr2	0.193975	0.102932	0.0702949	0.0829876	0.0631831	0.0666853	0.0898744	0.0686346
Odc1	3.98829	4.82372	4.37763	4.10039	4.69417	3.94015	4.24185	3.82633
Thg1l	0.983495	1.15975	0.917232	1.0055	0.93853	0.993698	0.731247	0.855718
Adam19	0.15911	0.182762	0.205781	0.172132	0.399365	0.225134	0.283377	0.219475
Pabpc4	0.213244	0.26789	0.273779	0.292721	0.358151	0.3243	0.325447	0.358428
Exoc3l2	0.00265105	0.0023446	0	0	0.0032382	0	0	0
Zfp296	0.131533	0.139595	0.0841175	0.0744795	0.0321331	0.161496	0.098827	0.183111
Plin5	0.206969	0.143821	0.0472714	0.111614	0.126404	0.0726046	0.0833065	0.167217
Sugp1	1.17033	1.33495	1.0427	1.24042	1.22794	1.13849	1.09634	1.18277
Dmrtc2	0	0	0.0124393	0	0	0	0	0
Gm5893	0	0	0	0	0	0	0	0
Dhdh	0.412844	0.853418	0.636192	0.727595	0.765535	0.800029	0.719413	0.917493
Zfp790	1.61292	1.65808	1.07208	1.44915	1.13411	1.42496	1.15149	1.46551
Cpb1	0	0	0	0	0	0	0	0
Slc25a41	0.0299383	0	0	0.0188358	0.0243793	0	0.00937249	0
Fsd1	0.905755	1.20914	0.619316	0.846727	1.14811	0.62948	1.06735	0.773209
Pinlyp	0	0.0351491	0	0	0	0.0243982	0	0
Fuz	0.716918	0.693862	0.331604	0.548923	0.594815	0.564675	0.647908	0.600236
Sptbn4	0.0116483	0.0145943	0.0051731	0.00458038	0.0118568	0.00476725	0.00546995	0.0126687
Pgam1	0.42097	0.558462	0.392607	0.658	0.337447	0.597625	0.370656	0.560861
Evi5	1.52346	1.65953	1.13303	1.38126	1.1348	1.47469	1.0252	1.3279
Evi5l	0.803178	0.927821	0.885665	0.832849	0.951997	0.917961	0.970385	1.02495
Snapc2	7.28211	7.43885	9.41631	7.61821	14.4457	9.77266	13.2808	8.96374
Git1	3.25872	3.10246	2.19823	2.46382	4.45233	2.69286	3.72764	2.82992
Gltp	2.01183	3.04292	1.77235	2.13112	2.66303	2.03154	2.16325	2.38276
Bnip2	5.73108	5.37214	7.94758	6.52228	6.97168	6.4709	6.00953	6.08279
Ccnt1	4.20673	4.88766	3.58995	4.23729	3.34166	4.8308	3.28465	4.12907
Scarf2	0.289763	0.355928	0.18016	0.326632	0.167138	0.227297	0.113392	0.224104
4930579F01Rik	0	0	0	0	0	0	0	0
Brms1l	1.2918	1.3278	1.42493	1.3618	1.2053	1.32552	1.02888	1.1632
Med15	0.854992	0.980705	0.722794	0.836579	0.823025	0.800638	0.71128	0.794889
Dhdds	0.906005	0.956124	0.885692	0.946824	0.726461	0.774577	0.772599	0.74477
Crybg2	0	0	0	0	0	0	0	0
Ubxn11	0.21251	0.234931	0.0490761	0.190525	0.0735466	0.108716	0.0698549	0.0924502
Mogat1	0	0.00576723	0	0.00307706	0	0	0	0
Tex22	0.0307413	0.00543756	0	0.017407	0.01502	0.00754881	0	0
Wnt8a	0.0148703	0.0263028	0	0	0	0.0182577	0	0.0129384
Tjap1	0.62664	0.638268	0.495302	0.598025	0.812729	0.59649	0.575303	0.57892
Ehf	0	0	0.00237079	0	0	0	0	0
Nanog	0.0372175	0.0219436	0.0264457	0.0819546	0	0.0152318	0.0116513	0.129529
Rpl15	5.24113	5.53598	7.49252	6.16521	5.09727	7.13649	5.55225	5.53275
Tmem167	1.16317	1.30914	1.22942	1.23055	1.1224	1.55923	1.22005	1.29497
Steap4	0.0488843	0.0396308	0.0738135	0.0346003	0.199037	0.045015	0.179819	0.081522
Mplkip	5.42735	5.43654	4.3956	4.69973	3.73052	5.49335	4.73187	4.51912
Kif11	0.37045	0.231064	3.70325	0.739693	3.72953	1.94383	4.03038	1.60312
Rpa3	2.95698	2.92996	3.29763	2.09295	3.545	2.2523	2.95714	1.95343
Mlkl	0.0167982	0.0237703	0.0107427	0	0.0738671	0.0123748	0.0220872	0.0263084
Phox2b	0	0	0	0	0	0	0	0.0157309
Tnpo3	1.4399	1.59466	1.77274	1.62897	1.53308	1.749	1.81637	1.69277
Ttll5	0.189408	0.220047	0.150515	0.16359	0.164734	0.183016	0.169468	0.192104
Zfp715	1.94392	1.87051	1.58573	1.71713	1.52599	2.25308	1.44108	1.69588
Retn	0	0.0541814	0	0	0	0	0	0
Acp4	0.0338919	0.134884	0.126434	0.223894	0.0620973	0.124837	0.143238	0.294886
Cdh23	0.000675269	0.000398141	0.000959653	0.000424849	0.00247448	0.00110546	0.0002114	0.000195846
Rps5	85.2402	101.098	107.228	115.015	100.277	85.5974	87.7625	95.3033
Podnl1	0.0271114	0.0359663	0.0433453	0.025586	0.016558	0.0665746	0.0254625	0.0235891
Adgrl1	2.25544	2.61843	1.70423	1.78477	2.9671	1.85395	2.12225	1.97347
Amotl1	1.65494	1.54651	1.74468	1.68595	2.98548	1.84932	2.3286	1.75484
2200002J24Rik	0	0	0	0	0	0	0	0
Etv5	1.98315	1.26813	2.56173	1.11979	7.09476	2.20948	5.06747	2.26282
Tmem190	0.315624	0.27914	0.067282	0.238292	0.231317	0.387522	0.177857	0.109847
Gfod2	0.130538	0.15568	0.0885402	0.0970611	0.128043	0.0922788	0.128171	0.0774397
Enkd1	1.12752	1.28947	0.973855	0.770542	1.02106	0.787658	1.36933	1.01486
4933405L10Rik	0.102617	0.121007	0	0.0322812	0	0.0839955	0.0642509	0.0892853
Atp6v0d1	2.46175	2.28275	2.39897	2.3172	2.19991	2.06997	2.08983	2.29769
Ptprs	8.57674	8.33786	5.10831	7.17885	6.27159	6.38556	5.86039	7.42151
Slc41a1	3.29677	4.12964	3.29289	3.60438	3.22662	3.77791	3.36111	3.71636
Fer1l4	0	0	0	0	0	0.00321865	0.00246205	0
4931406B18Rik	0	0	0	0	0	0	0	0
Iglon5	0.738087	1.08643	0.566641	0.569911	1.13483	0.608372	0.838624	0.700576
Igf2bp1	0.00908494	0.00642782	0.0038733	0.00514426	0.0110971	0	0.00682593	0.00632369
B4galnt2	0.00905321	0.00800671	0.00385977	0.00512629	0.00442332	0.00889239	0	0.0063016
Zfp651	1.88508	1.66717	0.707795	1.27361	1.34317	1.12218	0.898628	1.14315
Nelfb	2.40062	2.71547	2.84747	2.89762	3.02423	2.35613	2.40304	2.09528
Card14	0.00235667	0.00833701	0.00251187	0.00444814	0.00287862	0.00289351	0	0.00205049
Tmem175	1.63624	1.60789	1.60984	1.69375	1.42353	1.60259	1.40976	1.59401
Bcas1	1.75273	5.67312	0.408915	1.62514	0.846192	2.02683	0.650627	1.78633
Tango2	0.316807	0.361424	0.301706	0.329057	0.222109	0.292306	0.235919	0.321317
4833413E03Rik	0	0	0	0.0420939	0	0	0.0418908	0
Aldh1a2	0.00110159	0	0	0	0	0	0	0
Ndufs2	7.68085	7.651	11.8316	9.06464	9.99742	7.76553	9.62499	7.3172
Snx31	0	0	0.00183386	0	0	0	0.00161591	0
Atraid	7.07782	7.10423	7.1398	7.55428	6.12383	5.18993	5.10422	6.41486
Cad	1.45475	1.68678	1.16391	1.22466	2.25658	1.33156	2.23731	1.63343
Lypd8	0	0	0	0	0	0	0	0
Sh3bp5l	1.23007	1.11093	1.15552	1.15594	0.776716	0.940718	0.886022	0.979555
1810065E05Rik	0	0	0	0	0	0	0	0
Atad1	1.20297	1.15018	1.25032	1.1181	2.01746	1.19438	1.49013	1.31146
Pten	1.86643	1.7774	1.86828	1.787	2.10638	2.13154	1.93112	2.14729
4933402N03Rik	0	0	0	0	0	0	0	0
Pea15a	96.5875	113.933	74.9636	89.2354	79.7311	85.8563	78.9083	88.4929
Timm23	0.138633	0.137032	0.0869193	0.138529	0.0946297	0.0801002	0.0574418	0.102883
Tnfaip8l2	0.156089	0.165655	0.099821	0.147306	0.0381318	0.0766581	0.0586383	0.190133
Trnt1	3.79623	3.78001	3.99671	4.24654	3.19402	4.22911	3.45938	3.88047
Ly6g6e	0.0465969	0.0824211	0	0	0.0569171	0	0	0
Ehmt2	4.94238	4.66784	3.81299	4.21342	4.95327	3.8616	3.41858	3.75097
Elof1	4.13156	4.27234	4.01974	3.83911	4.60665	2.93957	4.23846	3.72383
Med16	1.35295	1.06422	1.0101	1.07088	1.14235	0.796122	1.07743	1.1392
St3gal1	0.354725	0.517215	0.169883	0.247681	0.143454	0.261906	0.208219	0.267973
Tmem259	1.87041	1.66256	1.07734	1.18569	2.73468	1.17144	1.8365	1.46302
Rnf170	0.841934	0.831644	0.655554	0.601081	0.580982	0.815567	0.577643	0.739685
Clip3	35.517	39.8578	35.2274	37.2082	28.1002	39.4221	29.8751	37.2703
Thap8	0.0174756	0	0.0279396	0.0164923	0.021346	0.0321846	0.0410318	0.00760255
Myl2	0.0353914	0	0.00754444	0.00668002	0	0	0.0066478	0.018476
Dedd	0.618361	0.743046	0.487149	0.678715	0.665005	0.82524	0.612316	0.578959
Mcemp1	0.025286	0.201267	0.134756	0.0477264	0.0617725	0.031046	0.0712443	0.0440015
Nit1	2.21626	2.9042	3.0548	3.37278	2.3953	2.83509	2.36481	2.55427
Pax5	0.000477183	0	0	0	0.000582869	0	0.00268897	0.000415187
Prdm15	0.551875	0.585438	0.433342	0.473727	0.45	0.610912	0.556908	0.492945
Rnf168	1.73003	1.55621	1.71394	1.65711	2.19448	1.63394	2.07268	1.59854
Tctex1d2	0.877124	0.942558	0.914783	0.863374	0.794901	0.810592	0.814921	0.738549
Chp1	1.43543	1.413	1.72451	1.64176	1.67903	1.60748	1.54284	1.52931
Sval2	0	0	0	0	0	0	0	0
Trpv4	0.00733083	0.0345783	0.00520907	0.020755	0.00298482	0.00300025	0.00917997	0.0148829
Klhl3	0.111796	0.159719	0.104993	0.108457	0.0945395	0.128624	0.0697534	0.120399
Tvp23b	0.97116	0.9702	0.941476	0.898589	0.777299	0.865865	0.684629	0.754083
Dnajc7	2.18543	2.40289	2.19278	2.36925	2.19991	2.11223	2.09708	2.35364
Zfp385c	0	0.00845263	0.00436578	0.00644261	0.00166774	0.00335273	0	0.00118796
Cacybp	2.78331	2.4392	2.04966	2.14116	2.87434	2.31964	2.51897	2.15017
Cluap1	0.926112	1.11712	0.887808	0.956749	0.64259	0.595451	0.599587	0.684207
Zswim7	0.306885	0.354496	0.353798	0.295529	0.313653	0.276827	0.258811	0.261565
Pigl	0.373788	0.379607	0.251535	0.334819	0.336626	0.303364	0.327254	0.344518
Ndufa2	11.3523	10.8502	13.2037	9.96168	17.2237	8.16733	12.1582	10.3972
Pam16	0.519869	0.560926	0.387874	0.559304	0.419106	0.446805	0.468721	0.624211
Glis2	1.02676	1.12082	0.872379	0.805647	1.02842	0.832033	0.889927	0.793819
Cox6c	2.85386	2.70787	3.48508	2.97749	3.41585	1.95447	2.75437	2.02764
Bicc1	0.0441512	0.0694915	0.0287139	0.048023	0.0553009	0.0431832	0.0309238	0.0387406
Ube2z	1.78182	2.09096	1.88865	1.65828	2.33321	1.72108	1.68273	1.52456
Gip	0	0	0.0150277	0	0	0.0173109	0	0.0122674
Tmem87b	1.31679	1.78265	1.4584	1.38155	0.961466	1.80342	1.03174	1.45721
Anapc1	3.65348	3.72101	3.4443	3.44791	3.5746	3.8789	3.77161	3.49011
Mertk	0.152632	0.197581	0.199038	0.246243	0.129152	0.265921	0.18259	0.221831
Tsg101	0.89713	0.727729	0.767405	0.736101	0.63516	0.743682	0.652051	0.566786
Hps5	1.46891	1.60297	1.23659	1.29932	1.06438	1.2808	1.09664	1.21308
Map3k4	0.527827	0.691193	0.47763	0.673344	0.597235	0.596743	0.504854	0.619101
Piezo1	0.0687319	0.0697924	0.0773283	0.055255	0.211441	0.0812632	0.160184	0.0885958
Blk	0	0	0	0	0	0	0	0
Rnf166	1.71589	1.82579	1.00017	1.43379	1.49552	1.05338	1.23383	1.28301
Ankrd28	1.45424	1.74793	0.932585	1.51321	0.743691	1.37461	0.796503	1.23314
Ankrd52	1.68619	1.68978	1.49221	1.67339	2.18987	1.9015	1.85241	1.66973
Pkd2l2	0.0920428	0.0924036	0.0928015	0.0915592	0.10939	0.0702493	0.0981266	0.0692623
Srp19	5.3466	5.6007	5.9779	5.17664	6.15435	4.91867	5.51344	5.01394
Tmbim7	0.0243281	0.010758	0.00972385	0.00573981	0.00371453	0.00746748	0.0114242	0.0132296
Clec4f	0	0	0	0	0	0	0	0
Klra17	0	0	0	0	0	0	0	0
Wdfy2	0.540362	0.713368	0.460759	0.561291	0.36193	0.634456	0.444985	0.508767
Rbsn	2.42513	2.77824	2.24332	2.57032	2.08355	2.30646	2.05637	2.44624
Mrps25	1.16068	1.21561	1.51059	1.24527	1.41029	1.05756	1.45728	1.00989
Dguok	0.781849	1.02842	0.928679	0.900436	0.47346	0.846059	0.460492	0.691801
Camta1	0.163264	0.194514	0.101909	0.162047	0.0746118	0.154949	0.0764909	0.147359
Csf1	2.51448	2.62338	1.41056	1.42552	1.62209	1.33912	1.38007	1.58426
Strip1	3.63075	3.67328	2.89377	3.0729	3.72304	3.20281	3.01898	3.42464
Kif1a	4.99666	5.11421	3.71031	4.12269	5.14326	4.32814	4.35208	4.36443
Alx3	0	0	0	0	0	0	0	0
Slc25a11	11.1493	12.9165	12.8331	12.6875	15.663	12.8935	15.2124	12.6838
Chrne	0.020454	0.0180897	0.0436021	0.0965157	0.0249841	0.100453	0	0.0177966
Cmc2	0.14334	0.229622	0.31709	0.265444	0.383208	0.182633	0.302265	0.190605
Chfr	1.22405	1.27347	1.32819	1.41909	1.01575	1.33121	0.974516	1.17387
Ceacam16	0	0	0	0	0	0	0	0
Hoxa2	0	0	0	0	0	0.0450771	0	0.0638879
Adam28	0	0	0	0	0	0	0	0
Ankrd53	0.233968	0.248308	0.0997507	0.191363	0.0952625	0.114906	0.0439478	0.162857
Tex261	6.25559	6.96934	6.4494	6.77285	7.40668	5.49735	6.10341	6.34444
Fam120b	2.34484	2.57284	2.81262	2.50378	2.08514	2.82076	2.12652	2.33725
Tbp	1.90376	2.14038	1.86335	2.06966	2.04422	2.12354	1.65066	2.00015
Psmb1	2.92079	2.7987	2.84958	2.79704	2.80162	2.32769	2.34599	2.28875
Pdcd2	0	0	0	0	0	0	0	0
Dll1	11.1552	9.91516	23.7301	19.3591	11.6468	18.9439	12.9254	17.0299
Nol3	0.33623	0.594728	0.260635	0.302889	0.522707	0.431587	0.488026	0.638284
Fhod1	0.396205	0.404635	0.231258	0.378363	0.466672	0.289559	0.274651	0.320106
Plekhg4	0.0554614	0.0245252	0.0886708	0.00872346	0.112908	0.0113492	0.104177	0.0241279
Slc9a5	0.109531	0.111773	0.134705	0.0834894	0.303599	0.139654	0.193869	0.0879696
Elmo3	0.60127	0.759667	0.988768	1.00518	0.902311	1.03353	0.887389	0.926728
Stc1	0.162218	0.0686143	0.142831	0.11981	0.646126	0.20783	0.563039	0.159552
4931428F04Rik	0.337449	0.580304	0.2198	0.575001	0.377838	0.356774	0.149659	0.579059
Tppp3	0.900996	1.41878	0.351341	0.933256	0.402639	0.404722	0.495336	0.936901
Msh3	0.221056	0.293528	0.248813	0.253614	0.249594	0.26761	0.222732	0.228971
Adamts13	0.00489491	0.0151518	0.00782591	0.00692924	0.00298952	0.00600995	0.00919442	0.00851792
Tmem208	3.29915	2.99737	2.95167	2.7833	2.79647	2.54089	2.26285	2.25293
E2f4	2.95539	3.11211	2.0469	2.42012	3.42734	2.55556	3.14286	2.90161
Surf4	3.9119	4.47561	3.53015	3.65566	4.18589	3.51803	3.52415	3.60355
Surf2	6.85143	7.14809	7.40166	7.58376	7.74475	8.89692	7.0673	7.21416
Dnajb9	3.92288	2.99258	3.15078	3.05296	3.0885	3.17295	2.916	2.89557
Naf1	0.230717	0.209213	0.149414	0.184661	0.214037	0.154186	0.167313	0.185495
Yes1	0.871253	0.962661	0.826556	0.866318	0.776051	1.12995	0.814974	0.9115
Ppp1cb	3.73932	3.63751	2.74089	2.97788	3.18357	3.76464	3.4778	3.79707
Gorasp2	0.801915	0.859659	0.875077	0.74369	1.12794	0.944096	0.942245	0.848753
Tsen15	0.616663	0.697694	0.645432	0.534779	0.746455	0.545684	0.798299	0.483374
Oc90	0.0073157	0.0129401	0.0181941	0.0184109	0.0178719	0.0149703	0.018322	0.0233392
Efr3a	0.729182	0.690957	0.942658	0.790316	0.860741	0.884001	0.83638	0.826379
Trappc2l	1.78314	1.70193	1.43013	1.36624	1.53112	0.99712	1.04461	1.16744
Acsf3	0.177698	0.15161	0.158205	0.193347	0.140447	0.136039	0.147256	0.141878
Ddx19a	1.16206	1.18241	1.2883	1.08934	1.57134	1.3027	1.11693	1.24441
Galns	0.0773664	0.0731422	0.10521	0.0478363	0.0945015	0.127745	0.127783	0.0789209
Gata2	0	0	0	0.00636485	0	0.00828066	0.0126683	0
C8g	0.346652	0.204387	0.400271	0.163573	0.141143	0.177341	0.162784	0.201076
Entpd2	0.862354	1.74119	0.104054	0.767767	0	0.179795	0.0458438	0.410551
Rabl6	2.20673	2.46184	2.14463	2.21703	2.8398	2.44914	2.67959	2.49151
Ptgds	6.32103	4.04009	15.1731	7.39405	17.648	8.25007	18.3336	9.05849
Edf1	7.93146	9.27264	7.6508	7.95918	12.3722	7.19446	10.81	9.45018
Clic3	0.411582	0.849346	0.438687	0.47474	0.726178	0.561487	0.21475	0.278529
Npdc1	5.05917	4.91484	3.5204	5.12909	3.90632	3.28283	3.47949	3.99894
Fbxw5	6.88969	6.70759	6.14286	6.20084	7.26906	6.79957	6.94671	7.38296
Slc25a13	0.0135997	0.0204916	0.0150322	0.0128345	0.0276863	0.0148424	0.0208146	0.0118328
Ube2i	6.06147	5.94685	6.69113	6.85265	5.58918	7.39087	5.43733	5.74734
Tsr3	3.27125	3.10189	3.63046	4.04199	3.33667	2.89845	2.56553	2.69953
Unkl	0.146281	0.222997	0.110782	0.163481	0.124606	0.200872	0.141	0.236131
Lrrk1	0.0285473	0.0291316	0.0298422	0.0134705	0.0549872	0.0262877	0.0453726	0.0219724
Aldh1a3	0.00241972	0.00214002	0	0.00228358	0.0295564	0.00891278	0.00909024	0.0126321
Actn1	0.168998	0.215327	0.0875194	0.104524	0.0699752	0.106678	0.0789113	0.12295
Sirt2	14.0382	23.8729	11.2404	15.8843	9.35628	14.6752	9.77161	16.4382
Hnrnpl	5.90848	7.37281	6.54537	6.8375	8.40022	6.88178	6.61045	6.76457
Nolc1	5.17993	6.1866	4.29959	5.75369	6.1256	4.45756	5.42457	5.21689
Casd1	1.134	1.33108	1.00427	1.0997	0.804615	1.17989	0.939735	1.02295
Cnksr3	0.0837057	0.153948	0.071983	0.0933588	0.110378	0.0794159	0.086655	0.110074
Mtmr1	0.68543	0.816424	0.681981	0.755954	0.538935	0.825576	0.597871	0.726703
Hmgb3	1.67643	2.02628	2.71996	2.39073	1.84295	2.53859	1.45201	2.15553
Map2	5.55914	5.40564	5.21776	6.20256	4.26327	6.97285	4.61165	6.34851
Cyp2j9	2.86759	2.97291	4.13374	3.67456	2.09507	3.06485	2.16102	2.65492
Nipsnap3a	0	0	0	0	0	0	0	0
Abca1	6.99913	7.24583	6.43866	7.94698	3.32882	6.60948	4.11324	6.01693
Nipsnap3b	1.43649	1.59383	1.60533	1.31459	1.57386	1.45373	1.34913	1.35591
Lage3	7.83341	6.69364	9.11565	7.99978	8.73631	6.08664	9.52499	8.82417
Ubl4a	3.9705	4.79701	3.9297	4.37161	4.54677	4.54126	3.89549	3.74254
Gdi1	40.5563	42.0004	35.8093	38.7617	30.2657	34.4014	28.5218	31.6135
Sash1	0.951446	1.21173	0.863056	1.03523	0.759144	1.12435	0.806203	0.996788
Gadd45b	0.540664	0.478166	0.487613	0.431744	0.812811	0.204254	1.28898	0.542792
Slamf6	0	0.00879343	0	0	0.00607243	0	0	0.00648824
Slamf1	0	0	0	0	0	0	0.0048881	0
Zdhhc12	1.04884	0.869628	1.11792	1.20635	1.84164	1.40849	1.66228	0.741468
Endog	0.103215	0.30428	0.256695	0.0649383	0.42025	0.168969	0.38775	0.299351
Cybb	0.0219379	0.0134321	0.0269799	0.00955546	0.0432869	0.00621582	0.00633958	0.0190877
Golga7	4.09664	3.38388	3.25531	3.36094	3.30386	3.50774	3.54054	3.27023
Xk	0.312977	0.232279	0.328923	0.276778	0.382295	0.330528	0.357664	0.226612
Pcolce2	0.0131853	0.0168439	0.00468455	0.0414781	0.00536853	0.0269814	0.00963153	0.0178457
Cd48	0.00762418	0.00337143	0	0.0035976	0.0139692	0.0234023	0.00716049	0.00331682
Clpx	1.94065	1.9489	2.09701	1.98542	1.39194	1.82666	1.52076	1.63556
Trabd	1.08254	1.06232	0.88513	0.874681	1.2589	0.810227	0.779934	0.870929
Mov10l1	0	0	0	0	0	0	0.00345655	0
Dennd6b	0.905943	1.00976	0.648146	1.10092	0.644248	0.975178	0.681841	0.782843
Cd83	0.0289679	0.0597785	0.0411675	0.0364506	0.0235891	0.05335	0.0226718	0.00840145
Cltrn	0	0	0.00943696	0	0	0	0	0
Ace2	0.00541643	0	0.00192438	0.00170389	0.00220535	0.00443351	0	0
Gzmb	0	0	0	0	0	0	0	0
Gzmf	0	0	0	0	0	0	0	0
Gzmn	0	0	0	0	0	0	0	0
C4a	0.00616666	0.0381768	0.0262911	0.0640165	0.0376622	0.0302856	0.0463329	0.0268274
Ager	0.317144	0.17849	0.36876	0.462553	0.387384	0.106197	0.297855	0.326111
Atf6b	2.19109	1.81917	1.33451	1.46645	2.49885	1.42746	2.04733	2.07177
Egfl8	0.169007	0.0298942	0.108082	0.0956985	0.206438	0.0830024	0.190474	0.11764
Notch4	0.106053	0.106731	0.0779566	0.106988	0.0536033	0.0763307	0.065257	0.0731831
Ppt2	0.448821	0.463097	0.398649	0.578876	0.712694	0.468402	0.667414	0.364476
Prrt1	0.912666	0.894429	0.762442	0.442296	0.964153	0.514855	0.741327	0.708244
Rnf5	4.02386	4.10158	2.21712	2.60673	4.7901	2.59585	4.70791	4.30217
Fam163a	0.0130476	0.0151833	0.00805132	0.00453652	0.00251642	0.00252943	0.00386969	0.00298748
Cacfd1	7.83616	7.9204	8.56378	8.40676	6.0999	7.44742	5.42089	5.68519
Hivep2	0.306586	0.381974	0.187603	0.283919	0.244206	0.262499	0.21427	0.278406
2310057J18Rik	0	0	0	0.00596793	0.00772432	0	0	0.00550216
Arnt	1.05898	1.15606	1.05658	1.12715	1.0765	1.27944	1.05682	1.33609
Itga2	0.266726	0.455164	0.167904	0.470493	0.115889	0.334078	0.116005	0.286586
Mocs2	8.06793	8.26871	8.33683	8.174	6.90145	6.82087	5.77483	6.93185
Nat9	1.5162	0.997907	1.40935	1.44753	0.753724	1.2122	1.09283	1.07378
Lpl	0.151235	0.171553	0.259314	0.0775685	0.49797	0.177613	0.398323	0.151611
Atp6v0e	0.985667	1.32159	1.1699	1.20582	0.96615	1.02792	0.852577	1.05454
Nkx2-5	0	0	0	0	0	0	0	0
Zfp318	3.23871	4.08257	2.79665	3.54228	2.51217	3.91503	2.61424	3.28448
Ttbk1	0.926895	1.18717	0.768628	0.88214	0.969417	0.964806	0.719608	0.803062
Srf	1.07311	1.38863	0.722385	1.09801	1.54534	0.984699	0.933579	1.26785
Gata3	0.0484067	0.0380544	0.0171982	0.0203036	0.00656975	0.0165093	0.0101028	0.0304183
Gata5	0	0	0	0	0	0.0113753	0	0
Lama5	0.478185	0.516362	0.868551	0.439448	1.7304	0.672872	1.35572	0.648242
Steap1	0.0545021	0.102429	0.0435686	0.0385766	0.0665732	0.0250941	0.0831795	0.0296382
Steap2	1.28402	1.75477	1.23204	1.38609	0.738715	1.61675	1.04644	1.36086
Hspa8	11.2062	12.184	11.83	11.6966	15.3174	10.8183	11.942	10.7329
Serac1	0.934782	1.04593	0.883123	1.02476	0.697777	0.973824	0.651796	0.989967
Awat1	0	0	0	0	0	0	0	0
Pdzd11	8.87475	10.5503	12.7148	10.5998	9.78273	10.6897	11.2715	11.907
Psma2	0.842741	0.745325	0.972578	0.789838	0.873207	0.751059	0.822873	0.831861
Mrpl32	3.36289	3.35183	2.44647	3.25763	4.0425	3.58278	2.64032	3.04983
Setdb1	3.40803	3.64483	3.02379	3.51679	3.2917	3.72877	3.19582	3.29727
Anxa9	0.231967	0.452751	0.221666	0.317049	0.156327	0.274987	0.187809	0.285345
Arnt2	1.2621	1.26494	1.40401	1.34418	1.30121	1.47458	1.33516	1.40395
Prune1	0.533598	0.656821	0.6918	0.641984	0.598417	0.647487	0.594927	0.662471
Cers2	9.31753	9.75331	9.48071	9.95178	11.2214	10.0316	9.96048	9.36769
Nlrp5	0	0	0	0	0	0	0	0
Capza2	2.2461	1.64731	1.96992	1.61904	3.75435	2.19841	3.39307	2.23024
Plekho1	3.39434	3.14689	2.33291	2.39699	2.65923	2.44305	2.64925	2.82095
Vps45	0.613683	0.566807	0.549378	0.503549	0.502195	0.48809	0.454273	0.457673
Prpf3	1.94037	1.80431	1.8078	1.60716	1.9793	1.48687	1.73188	1.42785
Anp32e	7.59076	7.69396	12.6046	8.02108	17.1835	10.4354	14.4096	9.00158
Aph1a	0.923414	0.671487	0.546793	0.6778	0.97754	0.680259	0.655258	0.660609
Tab2	3.4696	3.9612	3.24797	3.48275	2.97091	3.61881	2.70067	3.29784
Ppil4	1.85788	2.00077	1.87404	2.15158	1.38882	1.98606	1.42563	1.72869
Cnih1	1.15925	1.01304	1.41211	0.989829	1.61828	1.05055	1.35445	1.14672
Eps8	0.222527	0.230341	0.264836	0.262273	0.282782	0.347342	0.246013	0.296068
Med22	4.00991	4.00959	3.33197	4.21678	3.7185	2.85354	2.61317	3.019
Abo	0	0	0	0	0.00481653	0	0	0
Surf1	4.95344	5.30183	6.11961	6.34807	3.7472	4.94148	4.75791	4.62823
Med28	4.36916	5.17236	4.81352	4.19728	5.21717	3.7527	4.48985	4.1936
Qdpr	1.16967	1.49369	1.32244	1.33082	1.56226	1.09387	1.0318	1.0938
Gnrh1	0.124886	0.11045	0.199665	0.235718	0.127121	0.255557	0.156387	0.10866
Tnr	1.033	2.9135	0.214186	1.52638	0.192651	1.31926	0.1771	1.12032
Sqstm1	10.9653	10.115	8.62135	9.37772	6.55526	6.65563	7.14643	7.31363
Nfe2l2	6.90385	5.55146	5.0981	4.10622	6.67496	3.73953	5.9353	4.15638
Rxrg	0.00214911	0.0171062	0.00916258	0.0304228	0.00787529	0.0290254	0.010092	0.0130893
Rxra	0.456879	0.330682	0.288249	0.295826	0.449207	0.303116	0.370404	0.344934
Adamtsl4	0.287456	0.381342	0.137068	0.242726	0.11088	0.195044	0.142091	0.0987274
Fcrls	0.0477959	0.0181161	0.0436659	0.0579942	0.00834024	0.00838337	0.0320636	0.166345
Cd5l	0	0	0	0	0	0	0	0.00584542
Prpsap1	2.53091	2.32224	2.48728	2.43147	2.61406	1.82626	2.1596	1.90496
Fam184b	0.0516076	0.099129	0.0249247	0.0403329	0.0305339	0.052473	0.0257491	0.0322738
Ncapg	0.141794	0.058863	1.2399	0.281287	1.21239	0.579131	1.50293	0.589166
Lcorl	0.319852	0.42554	0.35917	0.341998	0.345483	0.494452	0.354357	0.367698
Lta4h	1.63092	1.67906	2.31176	2.16119	1.62398	2.01627	1.65077	1.85527
Amdhd1	0.00530861	0	0.00565822	0	0.00648436	0	0.00498575	0.00461891
Dstn	6.04795	5.65953	5.71088	5.64194	5.29994	5.23409	5.36208	5.85147
H2afy	1.10604	1.14559	1.13371	1.17178	1.17501	1.01459	1.07194	1.01396
Gtf2ird2	0.318598	0.338124	0.236535	0.282009	0.263019	0.258983	0.272394	0.277205
Bola1	0.321988	0.267818	0.281909	0.365369	0.458852	0.263557	0.532809	0.353529
Castor2	2.05921	2.12851	1.53235	1.41487	1.97196	1.42871	1.77918	1.66209
Fcgr1	0	0	0	0	0	0	0	0
Ncf1	0.0462951	0.0655098	0.0394751	0.113595	0.0791678	0.0341045	0.0434795	0.104729
Wnt11	0	0	0	0	0.00539045	0	0	0
Adss	1.51635	1.35042	1.69505	1.61053	1.44561	1.32983	1.86328	1.71009
1700016C15Rik	0	0.00666801	0	0.00355766	0	0.00462851	0.0035405	0
Il17rb	0.312532	0.565096	0.362725	0.504688	0.322368	0.409308	0.260911	0.284014
Cacna1d	0.0272841	0.0378445	0.0173648	0.0333439	0.0182219	0.0339813	0.0210159	0.0321078
Chdh	0.0590773	0.0447843	0	0.0265492	0.0240539	0.0103621	0.0502001	0.0318203
Actr8	1.67341	1.96117	1.91511	1.7524	1.68855	1.79826	1.5033	1.71472
Lrrc27	0.183218	0.138517	0.129139	0.136654	0.166043	0.0761942	0.147096	0.143987
Stk32c	0.0024244	0.00142944	0.000861355	0.00228799	0.000987119	0.00198445	0	0.00210942
Fnta	3.99472	5.30638	4.01784	4.36286	3.29348	3.47764	3.01911	3.27073
Mtrex	1.68005	1.79294	1.89778	1.7152	1.67853	1.94302	1.63615	1.6559
Lbp	0	0.00297365	0.0107512	0.00317313	0.00821399	0.0123847	0.00315782	0.00292548
Celsr1	0.409459	0.469662	0.184237	0.447206	0.0658298	0.264681	0.101849	0.289928
Fli1	0.019098	0.0194889	0.0109608	0.0180234	0.00538334	0.00541118	0.0020696	0.012143
Stard13	0.2212	0.227571	0.159745	0.155927	0.363931	0.168496	0.260744	0.184213
Tenm1	0.000688359	0.000782729	0.000628879	0.000278412	0.00252245	0.000965903	0.000831207	0.000598927
Camk1g	0.170209	0.170169	0.256353	0.0977761	0.519768	0.19081	0.444821	0.212485
Utp25	1.08838	1.10666	0.870647	1.1211	1.10003	1.09183	0.835176	1.02376
Hsd11b1	0	0.00369372	0.00890308	0.00591224	0.00255075	0.00256394	0.00196124	0.00363388
Syt14	0.180269	0.260295	0.140511	0.211789	0.0696534	0.235637	0.118053	0.192059
H2-M3	0.020785	0.0551471	0.243692	0.0196155	0.0507769	0	0.0976044	0.0180846
Lonrf3	0.662332	0.565014	0.330741	0.487255	0.261181	0.275338	0.257146	0.317635
Atp5e	14.9904	14.7306	14.0777	12.4096	13.7774	10.3327	13.914	10.2461
Nelfcd	2.27288	2.02355	2.24491	2.03775	2.69299	1.69299	2.46196	2.28082
Tubb1	0.0123316	0	0	0.0232755	0.0301256	0	0	0
Ctsz	0.98253	1.67002	1.16996	1.64441	0.928233	1.47023	1.06696	1.39586
Prelid3b	4.06973	3.36456	4.13737	3.17279	6.67315	2.55271	3.95724	2.56914
Sertad4	1.73825	1.99643	0.486236	1.26188	0.499585	0.637368	0.339803	0.62276
H2-M2	0	0	0	0	0	0.0402874	0	0
Ube2a	2.72184	2.38443	2.64484	2.66593	4.32102	2.67771	3.32239	2.78658
Slc25a5	46.8129	43.016	86.6817	68.8789	72.9598	65.0277	79.4656	72.0061
Atp1b4	0.0430543	0.0114232	0	0	0.010518	0.00528619	0	0.00749213
Ppdpf	5.52467	5.91469	5.70255	6.14681	8.66619	3.78429	6.93642	6.93205
Kcnq2	0.0519408	0.110248	0.0189811	0.0308115	0.0199397	0.0528402	0.0376317	0.0309892
Eef1a2	0	0.0251199	0.0201824	0.03574	0.0231292	0	0.0266757	0
Col20a1	0.0222766	0.0566419	0.0237436	0.0367905	0	0.0307699	0.0183065	0.0678383
Pls3	0.873126	0.726672	0.868374	0.696008	1.00363	0.735343	0.904629	0.735572
Mpped2	0.162993	0.171908	0.112221	0.167676	0.180544	0.185828	0.142146	0.167802
Nkap	1.33953	1.32868	1.13589	1.23622	1.34693	1.28575	1.38317	1.28784
Ndufa1	3.22281	3.96846	3.91068	2.03545	5.32954	2.40461	3.51575	2.35113
Wt1	0	0	0	0.00355259	0	0	0	0.00163766
E2f3	0.301044	0.30273	0.306609	0.27253	0.555663	0.316231	0.396876	0.307527
Cr1l	1.10123	1.30851	1.06329	1.24223	1.06978	1.49525	1.1243	1.19488
Ppfibp1	0.344536	0.806552	0.157947	0.321071	0.286596	0.297933	0.236018	0.276135
Cd46	0.185496	0.182439	0.1159	0.170532	0.140636	0.178667	0.139672	0.190615
Cd34	0.00789201	0	0.0126176	0.00372398	0.00481996	0.0242244	0.00741203	0
Plgrkt	1.89131	2.20243	2.11138	1.98074	1.7168	2.15999	1.59909	1.68252
Cd274	0.115937	0.182285	0.128149	0.0850994	0.0419598	0.0896257	0.112919	0.115819
Pdcd1lg2	0	0.00130113	0	0	0.00539107	0	0	0.00128005
Gtf3a	0.879011	1.05907	0.638178	0.91371	1.43159	0.922834	0.813586	0.897819
Mtif3	0.993043	1.16032	0.587164	0.875602	0.86768	0.729772	0.83734	0.857719
Lnx2	0.186332	0.192258	0.159197	0.191199	0.220375	0.192463	0.204166	0.205871
Il19	0.0237638	0.0105084	0	0	0	0.0291771	0.0111593	0.0103382
Dyrk3	0.56995	0.612082	0.42524	0.591669	0.7658	0.499845	0.604109	0.517155
Mapkapk2	1.82171	1.59337	2.64814	1.91445	1.82774	1.93584	2.04858	2.19843
Il10	0.0345593	0	0	0	0	0.0212159	0.0324574	0.0751732
Lamp2	6.78976	5.94231	6.23222	6.42594	5.12232	6.9184	5.31477	6.15116
Atxn10	1.24041	1.17728	1.30275	1.15876	0.967739	1.13558	1.12956	1.15092
Foxred2	1.67954	1.98375	1.36448	1.91031	1.71072	1.60537	1.19204	1.48513
Eif3d	2.88798	3.11805	3.35801	3.59622	3.49096	2.92878	3.36048	3.19155
H3f3b	27.9505	33.5814	32.5393	45.0138	20.4345	32.8247	22.4534	28.1684
Nup50	2.57015	2.71003	3.05829	2.5881	4.57897	3.15562	3.89109	2.90277
Phf21b	0.545549	0.480268	0.284723	0.388211	0.369188	0.412672	0.26973	0.319721
Nlrp14	0	0	0	0	0	0	0	0
Ift27	0.932027	0.658361	1.01276	0.622563	0.9906	0.735646	0.693453	0.663494
Pacsin2	0.484966	0.488795	0.419255	0.443582	0.513311	0.420598	0.539644	0.421092
Cmah	0	0	0.000629873	0	0	0	0	0
Ttll12	1.85937	1.98036	1.67584	1.31294	2.36829	1.63222	2.00761	1.69466
Bik	0.0049869	0	0	0	0	0	0	0
Scube1	0.0059074	0.0111021	0.00157411	0.00836252	0.00901971	0.0135995	0.00485461	0.00835235
Tox4	2.73766	2.99357	2.6059	3.02473	2.31507	2.98921	2.66764	2.9272
Mrps18c	0.864434	0.804748	0.889034	0.758547	0.833596	0.595845	0.797617	0.448637
Sulf1	0.0372527	0.0445474	0.0889191	0.0836826	0.0640892	0.12562	0.100033	0.0999774
Srsf6	56.9984	55.3008	47.6964	53.3427	41.847	53.231	41.3283	43.8852
Plcg1	2.42599	2.42058	2.71748	2.59989	2.73197	2.79995	2.42634	2.45595
Kctd2	2.64784	2.8059	2.55949	2.5739	2.80693	2.08924	1.97899	1.74344
Tmprss6	0.0275363	0.0541185	0.0293498	0.0317619	0.0261606	0.0450787	0.0229881	0.0479176
Kctd5	1.6176	1.59498	1.04915	1.68899	0.971116	1.43251	0.947088	1.3206
Pom121l2	0.0470171	0.0207911	0	0.0332787	0.0287152	0.0144319	0.0220788	0.0511358
Etaa1	1.48308	1.79379	1.41205	1.58219	1.21009	1.41787	1.29378	1.10168
Matn4	0.0224842	0.0646269	0.023965	0.0424383	0.0617941	0.0207045	0.0211168	0.0391261
Svs4	0	0	0	0	0	0	0	0
Svs6	0	0	0	0	0	0	0	0
Slpi	0	0.0044758	0	0	0.00618166	0	0.0023765	0.0044033
Svs3a	0	0	0	0	0	0	0	0
Svs5	0	0	0	0	0	0	0	0
Rbpjl	0.0144027	0.0445825	0	0.0271847	0.00879632	0.0707345	0.0270536	0.025063
Sdc4	1.80052	2.37861	2.15959	1.84401	2.77255	1.60676	2.55984	2.06524
Ccdc70	0	0	0	0	0	0	0	0
Il13ra1	0.0209772	0.00530068	0.0239558	0.0155547	0.00366046	0.00367939	0.00985071	0.00912592
Prl5a1	0	0	0	0	0	0	0	0
Nbr1	9.17141	9.84186	9.56938	9.50856	7.05798	10.0374	7.46011	8.55945
Cyth1	0.180185	0.202389	0.149103	0.146369	0.0984376	0.116682	0.106391	0.116424
Rnd3	5.9898	5.52829	4.60861	4.98537	2.02912	3.11186	2.29567	3.40695
Brca1	0.0995796	0.0744243	0.654764	0.116478	1.05017	0.334072	0.964212	0.287994
Gast	0	0	0	0	0	0	0	0
Cntnap1	0.188653	0.120284	0.0841716	0.070387	0.0803844	0.107733	0.103011	0.114518
Nt5c3b	1.33712	1.39574	0.693198	1.23613	1.32216	1.06655	1.07213	1.09613
Coa3	11.5231	15.868	15.744	12.3344	17.6649	11.7742	13.3644	13.2559
Zpbp2	0.0117108	0.0103571	0	0.0110519	0	0.0287569	0.0109986	0
Gsdma	0	0.00586827	0.0212167	0	0.00810484	0	0	0
Med24	1.66239	1.86144	1.43346	1.64628	1.66019	1.65125	1.76566	1.87474
Gsdma2	0	0	0	0	0	0	0	0
Psmd3	1.84846	2.32958	1.8154	2.01859	2.87877	1.767	2.38086	1.97592
Exosc10	2.41052	2.37057	2.26584	2.50168	2.61925	2.36498	2.48267	2.51552
Glod4	0.437583	0.494928	0.420223	0.444991	0.331636	0.376793	0.354004	0.40335
Vps53	0.43576	0.455886	0.404276	0.413748	0.369993	0.389034	0.361219	0.387237
Taok1	8.07813	7.71936	9.94686	8.81781	8.60237	11.3889	9.67905	9.62475
Dnttip1	0.564106	0.675592	0.521923	0.576729	0.521567	0.567552	0.537156	0.538535
Tnnc2	0	0	0	0	0	0	0	0
Acot8	0.446172	0.420472	0.397595	0.296818	0.437778	0.296355	0.522078	0.560033
Cd300lg	0.00628072	0	0.00669435	0	0	0	0	0
Spint4	0	0	0	0	0	0	0	0
Pyy	0	0	0	0	0	0	0	0
Mpp2	0.41078	0.370762	0.194926	0.289423	0.353981	0.362721	0.325021	0.249698
Ppy	0.0638065	0	0	0	0	0	0	0.0555167
Vtn	0.0548266	0.0242445	0	0	0	0.033658	0.0772382	0
Nlk	0.415212	0.426813	0.348241	0.382213	0.549575	0.431236	0.416809	0.384364
Traf4	12.8003	11.4202	15.6552	13.2716	24.873	15.5013	19.6177	17.3803
Aldoc	89.548	89.4892	37.919	63.3603	57.8957	55.7759	50.9661	69.1018
Stac2	0.0368425	0.0325837	0.0112197	0.0496707	0.0128578	0.0516972	0.00494311	0
Rpl19	0.749887	0.497403	0.44959	0.77404	0.601106	0.345265	0.550219	0.32623
Nek8	0.427665	0.749043	0.634586	0.73598	0.901368	0.628043	0.913568	0.744204
Cacnb4	0.0206847	0.0268097	0.0129241	0.0195209	0.0152467	0.037657	0.0110531	0.0242033
Plxdc1	0	0	0	0.0052932	0.00342551	0	0.00131692	0
Arl5b	1.68885	1.854	1.44292	1.81899	1.4473	2.34675	1.45522	2.13885
Zfp207	15.6027	16.2253	18.9988	18.5355	17.6892	18.2362	17.3896	17.2228
Psmd11	1.11	1.20472	0.960873	0.995073	1.29278	1.11661	1.05928	1.1662
C1qtnf1	0.0122188	0.0216128	0.0130235	0	0.00497501	0	0.00765047	0.00354378
Pipox	1.90653	3.16879	4.70883	5.45981	3.30848	4.85116	3.27243	4.67332
Timp2	2.7348	2.77997	1.51879	1.70124	1.22175	1.45895	1.37635	1.54025
Zc3h18	0.841666	0.802078	0.73483	0.658845	0.916503	0.6916	0.716945	0.766378
Top2b	4.25968	4.54015	4.09532	4.36869	4.4114	6.14348	4.832	5.1271
Rarb	0.00136941	0.00201852	0.00291918	0.00150775	0.00362418	0.00196158	0.00128612	0.00178724
Igfbp4	0.384222	0.667694	2.55056	0.763376	10.1686	1.56421	5.46346	1.63633
Cdc6	0.214168	0.0728507	0.251685	0.0466426	0.697606	0.141591	0.562169	0.191121
Suz12	1.09334	0.955488	1.22752	1.01347	1.31965	1.2575	1.27036	1.08853
Atad5	0.695356	0.697762	0.922364	0.64361	1.64506	0.872518	1.28639	0.718039
Crlf3	0.426463	0.445329	0.413475	0.409741	0.354599	0.312273	0.330555	0.32188
Krt27	0	0	0	0	0	0	0	0
Tns4	0	0	0	0	0.0045817	0	0	0
Tnfaip1	5.17354	5.51154	5.92764	5.22365	7.67639	5.27051	6.18629	5.69108
Abr	0.261394	0.312281	0.277239	0.29198	0.365349	0.253594	0.327597	0.274412
Rab11fip4	0.219886	0.328762	0.146811	0.262329	0.0729743	0.189492	0.0981909	0.224528
Cd40	0	0	0	0.00482885	0	0	0	0
Slc35c2	1.15141	0.82435	0.909993	0.753984	1.02372	0.663572	0.882762	0.640618
Zfp334	6.20612	6.60888	6.26385	6.53824	5.29098	6.9434	5.10901	5.91776
Elmo2	0.931269	0.933707	0.710052	0.822308	1.23044	0.840574	1.01102	0.892508
Wsb1	29.498	28.86	20.1598	27.0674	10.1187	18.7062	11.8661	16.3359
Ttpal	1.86288	1.97141	1.99122	2.34408	1.42622	1.9158	1.43555	2.03183
Rhot1	1.22508	1.25118	1.09402	1.13342	1.13242	1.29719	0.962581	1.17329
Hnf4g	0.000590762	0.00104495	0	0.000557522	0	0	0.0016645	0.000514009
Rhbdl3	0.903292	1.17767	1.02628	1.5393	0.369751	1.04184	0.42947	0.826563
Ada	0.0487066	0.112661	0.131782	0.0919321	0.0915293	0.115003	0.112601	0.110836
Serinc3	7.14402	6.58357	8.74242	7.04816	8.3796	7.37256	8.35455	6.7803
Tha1	0.272502	0.297709	0.290448	0.423573	0.430754	0.334577	0.346257	0.390515
Pgs1	0.474634	0.38652	0.280494	0.277183	0.493653	0.285607	0.366323	0.28826
Birc5	0.887365	0.301843	5.09279	0.979156	6.77019	2.16224	5.9107	1.84111
Afmid	0.120417	0.128919	0.094572	0.107661	0.10838	0.108941	0.0357138	0.093744
Trp53tg5	0.258917	0.160291	0	0.0488697	0.0632523	0.0953691	0.048634	0
Pigt	5.10505	6.25984	5.02943	5.99704	7.61138	6.5001	6.80195	7.23848
Wfdc2	0	0	0	0	0	0	0	0
Etv4	0.351583	0.401216	0.519796	0.235471	1.55849	0.452559	1.24091	0.498329
Eppin	0	0	0	0	0	0	0	0
Dbndd2	1.47446	3.03185	1.32273	1.70458	1.90608	1.61421	1.28093	1.19737
Mmp9	0	0	0	0	0	0	0	0
Slc12a5	0.0660225	0.0704715	0.0752237	0.105278	0.108454	0.0754717	0.0855271	0.0693299
Ghdc	1.02574	1.38462	1.68788	1.73225	1.42876	1.19311	1.04786	0.955102
Pltp	0.316648	0.50839	0.176539	0.33561	0.095207	0.221305	0.247062	0.296701
Slc12a7	0.112294	0.153654	0.150176	0.154964	0.0970503	0.0780417	0.121383	0.125357
Ctsa	9.65678	8.2523	9.27388	10.1796	10.8137	9.17582	11.2017	10.4342
Zswim1	1.39771	1.19868	0.993169	0.839403	1.88834	0.832047	1.29281	1.30824
Slc12a4	0.417403	0.599004	0.654746	0.531417	1.12071	0.614016	0.735957	0.664676
Spata25	0.123781	0.109473	0.0879553	0.116816	0.0503987	0.101319	0.038751	0.143599
Myo1c	0.170393	0.31144	0.209866	0.210834	0.434764	0.185963	0.412522	0.276744
Crk	3.70229	3.19495	3.54979	3.27616	4.45962	3.75459	3.94374	3.65636
Cox7c	3.39568	3.30348	3.70979	4.24612	6.11793	4.06497	5.46144	4.50563
Pitpna	2.66925	2.85171	2.29738	2.35057	2.98385	2.50475	2.65822	2.5081
Mlx	1.6539	2.32127	2.14604	1.76442	2.72288	1.34641	2.26243	1.90827
Retreg3	0.853523	1.01424	0.809542	0.86937	0.923148	0.946388	0.914615	0.978181
Jph2	0	0.00380799	0	0	0	0	0	0.00124877
Dhx58	0.0660904	0.0167002	0.0503164	0.0623717	0.138391	0.0115922	0.0620709	0.0410742
Rab5a	1.37711	1.20139	1.08591	1.19377	1.03895	1.2815	1.02415	1.24157
Hspb9	0.488978	0.973024	0	0.346099	0.298638	0.300183	0.22962	0.850899
Nkiras2	2.1513	2.40874	1.92023	2.32029	2.08409	1.88668	1.93089	2.24985
Ppp2r5c	0.670856	0.640012	0.831776	0.674947	0.766081	0.724417	0.709042	0.663679
Ift52	0.929775	1.07825	1.19774	1.15058	0.853656	1.02439	0.942623	0.883982
Mybl2	0.0708994	0.015676	0.132245	0.0808498	0.425794	0.0689146	0.238605	0.120806
Sgk2	0	0.0117002	0.00352517	0.00312126	0	0.00406076	0.00621242	0.00863299
Eya2	0.0190602	0.0625481	0.0245923	0.0643771	0.00673941	0.038798	0.0117769	0.0576071
Prl3c1	0	0	0	0	0	0	0	0
B4galt5	0.317905	0.33677	0.335117	0.253861	0.509928	0.338851	0.456058	0.235568
Gdap1l1	1.65703	1.50736	1.08773	1.67797	0.777482	1.09152	0.587916	1.52871
Hnf4a	0	0	0	0	0	0	0	0
Ptgis	0.0145294	0.0144561	0.0329082	0.00342796	0.037713	0.00891954	0.0272914	0.00158021
Cadps2	0.0158305	0.0214766	0.00950131	0.00681716	0.00525655	0.00773689	0.0059182	0.00494785
Ddx27	1.17099	1.1507	0.980313	1.25753	1.42486	1.17332	1.06606	1.09693
Cyth3	0.426971	0.437427	0.295862	0.430572	0.348924	0.395344	0.359291	0.371498
Cyth4	0.00709813	0.00627763	0.0151312	0.0100481	0.0130053	0.0130726	0.00333322	0.0123519
Rac3	0.248256	0.376386	0.113402	0.167348	0.303239	0.0870878	0.0999245	0.154287
Rrp7a	0.851457	0.987311	0.756276	0.803549	1.13248	0.685328	1.10177	0.880771
Cyb5r3	8.11187	9.19757	10.6246	8.71529	12.635	8.85435	11.4496	9.81978
Ints2	1.20012	1.19177	1.45239	1.23069	1.42436	1.71483	1.4981	1.42405
Med13l	0.606837	0.607892	0.391679	0.535112	0.401813	0.506989	0.391065	0.527996
Hist1h2bc	1.43489	1.42203	4.19767	2.98682	3.19461	2.01164	2.80993	2.1339
Baiap2l2	0.0097243	0.0229339	0.0103647	0.0152952	0.0475121	0.043778	0.0152215	0.0169218
Mafk	0.405744	0.731757	0.390067	0.435471	0.340123	0.30281	0.261517	0.256119
Med1	3.8972	4.56321	3.95867	4.28175	4.18405	4.85373	3.40119	3.80699
Erbb3	0.0560704	0.12043	0.0170751	0.0642545	0.00489206	0.0393388	0.0225687	0.0313622
Stard3	0.639064	0.485927	0.577317	0.592074	0.742525	0.574127	0.666072	0.647579
Ikzf3	0	0	0	0	0	0.00134127	0	0
Mfng	0.730458	0.846511	0.853735	0.855755	0.295362	0.680372	0.506245	0.810882
Vmp1	0.332449	0.323029	0.335444	0.305376	0.338941	0.329809	0.370512	0.29697
Uchl5	0.405066	0.373819	0.61007	0.468148	0.724242	0.536981	0.631294	0.475027
Glrx2	3.16089	3.2775	2.65501	3.08089	2.2276	2.89846	2.07481	2.46109
Ro60	4.48904	4.64126	4.33532	4.32239	3.74065	5.23832	4.26353	4.75682
Stk4	0.780151	0.963199	0.722876	0.773558	0.688657	0.809716	0.722934	0.833558
Wfdc15b	0	0	0	0	0	0	0	0
Pmp22	0.872789	1.01039	0.954993	0.514458	1.82051	0.590986	1.26088	0.749304
Gdf9	0.43792	0.318952	0.521673	0.425435	0.251722	0.442792	0.423383	0.616364
Zcchc10	0.966245	0.900008	0.898404	0.931279	0.803573	0.820349	0.753015	0.778103
Prl8a2	0	0	0	0	0	0	0	0
Tbx5	0	0.00149155	0	0	0	0	0	0.00293478
Psmb6	17.3981	21.0824	20.44	18.0645	24.5543	15.7698	20.9179	21.0195
Spag7	6.67256	5.87348	7.16219	6.59345	6.09841	4.0288	4.8217	4.37131
Pfn1	34.5437	33.833	29.0086	27.6307	75.9034	29.4824	54.8757	41.5371
Tomm34	2.29247	2.53879	2.06836	2.16823	1.79312	1.96288	1.81309	2.09961
Ywhab	9.67368	10.2108	9.35524	9.16477	10.6754	9.62987	9.20512	9.84959
Ksr1	0.108645	0.11495	0.0944874	0.098129	0.0846726	0.0941125	0.0920217	0.0887306
Gpx3	0.100662	0.16816	1.21597	0.527767	0.874357	0.563032	1.00842	0.681208
Anxa6	0.603495	0.884268	0.857072	0.69576	0.938379	0.732958	1.02176	0.679776
Il12rb2	0.0104427	0.00369424	0.00445217	0.00295654	0.01148	0.00897506	0.0049038	0.00908598
Zkscan6	0.449885	0.508008	0.402448	0.454898	0.466115	0.498116	0.365935	0.457839
Kpna2	0.235538	0.0933809	0.796434	0.29127	0.912718	0.478663	0.808571	0.325072
Smurf2	1.50487	1.64398	1.46507	1.52075	1.20573	1.68551	1.2711	1.54304
Cep95	1.51092	1.74251	1.7767	1.96846	1.24566	1.62809	1.3105	1.70675
Vezf1	12.3809	12.1886	11.3357	12.6147	10.7993	12.8926	10.0087	11.8271
Cuedc1	0.264732	0.271657	0.241857	0.2716	0.335759	0.295591	0.218311	0.279295
Srsf1	20.664	19.786	21.9952	25.1105	26.2075	24.5356	23.7895	22.7278
Abi3	0	0	0	0	0	0	0	0
Shroom1	0.117487	0.304297	0.125224	0.150475	0.071754	0.154554	0.20492	0.167938
Kif3a	4.61739	5.60425	5.0116	5.34421	4.11266	5.18786	4.01409	4.94272
2019-09-08	5.22851	5.66377	5.5853	4.47621	5.51854	4.96186	5.3362	4.71459
Mtmr4	1.28499	1.55206	0.997859	1.51759	1.22427	1.54615	1.07581	1.21706
Mrm1	0.714072	0.789411	0.644006	0.647974	0.62062	0.674411	0.696437	0.561558
Mapt	0.702329	0.7955	0.615376	0.655336	0.436465	0.565152	0.499257	0.560541
Kansl1	1.25656	1.27139	1.09346	1.17784	1.06315	1.33581	1.09852	1.20759
Gid4	1.52163	2.33881	1.17723	1.87425	1.29464	1.67821	1.1753	1.71884
Myo1b	0.205173	0.231416	0.360688	0.286168	0.308549	0.432501	0.311314	0.359352
Dhx40	2.30112	2.02908	2.24382	2.41461	1.36086	2.42529	1.61767	2.19048
Ypel2	0.244459	0.292829	0.227576	0.251146	0.139851	0.231758	0.158389	0.176351
Akap1	0.799885	0.867463	0.58701	0.784578	0.762414	0.679417	0.655177	0.782673
Nol11	1.53707	1.92178	1.56761	1.71198	1.63924	1.81536	1.88692	1.67002
Derl2	3.15302	3.9015	3.41283	3.39128	3.92821	3.09873	3.17137	2.79204
C1qbp	8.02598	8.03458	9.42819	8.1062	12.3066	7.10765	9.91147	8.72161
Rpain	3.05892	2.89048	3.88021	3.20512	2.86979	3.3416	2.19562	2.73234
6330403K07Rik	163.78	169.38	88.6952	147.063	43.1097	98.2253	52.8439	98.7945
Slc13a3	0.0974611	0.132166	0.0623278	0.0797137	0.103174	0.0574379	0.095195	0.105151
Kcnab3	0.274347	0.427499	0.570905	0.517822	0.622346	0.561404	0.466245	0.511508
Chd3	2.8386	4.96095	1.47481	4.61522	1.40017	3.29784	0.901393	3.0216
Kdm6b	4.23648	6.03618	3.04562	4.39517	3.99707	4.70649	3.30929	4.42329
1700125H20Rik	0.0082513	0.02919	0.00879471	0	0.0100788	0.0101309	0.00774947	0
Appbp2	3.36416	3.42887	3.23444	3.20807	3.51899	3.88272	3.2152	3.55536
Wnt9b	0	0	0	0	0	0	0	0
Adora2b	0.126835	0.0942259	0.0702977	0.0670311	0.0309853	0.0996656	0.0381188	0.0706282
Ncor1	2.72527	2.96951	2.97852	2.9174	2.89694	3.52984	2.79087	3.05542
Trpv2	0	0.00301135	0	0.00642672	0	0.0125417	0.00319786	0
Cenpv	0.656269	0.89799	0.976644	0.876429	0.839431	1.01101	0.744278	0.915764
Pcgf2	2.08017	2.71257	0.784907	1.83416	0.760409	1.25837	0.463458	1.29468
Cwc25	0.845271	1.01535	0.94576	0.95249	0.827012	0.898411	0.892602	0.775701
1700001P01Rik	0.0399492	0.158991	0.02129	0.131955	0.195188	0.220722	0.243877	0.156415
Pip4k2b	1.58975	1.92594	1.25006	1.37575	1.79896	1.34791	1.3663	1.43019
Trim37	1.35962	1.42017	1.22614	1.22683	1.28026	1.21597	1.35252	1.15744
Ybx2	0.0152569	0.094453	0.048785	0.0575937	0.018636	0.0187323	0.0573159	0.0265494
Ctdnep1	2.33649	2.78841	2.91043	2.71865	3.22075	2.60375	2.73197	2.56362
Elp5	2.57915	2.03975	2.68953	2.62711	2.78687	2.17708	2.82989	2.50839
Slc2a4	0.15689	0.208132	0.217389	0.0888375	0.172474	0.13484	0.191553	0.0409521
Gabarap	26.7418	23.0331	21.0857	21.6569	22.2881	20.8031	20.7218	24.8065
Cldn7	0.0570684	0.0252358	0	0.0269287	0	0	0.0267988	0
2810408A11Rik	0.609541	0.862531	1.76714	1.42661	1.10192	1.58659	1.8319	1.56983
Phf23	6.4083	6.81587	6.2723	5.85009	6.16488	4.83399	4.6221	4.55534
Acadvl	1.28838	1.27439	1.15641	1.21589	1.49091	1.1864	1.08266	0.899747
Dnah11	0.00358858	0.0151364	0.00529604	0.0104205	0.0020231	0.00915102	0.00285182	0.0062447
G3bp1	2.46068	2.33455	1.94555	2.17233	2.46058	2.11113	2.04109	2.13879
Atox1	1.26281	1.33161	1.52716	1.43813	1.48317	0.976498	1.09477	1.34702
Glra2	0	0	0	0	0	0	0.000419592	0
Sparc	34.3132	44.7318	12.9232	22.8413	11.8435	12.4966	11.4337	15.7651
Glra4	0.0512821	0.0907083	0.0588639	0.0670107	0.0144554	0.077494	0.0592777	0.1064
Mief2	1.28474	1.7732	1.53532	1.21245	1.2364	0.908196	1.11519	0.677467
Tbx3	0	0	0	0	0.0154047	0	0	0.0054865
Mmp20	0	0	0	0	0	0	0	0
Mmp7	0	0	0	0	0	0	0	0
Crhr1	0.00207714	0.00183703	0	0	0	0	0.00195081	0.00361455
Dusp14	0.229713	0.265954	0.129098	0.193138	0.12754	0.097432	0.0941418	0.163528
Tada2a	0.554358	0.51657	0.490213	0.442298	0.369541	0.483103	0.384323	0.413865
Ikzf1	0	0	0.00322318	0.00190259	0.00861884	0.00866341	0.00473352	0.00350819
Tcaf3	0	0.00611122	0.00736504	0	0	0	0.00648971	0.00601222
Pnpo	0.158237	0.407116	0.0613303	0.135758	0.175712	0.123635	0.0675516	0.0876139
Cog1	1.1893	1.31039	1.16198	1.09899	1.4648	1.03432	1.34036	1.2288
Cbx1	2.95227	2.7275	2.43022	2.48183	3.68936	2.37005	2.64901	2.44225
Cdk5rap3	1.64161	2.1432	1.92677	1.98266	1.36066	1.29572	1.55094	1.54736
Copz2	0.617802	0.836873	0.358418	0.656843	0.468063	0.345662	0.359889	0.41506
Slc25a39	5.09147	5.13491	6.53117	5.59739	10.4743	4.89135	9.27839	5.44032
Sp2	0.67627	0.627208	0.510306	0.530907	0.957632	0.620904	0.803761	0.742019
Aatf	0.351901	0.44868	0.389662	0.475089	0.35223	0.457266	0.359877	0.426103
Lhx1	0	0	0	0	0.0149298	0	0	0.0106348
Dync1h1	11.4659	12.728	11.4754	12.14	11.5574	13.7921	10.9109	12.4759
Cpsf4l	0.239432	0.191903	0.1914	0.190654	0.118812	0.174547	0.147571	0.227855
Pex12	1.60654	2.08191	2.46148	1.69513	1.70343	2.30125	1.73934	2.30057
Ndel1	0.599355	0.484994	0.43088	0.481036	0.42509	0.472607	0.419289	0.377734
Slc25a35	0.412286	0.201174	0.393979	0.429339	0.538329	0.226919	0.494028	0.284503
Zbtb4	1.6687	1.97785	1.28309	1.66718	1.27318	1.36388	1.20873	1.31566
Tnfsfm13	0.00655479	0	0.0139729	0.0247439	0.0320261	0.00804794	0.00615613	0
Mpdu1	1.93802	2.2282	2.59001	3.1374	3.16848	2.76388	3.38829	3.11304
Fxr2	0.702664	0.687058	0.465179	0.605464	0.991563	0.546573	0.610741	0.683522
Atp5g3	51.5941	46.2018	78.5176	54.7048	80.8068	48.7575	66.3526	47.1408
Cd68	0.913683	1.45452	0.925162	1.50898	1.45086	1.06573	1.84495	1.39121
Slc35g3	0	0.0377202	0.0454591	0.080501	0.0520964	0	0.0400563	0
Acsl1	0.0627073	0.107301	0.0741019	0.120931	0.104903	0.0786655	0.0857797	0.0853988
Abca5	0.149123	0.219045	0.0981307	0.145628	0.0728604	0.0955268	0.0876859	0.119595
Smyd4	0.125346	0.182024	0.146796	0.105149	0.153107	0.119699	0.156963	0.103675
Lsp1	0.114499	0.0598375	0.0332834	0.0466607	0.0349645	0.0319503	0.0366597	0.0203774
[truncated: 52,407 more rows]

## Sheet: PolyIC_human
gene name	BC3_Ctrl	BC4_polyIC	BC7_Ctrl	BC8_polyIC	BC11_Ctrl	BC12_polyIC	BC15_Ctrl	BC16_polyIC
sex	F	F	F	F	F	F	M	M
TSPAN6	2.52033	1.74712	2.9836	2.25672	2.75919	1.68872	2.49996	2.71534
TNMD	0.00668311	0.020912	0.0166245	0.0114402	0.0233888	0	0	0.00970985
DPM1	0.666376	0.428907	0.769368	0.703919	0.688809	0.2231	0.489987	0.361533
SCYL3	0.362594	0.190849	0.523364	0.312262	0.454322	0.106558	0.371967	0.247146
C1orf112	0.1446	0.0467929	0.16346	0.0819158	0.186889	0.0591562	0.131663	0.0566787
FGR	0.008642	0	0.00358289	0.00369836	0	0	0.0332452	0.0219728
CFH	0	0.00326913	0	0	0	0	0.00160764	0.000758959
FUCA2	1.53038	0.947567	1.53843	0.986186	1.3786	0.32819	0.93196	0.79839
GCLC	0.178718	0.137193	0.179351	0.269477	0.164645	0.136947	0.199187	0.19171
NFYA	1.99583	1.07844	2.43025	1.73671	2.06525	0.615852	2.05026	1.43375
STPG1	0.0650092	0.0495509	0.00829298	0.0228274	0.0525028	0.0396789	0.0307799	0.0472257
NIPAL3	0.152024	0.195473	0.198501	0.155543	0.222191	0.0600818	0.223175	0.149788
LAS1L	2.04376	1.07759	1.94101	1.59129	1.77501	0.845358	2.8401	1.62858
ENPP4	0.191448	0.140404	0.208352	0.138258	0.397817	0.284826	0.230152	0.143423
SEMA3F	0.0352298	0.00229661	0.0267775	0.00502556	0.0171241	0.0362362	0.0519519	0.0277253
CFTR	0.0107818	0.0031238	0.0158934	0.00786103	0.00512422	0.00105617	0.00921706	0.00580176
ANKIB1	0.743143	0.888605	0.750527	0.803328	0.873674	0.65461	0.639526	0.703771
CYP51A1	0.0970388	0.0276039	0.106064	0.0641796	0.118347	0.015555	0.183257	0.0448595
KRIT1	0.179927	0.228514	0.228175	0.2772	0.224712	0.115706	0.226379	0.189141
RAD52	0.415865	0.193595	0.394541	0.26641	0.276794	0.0798508	0.280702	0.162172
MYH16	0.0124362	0.00756662	0.0103119	0.00591346	0.00644785	0.00365472	0.0340206	0.00702665
BAD	0.0940353	0.0210175	0.139236	0.0977321	0.101863	0.00592174	0.103357	0.0536734
LAP3	1.08085	3.51157	0.896222	2.9809	0.870881	0.749738	0.756676	2.1787
CD99	1.30359	0.484931	0.859438	0.68412	1.15565	0.140585	1.08271	0.710964
HS3ST1	0.277105	0.18887	0.650635	0.469654	0.371269	0.1669	0.924574	0.524182
AOC1	0	0	0.00449277	0	0.00316041	0	0	0
WNT16	0.0253939	0.00496622	0.0473762	0.0217347	0.0222177	0.005597	0.0195377	0
HECW1	0.0240194	0.0143078	0.0462281	0.0430028	0.0367604	0.00815965	0.0718864	0.0385795
MAD1L1	0.00933364	0.00318268	0.00992214	0.00553064	0.0100507	0.00105498	0.0134417	0.0043464
LASP1	2.4057	1.84728	1.89741	1.69995	2.26533	1.66112	2.56463	2.09714
SNX11	0.390158	0.309173	0.226878	0.346949	0.218706	0.0759425	0.257299	0.261344
TMEM176A	0	0	0	0	0	0	0	0.0461779
M6PR	2.4445	1.60464	2.0005	2.43794	2.18215	0.384178	2.25692	2.28538
KLHL13	0.0368628	0.0153084	0.0358489	0.0179179	0.0557443	0.0108331	0.0252104	0.00925688
CYP26B1	0.0159424	0.723335	0.0176255	0.391162	0.0123986	0.0796467	0.0449749	0.17758
ICA1	0.00935554	0.0047048	0.00775743	0.00629157	0.00623648	0.00589151	0.0133678	0.00631085
DBNDD1	0.464739	0.168975	0.30394	0.291326	0.313071	0.0346249	0.629515	0.199712
ALS2	1.20968	0.715778	1.24842	1.08624	1.16707	0.318746	1.10409	0.617027
CASP10	0.00429472	0.00671927	0.00356109	0.00918967	0.0125252	0.00567952	0.00165215	0.00467982
CFLAR	0.986961	1.11034	1.09891	1.40555	1.12247	0.666423	1.08189	1.19056
TFPI	0.449689	0.103148	0.439779	0.112014	0.58543	0.246377	0.255136	0.090068
NDUFAF7	0.9774	0.502549	1.15288	0.891546	0.856488	0.230597	0.741407	0.596691
RBM5	7.45095	3.46085	7.5927	5.47397	6.5858	1.6737	6.93283	3.76359
MTMR7	0.0718907	0.0328055	0.0766419	0.0622641	0.101836	0.0218815	0.0974541	0.0317079
SLC7A2	0.180819	0.03616	0.111603	0.0418909	0.157013	0.00719166	0.116107	0.0464188
ARF5	0.271319	0.0943313	0.549933	0.541855	0.351679	0.345516	0.78861	0.394198
SARM1	0.221493	0.0590685	0.313052	0.239125	0.299492	0.0488186	0.410542	0.239526
POLDIP2	4.49365	1.85089	3.96938	3.50862	3.85136	1.31788	4.34639	2.99126
PLXND1	0.228277	0.263321	0.142764	0.301353	0.14669	0.0562833	0.169679	0.0997795
AK2	0.380172	0.287769	0.503462	0.415517	0.473805	0.290561	0.531338	0.542415
CD38	0.0813034	0.457721	0.0751513	0.271507	0.0295421	0.101056	0.0102547	0.154918
FKBP4	4.45385	2.47477	4.3429	3.68937	3.94695	0.901612	5.61808	3.52015
KDM1A	3.21585	1.89891	3.67355	2.7498	3.48482	1.41211	3.6946	2.17234
RBM6	1.05376	0.510319	0.988667	0.760857	0.827284	0.252069	0.801621	0.51653
CAMKK1	0.0751259	0.013562	0.0982311	0.049462	0.0606732	0.00509486	0.191187	0.0335846
RECQL	0.396464	0.186085	0.34897	0.172278	0.444712	0.150569	0.316766	0.188314
VPS50	0.225749	0.198444	0.26116	0.221771	0.28688	0.156622	0.18861	0.163994
HSPB6	0.426583	0.200222	0.23581	0.219069	0.232231	0.325943	0.678296	0.433846
ARHGAP33	0.566296	0.125789	0.597097	0.317146	0.481193	0.0431462	1.41468	0.325044
NDUFAB1	1.69752	0.863151	1.9814	1.56468	1.50044	0.218732	1.34122	0.66401
PDK4	0.475852	0.0780514	0.337291	0.131382	0.546158	0.0676653	0.519646	0.100359
SLC22A16	0	0	0	0.00164588	0	0	0	0
ZMYND10	0.0864611	0	0.143384	0.0740025	0.605175	0.0381133	0.182936	0.0157023
ABCB5	0.00308673	0.0028976	0.00409513	0.00158517	0.00504122	0	0.00142494	0.00269082
ARX	4.37274	3.4391	3.24824	4.213	2.94892	1.60573	3.44285	5.80564
SLC25A13	0.12468	0.0460576	0.102152	0.0503928	0.115434	0.0231184	0.0578609	0.0546316
ST7	0.107171	0.0448825	0.132549	0.08061	0.108605	0.0276776	0.117715	0.0600291
CDC27	0.639395	0.649472	0.574066	0.579453	0.819022	0.734419	0.680574	0.69926
SLC4A1	0	0	0	0	0	0	0	0
CALCR	0	0	0	0	0.00077572	0	0	0
HCCS	1.36486	1.20032	1.11062	1.58903	1.24606	0.829603	1.15446	1.51496
DVL2	1.99267	1.04773	1.71549	1.3607	1.48621	0.144	2.64738	1.62159
PRSS22	0	0	0	0	0	0	0	0
UPF1	0.646809	0.331578	0.48383	0.537116	0.616479	0.0752239	0.760234	0.415887
SKAP2	0.0124817	0.0202426	0.0156506	0.0198029	0.015271	0.0123462	0.0140536	0.0207885
SLC25A5	40.8492	18.3164	46.6288	19.9542	38.1696	11.7578	30.1624	14.0321
MCUB	0.181138	0.131969	0.186939	0.116444	0.218564	0.135708	0.184225	0.106738
HOXA11	0	0	0	0	0	0	0	0
POLR2J	1.17354	0.513013	1.33082	0.738555	0.644237	0.106505	1.40747	0.890122
DHX33	1.48088	1.01643	1.16593	1.18218	1.1337	0.442518	1.09007	1.04475
MEOX1	0	0.00725895	0.00769423	0.00397111	0	0	0	0
THSD7A	0.0858809	0.0177686	0.138475	0.0668403	0.127188	0.0131595	0.137144	0.0515446
LIG3	1.497	0.828832	1.66354	1.31347	1.61078	0.488144	1.96958	1.05025
RPAP3	0.513127	0.499138	0.521669	0.530844	0.637634	0.409116	0.434273	0.484587
ACSM3	0.00266646	0.000834358	0.00486415	0.00228224	0.00186636	0.000470166	0.00656493	0.00116222
REXO5	0.646954	0.0469944	0.486629	0.154254	0.622638	0.0570373	0.595532	0.08896
CIAPIN1	0.88826	0.76394	1.04234	1.13373	0.915017	0.196924	1.02313	0.554709
SPPL2B	0.237691	0.0767368	0.222116	0.12594	0.211263	0.023284	0.249641	0.109632
FAM214B	0.743432	0.511267	0.779017	0.58736	0.714776	0.208874	1.04969	0.611281
COPZ2	0.168433	0.006588	0.0628475	0.0576649	0.0196487	0.0668228	0.0712745	0.0244715
PRKAR2B	0.196218	0.188867	0.232025	0.274552	0.276672	0.0797267	0.187725	0.14874
MSL3	1.30462	0.829768	1.44393	1.16518	1.07197	0.300051	1.57547	0.74583
CREBBP	1.68401	1.18632	1.75874	1.64624	1.87841	0.622385	2.18444	1.58279
TSPOAP1	0.130468	0.0453606	0.129217	0.086853	0.126833	0.0319512	0.161724	0.118473
MPO	0	0	0	0	0	0	0	0
PON1	0.0111602	0.00291009	0.0493536	0.0127361	0.0130191	0	0.00858649	0.00270242
GCFC2	0.335362	0.272944	0.349702	0.289938	0.466305	0.2658	0.31015	0.29284
WDR54	4.60689	0.651758	4.206	3.10411	3.94492	0.388874	4.31748	1.2995
CROT	0.498477	0.433271	0.701125	0.507238	0.51474	0.240896	0.262783	0.2052
ABCB4	0.0977006	0.00992576	0.0420838	0.00651603	0.0547667	0.00111865	0.0634548	0.00553046
KMT2E	2.5752	2.93999	2.73835	2.63749	3.35206	3.19111	2.71775	2.5308
RHBDD2	0.608183	0.386347	0.525752	0.491012	0.596268	0.100774	0.751671	0.60945
SOX8	3.97015	0.735174	5.32758	2.01914	5.50402	0.304365	5.71074	1.56048
IBTK	1.01489	0.898431	0.92461	0.943415	1.22589	0.710139	0.672115	0.715796
ZNF195	1.87506	1.89316	2.51043	2.43299	2.21071	1.61564	2.28131	1.93604
MYCBP2	0.88715	0.532392	1.12541	0.861042	1.09021	0.24356	0.870892	0.458425
FBXL3	0.814332	0.729646	0.909882	0.840343	1.17567	0.577915	0.797612	0.61884
ITGAL	0.00197967	0	0.006566	0.00338881	0.00230941	0	0.0456939	0.0100669
PDK2	0.430258	0.318627	0.4186	0.3879	0.441692	0.121385	0.745932	0.47509
ITGA3	0.396578	0.715571	0.256827	0.859732	0.273528	0.260312	0.26726	0.99045
ZFX	2.07163	1.2466	2.10551	1.59338	2.17693	0.718221	1.31315	0.823329
LAMP2	3.83865	2.99346	3.25074	3.27522	4.01507	2.68027	2.58145	3.00698
ITGA2B	0.0343142	0.00894768	0.0331948	0.0195798	0.0400297	0.00504207	0.0132005	0.0415457
ASB4	0.00161689	0	0	0	0	0	0.00124401	0
GDE1	2.37172	1.61816	2.48155	2.33551	2.35603	1.04334	1.93765	1.60925
REX1BD	1.94284	0.92046	1.76979	1.33499	1.4684	0.168874	3.24224	0.894531
CRLF1	0.00562517	0.00440041	0	0.0120365	0.0131242	0	0.0216397	0.0122592
OSBPL7	0.15198	0.113485	0.217668	0.19512	0.209529	0	0.430519	0.12546
TMEM98	4.05526	1.92702	4.10442	2.53108	3.61243	0.875882	3.54919	1.87814
YBX2	0.015669	0.0122574	0.0259849	0	0.0182789	0	0.0482223	0.0227655
KRT33A	0	0	0	0	0	0	0	0
MAP3K14	0.118605	0.0492899	0.0952713	0.0856526	0.0691799	0.00326767	0.108363	0.037695
ABCC8	0.00591993	0.00277859	0.0107991	0.00608027	0.0372922	0.00104384	0.182189	0.184062
CACNG3	0.00093154	0.00218615	0	0.00239193	0.0032601	0.00574891	0.000716715	0.000676714
TMEM132A	1.08593	1.55125	0.998308	1.57603	0.84454	0.360756	2.62154	1.78354
AP2B1	2.18912	1.0946	2.16303	1.61894	2.39979	0.804413	2.16455	1.56093
TAC1	0	0	0	0	0.0277889	0	0.0183277	0
ZNF263	0.467632	0.268126	0.51333	0.46165	0.557921	0.0749596	0.547862	0.366732
CX3CL1	0.628039	0.820901	0.415287	0.619193	0.630633	0.203256	0.287476	0.791195
SPATA20	0.827733	0.604752	0.35612	0.621574	0.592116	0.213419	0.618823	0.754466
CACNA1G	0.0104756	0.00117068	0.00124088	0.00256175	0.0122205	0.00791623	0.0034542	0.00543569
TNFRSF12A	1.54755	0.555687	0.925586	0.868561	0.76948	0.0671	1.13211	0.792478
DLX6	0	0.0427302	0.0754875	0.171425	2.50638	0.545784	0.0420264	0.0132269
MAP3K9	0.134344	0.0763498	0.139006	0.119899	0.13261	0.0404928	0.216443	0.0909205
RALA	0.233947	0.203344	0.243949	0.15675	0.38456	0.207296	0.342719	0.27295
BAIAP2L1	0.0410797	0.0149966	0.0280069	0.0132828	0.0181039	0.0104627	0.0330109	0.0185685
KDM7A	0.220961	0.185561	0.370026	0.328182	0.304517	0.150879	0.359176	0.289559
ETV1	1.88852	1.09513	2.25132	1.08214	2.58344	1.42762	2.23167	1.13142
AGK	0.392066	0.221006	0.413538	0.297737	0.43383	0.0974279	0.394808	0.26876
ALDH3B1	0.0386035	0.0452976	0.0560162	0.0660818	0.061921	0.0127627	0.0519768	0.0350542
TTC22	0	0	0	0	0.0269646	0	0	0.0033583
PHTF2	0.132821	0.0576139	0.150845	0.0775839	0.165225	0.0244187	0.132218	0.041613
CCL26	0	0	0	0	0	0	0	0
FARP2	0.444888	0.240852	0.391612	0.285741	0.526561	0.194524	0.424951	0.255093
USH1C	0.0296627	0.00464085	0.00163971	0	0.00922757	0.00174343	0	0
GGCT	1.39771	0.656033	1.47137	0.863421	1.41784	0.492905	1.6832	0.874094
DBF4	0.428549	0.126595	0.410013	0.120556	0.548874	0.1004	0.382752	0.0957901
TBXA2R	0.00810004	0.00633643	0.00671639	0	0	0	0.0498565	0.00588424
IFRD1	0.581718	0.444291	0.580817	0.419823	0.532048	0.226083	0.430353	0.318816
LGALS14	0	0	0	0	0	0	0	0
COX10	0.0369461	0.0419077	0.0495265	0.0358386	0.0517199	0.0157435	0.0393224	0.0254974
GTF2IRD1	0.116143	0.0861288	0.1336	0.114922	0.141754	0.0473503	0.19473	0.113146
PAF1	7.79356	3.19687	8.68133	6.40744	5.96972	1.64203	8.12487	4.91285
VPS41	0.443666	0.238468	0.510679	0.362178	0.444103	0.103886	0.390167	0.283138
ARHGAP44	0.0103788	0.00502607	0.0143432	0.0105753	0.00922479	0.00261436	0.0216744	0.00682158
ELAC2	1.01972	0.709063	0.814213	0.80813	0.704928	0.342957	0.999584	0.864232
SCIN	0.00111496	0.0008722	0.00369801	0.000954298	0.00520268	0	0.0197302	0.00161992
ARSD	0.622025	0.520469	0.414575	0.518916	0.688891	0.298494	0.26655	0.397529
PNPLA4	0.169378	0.336549	0.171343	0.269647	0.177831	0.122449	0.130317	0.226401
MYH13	0.00138249	0	0	0	0	0	0	0
ADIPOR2	0.473081	0.231103	0.494888	0.29386	0.455242	0.0659939	0.367054	0.208811
CDKL3	0.0165139	0.0119956	0.0146711	0.0201919	0.0220167	0.0103994	0.0154283	0.0128534
UPP2	0.00346558	0.000903676	0.00415075	0.00362537	0.00673804	0.00169742	0.00237011	0.00335675
PRSS21	0	0	0	0	0	0	0	0
MARK4	0.0778042	0.0480687	0.0769765	0.0616741	0.0701355	0.0159794	0.129587	0.0754678
PROM1	0.345917	0.130791	0.206926	0.136757	0.290161	0.066077	0.129904	0.0837635
CCDC124	0.282168	0.0427224	0.347179	0.116859	0.244221	0	0.455203	0.238042
CEACAM21	0	0	0	0	0	0	0	0
PAFAH1B1	2.27911	1.79134	2.53437	2.15984	2.60702	1.06853	2.4714	1.90542
NOS2	0.00456577	0.00714334	0.0113575	0.0195393	0.00532626	0.00201266	0.00351284	0.0182423
DNAH9	0.0161452	0.0176819	0.0194115	0.0255647	0.0461442	0.00925214	0.0113867	0.0142698
KIAA0100	3.55702	1.66096	3.34747	2.32747	3.42408	0.66469	3.57212	1.99182
SLC13A2	0	0	0	0	0	0	0	0
GAS7	0.103743	0.0632411	0.0339482	0.0314787	0.0663802	0.0266128	0.0656698	0.0602403
TRAPPC6A	0.0326298	0.00510507	0.0487007	0.0446848	0.0304518	0.00575347	0.0753148	0.0237038
MATK	0	0	0	0	0.00482415	0	0.00318168	0
CEACAM7	0	0	0	0	0	0	0	0
CD79B	0	0	0	0	0	0	0	0
SCN4A	0.00581456	0	0.00241066	0	0	0	0	0
ST7L	0.231	0.163036	0.21793	0.20738	0.216778	0.111332	0.218803	0.197642
TKTL1	0.323816	0.25105	0.170211	0.183121	0.104556	0.0458816	0.129019	0.06721
PAX6	6.52751	3.84149	5.62219	4.61798	4.48526	2.03862	8.12398	8.14957
RPUSD1	0.904786	0.136991	0.943838	0.874334	0.510721	0	0.763498	0.360443
RHBDF1	0.174737	0.175136	0.131305	0.21499	0.248432	0.0625841	0.10083	0.329243
LUC7L	2.38329	1.04413	2.97041	2.16235	2.0521	0.572061	2.81505	1.47325
CACNA2D2	0.00706323	0.00386775	0.00644236	0.00423182	0.0197753	0.00622715	0.0076081	0.00615727
BAIAP3	0.189216	0.0394715	0.0522979	0.0485852	0.139797	0.0111212	0.0824954	0.0320728
TSR3	4.431	1.00729	5.08721	2.52834	3.09259	0.133556	4.45813	1.51315
PIGQ	0.390508	0.159581	0.23681	0.229476	0.237975	0.0873554	0.376686	0.275215
CRAMP1	0.243736	0.101292	0.27031	0.160373	0.202588	0.0107442	0.249646	0.0818908
TEAD3	0.29782	0.236304	0.25753	0.375075	0.238235	0.0637662	0.26842	0.318344
SELE	0	0.0353005	0	0.0426889	0	0.0397841	0	0.0189787
DNAJC11	0.280154	0.167251	0.317882	0.300362	0.337138	0.0714977	0.440169	0.214228
FMO3	0.0111345	0	0.018465	0.0127067	0.0303078	0	0	0.0026962
MYLIP	0.0573512	0.0203928	0.0518776	0.0267748	0.0851504	0.00919319	0.0401139	0.0227251
NOX1	0.0096574	0.0151094	0.010677	0.00551054	0.011266	0.0255427	0.0123838	0.0140312
E2F2	0.535893	0.0220639	0.547923	0.0551788	0.775567	0.0355233	0.775018	0.0702492
PSMB1	3.48822	2.04977	3.54827	2.89625	2.78758	0.886272	2.44711	1.87955
SYN1	0.0416656	0.1043	0.082916	0.123033	0.0656176	0.150608	0.189136	0.143772
JARID2	0.121636	0.0931703	0.133277	0.141911	0.154566	0.108196	0.144835	0.186192
CDKL5	0.330762	0.276909	0.399586	0.355094	0.424696	0.210886	0.315156	0.250465
CAMK1G	0.016527	0.0155143	0.00548155	0.00282911	0.0231358	0.0233131	0.0178019	0.0048024
CDK11A	0.0227286	0.0142239	0.0301538	0.0155628	0.0530287	0	0.0944303	0.0231156
NADK	0.324758	0.123013	0.274952	0.275036	0.271178	0.0452078	0.67595	0.655608
TFAP2B	0	0	0	0.00295923	0.0120999	0.0335299	0	0
TFAP2D	0	0	0	0.0028908	0.00197002	0	0.00779577	0.00368034
DLEC1	0.00588929	0.00368562	0.000976656	0.00201627	0.0137405	0.00519217	0.00453114	0.0119791
CYTH3	0.140575	0.0683776	0.139725	0.107979	0.145068	0.0293949	0.150449	0.119141
ADAM22	0.160223	0.0654318	0.260776	0.153681	0.330889	0.0671875	0.231961	0.0842572
SYPL1	1.04102	1.18613	1.01331	1.15444	1.22497	0.81404	0.70692	1.06203
CYB561	0.398201	0.472815	0.170986	0.4382	0.489413	0.282106	0.262604	0.304769
SPAG9	2.44077	1.4405	2.57038	1.8385	2.71658	0.775932	2.46592	1.56637
CELSR3	0.790233	0.606345	1.65536	1.24917	1.29678	0.303345	2.12653	1.34039
AASS	1.28863	0.538296	1.08374	0.735298	1.17526	0.169418	0.994719	0.451639
PLEKHG6	0.0276441	0.00432504	0.0137532	0.0378572	0.0451481	0.0243719	0.00850761	0.0522131
SS18L2	0.624694	0.329712	0.748892	0.425166	0.702405	0.172524	0.498004	0.355391
MPND	0.120667	0.0283182	0.100054	0.0206558	0.147803	0.0212766	0.0557036	0.0613604
MGST1	0.0167706	0.0721553	0.0129577	0.0384949	0.0546902	0.0463725	0.0134896	0.0573152
CRY1	0.32655	0.426007	0.278876	0.400834	0.27145	0.263761	0.215889	0.360804
PGLYRP1	0	0	0	0.0657768	0	0	0.0591279	0
NFIX	2.13196	1.15275	2.05278	1.84961	2.29393	0.474594	3.48471	2.36182
ST3GAL1	0.0750838	0.0754223	0.0870197	0.0744885	0.0865947	0.0180535	0.162802	0.094213
MMP25	0.014106	0.0220695	0.00584821	0.0422569	0.0411389	0.0124363	0.0705444	0.0153709
IL32	0	0.0323808	0	0.116409	0	0.00521337	0	0.107393
PKD1	0.237125	0.0861232	0.235241	0.16309	0.266742	0.0466644	0.477278	0.196867
MAPK8IP2	0.159086	0.10667	0.314073	0.337164	0.459541	0.0133576	0.489594	0.231135
MED24	0.671289	0.504719	0.932289	0.702465	0.65858	0.161027	1.11144	0.597938
RHOBTB2	0.64304	0.362374	0.429589	0.412133	0.412403	0.190765	0.687018	0.511412
HEATR5B	0.678735	0.365874	0.72349	0.51532	0.683269	0.195161	0.661378	0.413599
SEC62	2.74491	2.09063	2.68842	2.26316	2.93037	1.64015	2.1676	2.15867
RPS20	37.9823	8.86011	37.0995	14.4942	30.5523	8.24465	28.1787	10.6284
CSDE1	13.2792	6.10624	12.0958	8.16544	12.6724	3.89329	11.8862	8.01653
UBE3C	0.425803	0.19051	0.455304	0.367068	0.401133	0.0627917	0.372977	0.203619
REV3L	0.954771	0.670297	0.992624	0.725982	1.22928	0.678172	0.983058	0.576878
TENM1	0.0198821	0.00837481	0.0205721	0.0126538	0.024185	0.00299635	0.0122899	0.00283928
PAX7	0	0	0	0	0	0	0	0
MASP2	1.06098	0.607391	1.11967	0.998909	1.01829	0.301877	0.883094	0.658638
IYD	0	0	0.00223427	0	0	0	0	0.00587234
FAM76A	0.188283	0.170434	0.205187	0.163455	0.207093	0.0663985	0.101404	0.14264
TRAF3IP3	0.0380044	0.0118919	0.037815	0.0292753	0.0399011	0.00335058	0.0526321	0.0552163
POMT2	0.498137	0.319911	0.652936	0.508278	0.680075	0.147669	0.679492	0.455103
VTA1	1.03614	0.640164	1.16583	0.862566	1.20421	0.440837	0.885435	0.767676
MLXIPL	0	0.00498603	0.00264251	0	0	0	0	0
BAZ1B	3.69796	2.14837	3.59536	2.43726	3.90116	1.22299	3.80356	2.35046
RANBP9	1.09155	1.22676	1.0188	1.19457	1.30174	1.13492	1.03978	1.24687
ETV7	0.00592755	0.0625988	0	0.0659544	0	0.0130647	0.00228029	0.00861209
SPRTN	0.853038	0.601885	0.906113	0.49629	0.917075	0.535784	0.634868	0.67234
EEF1AKNMT	0.703845	0.526449	0.675764	0.610351	0.669828	0.176906	0.574781	0.461969
DYRK4	0.400767	0.183984	0.277704	0.222237	0.283146	0.137682	0.353222	0.15992
ZNF207	5.78007	4.61014	6.34161	5.70353	5.92106	2.43427	5.71979	4.60783
UQCRC1	2.65325	0.593951	3.14784	1.59251	2.58906	0.228034	2.99145	1.09101
STARD3NL	0.960029	0.657128	0.958719	0.793977	0.911058	0.369456	0.665357	0.643443
CD9	0.904325	0.895939	0.908842	0.869381	0.701286	0.541419	0.404706	0.446119
HHATL	0	0.00769151	0	0.016831	0	0	0	0.0214279
NCAPD2	2.21559	0.386728	1.88434	0.538327	2.38232	0.132351	2.44943	0.564079
IFFO1	0.315943	0.233913	0.416352	0.299391	0.276426	0.0696363	0.390669	0.299191
GIPR	0.0451159	0.0201673	0.032065	0.0496477	0.0225559	0.0113644	0.0595055	0.0983228
PHF7	0.192408	0.0662267	0.153159	0.111984	0.260369	0.0203559	0.301994	0.100637
SEMA3G	0.00827857	0	0	0	0.00965749	0	0.0254777	0
NISCH	1.49266	0.753733	1.40577	1.11535	1.46796	0.164787	1.96875	1.30044
STAB1	0	0	0.00284117	0.00879822	0	0	0.0500895	0
FUZ	0.332703	0.0594889	0.267988	0.203401	0.266139	0	0.511954	0.145014
SLC6A13	0.00472905	0.0055491	0.00392123	0.00607142	0.00551674	0	0.00363847	0
IDS	5.55158	7.10164	4.75915	6.39172	5.79985	5.98675	4.94051	7.24644
PRSS3	0.00614616	0	0	0	0	0	0.00315252	0
ZNF200	1.66078	0.641155	1.44863	0.892266	1.56838	0.285233	1.36076	0.882656
CD4	0.0147176	0.0115131	0.00488141	0.00251937	0.0137352	0	0.0181176	0.0213831
LRRC23	0.184228	0.0576466	0.0936919	0.103019	0.131814	0.0108281	0.115284	0.0713771
BTK	0.00483232	0	0	0	0.00281861	0	0.0130127	0.00351042
HFE	0.171597	0.183691	0.157263	0.193251	0.136965	0.111473	0.20846	0.0721695
SCMH1	0.175221	0.102167	0.162632	0.12332	0.17296	0.0766254	0.182731	0.144171
FYN	1.00693	0.514496	1.02228	0.742674	0.971221	0.266984	0.869218	0.551678
HIVEP2	0.46733	0.507621	0.562279	0.686649	0.41626	0.256649	0.509748	0.533636
FMO1	0.0186456	0	0.0176692	0	0.0124293	0	0.00204938	0
ELOA	2.56846	1.49659	2.54602	1.97219	2.84831	0.531163	2.67958	1.62782
LYPLA2	1.20505	0.177864	1.15003	0.817345	1.03444	0.140318	1.45196	0.842373
CLCN6	2.68903	2.35672	2.35598	2.45635	1.82664	0.826608	2.61634	2.91287
MRC2	0.828924	0.5868	0.498847	0.73153	0.480845	0.113562	0.530498	0.636296
NME1-NME2	0	0	0	0	0	0	0	0
SLC6A7	0	0	0	0.0026129	0	0	0	0
TSPAN9	0.0124161	0.0067242	0.00989919	0.00899205	0.01337	0.00378913	0.02131	0.0086727
BTBD7	0.873138	0.610229	0.886995	0.690043	0.962459	0.41301	0.786829	0.664673
APBA3	0.0731911	0.0429415	0.0758608	0.101797	0.0640366	0.0322637	0.14782	0.146216
MKS1	0.754512	0.39165	0.549616	0.410409	0.39485	0.217589	0.591362	0.297108
ABHD5	0.460448	0.339007	0.495958	0.401827	0.558206	0.238791	0.380311	0.277102
ANOS1	0.267382	0.104582	0.16139	0.0820337	0.189788	0.0905659	0.0688254	0.0924775
AKAP8L	0.288797	0.201926	0.296682	0.273432	0.307086	0.0518236	0.503383	0.254354
MBTD1	0.358626	0.24087	0.372458	0.273878	0.477523	0.248043	0.543484	0.34561
UTP18	0.488975	0.397143	0.416526	0.388785	0.551718	0.186101	0.495447	0.335803
RNF216	0.469587	0.347044	0.444192	0.432595	0.424547	0.128558	0.47301	0.334846
TTC19	1.13532	0.651409	1.01647	0.794016	1.25485	0.399204	0.893893	0.608132
PTBP1	5.24683	1.64998	5.06208	3.61617	5.65463	0.744972	7.96784	3.6783
DPF1	0.149528	0.0334203	0.230259	0.100557	0.224272	0.0282489	0.410874	0.120262
SYT7	0.040973	0.0569813	0.067948	0.106506	0.0531085	0.0227441	0.0315241	0.0683486
LARS2	0.259738	0.131694	0.222349	0.195551	0.210417	0.0551278	0.219268	0.157238
PIK3C2A	1.46806	1.22043	1.24718	1.12194	1.471	1.14755	1.05987	1.15395
PLAUR	0.461695	0.341993	0.311683	0.241296	0.452802	0.111667	0.559553	0.145437
ANLN	1.47118	0.224797	1.25225	0.229916	1.88748	0.424083	1.53444	0.203082
WIZ	0.723351	0.422437	0.831965	0.833101	0.828281	0.352661	2.21076	1.27858
RABGAP1	1.02017	0.528383	0.973174	0.764221	0.912291	0.270093	0.890813	0.572087
DCN	0.0401134	0.00553756	0.0450004	0.0242352	0.0467948	0	0.0272318	0.00514239
QPCTL	0.123526	0.0552175	0.0512125	0.0755187	0.0514645	0.00777885	0.108616	0.0192289
PPP5C	0.820685	0.221379	0.756307	0.490023	0.728829	0.182324	1.13891	0.447533
CEP68	2.42281	1.55603	2.24148	1.90624	2.5753	1.21319	2.59666	1.80268
MAP4K3	0.249718	0.429764	0.234376	0.375628	0.291312	0.640803	0.242002	0.380954
ZBTB32	0.0720475	0	0.132756	0.0890728	0.0373547	0	0.166297	0.203539
TYROBP	0	0	0	0	0	0	0.927764	0.0372759
TMEM159	0.229111	0.0245998	0.219774	0.0807459	0.157219	0.0158424	0.148624	0.0587424
GABRA3	0.0182233	0.0054829	0.0194691	0.00569904	0.0200321	0.00556136	0.0242667	0.00687369
BRCA1	0.514799	0.0446769	0.413706	0.0529557	0.620903	0.0440574	0.389366	0.0403361
ERCC1	0.304629	0.147573	0.332542	0.239205	0.288534	0.0985578	0.33329	0.238554
CD22	0.00355537	0	0.00589608	0	0.0124427	0	0.00273545	0
SEMA3B	0.0400103	0.0469484	0.0497637	0.0599288	0.0700119	0.0264557	0.0615669	0.0363317
MBTPS2	0.854977	0.586927	0.716164	0.59177	1.00756	0.271128	0.651096	0.671797
PRICKLE3	0.0340801	0.253269	0.0141293	0.065631	0.0397566	0.0225345	0.0393312	0.179491
LTF	0	0.0693451	0	0.0586286	0	0.0515098	0.00155007	0.136111
EXTL3	0.560936	0.259454	0.706487	0.466879	0.670145	0.085735	0.614415	0.379887
NR1H4	0	0.000861613	0.00091328	0	0.00128488	0	0.00254227	0
ELOVL5	1.45862	0.986224	1.16793	0.803018	1.34957	0.626827	1.001	0.909633
ALOX5	0.00138868	0.0141222	0.00115147	0.0237716	0.00323997	0.012243	0.00213687	0.00605281
KDM5D	0	0.00761099	0	0.00208185	0	0	1.03302	0.523021
CALCOCO1	2.57714	2.43468	3.48972	4.40713	2.55787	1.78194	5.76857	5.12201
UBR7	1.96411	0.508599	2.49191	1.21801	2.46098	0.19641	1.8015	0.53836
MAP4K5	0.382462	0.389055	0.412385	0.368719	0.513173	0.31681	0.408516	0.383681
EHD3	0.424541	0.418454	0.467015	0.428773	0.422617	0.0973148	0.450758	0.489338
PSMC4	3.30851	2.93472	3.38425	3.91285	3.59569	0.997225	3.64787	3.14983
MAN2B2	0.338045	0.399098	0.488376	0.681622	0.440319	0.281575	0.427629	0.647827
SLC7A14	0.0023688	0.00370609	0.0091661	0.00202747	0.0138168	0.00348068	0.00303754	0.00344162
CLDN11	0.0389953	0.0305049	0.0369533	0.0476803	0.0324932	0.0171897	0.0535758	0.0384451
SLC25A39	5.44768	1.87747	4.89616	3.57038	5.3107	0.671725	7.15171	2.78128
MVP	0.061436	0.141352	0.0569347	0.133005	0.0421583	0.0987693	0.0806338	0.144391
NUB1	1.16353	0.903816	1.32093	1.09592	1.10362	0.251657	1.1943	0.886714
PGM3	3.01674	1.7592	3.09772	1.9274	3.27038	0.96983	1.95061	1.45436
RWDD2A	2.07764	1.28901	2.39104	1.57897	2.36102	0.836901	2.0257	1.2881
CLK1	4.62283	2.94366	8.16752	5.31203	6.40584	2.67955	6.13751	3.64891
POLR3B	0.216261	0.118935	0.21627	0.191829	0.254575	0.080309	0.191598	0.117588
ANGEL1	0.610732	0.296405	0.706903	0.548332	0.578691	0.195596	0.813197	0.296984
RNF14	0.756389	0.444999	0.759358	0.650072	0.838622	0.330672	0.577146	0.406431
DNASE1L1	0.0459295	0.0287435	0.0304671	0.062898	0.0214319	0.0809856	0.0424051	0.0800768
DDX11	0.177602	0.047995	0.203492	0.204523	0.207184	0.025622	0.318009	0.143093
HEBP1	0.63732	0.360069	0.489309	0.437735	0.42681	0.152609	0.390461	0.268642
GPRC5A	0.00735819	0.0201464	0.0427089	0.0629791	0.0343352	0	0.0622743	0.032072
MAMLD1	0.141269	0.070604	0.133406	0.0940432	0.151829	0.0340197	0.166558	0.142059
CD6	0.00410316	0	0.00170113	0	0	0	0	0.00149036
TACC3	2.44775	0.145244	1.73711	0.233076	2.22733	0.111856	2.71181	0.292238
UFL1	1.6166	1.77279	1.55443	1.43951	1.8478	1.19511	1.76185	1.83375
POLA2	0.144131	0.0483213	0.157451	0.0254558	0.146787	0.0181529	0.17778	0.044873
ZC3H3	0.0673817	0.0158132	0.0454954	0.0428423	0.0539006	0.0101838	0.115535	0.0951013
CAPN1	0.428985	0.136719	0.345166	0.407967	0.381816	0.0476259	0.616104	0.397046
ACPP	0.00392334	0.00306911	0	0	0.00228841	0	0.00754641	0
MDH1	2.90236	1.87942	3.17758	2.17593	2.94689	1.12777	2.16274	1.63988
SLC30A9	0.723615	0.479277	0.872662	0.56203	0.967733	0.329554	0.697463	0.458144
MTMR11	2.19773	0.702887	1.58068	1.40299	1.33148	0.321147	1.97117	0.837961
COX15	2.36744	1.54717	2.30656	2.11073	2.47984	0.865319	2.04157	1.57292
CCDC88C	0.301379	0.138149	0.338662	0.248614	0.331692	0.0841599	0.55661	0.324937
YAF2	0.247167	0.207781	0.270202	0.208394	0.295509	0.190806	0.253556	0.149181
ZMYND11	1.16723	0.669207	1.17464	0.863125	1.2152	0.450031	1.03365	0.853966
WAS	0.0404177	0.0210784	0.100541	0.0288281	0.0235749	0.0178167	0.0881078	0.0538291
DPEP1	0	0	0	0	0	0	0	0
BID	0.513889	0.807848	0.615713	0.864948	0.5708	0.39453	0.516452	0.605517
MATR3	0.730832	0.421584	0.795637	0.675025	0.898564	0.25263	0.871756	0.515633
NPC1L1	0.0138855	0.00814664	0.00575677	0	0.00809914	0	0.00534164	0.0126088
XYLT2	0.487431	0.261859	0.540515	0.236243	0.417901	0.0828403	0.637088	0.37969
RGPD5	0	0	0	0	0	0	0	0
STMN4	0.79589	0.500789	1.1262	0.981085	0.766986	0.26313	1.67064	1.00552
NUDCD3	0.385152	0.151348	0.369864	0.318921	0.333322	0.0434323	0.348706	0.23945
ISL1	0.00885533	0	0.0367133	0.00757932	0.0516516	0	0	0
CHDH	0.290185	0.174265	0.235755	0.213248	0.297487	0.0826944	0.205223	0.189511
IL20RA	0	0.00172872	0.00183238	0	0.00773385	0	0.0102015	0.0032107
CLCA1	0.0125191	0	0.00519031	0	0	0	0	0
CLCA4	0	0	0	0	0.00346082	0	0	0
GLT8D1	3.60021	3.15484	3.18615	2.837	4.05853	2.44158	3.44913	3.29435
ATP2C1	0.734332	0.402254	0.68619	0.562629	0.71352	0.2561	0.561284	0.40151
IGF1	0	0.00273041	0.000964714	0	0	0	0	0
SLC38A5	0.0681777	0.0333334	0.0565316	0.0145884	0.0099417	0.0225403	0.0393413	0.00619093
RALBP1	0.816915	0.461948	0.664242	0.566407	0.651944	0.318235	0.719879	0.672801
RUFY3	1.52995	0.836062	1.66846	1.13997	1.75576	0.489263	1.43257	0.899427
CNTN1	0.0157756	0.00555336	0.0146069	0.011477	0.0401804	0.00788133	0.0101146	0.00515706
SLC11A1	0	0.0105151	0.0111456	0.0115049	0.00784033	0	0.0103419	0.00976472
WWTR1	0.333203	0.508847	0.339695	0.608951	0.384986	0.316636	0.290684	0.592901
AGPS	0.221957	0.150167	0.230302	0.177651	0.234434	0.106304	0.126001	0.100666
ZNF806	0	0	0	0.00907074	0	0	0.0163077	0.00769876
CXorf56	0.0696361	0.0286707	0.0425459	0.0501911	0.0641329	0.0129249	0.0451176	0.039937
ATP1A2	6.99614	0.800293	6.12251	0.881767	9.92857	0.958904	7.45685	1.20995
TTC27	0.15062	0.107704	0.124462	0.111196	0.13948	0.0707308	0.115487	0.0977615
ZNF582	0.39513	0.419492	0.416563	0.429989	0.533379	0.233898	0.516814	0.35265
VSIG2	0.0835857	0	0.0519807	0.0178854	0.024377	0	0.0803872	0.0151801
PHLDB1	0.935328	0.34539	0.892772	0.628176	0.738709	0.160484	1.47949	0.873599
MARCO	0	0	0	0	0	0	0	0
CYP24A1	0	0	0	0	0	0	0	0
PRDM11	0.072435	0.165503	0.118934	0.16328	0.136371	0.11887	0.136292	0.120349
SYT13	0.00217003	0	0.0179934	0.00557201	0.00253147	0.00191316	0.0267134	0.0141877
SNAI2	3.01502	2.30196	2.6	2.20897	2.81377	2.72193	2.00424	1.26159
CD74	0.178293	3.18363	0.0514214	0.690024	0.144688	1.11398	0.220674	0.21399
HGF	0.493739	0.223208	0.327055	0.154432	0.308385	0.146742	0.078558	0.0619806
ZRANB1	0.615926	0.215462	0.611418	0.467774	0.637558	0.0745695	0.714166	0.277285
NCDN	1.56979	1.68252	1.9271	2.39054	1.97395	0.916657	3.3802	2.59174
ADGRA2	0.00329152	0.00128743	0.00409389	0.00281723	0.0153591	0	0.00126623	0.00119556
CCT8L1P	0	0.140144	0.148547	0	0.417979	0	0.0918903	0.0433809
ZFP64	0.0955567	0.0757753	0.102027	0.0890699	0.0954392	0.0317364	0.15409	0.0889106
MNAT1	0.0620103	0.0495057	0.0648004	0.0548926	0.0634205	0.0213438	0.0408476	0.0385678
SAMD4A	0.42132	0.27051	0.207999	0.283876	0.23802	0.13939	0.218484	0.338791
RUNX3	0	0	0	0.00130331	0	0	0	0.00110618
MRE11	0.404317	0.118732	0.390246	0.209599	0.422561	0.0854599	0.303226	0.126937
PLEKHB1	1.74104	0.450858	2.20528	1.08422	1.88396	0.185253	1.32568	0.645471
SERPINB1	0.373596	0.332844	0.378618	0.34641	0.532674	0.210433	0.191627	0.173393
CYP3A43	0.00262296	0	0.0108745	0.002245	0	0	0	0.00190544
SLC7A9	0.0229037	0.0199077	0.029542	0.0304941	0.0118749	0.00673085	0.0313276	0.0147896
SPAST	0.389685	0.365475	0.517695	0.467128	0.48432	0.377258	0.539183	0.464352
NRXN3	0.000764923	0.0025316	0.0013661	0.00256844	0.0115317	0.00492815	0.00135813	0.00132507
OSBPL5	0.0991129	0.113846	0.0946659	0.141743	0.067324	0.0210157	0.111006	0.121216
AQR	0.969754	0.713558	1.10257	0.926429	1.08188	0.450256	0.884913	0.758002
CPS1	0.0109119	0.00388003	0.00822539	0	0.0266161	0.000874568	0.00572419	0.00432377
C8B	0.00270506	0	0	0	0.00315562	0	0	0
FHL1	1.8372	0.754254	1.64765	0.957501	2.01163	0.415491	1.84626	1.02483
RTF2	1.22761	0.505515	0.998366	0.769965	1.01964	0.171436	0.968687	0.65636
GABRA1	0.00188794	0	0.00313088	0	0.011012	0.0133157	0.00581022	0
NLRP2	0.158145	0.162779	0.170815	0.277838	0.0946704	0.0587053	0.0240147	0.0226744
SLC45A4	0.0227196	0.023182	0.0327628	0.0287459	0.0414843	0.0043544	0.0433204	0.0165046
RNF10	0.901481	0.421704	1.01794	0.661079	0.903667	0.13579	0.841716	0.473881
ZNF839	0.177523	0.0987527	0.124301	0.13506	0.170275	0.0591257	0.23978	0.137558
ZDHHC6	1.65258	1.46653	1.94861	1.6616	1.80347	1.79771	1.80468	1.79109
GRAMD1B	0.204748	0.0937217	0.225441	0.149847	0.186927	0.0676919	0.465171	0.219874
RNH1	1.01562	0.751711	0.965214	0.916082	0.884033	0.199743	1.34041	0.851301
NDUFS1	3.54092	2.35027	4.38185	3.30429	4.39931	1.94323	3.36759	2.75417
RB1CC1	0.434004	0.457323	0.53443	0.532249	0.738659	0.55253	0.566288	0.677618
ERP44	0.26099	0.262218	0.284165	0.305456	0.309325	0.19481	0.278429	0.227757
ALAS1	1.72856	1.53988	1.78523	2.15868	1.39933	0.775533	2.17711	2.33266
BIRC3	0.0273054	2.44218	0.0301881	1.94367	0.0743248	1.316	0.0070028	2.12244
AKAP11	1.88048	1.5108	2.01958	1.5978	3.06479	2.10079	2.40635	1.9923
GLRX2	0.576581	0.338282	0.646508	0.471067	0.871348	0.410131	0.373039	0.285583
SNAPC1	0.061692	0.050558	0.0438461	0.0678889	0.0959569	0.0207198	0.0700675	0.0725592
DERA	0.23376	0.0967008	0.2004	0.104447	0.288411	0.0978053	0.166439	0.108221
STRAP	1.81423	1.46739	2.05028	1.58119	2.29324	1.29044	2.17941	2.45695
ABCC2	0.0228506	0.0201098	0.0165789	0.0171132	0.0149944	0.00503645	0.0307667	0.0145248
DEF6	0.00417091	0.00978835	0.00345844	0.0321291	0.0194625	0	0.00962714	0.00908983
PLEKHO1	2.50777	1.04627	2.89516	1.86573	2.35539	0.35715	3.2108	2.12539
GCLM	1.21088	2.52596	1.47532	2.75668	1.27323	1.48149	0.880934	2.17516
UBR2	0.575005	0.426263	0.498542	0.487526	0.57354	0.25177	0.442996	0.326319
EHD2	0.406859	0.549747	0.267657	0.673442	0.388332	0.195654	0.349251	0.720584
DEPDC1	0.52835	0.0101634	0.434507	0.0630139	0.570886	0.0610897	0.279889	0.0220224
CCDC28A	0.297549	0.284051	0.351265	0.435967	0.288278	0.186742	0.333695	0.282099
RRAGD	1.17396	0.678925	0.881295	0.584934	1.12739	0.482382	0.814518	0.793424
HSF2	0.630959	0.335263	0.804511	0.55023	0.864517	0.348982	0.654902	0.412955
PHF20	0.365695	0.201521	0.381704	0.24877	0.414847	0.092328	0.364951	0.198531
HSD17B6	0.0196284	0.00877414	0.0255758	0.00720002	0.0196267	0.00247214	0.0129444	0.002037
NR1H3	0.380676	0.222402	0.311654	0.210341	0.269823	0.0212415	0.240983	0.329049
TYMP	0.116712	0.182602	0.0967756	0.279705	0.108922	0	0.341229	0.101742
NCAPH2	0.543098	0.122734	0.530384	0.340883	0.492768	0.0212805	0.882133	0.293707
TOMM34	1.61341	0.984031	1.19269	1.02984	1.43554	0.472537	1.28763	1.02505
SEC63	0.992961	0.603095	1.00102	0.712803	1.26272	0.452805	0.971323	0.641899
KPNA6	1.62604	1.05981	1.58045	1.38175	1.61617	0.465426	1.84124	1.19924
VIM	307.398	325.25	186.842	245.64	218.936	201.966	135.724	225.854
RTEL1-TNFRSF6B	0.00761013	0.00396879	0	0	0.00295924	0	0.013662	0.00552836
FAS	0.380371	0.609838	0.26231	0.42871	0.311927	0.245699	0.150673	0.289999
RNASET2	0.144336	0.045164	0.0837765	0.0494152	0.0926075	0.0572629	0.119379	0.0524262
CD44	2.41508	6.86011	0.619094	5.97267	1.7071	2.87127	0.358313	4.28868
KCNG1	0.236269	0.100449	0.11499	0.0703387	0.185746	0.045283	0.276625	0.152981
AGPAT4	0.520697	0.300478	0.730701	0.564946	0.578309	0.161375	0.716417	0.357608
SLAMF7	0	0.0198309	0.00525501	0.0271219	0	0.00558741	0.141406	1.37197
BTN3A1	1.27087	3.08493	1.41781	3.461	1.04228	0.713005	0.817789	2.18216
MIPEP	0.0753007	0.0554694	0.0681613	0.0746548	0.0790588	0.019363	0.0473139	0.0355563
PRKCH	0.00274907	0.00129031	0.00113974	0.000235294	0.00224488	0	0.000634529	0.00239646
INSRR	0.0052433	0.00410168	0.0173906	0.00448776	0.00611665	0	0.0121024	0
IFNGR1	0.541261	0.533714	0.516689	0.490519	0.89141	0.344861	0.713896	0.654227
B4GALT7	0.685763	0.390844	0.495513	0.695952	0.628561	0.310931	0.889412	0.512403
SH2D2A	0	0.0147196	0	0.0161051	0.0109753	0	0.00723856	0.00683457
VRK2	0.0253436	0.0381023	0.0239696	0.0342323	0.0129347	0.00977537	0.0213271	0.0359586
TNFRSF1B	0	0.0777149	0.00392262	0.105275	0.0110374	0.0145976	0.030938	0.0515493
VEZT	1.05364	0.656999	1.1415	0.897797	1.08937	0.446339	1.02304	0.644246
POU2F2	0.0153736	0.111774	0.0299941	0.0859162	0.0168793	0.0183375	0.0327016	0.0591253
BRD9	0.40893	0.128693	0.399487	0.215233	0.348187	0.0248638	0.511719	0.228775
SNX1	2.09166	1.20312	1.97986	1.53193	1.80089	0.52373	1.81046	1.29882
TBPL1	0.206277	0.224685	0.300945	0.312879	0.399028	0.234806	0.261163	0.326254
ARNTL2	0.0659302	0.1877	0.045706	0.212769	0.151302	0.125781	0.017463	0.0698792
BCLAF1	3.30774	3.799	3.81736	3.89664	4.83038	3.18131	4.33333	4.09148
SLC39A9	1.001	0.658007	1.18389	0.937786	1.12247	0.519928	1.05553	1.00451
ANK1	0.0237928	0.0202169	0.00986425	0.0182577	0.00861387	0.00325496	0.00631236	0.00834409
IBSP	0	0	0	0	0.00904794	0	0	0
TFB1M	0.234533	0.143293	0.220021	0.199272	0.273598	0.0377319	0.227863	0.0758606
RABEP1	1.21241	0.814764	1.27434	0.973617	1.43674	0.54164	1.22602	0.797066
HMGB3	6.24046	1.3023	5.91714	2.35815	7.70011	0.961309	5.87995	1.54177
NUP160	1.47588	0.653238	1.56938	0.969552	1.82755	0.434975	1.54784	0.721972
BAK1	0.103182	0.0302686	0.0962509	0.121432	0.0752302	0.0454841	0.109157	0.0843256
MUSK	0.0043507	0.00170171	0.00420877	0.00434441	0.00169179	0	0.00557895	0.00105352
IKZF2	0.140633	0.0542391	0.112271	0.0655029	0.183134	0.0259506	0.0860578	0.0403898
GRN	2.52942	2.64489	2.28706	3.45956	1.8683	0.51548	3.03162	2.89936
FAM13B	0.461841	0.301642	0.513022	0.406543	0.666559	0.205518	0.471982	0.366061
ARHGAP31	0.53618	0.253643	0.712131	0.381079	0.758335	0.225201	0.670513	0.235542
CENPQ	0.309088	0.176086	0.242361	0.117897	0.442875	0.177718	0.235223	0.0829806
SARS	5.35269	1.35925	5.42843	3.56291	3.8138	0.606221	4.65367	1.86645
RANBP3	0.454388	0.182769	0.460942	0.42615	0.436089	0.107964	0.557873	0.413196
ARID4A	0.715667	0.65108	0.832982	0.649976	0.972471	0.766491	0.709695	0.772139
EIPR1	0.0602744	0.021921	0.0574312	0.0203641	0.055511	0.00559365	0.0484083	0.0280385
PNPLA6	0.248325	0.0900905	0.238732	0.261828	0.235108	0.0317291	0.274127	0.292815
IFT88	0.261075	0.171555	0.191833	0.204891	0.255831	0.162891	0.113722	0.100372
ALG1	0.0317719	0.00877209	0.029444	0.0159963	0.0305233	0.00164771	0.0359484	0.0108615
ZCCHC8	0.894861	0.342057	1.00339	0.615054	1.05973	0.295851	0.931033	0.571273
ABCF2	0.832496	0.805347	0.806215	1.2619	0.622728	0.106451	0.909429	0.669395
CHPF2	1.40291	0.665871	1.25475	1.78089	1.50786	0.19456	1.90407	1.17945
LRRC7	0.037485	0.0178083	0.135681	0.106945	0.0890546	0.0262572	0.148021	0.093878
FUT8	0.314818	0.335316	0.337292	0.290221	0.365509	0.179578	0.359754	0.293109
UBA6	0.825183	0.661412	0.800291	0.703379	0.915222	0.352308	0.646176	0.450204
GAB2	0.398039	0.190905	0.367987	0.341105	0.376521	0.0915262	0.532997	0.425689
ATP6V0A1	1.16408	0.667957	1.49007	1.19749	1.34884	0.495879	1.80814	1.37488
PIAS1	0.440647	0.606617	0.488124	0.531684	0.649615	0.708059	0.653042	0.655791
SLC4A7	0.507136	0.415609	0.442015	0.553484	0.496658	0.258643	0.29453	0.247554
APBA2	0.090578	0.0374337	0.106281	0.0735036	0.105665	0.0146905	0.125901	0.0729388
MAP2K3	0.143843	0.0383607	0.124694	0.251829	0.0953424	0.0201754	0.088034	0.0831207
EFCAB1	0.0366672	0.00956123	0.0371601	0.0348707	0.204368	0.0610618	0.0501533	0.0147982
TMSB10	144.888	32.9554	209.099	122.157	130.096	8.85138	157.973	41.4006
ASTE1	0.805107	0.408527	0.661565	0.682887	0.727676	0.607492	0.764533	0.532177
RNF19A	1.06522	4.03415	0.79849	3.63826	0.880452	1.69243	0.517569	2.78357
PEX3	0.190722	0.153123	0.216406	0.167536	0.178577	0.0796483	0.164116	0.127611
GABARAPL2	6.60771	4.32677	7.94129	5.70759	7.3538	2.95488	5.23086	3.96754
MYOC	0	0	0	0	0	0	0	0
SH3YL1	0.831385	0.391827	0.949796	0.679961	0.696865	0.240705	0.802335	0.356409
FAM136A	9.52496	4.14092	9.21197	6.08288	7.69989	0.893042	6.33534	3.15704
VCL	1.15766	1.01153	0.808243	1.07489	1.06506	0.518692	0.67076	0.806467
DEPDC1B	0.195404	0.0151346	0.189297	0.0422259	0.290018	0.0204682	0.215837	0.0189736
DAPK2	0.0435961	0.019894	0.0381573	0.0217665	0.0324924	0.00533827	0.0568355	0.0140757
NSMAF	0.367719	0.181193	0.402562	0.341614	0.453394	0.0819133	0.360444	0.159707
ADSS	0.299154	0.207017	0.307203	0.256047	0.373142	0.154188	0.290362	0.254096
STAP1	0	0.00321553	0	0	0	0	0	0
TIMP2	4.03293	2.71233	3.51907	2.90623	3.90152	1.42806	2.69738	3.00188
RFC1	2.00776	0.9903	1.8212	1.09435	2.22699	0.601567	1.75415	0.96837
TBC1D23	0.842667	0.987576	0.884362	1.03396	0.975771	0.5661	0.763172	0.77705
CUL3	1.57513	0.728999	1.59071	0.989789	1.43702	0.473848	1.07516	0.719169
MYOM2	0.0364783	0.0207534	0.0494953	0.0219973	0.0328829	0.0146183	0.0236009	0.0108407
OTC	0	0	0	0	0	0	0.00111627	0.00210794
CYP46A1	0.0255555	0.0563393	0.0211901	0.0318154	0.0325224	0.0409645	0.0285994	0.0101262
AC118549.1	0.692718	0.375902	0.68598	0.48902	0.781132	0.228565	0.625714	0.428849
SLC18A1	0.00260504	0.00203785	0.00432009	0.00891866	0	0	0	0.00756969
USP2	0.177218	0.224172	0.121934	0.196864	0.158351	0.275915	0.232084	0.301305
CASR	0	0	0	0	0	0	0.000712081	0
TUBG2	1.78542	0.819792	1.50189	1.20702	0.996124	0.25094	0.846106	0.780087
RPL26L1	0.895732	0.594538	0.712715	0.696965	0.759949	0.366933	0.591707	0.558683
FLT4	0.0124576	0	0.0051648	0.00710835	0.0096884	0.0018305	0.00479236	0.015083
NSUN2	1.8337	0.989197	1.6786	1.11244	1.55044	0.431967	1.60721	0.963364
FBXO42	0.304522	0.218984	0.439921	0.284116	0.338696	0.141742	0.405287	0.25557
MFAP3	0.135906	0.136876	0.151471	0.16012	0.204758	0.0916832	0.179495	0.146294
MRI1	0.276379	0.192181	0.288582	0.175225	0.131354	0.00902458	0.346528	0.17103
METTL1	1.0133	0.749828	0.862916	0.937608	0.862598	0	1.41174	0.696318
HOXC8	0	0.0206537	0	0	0	0	0.0203135	0
AGA	0.873737	0.636593	0.788411	0.711177	1.08922	0.392708	0.771101	0.454263
PI4K2B	0.0134847	0.0217567	0.0293508	0.0216406	0.0304784	0.0111455	0.0142656	0.0146939
BOD1L1	3.21293	2.91351	3.33399	3.35012	3.97926	1.90683	3.39589	2.90123
MAT2B	2.44228	2.0164	2.66271	2.03244	2.54049	1.27456	2.33817	1.77865
TLL1	0	0.00439406	0.000358273	0.00332838	0.000504051	0.00190468	0	0.0018833
EDC4	0.820403	0.18434	0.622367	0.485554	0.875601	0.10003	1.18855	0.405773
TRIO	0.751377	0.393797	0.911315	0.646186	0.831263	0.181014	0.830178	0.419643
VCAN	12.6339	3.78676	10.2655	4.3232	11.8205	2.32922	10.2231	4.06928
CLEC16A	0.115621	0.0509792	0.132127	0.119832	0.137822	0.0270591	0.156241	0.08216
MSR1	0.00021737	0	0.00162215	0	0.000253576	0	0.0143828	0.000473723
CDH1	0.00813491	0.011932	0.00505898	0.00348135	0.0118624	0.00179299	0.00469417	0.00590958
MTREX	0.316905	0.190083	0.32547	0.253061	0.445016	0.252427	0.418355	0.347482
DNAH5	0.0436232	0.0239799	0.00912435	0.0114367	0.0430954	0.0103945	0.0111877	0.0122763
ZFYVE16	0.703898	0.295541	0.624328	0.445896	0.825782	0.337753	0.526272	0.330304
RIPOR1	0.78178	0.628093	0.692036	1.00671	0.854483	0.235956	1.29781	1.17677
C6	0	0	0	0	0	0	0	0
RAI14	0.974213	0.740819	0.952534	0.694133	0.967894	0.276305	0.659723	0.468515
SOX30	0.00654391	0.00341274	0.00180869	0.00746795	0	0	0	0.0095076
PNKP	0.270469	0.10579	0.264636	0.240756	0.265036	0.0286144	0.320467	0.172904
BEST2	0	0	0.0122617	0.0126569	0.0172508	0	0.0568874	0
PHLPP2	0.5072	0.316695	0.497806	0.39474	0.59839	0.167306	0.409701	0.290753
SPDL1	3.0621	1.4084	2.87601	1.53288	3.45638	0.954039	2.76314	1.35939
STAU2	0.164506	0.0907265	0.183729	0.120687	0.18443	0.0756111	0.144885	0.109971
SLC66A1	0.370806	0.322301	0.370911	0.382865	0.336443	0.0570802	0.461904	0.333507
CTNS	0.235082	0.208833	0.323774	0.306927	0.348608	0.0456664	0.475164	0.497851
RTN4R	0.0812029	0.0261564	0.0752532	0.0286184	0.0529364	0.00631684	0.110253	0.0399047
PHF23	3.40612	2.18157	3.54801	3.20685	2.93043	1.08856	3.45595	2.33518
CDH10	0.170857	0.0455423	0.20726	0.101283	0.231797	0.0569057	0.15093	0.0878024
INPP4A	0.410885	0.283271	0.518525	0.460327	0.449707	0.159625	0.400945	0.348476
RAB27B	0.00112471	0.0312339	0.00326406	0.0192529	0.00328012	0.0114032	0.00432669	0.0155238
PSMA4	4.59939	5.08141	4.13786	3.92241	6.68503	2.72042	7.40379	4.75504
MYO16	0.119197	0.0624612	0.0835368	0.0881858	0.0733353	0.032822	0.0354273	0.0557501
LSG1	1.15451	0.841448	1.23977	1.50112	1.08186	0.392121	1.01689	0.877643
PARP3	0.490185	0.491305	0.495363	0.655549	0.625442	0.162061	0.424285	0.53414
TNC	9.23513	12.3706	6.11381	11.3471	9.551	3.92549	5.45718	7.762
THAP3	0.382103	0.0729044	0.363198	0.159533	0.239181	0	0.423051	0.169254
RIPOR3	0.0322173	0.0466991	0.0172855	0.0389293	0.011054	0.00417702	0.031349	0.0536919
TDP1	0.383719	0.109628	0.38734	0.186584	0.421683	0.0617761	0.411608	0.133316
AIFM2	0.535349	0.324223	0.386623	0.482842	0.389485	0.0431379	0.312239	0.217451
C2orf83	0	0	0	0	0	0	0	0
SPATA7	0.148527	0.10338	0.190067	0.148145	0.189637	0.0567087	0.127772	0.0883564
MED17	0.328295	0.251731	0.398891	0.372798	0.417104	0.0917022	0.390133	0.344747
RETSAT	0.532259	0.453658	0.658715	0.598352	0.657984	0.140076	0.568429	0.530933
CAPG	0.472548	0.125421	0.419815	0.32862	0.260863	0.014879	0.483681	0.229875
AP2S1	0.54398	0.0972663	0.80546	0.352522	0.58926	0.0548102	0.783251	0.35001
USH2A	0.00174714	0.000390496	0.00103478	0.000213626	0.00101907	0.000110023	0.00144024	0.000362629
ZPBP	0	0	0	0	0	0	0	0
TG	0.00335574	0.00495851	0.0114392	0.00382959	0.00869929	0.00197234	0.00946682	0.000270863
ADAM28	0.00153831	0	0.0063777	0.00658325	0.00358908	0	0.0272219	0.011175
BARX2	0	0.00102254	0	0	0	0	0	0
DCUN1D1	0.331774	0.381961	0.370261	0.32683	0.528219	0.286983	0.366037	0.315292
JADE2	0.0423919	0.0729563	0.0210903	0.0464428	0.0276936	0.0179395	0.0273973	0.0578954
ZIC2	4.91406	3.4048	3.65886	2.76392	4.49246	1.52075	3.5339	1.77762
LCP2	0	0.00606017	0.00160589	0	0	0	0.0119207	0.0154762
TRIT1	0.407096	0.266818	0.405067	0.344669	0.433831	0.256086	0.457124	0.21101
ADRB1	0.230198	0.0257253	0.245411	0.0562935	0.498718	0.0869782	0.177111	0
GUCA2B	0	0	0	0	0	0	0	0
CUL7	1.19314	0.579163	0.928449	0.995032	1.08495	0.26972	1.44054	1.10233
CTNNA1	1.28648	1.00132	1.2063	1.06971	1.21557	0.526468	1.01447	0.906344
PHKA2	0.243736	0.112358	0.206613	0.126659	0.229752	0.0690702	0.200085	0.124892
CNTLN	0.213112	0.13303	0.19512	0.11519	0.253979	0.133454	0.211051	0.127078
EPHA3	0.104304	0.0586392	0.404121	0.32262	0.274785	0.0865482	0.426085	0.20871
HSPA5	57.2188	49.0597	42.9644	49.7776	52.6884	23.8997	32.2625	38.4688
DSG2	1.02007	0.610394	0.353648	0.2557	0.697019	0.252989	0.426438	0.295554
GEMIN8	0.619385	0.188025	0.402433	0.395623	0.458335	0.175231	0.426758	0.221617
OFD1	1.26138	0.966419	1.04112	1.12409	1.38056	0.834688	0.961606	0.876484
GPM6B	2.82026	3.22962	3.13529	2.85086	4.51942	2.73065	2.18179	2.57848
MAGEC2	0	0	0	0	0	0	0	0
PREX2	0.670629	0.46867	0.490669	0.411968	0.452714	0.186677	0.330137	0.290829
WDR37	0.249626	0.157541	0.260981	0.213656	0.227899	0.0808014	0.263501	0.133158
YTHDC2	0.743254	0.571848	0.656904	0.596329	0.755636	0.409142	0.682075	0.526592
CTPS2	0.335853	0.160765	0.324233	0.210803	0.344219	0.0874193	0.322386	0.176594
ATP6V1H	0.472936	0.252138	0.431623	0.396105	0.347778	0.101142	0.373478	0.274397
POLR2B	3.27934	1.57372	3.81675	2.86281	3.67943	0.893392	3.45809	2.2804
FAM214A	0.1726	0.25666	0.270116	0.213608	0.26393	0.261841	0.279351	0.260936
ARAP2	0.219171	0.160636	0.192077	0.176623	0.195101	0.0847228	0.0853513	0.100918
TPR	5.15902	3.69527	4.85468	3.27667	6.59886	3.25274	5.59324	4.50251
CP	0.0252207	0.0499812	0.00975916	0.0518076	0.0274601	0.0785647	0.0181108	0.0354215
KIAA0556	0.0715981	0.0502385	0.0751991	0.0635096	0.0880796	0.0221887	0.0787906	0.0825891
DTNBP1	0.0619706	0.0440201	0.0502035	0.0634052	0.0432094	0.0119318	0.0460353	0.0574372
XK	0.00646793	0.0084328	0.00893847	0.00922656	0.0125754	0.0114046	0.00497634	0.00939721
ANO2	0.00168775	0.00113167	0.00119953	0	0.00225013	0.000212567	0.00315358	0.000875757
C12orf4	0.493892	0.452546	0.461736	0.439566	0.573861	0.54472	0.392105	0.387374
SCML1	0.467089	0.294095	0.477042	0.273023	0.55818	0.135593	0.442642	0.293797
WWC3	0.23869	0.129128	0.252537	0.221542	0.251326	0.0778888	0.225979	0.184092
ARHGAP6	0.00400885	0.00128291	0.00362625	0.00046789	0.00255086	0.000803255	0.000280396	0.000529494
FAM184B	0.11085	0.0574677	0.0794054	0.0465963	0.0757516	0.0144569	0.13777	0.0733791
MAP4	1.76879	1.13668	1.34755	1.24547	1.38782	0.500609	1.43273	1.13223
GOPC	0.623924	0.726571	0.705471	0.716072	0.788501	0.447973	0.676419	0.588878
ROS1	0	0	0	0	0	0	0	0
USP28	0.592779	0.28366	0.679173	0.381898	0.564012	0.175715	0.544126	0.347487
HDAC9	0.0486724	0.12225	0.0605373	0.139735	0.0676007	0.0454126	0.0857272	0.08673
TSPAN17	0.984758	0.998103	1.14316	1.61243	0.958984	0.641707	1.42967	1.42453
NOP16	3.82804	2.17222	3.22347	3.29341	2.66088	0.61203	2.64004	2.20452
CC2D2A	0.723735	0.358448	0.729061	0.478547	0.72481	0.195299	0.640883	0.418841
RRM2B	0.262637	0.392844	0.272815	0.30384	0.336684	0.282438	0.255362	0.404646
ZNF800	0.315675	0.26255	0.339596	0.295298	0.364148	0.267962	0.298855	0.276208
TNFRSF17	0.10487	0.109382	0.0579706	0	0.0815581	0.400643	0.0537902	0.12697
SNX29	0.044473	0.0289044	0.0558687	0.0459351	0.068849	0.0178355	0.067662	0.0381371
LMO3	0.725747	0.148213	0.923965	0.305088	0.895331	0.20809	0.567028	0.225117
MRPS10	1.65395	1.28677	1.54379	1.54713	1.58151	0.629484	1.3212	1.39847
GUCA1A	0.0891908	0.0126857	0.050424	0.00346995	0.0614822	0.0107227	0.0530263	0.026506
RSF1	1.32467	1.09643	1.43022	1.23947	1.63578	1.0705	1.35859	1.23544
VPS13D	0.577081	0.273521	0.686473	0.446929	0.64386	0.164906	0.512956	0.32014
CELF2	0.499271	0.587155	0.647757	0.681819	0.571173	0.363428	0.641459	0.547277
FAM120A	0.747371	0.659094	0.773184	0.726364	0.925838	0.57885	0.768481	0.640601
R3HDM1	0.397427	0.385898	0.422716	0.380309	0.548412	0.350838	0.455689	0.440367
COL9A2	0.253744	0.392482	0.167363	0.320835	0.121094	0.0864326	0.128672	0.310012
KITLG	0.206487	0.146441	0.261527	0.204894	0.439409	0.175044	0.142284	0.210992
ERCC8	0.0799336	0.0515597	0.109303	0.0612139	0.13251	0.0407995	0.0625789	0.0264869
ADAMTS6	0.0527742	0.0168888	0.0663849	0.0128323	0.0605151	0.00845951	0.0595215	0.0150301
H6PD	0.644871	0.241544	0.516589	0.495818	0.576963	0.0698626	0.676958	0.444644
VAMP3	5.49009	4.52605	5.21427	4.75805	5.23172	3.30213	4.29984	4.05986
PER3	1.05066	0.389117	0.955579	0.505834	0.917328	0.238809	0.913195	0.449599
UTS2	0	0	0.00794323	0	0.0111752	0	0.00737044	0
TNFRSF9	0.00366345	0	0.00303766	0	0	0.0096894	0.00563722	0.0159678
EPN3	0.00902655	0	0.00748464	0	0.01053	0	0.0694491	0
LTBP1	0.576623	0.357648	0.408566	0.286068	0.371873	0.13332	0.330866	0.286581
RCN1	6.49849	9.77247	5.49998	9.10892	4.8342	4.63204	3.59203	6.25042
ELN	0.0213484	0.00927792	0.00393371	0.00406049	0.0110686	0.0062738	0.0164252	0.010339
RFC2	0.778917	0.129354	0.819054	0.204845	0.730986	0.0268548	0.649508	0.177023
ARID1B	0.263116	0.141114	0.308869	0.250378	0.327852	0.0810379	0.272806	0.150909
CLPTM1L	0.763532	0.434392	0.714895	0.537818	0.677621	0.0837415	0.438481	0.424624
NEDD4L	0.9143	0.410984	1.22945	0.745699	1.1041	0.392683	1.35269	0.654237
FOXP3	0.0149552	0.00779936	0.00826705	0.00853349	0.0174462	0	0.0345191	0.0181069
PPP1R3F	0.198752	0.14067	0.266821	0.251118	0.161932	0.0556271	0.283989	0.222303
HEXB	0.327683	0.353764	0.285745	0.416041	0.279292	0.158839	0.17769	0.220476
PTCD2	0.834143	0.600455	0.78997	0.669437	0.677032	0.352114	0.68179	0.651294
NEXMIF	0.463149	0.160665	0.470474	0.296088	0.420497	0.106997	0.37749	0.237363
JKAMP	0.943452	0.633667	1.0075	0.758565	0.889371	0.466298	0.824863	0.761519
DKK3	3.77711	3.66531	2.69266	3.53777	2.46967	1.63458	1.86705	2.26826
ARHGEF5	0.0275939	0.0955949	0.0228804	0.0506095	0.0321901	0.0173769	0.0303292	0.0143182
NFE2L3	0.248771	0.465266	0.310599	0.465007	0.300214	0.373102	0.275002	0.691717
MCUR1	1.8832	1.37273	1.7153	1.36152	2.76273	1.83637	2.48345	2.03393
LIMA1	1.88115	1.07847	1.63823	1.3379	1.54879	0.72257	1.32821	1.26149
LETMD1	2.68564	1.18528	2.52601	1.78403	1.98266	0.523023	2.23283	1.30453
SLC4A8	0.497739	0.108018	0.613082	0.227438	0.659312	0.0877642	0.695494	0.164461
LAMC3	0	0	0	0	0.00136633	0	0.00270342	0
PTGER3	0	0.00199927	0.00381448	0	0	0	0	0.00148528
TNIP3	0	0.00406804	0	0.00445095	0.00242659	0.000916945	0	0.00377773
MAPK9	0.859154	0.604484	1.06227	0.767262	0.952837	0.355571	0.710566	0.567502
COL23A1	0.0025488	0.000221539	0.00234824	0.000242392	0.000991112	0	0.00021789	0.00020573
BCAR1	0.115261	0.0862448	0.172445	0.156556	0.181227	0.0154635	0.192783	0.107394
FAM160A2	0.786391	0.498155	0.719392	0.545045	0.767803	0.335349	0.861523	0.676832
HERPUD1	2.46584	1.54194	2.55904	1.73413	2.25361	0.810042	2.14491	1.58593
HOMER3	0.182249	0.0907254	0.302235	0.219801	0.309245	0.109552	0.675607	0.234699
RAD51	0.0478706	0.00832172	0.0352829	0.00682877	0.0527416	0	0.0429695	0.00772787
POLQ	0.58358	0.0542667	0.444348	0.0623434	0.578616	0.0649816	0.419644	0.0459846
PIK3CB	0.195712	0.0776221	0.180918	0.118712	0.205288	0.0478488	0.157327	0.0876145
CYBA	0.0385985	0.0100648	0.085347	0.0110122	0	0.0226864	0.0692935	0
THOC3	0.0196721	0.00802899	0.0170209	0.012445	0.0219509	0.00527845	0.0368515	0.0198827
HEBP2	1.77696	1.90087	1.87728	1.85074	1.76075	1.00037	1.47424	1.65635
MPHOSPH9	0.710391	0.365649	0.701972	0.355304	0.879558	0.362141	0.734343	0.31581
PLEKHA5	0.18916	0.126745	0.21193	0.153236	0.239096	0.125702	0.221267	0.142417
PRSS8	0.0697991	0.0182006	0	0.0398276	0.135709	0	0.21481	0.0507053
SIKE1	2.87075	2.97103	2.80914	2.70891	3.06811	2.55452	2.24302	2.36394
RRP12	0.177692	0.136761	0.140209	0.18275	0.142093	0.0530617	0.164277	0.167601
FNIP2	0.169595	0.0787021	0.292571	0.137776	0.259041	0.0848969	0.314047	0.17645
MSMO1	11.9588	16.713	11.8885	14.2084	11.1982	11.2707	9.94991	17.3936
TTC17	1.02614	0.696993	0.984239	0.928574	1.02397	0.506411	0.846578	0.686741
ALX4	0.0160817	0.00786268	0.010001	0.0103233	0.0164153	0	0.0185596	0.00146032
FSTL4	0.00480217	0.00544707	0.00796373	0.0137692	0.00784286	0.00148181	0.00979103	0.00715147
FOXN3	0.15503	0.101669	0.210168	0.177844	0.223059	0.0810806	0.290963	0.189268
METTL24	0.00444643	0.00695662	0.00294951	0.00456686	0.00414963	0.0039201	0.00273682	0.00452213
AKR7A2	1.61198	0.745138	1.86316	1.08703	1.55281	0.322992	1.70062	0.736319
MRTO4	1.46444	0.629134	1.32377	0.708901	0.784165	0.105827	0.664949	0.462158
NNAT	99.5439	12.8997	110.587	29.0197	155.771	23.6511	203.368	53.0882
USE1	3.14225	1.70846	2.90115	2.6704	2.65174	0.628721	4.86951	2.8493
MCF2L2	0.0231102	0.0105977	0.0125548	0.00545659	0.0171983	0.00316158	0.0107297	0.00984144
NRIP2	0.254762	0.068986	0.406238	0.159346	0.251474	0.00863867	0.59557	0.185071
LAMA3	0.111598	0.0158194	0.0884979	0.0250011	0.0742671	0.00858418	0.0737605	0.0122421
AP5M1	1.04536	1.09296	1.2224	1.27327	1.45791	1.11363	0.987316	1.12693
ANAPC4	0.411384	0.331279	0.449465	0.347963	0.567418	0.337087	0.513869	0.442999
KCNQ1	0.000247104	0	0	0	0.00115305	0	0.000380237	0.00197459
TRAPPC3	1.04608	0.826342	1.07999	1.06213	0.813547	0.434003	0.832458	0.879125
THRAP3	2.5012	1.53361	2.11182	1.78997	2.251	0.746652	2.59213	1.8134
PHPT1	7.85191	1.25561	13.4529	4.4927	7.94521	0.229474	11.8821	2.58413
ENTPD2	0	0.0525049	0.0139133	0.0718088	0.0587235	0.0147934	0.02582	0.170653
LY75	0.00394102	0.0084781	0.000816954	0.000843284	0.00114936	0.00434315	0.000758042	0.00501015
ARID4B	0.482288	0.524376	0.594588	0.55677	0.764784	0.32394	0.553276	0.451513
OPN3	0.026329	0.00895496	0.0170855	0.0215553	0.0413977	0.00201847	0.0273031	0.00831591
SDCCAG8	0.129765	0.0733318	0.137469	0.100556	0.12034	0.053413	0.112123	0.0788042
PTPRN	0.0199562	0.039028	0.0289578	0.0640523	0.0407404	0.0043985	0.0690933	0.108728
HHAT	0.0160748	0.00808382	0.0111867	0.00737061	0.0154036	0.00303685	0.00883409	0.0120945
KIF1B	5.82479	2.90334	6.28631	3.83097	6.58414	1.73532	5.54857	3.01271
FOXC1	0.0752681	0.451414	0.0208036	0.236215	0	0.92902	0.0386069	0.346296
TBC1D22A	0.0178973	0.0130545	0.0256693	0.0240125	0.0228533	0.00554388	0.025679	0.0154611
SYNE2	4.01202	0.897368	4.72794	1.86178	5.18335	0.634449	5.39618	1.30655
PLEKHH1	0.298004	0.197042	0.364765	0.276318	0.331086	0.189227	0.34665	0.207464
ATP9A	1.2102	0.418787	1.27964	0.801985	1.02391	0.30389	1.31169	0.714885
SPO11	0	0	0	0	0	0	0	0
CBLN4	0.134644	0.0383011	0.101495	0.0523829	0.271304	0.248204	0.282527	0.0622438
CHRDL2	0.0228644	0.0603657	0.0213285	0.0709402	0.0200046	0.0453553	0.0131937	0.0207622
FAM168A	0.634701	0.243906	0.706039	0.44809	0.658478	0.148358	0.914454	0.453368
RELT	0.0900693	0.0333752	0.106129	0.0649185	0.0608309	0.00835871	0.167775	0.0757617
GALC	0.246808	0.228676	0.158934	0.188748	0.310352	0.250938	0.224909	0.24775
NOP58	1.90987	1.95564	1.71031	1.74965	2.13272	1.37491	1.64576	1.72997
SZRD1	0.773903	0.255538	0.70533	0.476619	0.767258	0.0715154	1.01206	0.434789
KCNH2	0.0898434	0.152277	0.0794628	0.125599	0.160706	0.145216	0.112903	0.20015
CUL1	1.26727	0.633128	1.24666	0.925564	1.24005	0.333727	1.03833	0.63366
FAM114A2	0.356309	0.217858	0.427885	0.311977	0.434768	0.191368	0.277291	0.185948
CYFIP2	1.26043	0.819454	1.6131	1.19699	1.60355	0.967739	1.49025	1.23953
TAB2	0.564317	0.944863	0.57052	0.719628	0.747697	0.864039	0.606654	0.759341
GINM1	1.00086	0.635569	0.803861	0.886879	0.956951	0.252606	0.570744	0.570254
EIF2AK2	3.31897	9.74774	3.25604	10.4997	4.22029	5.44876	2.36624	6.79411
USP36	0.591378	0.364311	0.508747	0.514072	0.586398	0.213438	0.67681	0.51821
KMT2C	1.70258	0.961464	1.91965	1.34932	1.83559	0.612294	1.95636	1.00422
MCOLN3	0	0	0	0	0.015326	0	0	0
CCDC85A	0	0	0	0	0	0	0	0
PUM2	2.3678	1.67564	2.44896	1.8986	2.95016	1.30406	2.41267	1.77896
MRPL43	1.32787	0.450128	1.22491	0.866606	1.02624	0.243894	0.987593	0.755626
ITIH4	0.00563612	0.00881795	0.0186934	0.00482398	0	0.00496897	0.0130091	0.0163774
ITIH1	0	0	0	0	0.00805269	0	0	0
HPF1	0.319289	0.159194	0.363665	0.237244	0.446146	0.197974	0.359037	0.170774
ZFR	2.39292	1.96183	2.42865	2.348	2.62775	1.27847	2.45761	2.09162
ZNF280C	0.381862	0.395537	0.340411	0.400472	0.55111	0.326015	0.46915	0.495596
NPFFR2	0.000859309	0.00134443	0.000712522	0	0.00300732	0	0	0.00312121
PHF21B	0.135696	0.0606579	0.194172	0.127426	0.173676	0.0355483	0.199261	0.0957597
TRAF1	0.0708817	0.268488	0.105174	0.284181	0.056576	0.213786	0.140644	0.373993
RC3H2	1.33749	1.01029	1.71258	1.31212	1.85354	0.612763	1.359	1.05517
IL17RB	0.893779	0.394304	1.05564	1.03185	1.27907	0.316109	0.83559	0.615309
TRAF3IP2	0.585571	0.326113	0.924463	0.453065	0.694416	0.140176	0.616124	0.308475
GYG2	0.691966	0.308283	0.492456	0.313548	0.62808	0.101133	0.323135	0.206984
DCBLD2	1.02594	1.16764	0.994825	1.16515	1.25855	0.705446	0.725387	0.709608
SERPINB3	0	0	0	0	0	0	0	0
SOAT1	0.916539	1.0478	0.747225	0.613361	0.687088	0.340302	0.873185	0.862434
PKP2	0.0338999	0.0147327	0.0312324	0.0282091	0.0582211	0.0215852	0.0239086	0.0191539
MSH4	0.00343437	0.0013433	0.00783121	0.00587899	0.00300481	0.00151392	0.0165148	0.00374233
F7	0.0335412	0.015743	0.00556234	0.0114832	0.00782559	0.0118284	0.0154837	0.0194927
GDI2	2.71104	1.42265	2.32226	1.34198	2.69435	0.878406	2.56757	1.52968
PRDM1	0.0283053	0.0724662	0.00782341	0.0367071	0.0310188	0.0552031	0.0118788	0.0230547
ATG5	0.121868	0.112895	0.0998684	0.117117	0.117641	0.0772829	0.0655247	0.072481
TMCC3	0.0371197	0.00843029	0.0357433	0.00204974	0.0488899	0.00211134	0.0350083	0.00347942
PITHD1	4.06179	1.88734	2.91214	2.25668	3.52704	0.915442	2.90579	1.50122
MTA3	0.132127	0.0554031	0.121239	0.0765873	0.143474	0.0328985	0.116598	0.069429
USP13	0.509929	0.276252	0.490256	0.339253	0.600848	0.114976	0.531002	0.269312
ATP11B	0.330613	0.315966	0.433189	0.398431	0.58125	0.260543	0.425948	0.371588
LAMC2	0.0135721	0.0557395	0.0182873	0.027589	0.00989544	0.0179483	0.0274107	0.0197188
CDK14	0.0720934	0.0283558	0.0664576	0.0315994	0.10728	0.0301819	0.0615619	0.0333542
SEC61A1	5.54811	3.65772	5.50145	5.64036	5.78023	1.22614	5.61098	5.40646
PPP1R12A	1.02376	0.942783	0.824321	0.830819	1.09566	0.696927	0.710278	0.841434
RASGRF1	0	0.000597385	0.00633207	0	0	0.00067326	0.00176264	0.00166426
CAMK2B	0.0144634	0.00598995	0.016931	0.0123793	0.0287826	0.00300033	0.0144009	0.00865276
CROCC	0.0197501	0.00537389	0.0149524	0.0143318	0.022038	0.000378527	0.0317123	0.012476
POLR3E	0.48462	0.410178	0.599462	0.519052	0.599322	0.193782	0.466585	0.386678
ATP2B4	1.60842	1.41716	1.46549	1.4516	1.8922	0.654304	1.71628	1.53341
ZC3H11A	0.0235687	0.0171201	0.0195427	0.0201725	0.0235666	0.0044526	0.00906671	0.0244591
RIOK2	0.446407	0.384132	0.607049	0.485244	0.666575	0.527378	0.436194	0.53508
YIPF1	0.356816	0.332489	0.345901	0.312137	0.407067	0.208178	0.250306	0.312574
NDC1	0.82405	0.439034	0.705987	0.392489	0.892643	0.685475	0.70563	0.466373
DGKG	0.00934551	0.0106615	0.00258304	0.00899872	0.0154447	0.00858258	0.00359516	0.002263
FLYWCH1	0.226417	0.135327	0.147661	0.16113	0.186968	0.0762577	0.207477	0.216226
UNKL	0.0426401	0.0136457	0.0626772	0.0182479	0.0339153	0.0222139	0.0790345	0.0577276
TBXAS1	0.00574941	0.0044976	0.0064699	0.00386646	0.00718613	0.0018103	0.00853108	0.00268498
PARP12	0.0524807	0.539569	0.0290107	0.583941	0.0524761	0.105757	0.0307642	0.388506
ALDH18A1	0.861902	0.324806	0.837047	0.567596	0.913641	0.147465	0.866013	0.373102
TARBP1	0.792506	0.386027	0.578878	0.452531	0.866147	0.233567	0.564254	0.38078
GATB	0.190974	0.0923994	0.191304	0.125662	0.157107	0.0389291	0.146084	0.0761825
MXD1	0.417222	0.521518	0.6736	0.725541	0.692733	0.533263	0.930745	0.90125
CDK17	0.372749	0.313972	0.303654	0.369412	0.503494	0.188816	0.293078	0.257125
DNAJC25	0.16928	0.146005	0.212346	0.219189	0.232921	0.137762	0.176996	0.173424
SLC2A3	0.648089	0.493155	1.05034	0.827011	0.989721	0.33763	1.05619	0.689083
PSD	0.0211195	0.0289121	0.0481577	0.0587479	0.0554338	0.0139647	0.113744	0.0115066
CTDP1	0.0559208	0.0427279	0.0485251	0.0634462	0.0500643	0.0137585	0.0480277	0.042513
YBX3	1.83866	2.65414	1.27162	3.68376	1.29368	1.0722	1.25605	2.91695
STYK1	0.00180352	0	0	0	0	0	0	0
WNK1	3.56238	2.24859	3.54463	2.52375	4.34135	1.39655	3.50819	2.19867
RPS17P5	0	0.384047	0	0	0.286355	0	0	0
CCAR1	1.75271	1.97232	1.97103	2.14838	2.1459	1.54771	1.78796	1.96174
OGFR	0.185314	0.255822	0.0813486	0.429182	0.190747	0.0864942	0.436121	0.292997
GNA15	0	0	0	0	0.00420503	0	0.0194135	0
CREB3L3	0	0	0	0	0	0	0	0
PIGV	0.429762	0.321884	0.598971	0.383487	0.61868	0.112861	0.344723	0.371982
PTPRU	0.00553207	0.0190413	0.00275225	0.0113638	0.025814	0.00877902	0.00510756	0.00964501
SNRNP40	0.509998	0.245673	0.556421	0.358397	0.494744	0.118323	0.394451	0.226191
RIMBP2	0.0106102	0.0124501	0.0336386	0.0355241	0.0203865	0.00825378	0.0588243	0.0392189
COL11A1	1.23031	0.606652	0.664773	0.41503	0.824434	0.364591	0.795436	0.351319
QSER1	2.26363	1.55147	2.78864	2.15187	3.1637	2.27264	3.03653	2.31242
MPC1	1.88283	2.18989	2.07855	2.08883	2.22865	2.52644	1.53359	1.37981
ACAA1	0.24308	0.139752	0.233126	0.188	0.18449	0.01291	0.173503	0.142544
BCAT1	0.330441	0.267485	0.198944	0.241017	0.355312	0.181762	0.18294	0.138288
HDAC7	0.301244	0.283715	0.258002	0.293458	0.263565	0.120562	0.30344	0.272107
LZTS1	0.14174	0.210941	0.279487	0.535565	0.185513	0.0609571	0.332478	0.321456
PRDM6	0.00380503	0.00520899	0.013409	0.00895604	0.00554852	0.00167731	0.00219566	0.00621934
WNT8A	0	0	0.0197827	0.0204203	0	0	0.0183561	0
SPAG4	0.0189755	0.0296879	0	0.0162412	0	0	0.116796	0.0137847
NCKAP1	2.30239	2.18781	2.22323	2.12353	2.79457	1.81736	1.91598	1.91925
MRPS35	0.311979	0.340298	0.42993	0.37421	0.494656	0.213067	0.402308	0.328782
GUCY1B1	0.157696	0.0544713	0.118872	0.0420696	0.169628	0.0541675	0.16545	0.0342186
SFSWAP	0.980397	0.544789	0.984855	0.814049	0.925473	0.306992	1.05863	0.753137
TNK2	0.135728	0.0675665	0.161993	0.124971	0.21831	0.0380741	0.253157	0.095611
MON2	0.565086	0.277159	0.604291	0.454231	0.692344	0.172655	0.511257	0.408333
CDH3	0.027743	0.00452136	0.0258794	0.0247347	0.0471974	0.00305737	0.0284601	0.00671792
ARSF	0.00280414	0.00438719	0.0290642	0.0240008	0	0	0.0064724	0
GPBP1	1.44467	0.983691	1.48093	1.09984	1.64163	0.70867	1.37329	1.01508
DGAT2	0.00950963	0.0111587	0.0078852	0.00406967	0.0083202	0	0.00182915	0.00690824
ZNF112	0.299752	0.224877	0.364673	0.311236	0.395539	0.132135	0.321363	0.253451
CS	3.89637	2.05925	3.75915	2.72397	3.76952	1.08979	4.03995	2.85833
LTK	0	0	0	0	0.0113704	0	0.00749915	0
MRPS24	0.119827	0.16404	0.248396	0.128201	0.314518	0	0.322677	0.043524
ELMO2	0.750768	0.537097	0.964104	0.786944	0.914125	0.261865	0.929033	0.713456
WAPL	1.86452	1.31406	1.64271	1.5079	2.18451	0.715542	1.79872	1.44841
VMP1	0.723425	2.74625	0.502941	2.03419	0.627332	2.10445	0.357404	1.85386
APPBP2	1.14234	0.695145	1.2912	0.919074	1.4238	0.385888	0.960319	0.734638
POLD1	0.150683	0.0208015	0.0881954	0.0328748	0.127528	0.00781451	0.215955	0.0579511
SEZ6	0.424521	0.188033	1.03351	0.935749	0.703273	0.133302	1.67636	1.00685
EIF4B	3.76057	0.923508	3.73172	1.49905	3.72421	0.515516	3.46475	1.19984
SLC6A16	0.174106	0.0966566	0.125737	0.117772	0.144139	0.0297091	0.162042	0.136678
BICRA	0.0914148	0.0674013	0.10368	0.0953297	0.0710941	0.0231592	0.181897	0.0931238
SPHK2	0.192362	0.0410398	0.253754	0.194579	0.265203	0.00770873	0.470912	0.285833
RPL18	42.3356	4.23602	50.9156	19.7808	32.6125	1.30201	58.0484	11.5
CA11	0.303076	0.303472	0.341774	0.446175	0.254561	0.0961921	0.270492	0.387496
ISOC2	0.320279	0.0417576	0.336388	0.15534	0.136996	0.00941226	0.156065	0.131844
U2AF2	0.349712	0.170981	0.378577	0.369993	0.487287	0.145594	0.754873	0.437525
EPN1	0.147124	0.0947807	0.236809	0.182713	0.212013	0.0305197	0.32183	0.32692
MED29	3.03847	2.61125	3.16704	3.01272	3.28247	1.28281	3.50664	3.43529
AHRR	0.0370182	0.0544691	0.0387338	0.0829819	0.0462686	0.0163181	0.0569626	0.0774737
GSC2	0	0	0	0	0	0	0	0
ZNF275	2.10101	1.31244	1.73255	1.5282	2.05145	1.55717	2.02802	1.63809
MTMR1	0.369781	0.160344	0.453606	0.263155	0.437835	0.0634925	0.430486	0.186127
GPC1	0.921601	0.810155	0.654275	0.823098	0.924088	0.260873	0.872699	0.85534
ADCK1	0.0510989	0.0347593	0.0534233	0.0361296	0.0423319	0.00391742	0.046722	0.0344308
HAGH	0.58606	0.374201	0.425534	0.488055	0.424988	0.136852	0.492342	0.503986
RNF4	0.283608	0.111169	0.249383	0.157284	0.242954	0.0372625	0.269103	0.141504
CASP8	0.0607521	0.0691267	0.015265	0.0267868	0.0601331	0.0389533	0.0325777	0.0307595
LIMCH1	0.545255	0.252066	0.310008	0.302166	0.299551	0.109441	0.225335	0.194425
INTS13	0.412946	0.200424	0.469872	0.286366	0.548537	0.148815	0.292205	0.247431
TM7SF3	1.07005	0.758648	0.968447	0.826067	1.14221	0.328848	0.959595	0.812895
DLX3	0	0	0	0.0163843	0	0	0	0
SPA17	0.442248	0.576596	0.265423	0.346077	0.840197	1.07686	0.427755	0.52627
TSPAN32	0.0431612	0.0144702	0.0153379	0.0369419	0.0071929	0	0.0237198	0.0268751
CCN5	0.00731107	0	0.0060622	0.0250303	0.00852884	0.00644566	0	0
DMRT3	0.0993956	0.0518362	0.0219778	0.00567154	0.123681	0.00584201	0.0101965	0.00481371
ST3GAL6	0.0460421	0.016691	0.0893906	0.0547863	0.0759816	0.0267314	0.0492483	0.0513944
ATP2C2	0.00835508	0.00571895	0.0164537	0.0125145	0.00731005	0.00184152	0.0136601	0.00531083
NGFR	0.0152025	0.00396416	0.0504225	0.0260238	0.0118231	0	0.0350899	0.00368127
CDON	2.47677	1.34666	1.75865	1.25873	1.63648	0.533202	1.41812	1.08859
TAF2	0.603936	0.479333	0.617645	0.588961	0.657713	0.321022	0.628835	0.591606
HIPK2	2.6155	0.956209	2.59626	1.58197	2.92837	0.768768	2.49144	1.64818
TNPO3	0.994181	0.263883	1.09996	0.402178	1.06746	0.184893	1.04424	0.345659
BORCS8-MEF2B	0	0	0	0	0	0	0	0
RFXANK	0.70473	0.210787	0.678875	0.337072	0.435236	0.00913692	0.893052	0.399019
TMEM161A	0.201423	0.0565627	0.184146	0.167978	0.156649	0.0500868	0.270208	0.191346
LPAR2	3.01138	1.126	2.85817	2.09114	2.03266	0.267162	5.43528	1.91244
CTSA	2.94789	2.03581	2.74987	3.63683	2.16275	0.61928	3.36666	3.81452
SUGP2	3.86097	1.82814	3.53753	2.52555	3.68269	0.692224	4.21263	2.11831
SLC12A2	0.675403	0.228016	0.8596	0.369778	1.12683	0.257809	0.702538	0.289178
SNX24	0.12897	0.0794503	0.0779764	0.0597923	0.0984203	0.0388487	0.0665652	0.0655827
EYA2	0.00747036	0.000531259	0.0185828	0.00290632	0.0253517	0.00299368	0.00992767	0.00271341
CNN2	1.32066	0.300542	0.411479	0.698767	0.943054	0.0917352	1.17621	0.907058
ABCA7	0.023534	0.009205	0.00650465	0.0369286	0.0183026	0	0.0603559	0.0626861
SNCAIP	0.68362	0.285282	0.62808	0.325001	0.60612	0.134829	0.767833	0.36605
DDX20	2.7571	1.59922	2.73427	2.40004	2.64982	0.80104	2.91073	2.00858
BTBD1	0.664349	0.584279	0.653541	0.563572	0.797934	0.478271	0.562558	0.633966
FAR2	0.0640432	0.041953	0.0617381	0.0334237	0.0753179	0.0463634	0.0468704	0.0257206
BCAS1	0.09183	0.018689	0.262479	0.0287553	0.16722	0.0236956	0.284909	0.0401342
POU1F1	0	0	0	0.00497729	0.00678385	0	0	0
CHI3L2	0.00234142	0.0915811	0	0.0601208	0	0.0227069	0	0
SBNO2	0.0404835	0.0703758	0.0547036	0.0962501	0.0367318	0.014541	0.0876745	0.131796
PMS1	0.19865	0.143701	0.231134	0.17551	0.275344	0.162895	0.175846	0.121809
HMG20B	0.807352	0.272441	0.866334	0.514875	0.79409	0.0139566	2.05837	0.770497
CALCRL	0.00562871	0.00366932	0.00466721	0.00722646	0.0164156	0.0165415	0.00433066	0
TAF11	2.85338	0.935573	2.85009	2.01503	2.43881	0.514747	1.98523	1.58711
ANKS1A	0.175446	0.137246	0.183177	0.180198	0.178148	0.111543	0.206091	0.193512
AP3D1	1.38181	1.55494	1.16143	1.48982	1.34576	0.875527	1.69159	1.83613
ZNF76	0.382636	0.238196	0.420054	0.35287	0.408649	0.144915	0.586718	0.307327
SLC9A3R2	0.109626	0.114343	0.0605998	0.0500424	0.110834	0.0128866	0.0506069	0.0902558
NTHL1	0.397092	0.126195	0.33955	0.212421	0.217141	0.0984622	0.267328	0.0540874
UHRF1BP1	0.59424	0.45285	0.504551	0.617468	0.735427	0.238751	0.571923	0.57903
GNAI3	1.97779	1.1458	2.09509	1.56523	2.44934	0.7	1.7731	1.19314
IPO5	6.49039	2.34445	5.80271	3.02513	6.97088	1.71576	4.81951	2.69497
OAT	1.87614	1.15754	1.75442	1.23098	1.26909	0.475493	1.04271	0.880707
WDR3	1.00657	0.551826	0.956114	0.659501	1.12043	0.337269	0.864205	0.668152
PKN2	0.555277	0.386056	0.559593	0.445455	0.708327	0.367886	0.527835	0.40147
WDR18	0.345549	0.0606824	0.26898	0.181075	0.255025	0.0124345	0.499167	0.199793
TRAM2	0.812773	0.510217	0.547052	0.504565	0.655512	0.227797	0.468038	0.502053
NTN1	0.0166143	0.040747	0.0137763	0.0388175	0.0696692	0.0138559	0.0231473	0.0397964
GLP2R	0	0	0	0	0	0	0	0
MCM10	1.22186	0.0757087	1.13686	0.115624	1.25837	0.0959902	1.1402	0.143541
DGKA	0.314216	0.462343	0.16439	0.348981	0.235642	0.145107	0.256144	0.600545
ERBB3	0.11971	0.0409701	0.183013	0.0768455	0.152742	0.00329813	0.224503	0.0788104
ROPN1	0.0084462	0	0	0	0	0	0	0
ANKRD44	0.0746051	0.0211191	0.144182	0.0869619	0.0978683	0.0278964	0.115024	0.0369043
KARS	2.86942	1.69088	2.87625	2.26206	2.63164	0.72814	2.63979	2.10162
ADAT1	0.41376	0.255374	0.673572	0.480849	0.69966	0.170678	0.41764	0.314362
PDIA5	0.038522	0.0706435	0.0324653	0.0821576	0.0257843	0.0328486	0.0126327	0.0536746
TBC1D22B	0.237814	0.0737905	0.218122	0.152375	0.175134	0.0386531	0.244302	0.123537
NDUFB4	4.72123	2.64348	5.30905	3.7088	4.20616	1.86737	5.6104	3.65289
SPEN	4.99804	3.46154	5.35004	4.64294	5.44979	1.84614	6.02423	4.64806
MYLK	0.0732132	0.0398914	0.0643313	0.0380346	0.0871076	0.0163776	0.0532466	0.0296357
ZC3H15	2.32168	2.36409	2.33377	2.19806	2.84961	4.15852	2.14552	2.96486
MAP2K4	0.346013	0.360901	0.333378	0.352465	0.447232	0.264238	0.364956	0.320395
PACC1	0.4371	0.326598	0.51521	0.457999	0.381857	0.23329	0.479566	0.354551
SNAP91	0.111494	0.0518329	0.156899	0.100881	0.161281	0.0499908	0.162251	0.0860857
SLK	1.36602	1.67527	1.25808	1.52035	2.00085	1.23695	1.60682	1.8526
CYB5R4	0.120517	0.114583	0.191405	0.161074	0.171953	0.087453	0.158344	0.101692
COL17A1	0.00731991	0.01861	0.0166912	0.0375909	0.0277522	0.00322673	0.00422389	0.0159526
GSTO2	0.40154	0.0909845	0.22962	0.218059	0.174447	0.0195315	0.583789	0.315838
SEC61A2	2.16045	1.57958	1.90439	1.67101	1.84976	1.49188	1.61075	1.66304
PRKCQ	0.0202215	0.0367402	0.0237987	0.0385235	0.0311992	0.0109267	0.0255957	0.031749
TLE2	0.0459604	0.0171951	0.0447372	0.061572	0.0629402	0.00352348	0.212168	0.0754853
ASB1	1.29249	0.248174	1.3575	0.844774	1.28389	0.117403	1.56698	0.384107
FAM107B	0.163301	0.064635	0.191313	0.114418	0.215962	0.0505101	0.17242	0.0925819
ME1	0.143985	0.245105	0.12427	0.137964	0.0934912	0.0862241	0.0574801	0.0795991
TBC1D1	0.769557	0.315964	0.673162	0.341569	0.558091	0.113965	0.653124	0.294002
CDK13	0.579546	0.356624	0.586413	0.476584	0.597319	0.191531	0.556469	0.333602
MTHFD2	2.00813	0.71742	0.965847	1.45261	0.897694	0.297395	0.969192	0.700683
SLC9A7	0.18123	0.0635525	0.111927	0.0807671	0.241306	0.0584015	0.0649099	0.0381342
FOXJ2	1.49414	0.925461	1.47507	1.32384	1.58967	0.451969	2.27892	1.38462
YBX1	13.318	5.85777	11.5465	7.70856	10.5065	2.4422	10.5126	6.42385
PDE4A	0.00756046	0.0118287	0.00626899	0.00485328	0.0242543	0.00333276	0.0349015	0.0274614
PPP2R5A	0.301901	0.229012	0.378205	0.20918	0.318646	0.107157	0.161891	0.142412
CTNNA2	0.00737197	0.00154851	0.0057731	0.00438174	0.0118646	0.000481433	0.00462154	0.00228098
ELAVL1	1.58072	0.486322	1.5183	0.853537	1.49254	0.299299	1.74674	0.846204
TIE1	0.00903063	0.0035322	0.00374401	0	0.0210696	0	0	0
DIP2B	1.03238	0.498418	1.17152	0.663594	1.0092	0.264234	0.942248	0.567691
SMARCD1	2.97649	1.80428	3.49908	2.60825	3.40463	1.03376	4.91226	2.83622
KDM4A	0.238176	0.122801	0.278283	0.257909	0.292582	0.0365879	0.269321	0.196616
NFYC	0.662249	0.279556	0.623721	0.426721	0.619502	0.120076	0.776786	0.421179
ZMYND12	0.0038538	0.0241177	0.019173	0.00329848	0.0224785	0.0135905	0.0207554	0.00559916
SLC9A3	0.0111021	0.00144747	0.00920563	0.00791861	0.0129513	0.00163132	0.0242018	0.0107534
NGEF	0.0081674	0.00522746	0.00123132	0.00508401	0.0216541	0.00261841	0.00285631	0.00323628
ASPM	2.64906	0.162385	2.28791	0.251471	4.21912	0.451894	2.12415	0.169357
CD84	0.00520059	0	0.0129367	0	0.00606682	0	0.130041	0.0547802
ELOVL1	1.02555	0.66855	1.50586	1.18865	0.972052	0.263712	1.31508	1.08647
SPI1	0.00842518	0	0	0.00360558	0.00491426	0	0.0226878	0
ZNRD1	1.2135	0.715215	1.19918	1.06709	1.00839	0.293111	1.56035	0.640024
MPPED2	0.53858	0.131685	0.648789	0.251824	0.549968	0.043087	0.451598	0.110812
CLDN18	0.0715248	0.031333	0.0545624	0.0195899	0.0634131	0.0353127	0.0264145	0.0228619
ZBTB11	1.15672	1.01556	1.24951	1.11115	1.41954	0.817085	1.34719	1.18464
ATXN3	0.517822	0.417657	0.429368	0.445959	0.476504	0.225428	0.378609	0.405376
GOLGA5	0.914961	0.797939	0.793152	0.811222	0.794137	0.764201	0.764587	0.820502
FGFR2	1.21842	0.433955	1.22752	0.642798	1.06045	0.231704	1.11277	0.644054
LRRC40	0.389602	0.455233	0.408925	0.386929	0.366282	0.263773	0.33011	0.364231
ISOC1	0.544121	0.78644	0.743364	0.470151	0.725431	0.584793	0.653876	0.538327
EML1	0.12368	0.208417	0.181191	0.264856	0.140859	0.105592	0.144053	0.159097
TRMT11	0.120436	0.0952925	0.0865227	0.0838031	0.1228	0.0741639	0.0873569	0.0624454
THUMPD1	0.519018	0.372178	0.607566	0.420276	0.638115	0.248978	0.540264	0.362253
MSANTD3	0.90731	0.849806	0.974985	0.999443	0.954016	0.459142	0.901547	0.951723
KIF26A	0.00473813	0	0.0117863	0.00202769	0.016582	0.00417727	0.0145818	0.015489
ATG2B	0.848913	0.530336	1.0209	0.880036	0.987542	0.354849	0.803868	0.597715
ARFGEF1	0.778617	0.674726	0.785245	0.85073	0.755667	0.361072	0.565651	0.581394
ACSM2B	0	0	0	0	0	0	0	0
ZFAT	0.0543564	0.0275725	0.0584518	0.0308948	0.0609333	0.0123549	0.0522764	0.0339342
MTFR1	0.0836977	0.0413847	0.0936252	0.0628516	0.0911909	0.0285415	0.0558908	0.0487562
STAG3	0.866571	0.580035	1.16363	1.16025	0.833139	0.258675	1.49445	0.918666
FECH	0.675279	0.402653	0.765496	0.616371	0.58944	0.204	0.710295	0.490554
MYO9A	0.471397	0.331832	0.471956	0.381248	0.487764	0.184908	0.367097	0.298353
DDX3Y	0.012206	0.0238709	0.00506047	0	0	0.0322834	3.61088	1.61379
PFKP	0.474443	0.293411	0.266907	0.403682	0.401631	0.0727984	0.39841	0.29789
IDI1	40.1698	53.0801	39.2452	43.1817	30.6781	22.8948	33.8448	47.8867
SP100	0.0100165	1.02405	0.0070277	0.726739	0.0170779	0.444258	0.00948498	0.330238
KLF6	13.1594	9.63767	9.34124	9.83571	10.4685	3.81348	10.4806	9.755
PLPP1	0.0453643	0.0354872	0.0488998	0.0489227	0.0508036	0.0167977	0.0335066	0.0329548
NEO1	1.23318	0.877741	0.955864	0.998478	1.12319	0.427031	0.888452	0.904143
TRAM1	0.84868	0.743832	0.847275	0.779836	1.04302	0.568048	0.685721	0.591778
PHKA1	0.211601	0.078439	0.198075	0.0769876	0.233945	0.0572011	0.253564	0.0621294
TNFRSF1A	2.82731	2.79099	2.69166	4.62856	2.39079	0.844069	2.73351	5.10756
CACNB1	0.589135	0.367402	0.652471	0.546558	0.557501	0.101701	1.40103	0.903836
EVI5	0.102826	0.096966	0.0931449	0.0895161	0.153227	0.118285	0.0693592	0.0662556
STOML1	0.337348	0.174272	0.290278	0.354112	0.304435	0.0897858	0.523999	0.522497
PKM	5.87986	7.42378	5.10787	8.76142	5.35589	2.42003	7.20541	10.4616
DHX29	0.601691	0.526684	0.800502	0.718668	0.753821	0.373545	0.506101	0.531262
DNTTIP2	3.71514	3.14127	3.67597	2.92894	4.51347	2.24173	2.61032	2.80532
METTL22	0.764358	0.416319	0.725601	0.583904	0.637504	0.324344	0.928848	0.59678
TP53BP1	1.49302	0.929854	1.5142	1.31997	1.74711	0.465486	1.68915	1.06168
TRO	5.26443	3.29885	6.14748	4.99698	5.21692	1.22054	8.52123	5.71003
RRP15	0.419039	0.486512	0.476381	0.611828	0.464505	0.341019	0.509135	0.570252
RHOA	11.4352	5.78899	10.8509	7.67561	10.4031	3.37907	9.49035	6.30711
DHX8	0.400499	0.250268	0.429026	0.358339	0.507754	0.146251	0.4929	0.40571
PMS2P4	0.060435	0.0315177	0.0278397	0.0459792	0.0783348	0.0177604	0.0671637	0.0243905
PRKCZ	0.0362664	0.00868475	0.0490962	0.0278732	0.0397169	0.00391513	0.158306	0.0865642
ZFY	0	0	0	0.00362138	0	0.00186511	0.319021	0.199786
IARS2	1.29726	1.3555	1.36148	1.23406	1.47442	1.20416	1.05228	1.14702
SYT1	0.0220875	0.0127594	0.0632554	0.0491524	0.0590646	0.0181248	0.0564717	0.0281411
NAV3	0.0650018	0.0191784	0.0616379	0.0325342	0.0676949	0.012096	0.061952	0.0312896
IDH3G	2.28174	1.01741	2.70552	2.60719	2.80819	0.291689	3.1073	2.52778
ROGDI	0.350723	0	0.318509	0.128651	0.233794	0	0.398337	0.121324
PDZD4	0.513619	0.22291	0.501724	0.352289	0.541714	0.0310151	0.763276	0.253004
ATP2B3	0	0.00119752	0.00761595	0.00262047	0.0125006	0.00134961	0.0129557	0.00444823
ROCK1	0.332601	0.353074	0.398861	0.352085	0.484118	0.316198	0.271747	0.278146
CBFB	0.620998	0.303618	0.580434	0.342875	0.577283	0.116097	0.537511	0.251742
PDK3	0.16525	0.112768	0.129248	0.145451	0.144923	0.0340975	0.116321	0.100463
HYAL2	1.94128	1.72213	2.10751	2.38098	2.35801	0.45875	2.66383	2.18078
HDAC4	0.0853543	0.0647804	0.0928032	0.0970037	0.106165	0.0470941	0.126557	0.104095
RASSF1	0.588836	0.216356	0.495649	0.221449	0.52039	0.0707911	0.446179	0.11018
FGFR3	0.67335	0.86787	0.446663	1.1746	0.329164	0.0565376	0.93252	1.5979
IFI35	0.206764	0.960365	0.150014	1.64804	0.180903	0.0683585	0.169024	0.741628
HEATR6	1.38661	0.879136	1.37692	1.07674	1.49364	0.60138	1.41528	1.06619
COASY	1.84857	1.03988	1.77391	1.40442	1.38111	0.183118	2.41306	2.48962
PLEKHH3	0.253065	0.163537	0.127727	0.0470869	0.128355	0.0291013	0.499461	0.199824
MEF2A	0.274487	0.166087	0.316445	0.246256	0.319435	0.121289	0.238666	0.182103
OTUD5	0.516593	0.361125	0.612904	0.538582	0.557762	0.196228	1.01902	0.826409
TFE3	1.44239	1.30398	1.44987	1.68294	1.24611	0.3659	1.94207	1.96713
TBC1D25	0.414547	0.238949	0.401626	0.339873	0.366515	0.0500126	0.641252	0.488174
ACSL4	0.183962	0.229823	0.133565	0.167637	0.118512	0.120227	0.122525	0.160898
INPP5A	0.0223646	0.0117695	0.0256248	0.0142695	0.0232436	0.00573593	0.019397	0.0127019
GPKOW	1.38328	1.23344	1.45981	1.73868	1.78295	0.409357	1.6448	1.61624
GRIPAP1	0.668512	0.386058	0.827123	0.51826	0.624707	0.163545	0.764785	0.472925
FTSJ1	1.0432	0.619606	0.800928	0.661393	1.05921	0.655724	1.28569	0.708711
PRR11	1.46795	0.411368	0.964665	0.411857	1.24822	0.291774	1.05288	0.404136
REEP1	0.459717	0.191463	0.500685	0.357641	0.48745	0.247013	0.592184	0.377825
ATP11A	0.350718	0.340266	0.346361	0.362302	0.317953	0.406752	0.350281	0.349167
POLR1A	0.904441	0.614759	1.03238	0.913416	0.957445	0.341296	1.00802	0.897713
LAPTM4A	4.84315	4.81819	5.87099	5.03291	5.51474	3.31843	6.77612	5.35775
TTC7A	0.0499592	0.0473865	0.0574774	0.0657439	0.050267	0.0247756	0.0509303	0.054439
IP6K2	1.14124	0.727044	1.75649	1.39495	1.26899	0.418947	1.82805	1.159
STON1-GTF2A1L	0.000810293	0.00158467	0	0.000693533	0	0	0.000311714	0.000882951
SRBD1	0.139028	0.0538543	0.125288	0.0834112	0.166357	0.0457179	0.0963042	0.073393
KIF2A	0.365751	0.273265	0.379271	0.262354	0.538636	0.540477	0.454039	0.482089
RASGRP2	0.0323233	0.00842852	0.0312688	0.0368875	0.0125691	0	0.0455934	0.0430487
PSME4	0.754031	0.443672	0.873149	0.69896	0.986445	0.331976	0.690131	0.483281
IFT80	0.039153	0.0552403	0.0556541	0.0670224	0.0644336	0.0234232	0.0467995	0.0375848
SIRT2	0.965908	0.172395	1.20137	0.650143	1.13226	0.0744093	1.92283	0.745961
ERLEC1	0.685428	0.799367	0.855122	0.898829	0.927971	0.50173	0.839421	0.799424
PPP2R5B	0.177117	0.0646584	0.234979	0.197074	0.247942	0.0416404	0.331594	0.22731
PYGM	0.00735413	0.00575292	0.0060979	0.0251777	0.00857906	0.00648362	0.0452654	0.00534238
PAGE1	0	0	0	0	0	0	0	0
PITX1	0.014113	0.0110402	0.0234044	0.0120794	0.0329274	0	0	0.0102523
TRPC7	0	0	0	0	0	0	0	0
MAST4	0.19485	0.171513	0.132085	0.165729	0.124632	0.0394892	0.120415	0.126608
ADGRF5	0	0	0	0	0.00227583	0	0	0.000708607
SDK2	0.110519	0.0988069	0.0964495	0.103143	0.193204	0.0602234	0.192624	0.216047
ADAM7	0	0	0	0	0.00135456	0	0	0.00168704
NUP133	0.702901	0.315681	0.741011	0.492346	0.772047	0.230284	0.563383	0.351784
NUCKS1	10.2393	4.33024	9.34832	4.85456	12.7808	3.47982	8.80794	4.21548
VPS35	3.93208	2.86293	3.69959	2.9147	4.70571	2.30581	3.64462	3.21513
DNAJA2	4.64285	3.36309	4.67762	4.03921	4.37241	1.57767	3.76524	3.06761
BCL3	0.00809675	0.171014	0.0268547	0.332642	0.0188908	0.0571067	0.0249182	0.605831
KCNAB2	0.00634231	0.0120491	0.0127717	0.0131833	0.0200822	0.00559156	0.0411288	0.0197458
ABCC9	0.189998	0.0468507	0.139277	0.0642231	0.121262	0.0291318	0.0481977	0.0550093
GAL	0	0.21134	0	0.161863	0	0	0	0.0981291
CLEC2D	0.831971	0.273438	0.718598	0.353571	0.933478	0.162998	0.480081	0.253925
FUNDC1	0.421039	0.252108	0.418079	0.289185	0.454786	0.293294	0.44792	0.234117
MAOB	0.12333	0.100525	0.0815241	0.0981769	0.127775	0.121657	0.11944	0.142847
RORA	0.0382896	0.0232029	0.0355499	0.0228482	0.0556768	0.0303102	0.035061	0.0135159
DRD4	0.0581355	0.341083	0.0482048	0.64686	0.0678188	0.051254	0	0.971344
TGFBR3	0.00486285	0.0148704	0.0047653	0.00870264	0.00515711	0.000779496	0.00272103	0.00513832
PLA2G10	0.0135472	0	0	0	0.0105358	0.0119436	0	0
HES2	0	0	0	0	0	0	0	0
ATP1B3	1.26405	0.945436	1.61984	1.21079	1.4954	0.599136	0.943584	0.60882
NEDD4	0.184452	0.235645	0.217002	0.229634	0.191422	0.129355	0.195824	0.205777
PIGB	0.114371	0.0894692	0.119672	0.144505	0.158835	0.156051	0.0691394	0.059346
MAPK6	0.450694	0.502405	0.505941	0.546728	0.731013	0.25751	0.610161	0.609477
GNB5	0.25414	0.110676	0.276988	0.174913	0.330091	0.0577467	0.371914	0.175103
RAB27A	0.0851566	0.0491205	0.0506396	0.0507993	0.0712442	0.0318506	0.0291193	0.0474898
HDHD5	0.327312	0.171636	0.423505	0.44639	0.352459	0.0983035	0.376361	0.185517
UFD1	1.28928	0.965879	1.32358	1.16481	1.27325	0.550293	1.36197	0.914296
LRP6	1.30589	0.88649	1.4092	1.17038	1.32198	0.389603	1.12078	0.890509
GUCY2C	0.00475929	0.00279229	0.00197315	0	0.001388	0.00104898	0	0
SCT	0	0	0	0	0	0	0	0
PHRF1	0.357685	0.0808816	0.382317	0.291794	0.283608	0.0344909	0.494497	0.213149
ELP1	1.35294	0.754466	1.50862	1.22603	1.61503	0.404649	1.28789	0.961044
NUCB2	0.209917	0.069432	0.221955	0.0838054	0.276109	0.0670721	0.164218	0.068571
PFN2	0.984122	0.647912	1.05908	0.64219	1.39909	0.598932	1.00688	0.729278
PTPN3	0.0349699	0.0190856	0.0209044	0.00696068	0.0559741	0.0150568	0.0312854	0.00649864
SPTB	0.00897197	0.00116975	0.00619948	0.00191979	0.0156996	0.0118649	0.00632767	0.00271569
DAPP1	0.00187219	0.0117165	0.00620954	0.00480726	0.00873613	0.00495174	0.0216066	0
FGF10	0.00115951	0	0	0	0	0	0.00178423	0
SLC44A1	0.416983	0.388861	0.361934	0.287452	0.592471	0.216862	0.336625	0.221591
TMEM260	0.147779	0.147876	0.16338	0.152308	0.156591	0.092286	0.109909	0.0934869
SMG6	0.121634	0.0605503	0.12225	0.109715	0.0979399	0.0278019	0.124463	0.0645596
EXOC5	0.479095	0.422772	0.643118	0.473819	0.742921	0.620698	0.549542	0.437168
CLTCL1	0.109478	0.0389911	0.105537	0.0578974	0.106946	0.0164788	0.0712194	0.0517266
FGF22	0	0	0.0184417	0	0	0	0.18823	0
FSTL3	0.256901	0.167472	0.189348	0.0488628	0.216444	0	0.417274	0.176257
DGCR2	0.364044	0.191366	0.394146	0.306626	0.338122	0.115502	0.420137	0.307412
RNF126	0.400717	0.124393	0.353363	0.293979	0.356162	0.0112154	0.734064	0.258755
MNT	0.428227	0.243211	0.330757	0.456896	0.437965	0.0827479	0.920716	0.724442
ZXDC	0.923653	0.657232	1.07093	0.998248	0.943574	0.310546	1.0198	0.761965
JMJD6	1.25177	0.884102	1.95727	1.88566	1.86915	0.283783	1.99224	0.997683
POLB	0.527176	0.321012	0.65817	0.517869	0.485698	0.171649	0.403298	0.339446
ST6GALNAC1	0	0.0164317	0.00435427	0	0	0	0.00808055	0
WIPI1	0.125685	0.153892	0.126871	0.159023	0.127495	0.130078	0.166072	0.40888
FRMPD1	0.0145772	0.00488714	0.0172673	0.00534715	0.0267225	0.000917977	0.0336465	0.00529478
GBA2	2.25479	0.941989	2.35211	1.95755	2.1024	0.370503	2.91	1.70844
NDST1	1.03228	0.53115	1.00585	0.80439	0.917651	0.240905	1.10108	0.765934
ASNS	0.10534	0.022474	0.111168	0.0942596	0.111715	0.0168857	0.114203	0.0939161
AP3M2	2.11794	0.696942	1.80039	0.799072	1.89815	0.442116	1.5228	0.616203
CNGB1	0	0.000880226	0	0	0.00131264	0	0.000865728	0
ST6GALNAC2	0.00462977	0	0	0.00396264	0.00540092	0	0	0.00672656
CHAT	0.00178375	0.00139537	0.00443714	0	0	0	0.00137239	0
PABPC1	15.8529	7.80204	12.8381	9.20445	14.9964	4.39054	14.8941	9.77218
TESK2	0.00474838	0.00265323	0.00787452	0.00290297	0.00316531	0.00119609	0.0156572	0.00246389
CFAP20	1.89194	0.876127	2.18787	1.19147	1.71251	0.663849	1.53353	0.992873
CSNK2A2	4.79659	2.73738	4.74796	3.51833	4.49962	1.86462	4.43426	3.02589
PTPN21	0.947229	0.571071	0.829059	0.733114	0.979613	0.322789	0.711557	0.551465
EIF2B3	0.130567	0.114189	0.18125	0.138122	0.1275	0.044622	0.123031	0.109237
CAMK2A	0.0578551	0.0783742	0.0444621	0.0748815	0.0674917	0.0510067	0.0358275	0.0625304
TCOF1	0.54074	0.265523	0.473604	0.274488	0.554346	0.136209	0.657377	0.413225
CDC42	0.0368807	0.0319419	0.0633458	0.0586232	0.0783646	0.0394826	0.0810729	0.0545406
OSBPL3	0.134939	0.100492	0.0935392	0.071145	0.0805967	0.0399727	0.0664452	0.0509736
EPHA8	0	0	0	0	0	0.00219618	0	0
SLC12A3	0	0	0	0	0	0	0.00151781	0
RAD18	0.320872	0.101648	0.272218	0.129828	0.356376	0.142614	0.285232	0.111732
ATP2B1	0.694597	0.320346	0.74265	0.539501	1.07366	0.226645	0.633943	0.402832
TRPM5	0	0	0	0	0	0	0.00829641	0
NCK2	0.286951	0.283601	0.28896	0.261633	0.323043	0.151555	0.391119	0.332361
MAP4K4	2.91579	2.1881	3.73962	3.1163	3.43856	1.34943	4.05819	2.98869
MGAT4A	0.0668857	0.0488346	0.0820813	0.0312955	0.130044	0.0393123	0.0596948	0.0382233
RPL31	14.0949	5.64563	12.3027	7.2242	11.4446	4.14484	15.1631	6.87715
WDR1	2.11488	1.55353	1.81194	1.7419	1.79429	0.545719	1.90858	1.35921
SNX13	0.251533	0.219732	0.27274	0.269538	0.340907	0.211759	0.209953	0.171577
MS4A12	0	0	0	0	0	0	0	0
ARHGAP10	0.00733064	0.00114691	0.00364706	0.000501947	0.00478893	0.000258516	0.00293285	0.00149109
RPS6KA2	0.0890353	0.0762531	0.0699933	0.0980525	0.077606	0.0659155	0.0697397	0.0734396
ING3	0.464538	0.304306	0.623186	0.303857	0.656464	0.319649	0.656703	0.279846
VASH1	0.672314	0.224881	0.845816	0.555594	0.811342	0.196215	1.89071	0.744389
LMCD1	0.193337	0.0901016	0.151216	0.0751106	0.108771	0.0423107	0.147696	0.0657421
BUD23	1.17345	0.568427	1.12644	1.03913	0.889789	0.202931	1.23619	0.718025
SEL1L	1.23147	0.980901	1.31361	1.1693	1.41414	0.542848	0.968446	0.929539
TRIP13	1.67183	0.141705	1.17659	0.264866	1.34716	0.159704	0.879782	0.235771
ATP6AP1	5.10255	4.01143	5.27288	5.89911	3.71658	1.49952	5.3614	5.32035
TCF3	1.96237	0.977708	1.78969	1.36184	1.87497	0.561109	2.96997	1.58638
TRIB2	9.67167	4.76874	11.071	7.28877	10.1598	2.74004	8.15208	5.07992
DAZAP1	0.529411	0.211241	0.477277	0.425755	0.476665	0.128433	0.582279	0.307155
MBD3	0.404414	0.166293	0.683562	0.310638	0.381049	0.0914214	0.72203	0.327684
PRLH	0	0	0	0	0	0	0	0
HLTF	0.587817	0.18144	0.519704	0.337936	0.640286	0.291898	0.542166	0.335697
FAM50A	7.62371	5.14783	6.80476	6.95843	5.67254	1.27123	7.41164	6.08424
FAM3A	0.772851	0.418555	0.903738	0.551239	0.681964	0.113561	1.07489	0.496654
CPSF1	1.47632	0.887997	1.38872	1.11493	2.06232	0.57422	3.42667	2.37024
MYO3B	0.00041887	0	0.000173659	0.000179256	0.000977276	0.00110786	0.000161136	0.000608573
CYBRD1	1.50352	1.39396	1.09893	0.962767	1.48436	0.729049	0.893296	1.38955
CDH19	0	0	0	0	0	0	0	0
PDCD2	4.10383	2.56991	3.70254	3.41239	3.83238	1.70592	3.30467	2.63366
SLC6A15	0.0313798	0.0216596	0.0642835	0.0252782	0.0839797	0.0146464	0.126397	0.0549779
RDH11	4.67626	4.34117	4.22639	4.25456	4.39972	2.17962	3.52096	3.46966
PRKACA	0.711558	0.337532	0.699853	0.673816	0.869816	0.166843	1.34536	0.585647
ADGRL1	0.774371	0.639199	0.824941	0.845676	0.973149	0.324023	1.59798	1.10148
SPP2	0	0	0	0	0.00440546	0	0	0
ACTN1	1.03514	0.996058	0.691533	1.08332	0.784747	0.195739	0.692765	0.870526
ZFYVE26	1.09966	1.33766	1.06224	1.44631	0.945791	0.387008	1.22861	1.1576
RPS6KA6	0.114637	0.141437	0.102072	0.162653	0.144502	0.130235	0.107735	0.0799243
EPN2	0.349794	0.122619	0.371446	0.216776	0.385922	0.0530952	0.458278	0.21635
PTPN18	0.794706	0.50057	0.847227	0.80828	0.878915	0.163785	1.51668	1.34206
LIMS2	0.0782582	0.0504158	0.0916097	0.0630415	0.161106	0.0547899	0.127505	0.0685549
ASIC4	0.00406088	0.0254137	0.016836	0.00695146	0.00473728	0	0.00624878	0.00885004
SPEG	0.319503	0.305775	0.195876	0.388377	0.227994	0.0599326	0.300739	0.349387
LNX1	0.0115544	0.00871586	0.0253203	0.0197789	0.0182928	0.0105505	0.00349242	0.00479637
ALDH3A2	4.38934	4.39125	4.71402	5.00686	4.50401	3.67546	3.99204	4.52926
TFRC	2.125	1.43461	2.62189	1.94493	3.11566	1.288	4.60529	3.30018
SREBF1	1.13	0.839918	0.759543	0.8515	0.880274	0.314429	0.880964	0.659982
TRPC5	0.00323885	0.000760097	0.00295415	0.00110886	0.00340049	0.00114219	0.00199354	0.00282342
AFF4	4.1994	4.16634	3.93551	4.66026	4.5515	2.4356	4.06985	3.90768
UBE2D1	0.142435	0.214107	0.243157	0.22948	0.234579	0.155122	0.208432	0.158251
MPP5	1.22458	0.707118	1.07399	0.722219	1.35103	0.477043	1.01521	0.638267
RHOBTB1	0.186942	0.139727	0.184504	0.209237	0.1757	0.0660589	0.14616	0.11601
SMC1A	8.96456	3.02775	7.86467	4.49561	9.60125	1.73516	7.28488	3.38387
HSD17B10	4.04114	1.55554	5.10603	4.30981	4.30268	0.480693	5.7002	2.07361
MARK2	0.32567	0.149605	0.337836	0.257392	0.287765	0.0781944	0.60669	0.281885
HMMR	0.654749	0.145285	0.576836	0.099687	1.12	0.111009	0.518287	0.114337
CHFR	0.116952	0.0792508	0.148858	0.131978	0.0877682	0.0315235	0.137551	0.121216
TRHDE	0.00171221	0.000669705	0.00170367	0.000439645	0.00219714	0.000301906	0.00184429	0.000248765
P4HA2	0.0299301	0.0332321	0.0320226	0.033881	0.0202735	0.00595842	0.035656	0.0210413
FCGR2B	0	0	0.0213684	0.00551428	0	0	0	0.00468023
NFATC3	0.423107	0.217952	0.432234	0.315393	0.525035	0.15116	0.507981	0.267186
TRNT1	0.609131	0.421022	0.595025	0.460652	0.764128	0.286905	0.365938	0.390977
ACADVL	5.48556	2.2752	3.34779	3.25612	4.22322	0.335398	5.96726	3.69969
STK10	0.050587	0.0245993	0.0357105	0.0497338	0.0303039	0.00723226	0.025772	0.0357555
FBXW11	0.664783	0.451204	0.768979	0.609003	0.664037	0.206072	0.808734	0.507401
ACAP1	0.18714	0.0679686	0.121921	0.200217	0.21831	0.0471394	0.174836	0.271894
CRMP1	0.951504	0.58749	1.21802	0.810269	1.1558	0.37479	1.4774	0.830361
EVC	0.281005	0.172825	0.260321	0.203192	0.293898	0.0683426	0.367542	0.250593
DERL2	2.22841	1.36644	2.35894	1.84135	2.29242	0.96816	1.68486	1.87074
SIDT1	0.00205394	0.0104438	0.00255463	0.00175798	0.00599014	0.00543245	0.00395069	0.00596832
NDE1	0.346302	0.217286	0.337996	0.19966	0.356291	0.281988	0.444993	0.322324
MRVI1	0.0115692	0.0122825	0.00479648	0.00141459	0.0115682	0	0.0076296	0.00180094
TMEM38A	0.0864716	0.0324692	0.0717006	0.0503278	0.0806997	0.0213461	0.0532241	0.0603043
AP1M1	0.407239	0.127752	0.44052	0.31494	0.356906	0.0692552	0.469191	0.294336
PVR	0.397586	0.436826	0.300037	0.516179	0.416908	0.1536	0.694285	0.49652
XRCC1	1.30243	0.956223	1.02241	1.03481	1.31388	0.418834	2.152	1.63637
SCARB1	0.202999	0.0982347	0.129178	0.109906	0.157507	0.0249726	0.17362	0.180391
CYP2W1	0	0	0	0	0	0	0.0238013	0
MCM2	0.461564	0.0292758	0.410304	0.0605039	0.5724	0.0439923	0.783827	0.111767
MOV10L1	0.00139123	0.00217664	0.00115358	0	0	0	0.00428159	0.00202131
PANX2	0.261151	0.187948	0.181895	0.268224	0.389951	0.128933	0.474185	0.288362
SELENOO	0.336282	0.0751611	0.288797	0.262127	0.308232	0.0158827	0.485121	0.209392
TP63	0	0.000293935	0	0.00192961	0.000438331	0.000331268	0.000289094	0.000545918
ALPK1	0.034338	0.0835696	0.0558903	0.112662	0.0474756	0.0196217	0.0743652	0.0651335
LLGL2	0.00199301	0	0	0	0	0	0.0030668	0
PDE8A	0.24299	0.152658	0.196784	0.144937	0.177715	0.0893536	0.103163	0.10518
CLCN4	0.0891188	0.0774612	0.112896	0.139841	0.12129	0.0305549	0.0638052	0.0710342
NLE1	0.588807	0.328182	0.555358	0.510262	0.704053	0.129777	0.973994	0.545365
SDHA	0.697059	0.311881	0.74008	0.4293	0.651132	0.113385	0.67088	0.330733
SMARCE1	1.58554	1.27331	2.17834	1.92733	2.24317	0.732388	1.8266	1.43976
FNDC8	0.0657492	0.0171446	0	0.0375167	0	0	0.00843109	0.00796054
GSDMB	0.824965	0.501936	0.792623	0.935851	0.786703	0.109674	1.03267	0.699175
KDM5A	1.58002	0.876216	1.66191	1.52999	1.75786	0.489319	1.61312	0.916644
ADAM11	0.00874143	0.0170954	0.0579858	0.044891	0.0203949	0.0077067	0.0807066	0.0190506
PPP2R3A	0.298348	0.245401	0.35516	0.281174	0.370434	0.15134	0.346849	0.247411
FERMT2	1.20621	0.818761	0.904418	0.832932	1.27119	0.615477	0.85293	0.790074
ABCB11	0.0258765	0.0182182	0.0328997	0.0147652	0.0603733	0.00684405	0.0285363	0.0144117
DHRS9	0.0159197	0.00747213	0.0158404	0.00272515	0.0111428	0.00280706	0.0171478	0.00462593
CD5L	0	0	0	0	0	0	0	0
PTGS2	0	1.93754	0	0.594369	0.0270034	0.0816311	0	0.748296
IGF2BP2	0.421516	0.582756	0.319359	0.552249	0.354171	0.350732	0.324733	0.501942
MAP3K13	0.149748	0.072788	0.17721	0.14725	0.167906	0.0576794	0.179346	0.116881
ST6GAL1	0.0722043	0.0263941	0.175694	0.101652	0.154292	0.0184428	0.176005	0.078924
TBX21	0	0	0	0	0	0	0.0059651	0
VDAC1P1	6.36944	4.429	5.96604	4.1392	5.22877	1.87183	3.44855	5.48392
FRY	0.11461	0.0278125	0.131105	0.0623729	0.100726	0.0186902	0.121311	0.0442761
PICALM	1.03002	0.668458	1.06061	0.784487	1.1261	0.432948	0.875689	0.737308
NSF	0.197661	0.133071	0.242865	0.162515	0.272509	0.125153	0.22397	0.156209
GLI2	0.20834	0.170884	0.226252	0.249513	0.237147	0.0808733	0.29128	0.264011
CLASP1	1.10828	0.529109	1.23299	0.880298	1.14561	0.368352	1.25994	0.769263
MRPS34	9.39826	2.96551	9.56097	4.25859	6.90987	0.696284	13.7326	4.36031
NOTCH3	1.84777	1.71928	1.25572	1.38586	1.57499	0.953078	2.34499	2.89392
CLNS1A	0.595249	0.357504	0.577179	0.48094	0.749416	0.162025	0.603128	0.384567
PPP2R2C	0.00287769	0	0.000681749	0.0017593	0.00287743	0.00108731	0.00221405	0.000895922
TEAD2	0.772303	0.600576	0.818472	0.829206	0.815645	0.36663	1.63493	1.21503
EED	0.349054	0.153737	0.372123	0.218419	0.472209	0.149989	0.30918	0.202429
CDHR2	0.0317678	0.0263128	0.0914194	0.103962	0.0653984	0.0378923	0.129397	0.0963828
SNCB	0	0.0149233	0.0237273	0.0408201	0.0333817	0.0168188	0.102743	0.0485043
TSG101	1.01244	0.554668	1.23945	0.964293	0.998147	0.30204	0.87731	0.620331
NCBP3	2.82577	1.22492	2.85791	1.89298	2.99773	0.659281	2.87848	1.45357
ATP2A3	0.0123055	0	0.0122442	0	0.00861309	0	0.0227225	0.00357571
CA12	2.72284	1.96456	2.24951	2.21312	2.4613	0.924964	1.97034	1.80156
MGLL	0.0558505	0.101585	0.0463101	0.150473	0.0475009	0.0123705	0.0328101	0.0797458
NTN4	0.112384	0.0357521	0.104369	0.0731045	0.148584	0.0409536	0.104337	0.039732
BCS1L	1.90032	0.818448	2.6734	1.82752	1.96777	0.941226	2.98988	1.75275
NUAK1	0.530188	0.599197	0.511991	0.862982	0.469572	0.316979	0.442999	0.638767
DPP8	0.500585	0.4508	0.624264	0.555739	0.797723	0.364068	0.527146	0.541132
SLC24A1	0.185201	0.151176	0.180272	0.275677	0.251274	0.0976122	0.224579	0.257378
ZNF532	2.10409	1.23211	2.15927	1.8575	2.26921	0.566675	2.38392	1.68493
SCARF1	0.0168107	0	0.0278782	0.0143883	0.00980536	0	0.00646696	0
LMAN1	1.36631	1.51873	1.46225	1.56377	1.91637	1.13735	1.15145	1.41035
HACD3	6.65122	7.32602	6.46909	6.07994	6.80104	4.16225	5.24245	7.6663
IPCEF1	0.0755605	0.0220209	0.0630628	0.0338157	0.0846895	0.0304781	0.0809335	0.0452041
ZZEF1	0.550767	0.301143	0.589387	0.521383	0.529814	0.114402	0.581274	0.400627
NOX3	0	0	0	0.00141406	0	0	0	0
ENO1	10.9298	5.05699	9.10374	8.00098	7.61173	1.79646	7.12038	4.91556
SLC12A1	0.0159035	0.00248817	0.00791213	0.0102089	0.0139143	0.00350525	0.00734157	0.00288826
MYDGF	0.230849	0.105117	0.117135	0.153349	0.221067	0.0334142	0.174961	0.120143
ANO8	0.395088	0.194846	0.320478	0.338158	0.350682	0.1363	1.00444	0.449234
TUBE1	1.45126	1.14918	1.0118	1.31819	1.58933	1.04447	1.42193	1.11881
ARHGEF10L	0.0688457	0.0617615	0.0691311	0.0746027	0.064103	0.0245013	0.0826122	0.0426714
TXK	0.0058892	0.00575869	0.00488321	0.00126015	0.00343506	0	0	0
WSCD2	0.00164794	0.0161143	0.00204967	0.020452	0.00384487	0.00653794	0.00190186	0.0215486
KCNQ2	0.300543	0.0776498	0.518986	0.247797	0.504997	0.0632033	0.89948	0.324488
TACR2	0.0537335	0.0360293	0.0318248	0.0459907	0.0358191	0	0.106308	0.0557635
ACTR6	0.172965	0.151761	0.220943	0.232065	0.212681	0.0576992	0.109698	0.135837
TIPIN	0.21738	0.0726578	0.191717	0.1184	0.235145	0.0905975	0.161168	0.130639
SRI	9.13882	6.84535	9.51665	7.18478	10.1336	5.08548	6.76072	6.51942
EIF4G3	1.1255	0.724393	1.01483	0.836418	1.16296	0.4694	0.925682	0.781975
NUP37	0.267736	0.247674	0.280144	0.218244	0.322246	0.133009	0.225611	0.158993
SEMA3A	0.0534	0.0280915	0.0742085	0.0598787	0.068372	0.0259181	0.0757286	0.0362241
GTSE1	1.39821	0.0483566	0.978751	0.118414	1.31175	0.0519033	1.44266	0.0833964
SEMA3C	0.0150008	0.0434618	0.0451466	0.0908258	0.03111	0.0220419	0.0286398	0.0556972
TTC38	0.268492	0.171027	0.213087	0.226521	0.272943	0.0574868	0.188868	0.264704
ACAT1	1.47719	0.773747	1.32402	0.829978	1.1086	0.5614	0.713751	0.507198
GRAMD4	0.0635374	0.036148	0.0439033	0.0387266	0.0527827	0.00848734	0.0799934	0.0545486
CELSR1	0.400562	0.337724	0.333547	0.405398	0.347652	0.173327	0.590655	0.459323
WNT8B	0	0.00376916	0.0119855	0	0.174244	0	0.00370708	0.00350018
ZNF638	1.92427	1.50136	2.14014	1.89083	2.52493	1.13748	1.89465	1.57325
SLC25A40	0.226464	0.241079	0.216818	0.213815	0.302315	0.224358	0.192202	0.15773
TIMM21	3.13662	1.49694	2.98715	1.69482	2.66908	0.924223	2.24684	1.34177
ADD2	0.974755	0.4253	1.09297	0.774134	0.882406	0.199076	1.34725	0.647554
FGF4	0	0	0	0	0	0	0	0
RASAL2	0.547681	0.483542	0.473455	0.618073	0.461995	0.171866	0.321651	0.357293
VPS9D1	0.225013	0.141953	0.222688	0.149102	0.220155	0.0511944	0.351829	0.221462
ZNF37A	1.2908	1.43154	1.41523	1.88871	1.63285	0.755524	1.33104	1.26972
MARK3	1.48122	1.23064	1.42614	1.36309	1.39141	0.544369	1.10069	1.01291
SLC25A3	34.117	15.4437	31.3144	21.8923	29.3827	7.3354	24.0192	15.1872
FNDC3B	0.322543	0.688312	0.244568	0.657694	0.250094	0.248119	0.236485	0.569039
FOSL2	0.823543	2.82835	0.539631	2.72322	0.492074	0.84648	0.466718	2.47767
CACNG5	0.0277687	0.0636164	0.0164466	0.118837	0.0277663	0.0122409	0.0122085	0.158498
CACNG4	0.802842	0.382285	0.647611	0.602507	0.773685	0.209009	0.984733	0.665634
FRYL	0.936702	0.494672	0.969332	0.692635	1.05648	0.317816	0.954034	0.60916
TMEM131	0.820961	0.94522	0.879169	0.906434	0.831242	0.939191	1.04706	1.24638
FSCN1	1.75425	0.694622	2.46024	1.55708	2.19804	0.235491	4.1713	1.94565
ACTB	40.8448	24.1995	41.8677	35.321	39.7173	10.463	46.6137	31.716
MOCOS	0.0306822	0.0276944	0.0185915	0.025251	0.0220263	0.00728277	0.029962	0.0137163
PLD1	0.0151843	0.0185597	0.0161316	0.0239619	0.00664253	0.00502009	0.0211747	0.0292999
ATP12A	0	0	0	0	0	0	0.00239593	0
WDR62	0.182996	0.00466802	0.183074	0.0238346	0.164748	0.0122755	0.235678	0.0303443
DLG1	0.342007	0.185971	0.268422	0.20614	0.312733	0.110456	0.227213	0.185136
RAB7A	3.67293	6.37221	3.26879	4.83123	3.7156	6.04622	4.03341	6.8849
BCAP29	0.595052	0.748283	0.623072	0.650107	0.812625	0.497758	0.526578	0.56948
SEC31B	0.26166	0.155281	0.279309	0.216233	0.26314	0.0477283	0.326273	0.20756
SART3	2.35322	1.02912	2.1859	1.52751	2.30797	0.30794	2.5932	1.17979
ARHGAP15	0	0	0.000122365	0	0	0	0.000113541	0
TUBA3D	0.117278	0.0229357	0.1094	0.0752838	0.102609	0.0258488	0.135348	0.159742
PAX2	0	0	0	0	0.00123541	0	0	0
EXOSC7	0.528889	0.272397	0.420839	0.347241	0.410045	0.0521311	0.332361	0.263697
KIFAP3	0.579749	0.642369	0.539353	0.543692	0.563951	0.43588	0.391175	0.4247
MKRN2	1.59843	0.88644	1.56807	1.66357	1.58891	0.899787	1.52139	1.18843
MCM6	4.39871	0.713246	3.93758	1.07535	4.13739	0.617232	3.49079	0.85356
REXO2	2.38461	1.4995	2.26625	1.3973	1.79747	0.671131	2.40626	1.09267
RBM7	0.415893	0.424597	0.502663	0.609363	0.386488	0.422595	0.412181	0.353331
RBMS2	0.651504	0.398265	0.632664	0.515085	0.593914	0.301996	0.586008	0.399119
BAZ2A	1.71357	1.04091	1.6781	1.67203	1.39958	0.399586	2.14823	1.47195
PTPN23	0.665546	0.617052	0.674493	0.656673	0.787185	0.214604	1.29912	1.09008
MLH1	1.69673	0.720653	1.49465	0.963705	1.62314	0.550633	1.26006	0.678047
UNG	2.03266	0.786311	2.451	1.03876	2.62312	0.196929	2.54922	0.778878
FMO4	0.0716145	0.0784308	0.103917	0.0858133	0.0918972	0.0978631	0.0716291	0.0650302
KLHL20	0.634933	0.863761	0.622301	0.741274	0.672468	0.424742	0.609565	0.770764
RGS11	0.0130103	0	0.0323636	0.0556777	0.136596	0	0.0100099	0.0378051
SLC46A1	0.50132	0.224096	0.475068	0.395028	0.621953	0.14031	0.593869	0.329498
PLXNA2	0.426802	0.303267	1.05386	1.04933	0.957484	0.206974	1.48098	0.999736
SPAG5	4.15731	0.382391	3.69421	0.398462	3.92109	0.279098	4.02599	0.361867
ANKRD13A	0.701707	0.369802	0.728833	0.526837	0.824331	0.397235	0.623235	0.454306
TPD52	0.00152538	0.00437529	0.00126482	0.00348155	0.00652467	0.00537928	0.00391203	0.00332432
ACACB	0.156812	0.0391718	0.168268	0.0840262	0.195229	0.0284633	0.208348	0.0918984
TRAF4	2.48651	0.753314	2.66957	1.27939	2.8839	0.392818	4.55602	1.63926
PAG1	0.7715	0.343477	0.89066	0.633657	0.845067	0.299791	0.808317	0.558441
GPATCH1	0.263636	0.266058	0.398823	0.275599	0.443714	0.27856	0.445934	0.336252
ICAM3	0.0509291	0	0	0	0	0	0	0
NT5C2	0.240065	0.128414	0.261213	0.217655	0.249057	0.0736167	0.234346	0.170258
MCAM	2.06087	1.62419	0.943682	1.1518	1.31868	0.169489	0.721805	0.748554
GPC4	0.765403	0.913707	0.432916	0.64029	0.418164	0.341217	0.331085	0.546589
MBNL3	0.145738	0.0395137	0.139381	0.0510291	0.20672	0.0627833	0.149718	0.053537
CAMSAP3	0.0802743	0.0244208	0.0739576	0.061073	0.0884426	0.0196589	0.226461	0.0356369
RAP1GAP	0.133849	0.12928	0.121177	0.256011	0.113124	0.0240827	0.13871	0.305593
XAB2	1.21642	0.561582	1.22358	1.09234	1.30272	0.184599	2.54687	1.25306
ARHGEF1	0.123317	0.0498969	0.149852	0.125565	0.163699	0.0187448	0.251919	0.159087
STXBP2	0.0727117	0.00711003	0.0301455	0.0155586	0.0424114	0	0.097901	0.0264106
MAP2K7	0.441521	0.0955332	0.405047	0.281415	0.526021	0.0911029	1.81415	0.498173
NMRK2	0	0	0	0	0	0	0	0
DGKD	0.222585	0.0797505	0.16343	0.138884	0.16749	0.0284619	0.237925	0.138861
CTTNBP2	0.345877	0.147714	0.565481	0.364555	0.354299	0.200955	0.472986	0.257476
ACTL6B	0.0523812	0.04683	0.167529	0.249785	0.174589	0.0197918	0.500889	0.277237
RARB	0.00377359	0.00276747	0.00997365	0.00444102	0.00797887	0.00187139	0.00780276	0.00171332
TOP2B	5.49018	2.98257	5.88641	4.1069	8.12497	2.43461	5.42981	3.41207
TM9SF3	1.06761	0.810365	1.16599	0.918705	1.59503	0.464902	0.730508	0.57984
NFKB2	0.320592	0.798811	0.30521	1.36182	0.263179	0.0942143	0.475047	1.99253
UBE2T	3.87119	0.431536	4.42969	0.878044	4.45955	0.452217	3.96878	0.731176
PPP1R12B	0.323047	0.180004	0.384312	0.267035	0.358705	0.121287	0.375185	0.260851
DNAJC10	1.57586	1.18292	1.18519	1.1994	1.58867	0.804167	1.11541	1.18272
GTF3C1	0.882322	0.451494	0.853538	0.725847	0.865477	0.131596	1.02423	0.631321
IL4R	0.00781889	0.0428154	0.00324163	0.0334611	0.00684092	0.0172334	0.00451181	0.00710001
USP33	1.04497	0.658366	1.14146	0.80335	1.12596	0.333756	0.836484	0.542063
PAK3	0.230816	0.129485	0.374582	0.290293	0.299317	0.0908566	0.373367	0.179725
CAPN6	0.0196789	0.00307885	0.0456886	0.0067373	0.0459134	0.0173495	0.0696472	0.0257322
DCX	2.80983	1.01372	6.71796	3.96884	5.77772	1.45946	7.38538	2.88592
SNRPA	0.684008	0.143041	0.77494	0.278232	0.853242	0.107473	1.2818	0.349303
SPAG6	0.00275529	0.00646615	0.000761544	0.000786088	0.0396421	0.0105263	0	0
EXOSC5	0.0909475	0.0213437	0.241318	0.0467054	0.053048	0	0.209922	0.0726754
DYNC1I2	1.12988	0.759617	1.41481	0.990895	1.30279	0.334932	1.08601	0.75656
APBB1IP	0.0007717	0	0.00127976	0.001321	0	0	0.0065311	0.0011212
LRCH4	0.0741997	0.0451456	0.061525	0.0282257	0.0865588	0.00726852	0.234696	0.119783
FAM76B	0.768292	0.56823	0.88029	0.689467	0.97774	0.611666	0.748744	0.575036
SIRT6	0.106321	0.184826	0.0783634	0.151667	0.151592	0.0416601	0.227227	0.171636
TYR	0.00423746	0.00265188	0.0028109	0.00145075	0.000988655	0	0	0.00246263
POLD3	0.409277	0.09275	0.335583	0.126363	0.407626	0.0477422	0.330681	0.127126
ACTN2	0.200826	0.067662	0.162399	0.125938	0.183246	0.0315542	0.172871	0.106889
CAPZB	0.409115	0.168806	0.399626	0.265099	0.415319	0.112227	0.453559	0.236376
GPR137B	0.440613	0.252108	0.462426	0.314628	0.514003	0.204218	0.440703	0.30362
NAALAD2	0.0585968	0.00509317	0.0472376	0.0306492	0.0436724	0.0229603	0.0300557	0.0177364
JADE1	1.27314	0.580867	1.06704	0.686438	1.25397	0.266159	1.19656	0.468527
SLC25A43	0.346052	0.294801	0.211825	0.200043	0.270537	0.194874	0.230005	0.338256
UBE2A	3.16979	2.65912	3.24411	2.53734	4.38097	2.16647	3.77201	3.50885
FGFR1	1.78208	1.59908	1.91107	1.69851	1.88529	0.533981	1.7531	1.53997
FKBP6	0	0	0	0	0.00382421	0.00289014	0	0
SMC1B	0.012927	0.00674163	0.0178647	0.0073762	0.0134046	0	0.011051	0.00730395
FBLN1	0.35054	0.0940399	0.293174	0.147853	0.393607	0.0632342	0.422816	0.171723
ITGA8	0.00679077	0.00417389	0.00120659	0	0.00961941	0.00171056	0	0
CST7	0.0187458	0.0366608	0.0155437	0.0722008	0.0765387	0.0165269	0.0432684	0.0204268
MAP2	5.22761	2.86415	5.56497	4.01874	6.61217	2.70808	5.96887	3.65667
PIAS2	0.36394	0.169082	0.35986	0.249345	0.447482	0.148379	0.310904	0.185565
AMPH	0.137125	0.0520569	0.145805	0.0742165	0.177843	0.0302233	0.110156	0.0213877
ARAF	1.14495	0.599514	1.14077	1.44624	1.06637	0.293057	1.64105	0.878696
MCCC1	0.396228	0.163503	0.395896	0.308611	0.428714	0.0873315	0.296469	0.180619
LAMP3	0.012001	0.221558	0.00398039	0.0944997	0.0111999	0.0888756	0.00738673	0.18831
FAP	0	0.00419802	0.0100119	0.00803805	0.00626031	0.00473122	0	0.00097461
NEBL	0.0506861	0.0168514	0.00882586	0.00455516	0.0328164	0.0100544	0.00935933	0.0049708
ACER3	0.268535	0.138475	0.271091	0.178822	0.306942	0.139607	0.181592	0.136466
UBE2K	0.665386	0.758619	0.641723	0.736118	0.657856	0.319315	0.558232	0.545074
PIK3C3	0.909427	0.689021	0.880904	0.845451	0.930818	0.488905	0.738541	0.584021
N4BP2	0.636468	0.526408	0.721363	0.645106	0.855118	0.360478	0.612492	0.508167
TIGAR	0.0496996	0.0164486	0.0729099	0.0490825	0.0557479	0.0117968	0.0338262	0.0347155
TULP3	1.44431	0.961099	1.19889	0.956576	1.53535	0.628404	1.71495	1.10145
SYNJ2	0.581655	0.858727	0.383437	0.86448	0.517596	0.593892	0.237846	0.697843
ADCY2	0.103603	0.0590731	0.0670061	0.066801	0.0606981	0.0259809	0.0526089	0.0359584
PPP2R5C	0.643231	0.325422	0.687878	0.396701	0.758085	0.280896	0.588322	0.314427
PMS2P1	0.128966	0.0261558	0.122779	0.0613238	0.0835819	0.00421113	0.099225	0.0173495
RBFOX1	0.000928967	0.000663512	0.00535848	0.00587688	0.00273281	0.00167362	0.00407088	0.00255267
GNB1	2.39494	1.92592	2.432	2.19608	2.49541	1.2667	2.89505	2.46945
HOXA9	0	0	0	0	0	0	0	0
EDN1	0.336285	0.34313	0.0606176	0.137657	0.102339	0.193356	0.0449971	0.07435
MLLT10	0.51964	0.403644	0.494428	0.468581	0.522103	0.323386	0.555654	0.495808
ZCWPW1	0.15607	0.10544	0.252937	0.166976	0.128273	0.0281445	0.152826	0.12626
ADCYAP1R1	0.863329	0.417133	1.80087	0.809923	2.49413	0.231326	1.56421	0.624703
FGF20	0	0	0	0.0336521	0	0	0	0
P2RY10	0	0	0	0	0	0	0	0
ITM2A	0.109741	0.0321928	0.079621	0.0352231	0.112018	0	0.105542	0.00996516
NRDC	2.28653	1.48476	2.31962	1.81985	2.44142	0.860719	2.11467	1.68045
VDAC3	5.45144	2.39162	6.15237	3.38144	4.39706	1.52	4.27482	2.28686
PCM1	4.40838	2.67215	3.80694	2.68655	5.75856	2.11598	4.49339	3.30071
TNRC6C	0.460811	0.279502	0.437472	0.394982	0.571066	0.168394	0.503039	0.343972
CBFA2T2	0.404093	0.224746	0.561378	0.429792	0.429142	0.150323	0.740979	0.406526
BRINP1	0.0106393	0.00253302	0.00536983	0.00475105	0.0237435	0.00407821	0.007118	0.00302433
ITCH	0.30843	0.23247	0.346747	0.259651	0.394601	0.107677	0.409216	0.284569
PKD2L2	0.00547139	0.00570682	0.0166348	0.00468299	0.0106379	0	0.00982245	0.00794935
TP53INP2	3.86449	4.64627	3.99634	5.02723	3.72693	1.66481	7.27273	6.72327
SDF4	0.434975	0.335113	0.371602	0.423065	0.376725	0.0813457	0.441148	0.301623
MYH7B	0.0702157	0.0260184	0.0980572	0.0506088	0.0732889	0	0.164912	0.0644311
BPIFB2	0	0	0	0	0	0	0	0
TP73	0.00835682	0.0037356	0.0128687	0.00715265	0.0167122	0.00105252	0.0128593	0.00346902
TOLLIP	0.393586	0.279096	0.347485	0.38292	0.257649	0.0898698	0.461856	0.322945
UBE2D4	0.766954	0.392083	0.669414	0.541275	0.714191	0.326222	0.763486	0.449631
CLUL1	0.0112367	0.00146503	0.00465864	0.00320586	0.0109236	0.00330221	0.0086454	0.00408145
RUNX1T1	0.0498455	0.0411004	0.0787521	0.0795607	0.150085	0.100361	0.129044	0.118417
CDH17	0.0077583	0.00346805	0.00367602	0.00379449	0.00905055	0.000977135	0.00341093	0.00161028
THOC1	0.544975	0.386898	0.608184	0.499992	0.75985	0.459075	0.548532	0.405386
FKBP7	0.214046	0.261628	0.465892	0.343505	0.413562	0.501258	0.545516	0.17007
OSBPL6	0.343706	0.153373	0.345412	0.237559	0.263948	0.103966	0.304644	0.186654
SLC1A3	20.1118	21.6607	22.802	27.5214	24.0901	13.0574	17.5844	27.0345
XRCC5	4.3171	2.8355	4.59882	3.35156	4.70011	1.69763	4.12021	2.7176
LXN	0.108002	0.0553536	0.0864653	0.0318757	0.104269	0.0459673	0.100288	0.0432871
SP140	0.0117958	0.0198746	0.00902847	0.0147558	0.00740953	0.000799963	0.0153586	0.0138423
MKNK1	0.188264	0.0920458	0.21325	0.168329	0.158834	0.0400127	0.223738	0.106236
TNS1	0.209705	0.226731	0.214527	0.232021	0.193421	0.0394566	0.358434	0.216124
REXO1	0.0871752	0.0282185	0.0598212	0.0566035	0.0736416	0.0132511	0.173461	0.100452
SAR1A	2.36929	2.93656	2.50652	3.1688	2.72882	1.09939	2.05118	2.27406
CDC14A	0.111718	0.0539525	0.0992514	0.0658609	0.107054	0.0427143	0.102181	0.0583836
RAPGEF3	0.0599266	0.0340937	0.0474313	0.0629486	0.0317765	0.0024015	0.0188619	0.0969609
CEACAM1	0.0259351	0.0405766	0.0460819	0.033297	0.0388993	0.00653291	0.0313565	0.0497927
SENP1	1.00409	0.843605	1.07513	0.906771	1.23036	0.828076	1.14481	0.939625
DUSP13	0	0	0	0	0	0	0	0
CIC	0.769634	0.455848	0.698943	0.809301	0.701161	0.193866	1.3422	1.13683
LIPE	0.135144	0.0422876	0.15368	0.102451	0.175671	0.0102126	0.359466	0.179519
FDFT1	11.7517	9.21807	9.96595	8.91644	9.89277	5.18236	13.4904	11.8131
PAFAH1B3	3.11391	0.659979	4.33724	2.53392	3.90099	0.175808	6.89235	1.98351
OPHN1	0.226822	0.0830297	0.21029	0.1212	0.207753	0.0623087	0.218878	0.119549
AFM	0	0.00702314	0.00372214	0	0	0	0	0
KIF22	2.32292	0.266444	2.25373	0.349829	2.25687	0.222212	3.34908	0.46022
SCGN	0	0	0.0150369	0.00344923	0.0329081	0.00177645	0	0
CARMIL1	0.291713	0.199359	0.276819	0.276475	0.240635	0.114275	0.269464	0.228493
PGM1	0.823654	0.163711	0.728819	0.367198	0.868423	0.163418	0.64291	0.256277
DDX1	3.41251	2.9024	3.18432	2.89294	3.66278	2.24539	3.6823	3.34229
DNM2	0.346267	0.142886	0.333057	0.231911	0.35244	0.0450287	0.455567	0.290534
EPB41L2	0.486649	0.224716	0.48341	0.246632	0.534925	0.104607	0.45919	0.220993
RIMS1	0.0367557	0.0183111	0.0425075	0.0254986	0.0525818	0.0138147	0.0576006	0.0199555
MOXD1	3.48656	0.971173	3.62258	1.22725	2.92306	0.785383	2.10722	0.916325
STX7	1.60844	1.15493	1.74339	1.28015	1.6669	0.782281	1.1713	1.03263
RABL2B	0.389436	0.246617	0.230652	0.290994	0.25239	0.0926469	0.247311	0.237999
KEAP1	1.38686	0.708326	1.45408	0.907436	1.2836	0.257677	1.61819	0.928383
DDX43	0	0.00343713	0	0.00376066	0	0	0	0
PTPRH	0	0	0	0.0121037	0.00412423	0.00311688	0.00816019	0
DCT	0.0442773	0.0145839	0.0386461	0.00997293	0.0869933	0.00205453	0.0322734	0.00846449
SLC35C2	0.800198	0.418725	0.945948	0.740425	0.674883	0.0953349	1.3062	0.589157
CRYBG3	0.20148	0.0966011	0.176495	0.129336	0.263472	0.0880993	0.164392	0.0920681
EPHA6	0.0013848	0.00041665	0.000441635	0.000820563	0.000497064	0.000187828	0.000163915	0.000773834
SCTR	0	0	0	0	0.00136379	0	0	0
RFX3	0.28247	0.182108	0.282139	0.205641	0.412846	0.131101	0.24156	0.174066
RIF1	1.24819	0.734307	1.51025	0.957662	1.8884	0.474822	1.16087	0.657498
RAB21	1.18111	1.15278	1.07419	1.03539	1.17001	0.624391	1.01534	0.97465
SLC4A4	0.099039	0.0311436	0.11936	0.0235	0.196296	0.0470294	0.075294	0.0170962
SMARCA2	1.05463	0.284282	1.1727	0.406438	1.05055	0.161846	1.31477	0.329994
RDH8	0	0	0	0	0	0	0	0
SESN1	0.173297	0.215607	0.334014	0.241424	0.313997	0.15766	0.211346	0.21897
MID2	0.0462901	0.0331296	0.0351162	0.0303472	0.0321704	0.0173663	0.0409194	0.0207487
PIH1D3	0	0	0	0.00227353	0.00619747	0	0	0
COL5A3	0.0470671	0.0245462	0.024392	0.0251781	0.0274534	0.0121029	0.034704	0.0270685
SRCAP	0.240514	0.113974	0.237781	0.207836	0.258992	0.0570888	0.41458	0.169681
PUM3	0.260218	0.185228	0.209067	0.202663	0.201745	0.0548603	0.152954	0.105671
CPB2	0.0115616	0.00602955	0.0127822	0.0115449	0.00899158	0.00679537	0.0074128	0.00139982
CHRNA3	0.137957	0.0249046	0.161321	0.0635806	0.0701516	0.0249492	0.299376	0.133625
KCNN2	0.00226567	0.00124066	0.00356943	0.00368447	0.00660762	0.00339572	0.00383499	0.00378554
CNOT4	0.464061	0.578517	0.46186	0.469252	0.548429	0.362813	0.525977	0.62726
PSEN1	1.06691	0.774613	1.16752	0.990575	1.28601	0.49453	1.10183	0.864033
CPOX	0.429113	0.27515	0.536634	0.313091	0.352873	0.0434136	0.313917	0.153309
CLDND1	6.32305	2.7528	5.84892	3.86518	5.58315	1.45668	4.68153	3.31518
MOK	0.174578	0.0891079	0.124224	0.095376	0.193546	0.0644035	0.143844	0.0764529
HSP90AA1	16.1124	11.9853	13.3067	11.2237	14.9239	7.83384	10.8518	9.95814
RBL1	1.01662	0.22823	1.14557	0.271166	1.31227	0.184737	0.856229	0.195191
DLGAP4	0.194148	0.127618	0.248929	0.209254	0.2527	0.0693384	0.435332	0.261835
IGSF9B	0.0429014	0.0103263	0.0670414	0.0395441	0.0712211	0.0174568	0.0736328	0.0455497
CFHR2	0	0	0	0	0	0	0	0
CROCCP3	0.436407	0.324197	0.473803	0.338589	0.545723	0.132863	0.480701	0.250884
NDC80	0.888732	0.0641483	0.705678	0.083465	1.04193	0.0957433	0.763922	0.0611806
AP4E1	0.290809	0.207395	0.28118	0.247146	0.249341	0.130458	0.257742	0.149299
RSBN1	0.585894	0.595673	0.752436	0.665249	0.807753	0.601762	0.830224	0.657778
MAGI3	0.203932	0.124079	0.210039	0.134601	0.22922	0.0611235	0.175117	0.129228
CXCL2	0.185354	16.0947	0.076846	19.0374	0.108114	4.65729	0.0356523	12.0848
AFP	0	0.00624329	0.0099265	0.00341548	0	0.00703626	0	0
COL4A4	0.00741224	0.00483198	0.00358521	0.00740153	0.00936742	0	0.00522764	0.00314101
TCF7	0.158521	0.096683	0.267341	0.220766	0.194328	0.101857	0.210853	0.136627
OSTM1	0.110788	0.162656	0.132469	0.164911	0.110511	0.15005	0.114269	0.145217
CDH7	0.00285272	0.0011158	0.0112357	0.00610414	0.00998364	0.00503008	0.00713325	0.00310852
IMPG2	0.0366892	0.0231202	0.0338022	0.0305302	0.0856007	0.0116806	0.0345012	0.0281335
PCNP	1.64006	2.81252	1.82546	2.11614	2.15455	1.82803	1.59909	1.84258
EXD2	1.04455	0.933216	1.09961	1.06177	1.04097	0.60555	0.920773	0.991014
ARG2	0.0942864	0.0417959	0.119877	0.12912	0.109991	0.0249377	0.120905	0.0525121
MEF2C	0.117448	0.0580492	0.0770234	0.0612286	0.103381	0.0254158	0.0825592	0.0636021
[truncated: 55,781 more rows]

## Sheet: PolyIC_mouse
gene name	BC1_Ctrl	BC2_polyIC	BC5_Ctrl	BC6_polyIC	BC9_Ctrl	BC10_polyIC	BC13_Ctrl	BC14_polyIC
[truncated: 54,406 more rows]

[truncated: 2 more sheets: TNF_human, TNF_mouse]
