# Supplementary material for: Conservation and divergence of vulnerability and responses to stressors between human and mouse astrocytes
Source: Nat Commun. 2021 Jun 25;12:3958. doi: 10.1038/s41467-021-24232-3 (PMC8233314; doi:10.1038/s41467-021-24232-3)
Supplement: Supplementary file 13 — Supplementary Data 11 [file 41467_2021_24232_MOESM13_ESM.xlsx]

## Sheet: Hypoxia_human
gene	log2FoldChange	pvalue	padj	BC3_Ctrl	BC7_Ctrl	BC11_Ctrl	BC15_Ctrl	BC4_Hypoxia	BC8_Hypoxia	BC12_Hypoxia	BC16_Hypoxia	Ctrl_ave	Hypoxia_ave
PDK1	2.11439	1.96097e-33	7.50791e-30	0.152663	0.112131	0.151222	0.102422	0.753294	0.595783	0.462518	0.556684	0.129609	0.59207
LDHA	1.92938	7.13069e-38	4.09516e-34	12.4167	7.44961	9.02741	3.85984	40.3591	30.6019	32.9295	20.6301	8.18839	31.1301
TXNIP	1.59335	2.48951e-69	2.85945e-65	9.0361	8.78183	10.4741	13.56	29.6647	30.9535	29.5541	42.2847	10.463	33.1143
MT1X	1.28784	0.000234426	0.0119151	1.28563	2.68724	0.84388	1.05421	2.43539	16.5474	1.80639	1.42454	1.46774	5.55342
EGLN3	1.25162	4.91483e-10	1.94661e-07	0.0137345	0.0092749	0.0120804	0.00834727	0.0356811	0.0251127	0.0258711	0.0219146	0.0108593	0.0271449
AK4	1.20883	9.23719e-26	1.76831e-22	0.332254	0.370085	0.437326	0.301124	1.06679	0.867865	0.883381	0.690772	0.360197	0.877202
P4HA1	1.19435	3.86243e-28	8.87277e-25	0.307999	0.310049	0.325633	0.246843	0.842973	0.688811	0.772884	0.571611	0.297631	0.71907
SPEF2	1.14516	2.30609e-06	0.000300997	0.0455791	0.0126926	0.0611927	0.0146869	0.0889388	0.0418374	0.0886346	0.055398	0.0335378	0.0687022
TPI1	1.12427	1.89974e-29	5.45509e-26	12.4598	14.1865	11.843	7.10014	34.3007	27.7521	26.6927	16.1392	11.3974	26.2212
PPFIA4	1.06823	6.5232e-05	0.00440738	0.0548641	0.0614649	0.0743482	0.100391	0.142861	0.189737	0.123091	0.180415	0.0727671	0.159026
BNIP3	1.0682	3.60482e-17	4.60055e-14	1.62833	1.783	1.76629	1.42408	4.81916	3.87669	3.55085	2.56549	1.65043	3.70305
CRH	1.04654	1.73039e-07	3.48689e-05	4.87089	5.80969	2.32525	2.87062	7.31313	12.4716	6.53281	7.45793	3.96911	8.44386
NRSN1	1.03491	8.84511e-05	0.0054621	0.0708394	0.16153	0.0980696	0.175195	0.176267	0.327654	0.210378	0.359643	0.126409	0.268486
SERTAD4	0.978257	0.00102498	0.0360498	0.360878	0.0902596	0.273726	0.433239	0.570456	0.455379	0.443674	0.758273	0.289526	0.556946
CACNA1E	0.944583	2.27662e-07	4.28677e-05	0.0067874	0.017643	0.0239591	0.0340485	0.0195923	0.0380276	0.0427165	0.0571579	0.0206095	0.0393736
MRO	0.923989	0.000730311	0.0279612	0.161822	0.114875	0.131471	0.0848292	0.291787	0.288496	0.183397	0.216521	0.123249	0.24505
MT3	0.881671	2.26197e-11	1.18095e-08	7.57479	8.01611	13.1623	10.3101	13.0339	16.1414	28.2524	19.2485	9.76583	19.1691
ARMC4	0.874088	0.00139923	0.0450184	0.0317977	0.0107564	0.0225524	0.0100392	0.0432964	0.0292648	0.0430821	0.0212316	0.0187864	0.0342187
ADM	0.853214	8.60404e-05	0.00537098	3.58057	3.18557	4.67964	0.690834	7.16109	7.73515	6.66597	1.26958	3.03415	5.70795
LIX1	0.8523	0.00117005	0.0394908	0.147175	0.0455743	0.145026	0.0673086	0.274791	0.160127	0.183813	0.114355	0.101271	0.183271
HK2	0.848537	2.71479e-07	4.94953e-05	0.263152	0.216312	0.245299	0.257768	0.718033	0.420167	0.413502	0.364396	0.245633	0.479024
HIST1H1A	0.848097	4.52785e-11	2.08028e-08	48.1583	29.5022	73.5397	103.89	79.5537	77.3807	147.579	158.344	63.7726	115.714
ERICH3	0.82377	0.00165918	0.0497581	0.0594953	0.0126609	0.0937256	0.0283599	0.107967	0.0429252	0.12908	0.0488611	0.0485604	0.0822084
LRP2BP	0.81859	1.59741e-06	0.000213348	0.326289	0.403916	0.394232	0.317556	0.720683	0.724067	0.520328	0.71925	0.360499	0.671082
CDH23	0.788839	5.70907e-05	0.0040478	0.0154455	0.0121333	0.0199291	0.0311628	0.0386931	0.0210493	0.0309252	0.0510497	0.0196677	0.0354293
SLC2A3	0.755983	7.24264e-08	1.5696e-05	0.796067	1.32555	1.11092	0.902622	1.80606	2.20941	1.7295	1.537	1.03379	1.82049
VEGFA	0.748437	5.70785e-06	0.000629127	6.02853	5.70092	5.39624	6.40768	14.5124	10.1402	9.01829	8.72222	5.88334	10.5983
BNIP3L	0.745452	1.66813e-20	2.73716e-17	0.717298	0.694171	0.758873	0.685428	1.41294	1.17113	1.31783	1.14732	0.713942	1.26231
PRRG3	0.741956	6.1602e-05	0.00423689	0.878132	0.775892	1.09462	0.712542	1.70566	1.74476	1.44427	1.17853	0.865297	1.51831
COL1A2	0.733419	4.9851e-06	0.00056692	0.189097	0.34539	1.71321	0.180962	0.341542	0.462721	2.53471	0.518514	0.607166	0.964371
NARF	0.719812	4.75012e-12	2.72799e-09	0.88295	1.09438	1.05034	1.14453	1.67027	1.86141	1.68023	2.0061	1.04305	1.8045
RLF	0.685217	5.2793e-10	1.95607e-07	0.46965	0.465415	0.489578	0.368737	0.750706	0.73827	0.759524	0.773895	0.448345	0.755599
CNGA3	0.674107	2.27299e-05	0.00190566	0.204499	0.219393	0.203662	0.29592	0.363123	0.389211	0.31582	0.481319	0.230869	0.387368
ARRDC4	0.672144	3.6858e-08	8.46703e-06	5.87283	3.16567	3.49806	1.37766	8.67655	5.3613	4.79369	3.34576	3.47855	5.54433
ALPK1	0.665947	0.000797334	0.0299287	0.0341322	0.0567721	0.0414091	0.0633567	0.0556935	0.0935663	0.0576735	0.127806	0.0489175	0.0836848
SYBU	0.665922	0.000323212	0.0154042	0.0871115	0.0643532	0.0824208	0.0717716	0.133979	0.103387	0.124878	0.149569	0.0764143	0.127953
ENOSF1	0.654974	0.000204538	0.0105825	0.358095	0.256988	0.444877	0.260354	0.494324	0.648704	0.662679	0.377431	0.330078	0.545784
WDR54	0.651137	3.03013e-05	0.00240028	4.89845	3.30355	3.88219	2.38902	6.88051	6.36661	5.80722	4.4829	3.6183	5.88431
PGK1	0.650389	1.28059e-15	1.33716e-12	0.478037	0.373833	0.398529	0.236539	0.853317	0.586135	0.658	0.378001	0.371735	0.618863
GSTM5	0.641184	2.38532e-05	0.00198534	0.196108	0.243842	0.263932	0.176573	0.324822	0.431573	0.431685	0.262688	0.220114	0.362692
DNAH6	0.640445	0.000472675	0.0200172	0.0689318	0.0229512	0.0788008	0.0173014	0.0891434	0.0559767	0.102853	0.033526	0.0469963	0.0703748
KDM3A	0.632236	1.60657e-17	2.30664e-14	3.53007	3.26504	3.72976	3.08546	6.20791	5.39806	5.11028	5.47608	3.40258	5.54808
NRN1	0.62863	0.000296398	0.0144869	0.606379	1.70852	0.808682	1.77163	1.22346	2.17745	1.26786	3.19098	1.2238	1.96494
CUBN	0.622998	8.41375e-05	0.00528089	0.0544137	0.0452029	0.0469875	0.0412944	0.0715227	0.0741557	0.0758175	0.0825345	0.0469746	0.0760076
IPCEF1	0.611438	0.000822193	0.0306614	0.0635292	0.0467373	0.0436802	0.0417983	0.093293	0.0672696	0.0655019	0.0891313	0.0489362	0.0787989
ZMAT1	0.610885	1.2273e-06	0.00016984	0.85233	0.612661	0.723525	0.694337	1.12678	1.24508	0.974498	1.28228	0.720713	1.15716
MAOB	0.610867	0.0016361	0.0493234	0.124512	0.0739192	0.0804717	0.0582104	0.1607	0.100072	0.165695	0.110373	0.0842784	0.13421
SLC2A1	0.607971	2.0211e-07	3.93463e-05	0.8392	0.934755	1.01472	1.05138	1.63411	1.52239	1.55342	1.43152	0.960013	1.53536
TRIL	0.593314	3.56819e-05	0.0027692	2.54762	2.78064	3.9255	3.91795	3.77856	4.84888	5.74168	6.54417	3.29293	5.22832
LRRC55	0.581604	1.67677e-05	0.00148149	1.27049	2.7555	3.09715	4.30495	2.28876	5.23224	3.42039	7.02855	2.85702	4.49248
PPP1R17	0.578617	0.00047269	0.0200172	0.452715	0.592119	0.402308	0.771002	0.735073	0.889854	0.54129	1.40071	0.554536	0.891731
HIST1H3J	0.574578	0.000252785	0.0127907	5.3968	5.73028	8.09187	13.9489	8.25102	9.68308	16.9541	15.7358	8.29196	12.656
BTBD8	0.57269	0.000305378	0.0147377	0.158495	0.124714	0.136699	0.109678	0.220995	0.217206	0.185683	0.200933	0.132396	0.206204
PRTFDC1	0.572427	0.00011113	0.00664815	0.278285	0.153532	0.260516	0.173942	0.330794	0.319071	0.406623	0.274267	0.216569	0.332689
SCG5	0.569144	0.00108931	0.0376861	0.18184	0.341192	0.226015	0.191193	0.340529	0.43197	0.272491	0.403715	0.23506	0.362176
CSRP2	0.563707	1.25497e-05	0.00114402	2.27573	1.88368	2.86805	1.50692	2.91807	3.87467	3.48212	2.7758	2.13359	3.26267
C3orf14	0.561255	0.000258645	0.012988	0.825904	0.812282	0.951874	0.782262	1.12954	1.19377	1.61633	1.32636	0.843081	1.3165
HIST1H1D	0.543093	4.36995e-07	7.17046e-05	82.8649	59.9557	116.377	129.728	113.65	115.203	184.315	173.284	97.2313	146.613
UNC80	0.542856	8.71455e-06	0.000862891	0.119993	0.123607	0.179418	0.126665	0.181529	0.19919	0.215604	0.239775	0.137421	0.209024
ARSD	0.54087	0.00159461	0.0485826	0.641237	0.30579	0.742321	0.409119	0.905958	0.648794	0.948329	0.607173	0.524617	0.777563
ALDOC	0.530322	0.000572531	0.0234024	3.83534	4.07234	3.74933	3.21128	6.19947	6.64041	5.6685	4.23371	3.71707	5.68552
RNF150	0.516027	7.13491e-05	0.00470986	0.0492315	0.0626521	0.0693059	0.0560828	0.0779934	0.0863648	0.096861	0.0944775	0.0593181	0.0889242
ENO1	0.510726	5.20044e-10	1.95607e-07	12.5853	10.5966	13.3082	4.53082	19.7934	15.549	16.2351	8.23191	10.2552	14.9523
SERPING1	0.505336	6.11017e-06	0.000662088	1.68866	1.32267	1.58446	2.64121	2.66698	2.04883	2.30945	3.71644	1.80925	2.68543
S100B	0.501875	1.18256e-05	0.00111992	10.0523	5.92928	11.5276	3.24147	11.8598	10.3031	16.8338	5.44819	7.68765	11.1112
ATP10B	0.500765	0.000275336	0.013573	0.0729192	0.117244	0.0641541	0.0696045	0.141841	0.151968	0.0984116	0.0884526	0.0809804	0.120168
TRMT9B	0.497387	0.00134617	0.043802	0.233674	0.247244	0.240887	0.15333	0.257773	0.371774	0.360856	0.303547	0.218784	0.323487
OGA	0.496586	0.00146972	0.0462081	6.18798	5.61571	7.18379	5.98684	7.77117	10.2268	8.8606	10.3033	6.24358	9.29046
ENKUR	0.496454	0.00121382	0.0402783	0.232585	0.14218	0.222501	0.133292	0.331177	0.221774	0.351872	0.182697	0.18264	0.27188
ATP13A4	0.492916	0.000376321	0.0171492	0.110487	0.087292	0.130541	0.0617466	0.175862	0.138025	0.161597	0.095829	0.0975165	0.142828
RMI2	0.478434	0.000125596	0.00724922	0.318597	0.137803	0.194877	0.10862	0.441781	0.209937	0.264162	0.179381	0.189974	0.273815
PLOD1	0.468788	0.000562524	0.0231582	0.659889	0.453176	0.577921	0.486833	1.10623	0.658474	0.898112	0.567106	0.544455	0.807479
GSTA4	0.465807	4.69144e-05	0.00343222	2.89265	3.06296	3.80443	2.75662	3.47471	5.12067	4.63695	5.01026	3.12916	4.56065
SCUBE1	0.461486	4.39442e-05	0.00327755	0.427825	0.311378	0.497171	0.945109	0.551382	0.623295	0.686931	1.18597	0.545371	0.761894
HOPX	0.458953	1.99408e-06	0.000263264	4.76047	2.796	2.71741	1.83065	5.68429	4.6917	3.7696	2.9075	3.02613	4.26327
RASGRP1	0.455985	0.000157526	0.00874081	0.227947	0.332734	0.329641	0.725326	0.314476	0.519376	0.386097	1.21025	0.403912	0.60755
ADA2	0.455857	0.00137362	0.0443186	0.115216	0.362644	0.169894	0.334121	0.190046	0.569919	0.228112	0.420909	0.245469	0.352247
SCN3B	0.451176	0.00120199	0.0400176	0.276768	0.838661	0.674504	1.41303	0.431281	1.31531	0.777752	2.13255	0.800742	1.16422
UACA	0.448582	5.02942e-05	0.00360702	0.481783	0.322403	0.429373	0.227806	0.598115	0.469316	0.627476	0.372184	0.365341	0.516773
ST8SIA3	0.446897	2.16415e-05	0.00182775	4.89922	1.53978	4.64901	2.05425	6.64396	2.5191	5.38636	3.48797	3.28557	4.50935
ZNF160	0.445832	1.52295e-05	0.00135601	1.17487	1.08256	1.22861	1.01715	1.64443	1.61481	1.56082	1.62004	1.1258	1.61003
IGFBP5	0.441014	0.00117568	0.0394908	1.3685	1.07671	1.08518	0.894835	2.62362	1.2935	1.55017	1.10472	1.1063	1.643
IGFBP2	0.441004	1.52155e-05	0.00135601	1.43333	1.34042	1.61899	1.10731	2.29879	1.89754	2.26565	1.43651	1.37501	1.97462
HNMT	0.437856	0.00155413	0.0476019	0.731273	0.637308	0.417394	0.390558	0.868605	0.76068	0.757583	0.643532	0.544133	0.7576
GAPDH	0.437247	2.21812e-12	1.41541e-09	119.32	117.835	145.126	88.7694	171.349	156.672	204.148	136.202	117.762	167.093
PFKP	0.435161	0.000904046	0.0331753	0.427418	0.264895	0.427123	0.283383	0.721037	0.410685	0.476344	0.396102	0.350705	0.501042
NCKAP5	0.422583	0.000441258	0.019139	0.0373267	0.0240727	0.0296719	0.0348551	0.0513751	0.037098	0.0356403	0.0541105	0.0314816	0.044556
TSPYL5	0.416025	0.000745104	0.0284328	4.56044	5.44416	6.12358	6.87038	7.05218	8.15427	7.46102	9.46955	5.74964	8.03426
FBXO5	0.415881	0.000975928	0.0351395	2.42827	1.45473	2.28258	1.52436	3.06752	2.09041	3.39446	2.20272	1.92248	2.68878
HNRNPA1P48	0.410802	0.000377742	0.0171492	0.523986	0.442666	0.38967	0.283302	0.635407	0.604268	0.522018	0.497721	0.409906	0.564853
THYN1	0.405	0.000785801	0.0295925	6.13846	5.37873	4.90185	5.40317	7.98709	8.34907	6.2773	7.85618	5.45555	7.61741
GPI	0.404355	4.88613e-05	0.00352969	1.2749	1.47299	1.64427	1.52823	2.16796	2.16203	1.94034	1.94908	1.4801	2.05485
HJURP	0.403113	7.5106e-05	0.00481937	3.36609	2.04539	3.45253	2.04957	4.08444	3.08604	4.43627	3.30547	2.7284	3.72806
KIF11	0.399647	7.4097e-05	0.00478134	1.79526	1.00133	1.45814	0.7873	2.06387	1.38553	2.01077	1.35314	1.26051	1.70333
PROM1	0.397492	0.000666285	0.0263895	0.339186	0.204419	0.268168	0.149121	0.446954	0.28739	0.366268	0.219589	0.240223	0.33005
AKAP12	0.396516	1.78644e-07	3.53777e-05	5.8223	3.46879	3.84997	3.35472	9.52022	4.98097	5.00175	4.03256	4.12395	5.88387
TUBA1B	0.395643	6.56954e-06	0.000698682	35.372	36.69	36.6384	31.2069	41.8604	49.0768	53.7157	49.3566	34.9768	48.5024
CCNB2	0.389897	0.000163718	0.0089546	3.88512	2.28374	3.11016	2.2246	4.47898	3.39062	4.38271	3.36574	2.87591	3.90451
SKA3	0.384475	0.00160937	0.0486453	1.34517	0.940253	1.36621	1.22619	1.74508	1.44901	1.89712	1.57798	1.21946	1.6673
SNAP25	0.381166	0.000149904	0.00839901	0.427912	0.891073	0.584228	0.62223	0.553904	1.2109	0.695096	1.03804	0.631361	0.874483
STMN1	0.380157	8.56219e-06	0.000855177	9.35122	10.7105	10.2679	6.93065	10.711	14.3404	14.7537	11.0668	9.31508	12.7179
KIF15	0.378954	9.23759e-07	0.000137796	1.28185	0.810835	1.22623	0.949979	1.67645	1.16688	1.59689	1.3631	1.06722	1.45083
NEUROD6	0.372031	0.00117669	0.0394908	3.43068	14.3873	9.11173	16.5096	5.49805	19.8349	10.3378	23.1475	10.8598	14.7046
WDR76	0.371367	0.000983684	0.0353081	0.901553	0.826685	1.01246	0.645837	1.09116	1.15363	1.34983	0.989075	0.846634	1.14592
MTURN	0.367851	9.31021e-06	0.000906246	2.28017	2.56258	2.41568	3.90739	3.19966	3.30553	3.13245	5.64469	2.79145	3.82058
ZNF334	0.365881	0.000951717	0.0343755	2.68832	2.43977	2.20291	2.65105	3.39348	3.55211	2.81895	3.80697	2.49551	3.39288
PGM1	0.363876	0.00102632	0.0360498	0.705535	0.69532	0.81943	0.57333	1.23735	0.92632	0.959248	0.697766	0.698404	0.955171
DTL	0.36093	0.000160424	0.00885881	1.11701	0.830543	1.00283	0.843192	1.32773	1.25687	1.32898	1.18295	0.948393	1.27413
KIF20A	0.359123	0.000195336	0.0101983	7.08532	4.51725	6.9667	4.64793	8.95583	6.15743	9.18702	6.82686	5.8043	7.78178
NCAPD2	0.358886	7.62882e-05	0.00484114	1.91628	1.30562	2.21379	1.77192	2.66697	1.96518	2.63276	2.36964	1.8019	2.40864
PLAGL1	0.354532	0.00102352	0.0360498	0.375638	0.283448	0.249984	0.438297	0.452741	0.428462	0.326083	0.606618	0.336842	0.453476
DNAJC15	0.354482	0.00117929	0.0394908	0.369793	0.418488	0.486526	0.246973	0.525025	0.515034	0.634845	0.356616	0.380445	0.50788
FKBP9	0.353907	0.000935435	0.0341092	1.05291	0.637551	0.727396	0.676441	1.3909	0.941349	0.891184	0.928377	0.773575	1.03795
BCL11A	0.345412	2.59961e-05	0.00213279	0.66088	0.867529	0.653908	1.14193	0.864894	1.11441	0.891397	1.59191	0.831061	1.11565
RNF165	0.344324	0.000234444	0.0119151	0.226515	0.451439	0.439461	0.745058	0.34105	0.617396	0.497413	1.0238	0.465619	0.619915
NBPF1	0.338592	0.000584021	0.02362	0.99598	0.99913	0.818615	1.22191	1.21706	1.34258	1.03815	1.83133	1.00891	1.35728
NRP1	0.338319	0.000359248	0.0165716	0.312717	0.726398	0.524746	0.475269	0.376598	1.04599	0.598327	0.741794	0.509783	0.690678
CEP152	0.336923	0.00147091	0.0462081	0.528102	0.357808	0.391502	0.328015	0.655064	0.477237	0.514848	0.473971	0.401357	0.53028
PLXNC1	0.336267	0.000258946	0.012988	0.277785	0.41543	0.367419	0.446034	0.384988	0.494727	0.485636	0.637235	0.376667	0.500647
CALM2	0.335773	0.000474028	0.0200172	15.0345	12.989	13.604	6.78254	16.0281	17.3762	17.2378	11.7647	12.1025	15.6017
TTN	0.335201	0.00165017	0.0496173	0.234776	0.197229	0.19528	0.226137	0.276933	0.264287	0.219597	0.393105	0.213355	0.288481
CDCA7	0.333504	0.00128292	0.0422226	5.1652	3.93224	5.62327	3.82774	5.73032	6.04375	6.89317	5.68282	4.63711	6.08752
SSTR2	0.332548	0.000446783	0.0192923	2.45802	5.82463	4.0435	7.18282	3.45415	7.24892	4.82844	10.563	4.87724	6.52364
BRCA1	0.330922	0.00160317	0.0485858	0.425037	0.337096	0.420173	0.269389	0.54761	0.391499	0.550014	0.424923	0.362924	0.478511
WSB1	0.329555	4.16586e-05	0.00312739	9.73669	9.41761	9.19474	9.39051	11.4996	13.4557	10.965	14.2424	9.43489	12.5407
HNRNPA1	0.323421	7.3991e-05	0.00478134	52.8601	48.6405	39.9254	27.4452	63.5272	60.7813	48.2144	45.7162	42.2178	54.5598
JAM2	0.320981	6.2012e-05	0.0042397	1.29766	1.0548	1.51785	1.42977	1.87228	1.43644	1.8378	1.79504	1.32502	1.73539
KNTC1	0.318737	0.00071592	0.0278129	1.41182	1.02735	1.20558	0.749179	1.56516	1.38606	1.48973	1.21347	1.09848	1.41361
RRM2	0.313298	0.000890299	0.032881	1.5307	0.909332	1.40597	0.807803	1.68033	1.38055	1.78751	1.12097	1.16345	1.49234
GATM	0.31263	1.19929e-05	0.00111992	7.28168	6.15233	5.03388	2.78994	9.22959	7.60654	6.39411	4.11952	5.31446	6.83744
POLA1	0.312247	0.001548	0.047541	0.259611	0.202479	0.249262	0.156448	0.290691	0.26885	0.324048	0.237701	0.21695	0.280322
CHL1	0.309261	0.00148471	0.0463407	0.290435	0.205107	0.263927	0.167103	0.375972	0.259922	0.322095	0.242807	0.231643	0.300199
NNAT	0.308489	2.34725e-06	0.000302928	87.3962	115.229	173.369	153.052	114.83	147.105	232.715	195.625	132.262	172.569
ANK3	0.308438	0.000669852	0.0264396	0.114005	0.300182	0.190582	0.288018	0.177832	0.396259	0.186821	0.410493	0.223197	0.292851
C14orf132	0.308171	3.75682e-05	0.00285767	1.59788	2.08911	2.14261	2.89528	2.15859	2.76954	2.64807	3.76861	2.18122	2.8362
TMSB10	0.308087	7.29713e-05	0.00478134	148.753	213.191	192.674	114.309	181.544	260.283	245.164	174.334	167.232	215.331
RNF144A	0.308019	0.00159243	0.0485826	0.264125	0.441031	0.369426	0.458996	0.355369	0.535613	0.41976	0.707823	0.383394	0.504641
PARP4	0.299685	0.000899605	0.0331181	0.854651	0.750688	1.06251	0.533727	1.04608	0.96672	1.27085	0.803998	0.800393	1.02191
SEL1L3	0.299009	1.19321e-05	0.00111992	3.1578	3.06631	2.90071	3.44488	4.01468	4.36956	3.42651	4.51549	3.14242	4.08156
ATF7IP	0.296952	8.17529e-06	0.000823697	1.50637	1.59224	1.65983	1.54661	2.02744	2.01038	1.98195	2.12742	1.57626	2.0368
MKI67	0.296428	7.16406e-06	0.00074362	26.0532	16.0447	26.7257	21.5764	32.8742	22.7165	33.4682	26.9056	22.6	28.9911
RBL1	0.295185	0.00114593	0.0392038	0.914859	0.769794	0.895524	0.577873	1.08902	0.958479	1.10585	0.884168	0.789513	1.00938
STMN2	0.294018	3.69508e-05	0.00282945	1.52981	5.15896	3.70793	4.99776	2.1167	6.23329	4.30658	7.14313	3.84861	4.94993
TPX2	0.293885	0.0003572	0.0165716	3.4361	2.18233	3.23292	1.92726	3.89185	2.7484	4.18964	2.90041	2.69465	3.43258
H3F3B	0.29201	0.000993224	0.0355395	13.7822	14.9933	17.4515	11.4965	16.6057	21.1804	18.5615	17.5112	14.4309	18.4647
PKM	0.291644	0.000461906	0.0197372	7.2037	5.1489	7.41157	7.04024	10.7595	6.90349	9.45413	7.5678	6.7011	8.67122
HMGB2	0.28147	0.000688466	0.0270812	89.2513	52.3033	74.066	62.4828	102.095	78.8071	92.076	78.2308	69.5259	87.8022
UNC5D	0.280458	0.00140655	0.0450926	0.104311	0.227967	0.116127	0.239982	0.119105	0.281168	0.161497	0.325308	0.172097	0.221769
TUBB	0.27921	1.42459e-05	0.00128841	139.125	130.383	160.676	150.235	168.325	178.12	194.115	199.906	145.105	185.116
NCAM1	0.278354	0.000173794	0.00932804	0.584443	0.879898	0.886871	0.992758	0.883036	1.12713	1.01521	1.19092	0.835992	1.05407
BCOR	0.275312	0.00140939	0.0450926	0.419823	0.488949	0.613772	0.80413	0.580586	0.635712	0.722829	1.00268	0.581669	0.735451
DNER	0.27496	0.00035376	0.0165716	0.284427	0.310876	0.403181	0.304673	0.384072	0.407154	0.457508	0.399086	0.325789	0.411955
NREP	0.273314	0.000358784	0.0165716	0.544517	0.861477	0.653066	1.19806	0.759877	1.04136	0.896505	1.35919	0.814279	1.01423
TUBA1A	0.272854	5.84501e-05	0.00411876	263.566	308.491	284.69	230.702	302.621	395.095	352.234	331.029	271.862	345.245
MCM4	0.26456	0.000703776	0.027589	6.63539	4.78854	6.4825	5.12092	8.54275	6.21546	7.97887	6.35151	5.75684	7.27215
ZNF292	0.26269	0.000558447	0.0230731	1.81794	2.50058	2.07666	2.20293	2.25707	2.79314	2.5368	3.30124	2.14953	2.72207
MCM3	0.2597	0.00133239	0.0434767	5.60501	4.32151	4.63944	3.44177	6.8408	5.3621	5.88786	4.52075	4.50193	5.65288
PPP2R2B	0.254004	0.000479276	0.0201647	0.174035	0.347476	0.234833	0.353846	0.220579	0.435324	0.274709	0.470299	0.277548	0.350228
AKAP6	0.250984	0.000438532	0.019139	0.316993	0.351249	0.311905	0.326751	0.39266	0.419031	0.380234	0.445916	0.326725	0.40946
ATP9A	0.245023	0.000719173	0.0278129	1.10761	1.17907	1.0785	1.2847	1.31766	1.54246	1.23125	1.74431	1.16247	1.45892
SEZ6L	0.244705	0.000301828	0.0146898	0.872187	1.67866	0.974947	1.44104	1.19062	1.94849	1.21258	1.7721	1.24171	1.53095
NRXN1	0.234275	0.000359201	0.0165716	0.198559	0.213526	0.182754	0.254671	0.262002	0.246466	0.212147	0.337661	0.212377	0.264569
INPP5F	0.232013	0.000425312	0.0188114	1.77823	2.28732	2.37047	2.08139	2.3047	2.77821	2.76407	2.64385	2.12935	2.62271
CALM1	0.231155	0.00106947	0.0372242	68.0039	67.2115	80.0274	53.4893	74.5573	82.1888	100.902	73.5928	67.183	82.8102
H2AFV	0.222684	0.00072674	0.0279175	14.6122	12.4293	14.6073	11.4463	17.9774	14.4317	17.3064	15.3778	13.2738	16.2733
DCX	0.211001	0.000949189	0.0343755	2.95648	6.91616	5.55035	8.02501	4.11683	8.03066	6.2442	9.72935	5.862	7.03026
GPM6A	0.210736	0.00142794	0.0455592	0.793221	1.23228	0.971471	1.08472	0.922287	1.43999	1.18691	1.43488	1.02042	1.24601
ANK2	0.196434	0.00114683	0.0392038	1.10733	1.16073	1.26997	0.879232	1.35135	1.44507	1.41161	1.0997	1.10432	1.32693
EIF3A	-0.208926	0.00129131	0.0422987	10.5864	8.82444	9.98146	9.65621	10.1299	8.5137	8.30239	8.62988	9.76214	8.89396
NRG1	-0.211679	0.00101939	0.0360498	0.364074	0.293594	0.217523	0.26027	0.328348	0.259304	0.197677	0.245449	0.283865	0.257694
MT-ND4L	-0.21925	0.000808437	0.0302466	1506.82	1984.31	2023.73	1851.02	1337.21	1815.7	1898.61	1619.51	1841.47	1667.76
CLIP1	-0.221985	0.00122198	0.0403323	1.45353	1.35917	1.28507	1.5425	1.39628	1.2267	1.08645	1.39254	1.41007	1.27549
GFAP	-0.241162	0.000574919	0.0234168	66.6427	27.4877	21.9746	9.0269	63.1032	26.5822	17.8204	7.53677	31.283	28.7606
PALLD	-0.242719	0.00010985	0.0066068	1.19483	0.977132	1.00748	0.746296	1.10522	0.815673	0.860483	0.707869	0.981434	0.87231
GPRC5B	-0.244725	0.0011676	0.0394908	5.39204	5.15639	7.11237	4.08147	5.37541	4.29188	5.82755	3.73146	5.43557	4.80658
PREX1	-0.247246	0.00108649	0.0376861	0.60944	0.669362	0.854514	0.898305	0.574297	0.578439	0.766558	0.759864	0.757905	0.669789
ALDH3A2	-0.247252	0.00103051	0.0360868	6.73581	7.30655	7.10512	4.1961	5.57022	6.09744	6.27985	4.26523	6.3359	5.55318
SQLE	-0.255983	0.00145131	0.0461765	5.76844	7.30112	6.18066	5.55731	5.04917	5.98603	5.95587	4.84461	6.20188	5.45892
SCD	-0.260592	7.1863e-06	0.00074362	207.72	174.432	141.197	117.047	178.251	154.444	117.303	110.334	160.099	140.083
SLTM	-0.26371	0.000658881	0.0261865	4.46814	4.78398	4.14155	3.69323	4.49899	3.70121	3.23353	3.57966	4.27172	3.75335
SEC61A1	-0.275277	0.000308204	0.0148119	6.51388	6.61336	7.42731	5.31909	5.94531	5.72114	6.19829	4.6046	6.46841	5.61733
NPC1	-0.279208	0.00148376	0.0463407	1.16491	0.993878	1.14605	0.963435	1.09579	0.815738	0.886718	0.910176	1.06707	0.927105
RAB3GAP2	-0.280389	3.14212e-05	0.00245513	2.26305	1.95331	1.97083	1.39395	1.97881	1.663	1.64244	1.26674	1.89529	1.63775
SARS	-0.284914	0.00116324	0.0394908	4.7479	6.03609	5.6507	4.60088	4.42645	5.49075	3.89102	4.36748	5.25889	4.54393
NFAT5	-0.291821	0.000425819	0.0188114	1.15795	1.35993	1.17019	1.0115	1.02521	1.02376	0.931236	1.04289	1.17489	1.00577
FADS2	-0.293592	0.00022203	0.011436	2.89033	2.8639	2.73	3.57766	2.76939	2.42494	2.43797	2.68442	3.01547	2.57918
HMGCS1	-0.297404	0.000712055	0.0278129	16.2713	13.2961	14.266	10.2052	11.2395	11.4317	12.9713	10.1622	13.5096	11.4512
EIF1	-0.300923	2.85218e-05	0.00229092	41.3044	48.4529	53.8004	43.2886	35.965	41.5459	42.3159	39.2136	46.7116	39.7601
BMP2K	-0.301708	0.000949906	0.0343755	0.590286	0.558629	0.590118	0.541931	0.569126	0.47811	0.435568	0.470576	0.570241	0.488345
LRRC8A	-0.307668	0.00110042	0.0379561	1.79631	1.82727	2.16762	1.82326	1.73352	1.459	1.76548	1.51475	1.90361	1.61819
SPART	-0.308189	0.000725761	0.0279175	1.44875	1.26099	1.54135	0.975982	1.35295	0.906913	1.32199	0.881263	1.30677	1.11578
TRPM7	-0.308829	0.00149996	0.0465636	0.408176	0.506659	0.452534	0.380884	0.365305	0.399612	0.372831	0.341688	0.437063	0.369859
USP32	-0.310146	0.000525497	0.021869	0.365092	0.370766	0.381846	0.280744	0.330694	0.312169	0.278215	0.262115	0.349612	0.295798
MAP1A	-0.310279	7.35723e-06	0.00075451	11.6748	11.8758	16.3169	15.4888	11.0564	10.0663	13.029	12.5385	13.8391	11.6725
ASCC3	-0.312731	0.000717035	0.0278129	0.220258	0.240212	0.233403	0.144555	0.185971	0.182106	0.199993	0.136606	0.209607	0.176169
LDLR	-0.313696	0.00030387	0.0147268	2.11522	2.23521	2.17997	2.50886	1.96449	1.73658	1.92874	2.02067	2.25981	1.91262
ABHD4	-0.313795	0.000570966	0.0234024	5.37663	9.21258	8.59647	5.45957	5.57852	6.80857	6.67415	4.7387	7.16131	5.94998
ACTN1	-0.314617	0.000539024	0.022351	1.00364	0.777627	0.852091	0.694262	0.990675	0.583964	0.687504	0.590773	0.831904	0.713229
FDFT1	-0.316862	3.12986e-06	0.000386249	11.8335	11.4057	11.7639	11.173	9.30024	9.92906	10.2309	9.55632	11.544	9.75413
SCG2	-0.317238	0.000413103	0.0184626	19.5628	18.9547	22.7128	12.577	15.6348	15.8056	17.3261	12.6846	18.4518	15.3628
ANKRD11	-0.317451	5.05598e-05	0.00360702	1.12726	1.01787	1.1743	1.76924	1.07477	0.939383	0.899888	1.33601	1.27217	1.06251
IDI1	-0.318453	6.24256e-06	0.000670112	46.3953	40.7694	31.0073	30.1185	36.83	32.593	27.6113	27.0878	37.0726	31.0305
SLC38A1	-0.319147	0.000609902	0.0244942	1.78103	1.79512	3.0408	1.34047	1.49267	1.60365	1.98665	1.39592	1.98936	1.61972
KMT2D	-0.319226	0.000203937	0.0105825	3.77094	5.35407	4.8124	8.25331	3.86464	4.04168	4.24843	6.14906	5.54768	4.57595
CHST11	-0.320057	0.00012103	0.0070566	0.539583	0.61651	0.71738	0.511229	0.526372	0.472158	0.508255	0.487927	0.596176	0.498678
GDF11	-0.320379	0.000345134	0.0163136	5.21067	6.28824	6.37188	6.66025	4.93773	5.28652	5.18784	5.1811	6.13276	5.1483
SOCS7	-0.320953	0.00160012	0.0485858	1.05791	1.79059	1.37843	2.16659	1.06935	1.24873	1.26347	1.70782	1.59838	1.32234
GM2A	-0.321534	0.00153851	0.0473762	0.82164	0.898232	0.946203	0.861187	0.728492	0.719113	0.788952	0.731146	0.881816	0.741926
TIMP2	-0.325566	1.07814e-06	0.000152883	4.49459	4.33723	4.49774	2.78189	3.98776	3.41763	3.78776	2.34523	4.02786	3.3846
BAZ2A	-0.326679	0.000273991	0.0135649	1.58359	2.20285	1.95053	2.9316	1.55879	1.77297	1.52459	2.35815	2.16714	1.80363
ZNF561	-0.328491	0.00150718	0.0466616	2.84255	3.63658	3.5953	2.45021	2.43014	2.78046	2.90131	2.30193	3.13116	2.60346
C1orf43	-0.332683	6.9141e-05	0.00459048	6.96372	8.00402	7.50157	5.88871	6.31345	6.50157	6.12926	4.75608	7.0895	5.92509
PITRM1	-0.334359	0.000389655	0.0174827	1.98014	2.45388	2.21787	1.86858	1.7224	2.06459	1.56777	1.74827	2.13012	1.77576
MDM2	-0.341628	1.92863e-05	0.00166558	3.11029	3.4223	3.90155	3.14737	2.89389	2.90092	2.78712	2.65297	3.39538	2.80872
IRS2	-0.341866	0.000657664	0.0261865	2.01079	1.81087	1.9456	1.31391	1.66822	1.34848	1.71645	1.14638	1.77029	1.46988
TKT	-0.344181	7.6137e-05	0.00484114	3.94438	5.49007	4.93568	4.14609	3.56116	3.87847	4.53585	3.33954	4.62905	3.82876
NPLOC4	-0.349191	0.00149749	0.0465636	0.440191	0.51524	0.518499	0.651003	0.419663	0.386173	0.444721	0.496703	0.531233	0.436815
PHGDH	-0.349602	0.000644458	0.0257918	1.01515	0.845273	1.09046	0.970745	1.01709	0.739069	0.867397	0.643249	0.980405	0.816701
FNIP1	-0.351738	0.000368583	0.0168667	0.471371	0.554069	0.498798	0.405124	0.442873	0.392031	0.367529	0.383021	0.48234	0.396364
RAPGEF1	-0.352135	0.00136339	0.0441123	0.337439	0.435864	0.460229	0.66591	0.347231	0.369848	0.377667	0.433121	0.474861	0.381967
ERG28	-0.354099	0.000454519	0.0195528	6.41411	6.0349	6.71001	7.13555	5.47912	5.50163	5.62531	5.0129	6.57364	5.40474
PATL1	-0.356604	4.51132e-06	0.000523404	3.89617	4.39894	4.31119	3.91759	3.34425	3.31892	3.53603	3.36497	4.13097	3.39104
CIZ1	-0.357973	0.000441567	0.019139	1.20257	1.37313	1.51737	2.47905	1.2192	1.10816	1.15205	1.82988	1.64303	1.32732
LRATD2	-0.358437	0.000109864	0.0066068	22.0919	20.1005	17.4253	11.7941	21.9616	13.8635	13.4968	10.036	17.853	14.8395
HSPA9	-0.358618	3.78907e-06	0.000448672	14.6158	12.6505	16.6679	9.28017	11.8262	10.8435	11.466	8.84669	13.3036	10.7456
LPIN1	-0.358739	0.00136202	0.0441123	0.39683	0.453082	0.342873	0.386513	0.285734	0.336987	0.27575	0.406473	0.394824	0.326236
PODXL	-0.359675	0.00121683	0.0402783	1.6129	0.772605	1.28677	0.663013	1.16788	0.778349	0.933049	0.57557	1.08382	0.863713
CCL2	-0.3603	0.000132043	0.00754548	75.4572	54.2814	44.5644	24.0488	60.1146	51.9671	31.463	20.0252	49.5879	40.8925
INSIG1	-0.361565	0.000117654	0.0069301	8.35605	8.12564	6.57793	5.29196	6.0936	6.53328	5.37249	5.00606	7.08789	5.75136
KCNJ10	-0.361828	2.41842e-05	0.00199841	2.98415	2.81774	2.29214	1.93234	2.94753	1.91595	1.84621	1.60114	2.50659	2.07771
CRTAP	-0.363765	3.09707e-05	0.0024365	4.03004	3.42594	3.7756	4.10156	3.82041	2.77406	3.07917	2.92242	3.83328	3.14902
LARP1	-0.364408	3.13792e-07	5.48198e-05	2.63796	3.03103	3.31733	3.85889	2.48115	2.42556	2.59386	2.92905	3.2113	2.60741
CPNE1	-0.364421	0.00010096	0.00620121	2.019	1.36114	1.97074	2.31252	1.65951	1.1934	1.59946	1.77498	1.91585	1.55684
ZFHX2	-0.364526	0.00084582	0.0314404	0.756204	1.6105	1.37403	3.68036	0.798738	1.26235	1.07262	2.64188	1.85527	1.4439
COLGALT2	-0.366607	3.24113e-06	0.00039187	1.52904	1.2196	1.59595	0.480223	1.32962	0.926653	1.25634	0.410268	1.2062	0.980722
MT-CO2	-0.369879	2.52339e-09	7.83342e-07	2563.25	3219.8	3383.8	2897.58	2194.75	2750.67	2675.89	2200.28	3016.11	2455.4
LIFR	-0.371276	2.94687e-06	0.000367911	4.01755	5.11012	4.45832	2.26259	3.30344	3.39437	3.72424	2.17823	3.96214	3.15007
RRAGD	-0.371825	0.000269848	0.0134176	1.23777	1.19971	1.34069	0.822002	1.14304	0.907761	1.012	0.679306	1.15004	0.935526
FAM50A	-0.37392	0.000504179	0.0210582	9.71004	8.76483	8.97523	7.72388	8.61411	8.1255	6.02874	6.01508	8.7935	7.19586
ACAT2	-0.374261	6.02696e-05	0.00419549	13.5001	10.2643	9.80298	7.24342	8.88666	8.39186	8.35769	6.89112	10.2027	8.13183
NARS	-0.374828	1.5519e-07	3.18306e-05	10.2422	9.71526	9.67106	7.71581	8.86626	7.26354	7.4847	6.68003	9.33607	7.57363
ISCU	-0.374886	0.000190661	0.0100455	8.37317	9.62507	9.15064	6.1526	7.02477	7.23689	6.97581	5.57878	8.32537	6.70406
SV2A	-0.375817	0.000363117	0.0166831	3.53259	3.45706	4.23144	4.24419	3.24811	3.03602	3.00493	3.19913	3.86632	3.12205
NRP2	-0.37749	1.9623e-05	0.00168201	1.04206	0.670449	1.00662	0.289371	0.88265	0.556191	0.78437	0.223698	0.752124	0.611727
WBP2	-0.378073	0.000157227	0.00874081	3.61005	5.60363	4.98629	6.98172	3.25426	4.27472	3.91243	5.59636	5.29542	4.25944
ATP1A1	-0.378714	2.19258e-07	4.19733e-05	6.46591	5.63747	5.8014	3.49916	5.90797	4.28581	4.41637	2.82766	5.35098	4.35945
ADGRG1	-0.379085	2.78787e-05	0.00225503	3.71665	4.30163	4.66172	5.80101	3.90445	3.16415	3.73211	4.02422	4.62025	3.70623
PGD	-0.381866	6.2133e-09	1.65967e-06	18.6401	20.6682	19.2265	14.9961	15.4319	16.5789	13.8865	13.2927	18.3827	14.7975
TPP1	-0.38775	1.88617e-05	0.00165378	13.2321	18.0395	17.1819	20.4453	12.5211	15.1908	12.8062	14.4287	17.2247	13.7367
RAB7A	-0.38812	9.13534e-10	3.08613e-07	4.01848	4.04466	4.84888	4.15947	3.46919	3.19056	3.62923	3.40871	4.26787	3.42442
GOLGA3	-0.388687	5.98052e-05	0.00418855	1.17409	1.4351	1.30085	1.98183	1.17348	1.09743	0.983002	1.43854	1.47297	1.17311
CEBPG	-0.389409	6.76022e-05	0.00451441	8.988	10.6032	9.71996	10.06	8.082	8.73526	8.12927	6.73808	9.8428	7.92115
ME1	-0.391625	0.00147241	0.0462081	0.200715	0.180292	0.17471	0.075188	0.152016	0.135531	0.140861	0.06946	0.157726	0.124467
TMEM97	-0.395296	0.000138859	0.00781828	7.27189	8.63277	7.42217	6.82711	6.02352	6.43855	6.93376	4.83025	7.53848	6.05652
NACC2	-0.397407	1.22605e-05	0.00113568	2.98881	1.75473	2.1466	0.863483	2.73637	1.53898	1.64341	0.554998	1.93841	1.61844
GARS	-0.406331	2.60249e-06	0.000332135	3.89224	3.65249	4.17445	2.78267	3.04008	3.09691	2.74684	2.54062	3.62546	2.85611
FREM2	-0.406503	0.000383894	0.0173599	0.189026	0.235859	0.287831	0.116635	0.152228	0.179716	0.242541	0.0880818	0.207338	0.165642
LRP10	-0.407195	4.65462e-05	0.00342711	6.09096	6.7078	7.44845	7.35163	5.65136	5.29804	5.73475	5.16094	6.89971	5.46127
F3	-0.408426	0.000164957	0.00897962	5.44348	4.93249	3.78041	1.74335	4.14409	3.81768	3.21265	1.37401	3.97493	3.13711
ACLY	-0.422843	1.25779e-08	3.14066e-06	3.07637	2.89352	3.02944	2.39048	2.54963	2.0451	2.33837	2.00694	2.84745	2.23501
BCL6	-0.42649	0.000608666	0.0244942	1.5873	1.29317	1.57929	1.14295	1.39523	1.08332	1.04443	0.875195	1.40068	1.09954
VAT1	-0.426997	0.000179297	0.00957865	3.85976	4.57175	5.14322	5.07889	3.67908	2.95557	3.75238	4.23199	4.6634	3.65476
AARS	-0.428337	5.7512e-06	0.000629127	3.10776	3.61831	3.32903	4.16375	2.96407	2.9611	2.44313	2.71523	3.55471	2.77088
SEC24D	-0.435668	7.38136e-05	0.00478134	0.466042	0.385699	0.370441	0.28823	0.398348	0.286388	0.278354	0.22	0.377603	0.295772
ATXN2L	-0.436263	1.17829e-05	0.00111992	6.11962	5.32588	7.9312	9.707	5.30949	4.82649	5.72162	6.30185	7.27092	5.53986
CHST3	-0.436787	1.34013e-06	0.000183246	1.92766	1.93585	1.8013	1.84401	1.67687	1.4421	1.43087	1.30532	1.87721	1.46379
CRY1	-0.43864	0.000436505	0.019139	0.402642	0.315985	0.357298	0.245102	0.365187	0.230177	0.270791	0.174849	0.330257	0.260251
SPP1	-0.444262	0.000118929	0.00696948	10.4872	13.6616	9.25321	7.90086	7.65626	10.3814	5.48808	8.55844	10.3257	8.02106
LYST	-0.444619	2.78585e-06	0.000351629	0.395006	0.511696	0.449744	0.356298	0.354165	0.366049	0.28582	0.312225	0.428186	0.329565
SPARCL1	-0.445351	6.61292e-05	0.00444187	0.555781	1.21295	4.05056	0.873309	0.514183	0.804719	3.6778	0.546618	1.67315	1.38583
SHMT2	-0.450621	0.000172121	0.00928161	11.415	11.2784	12.3325	15.53	11.0232	9.74438	8.97641	8.97235	12.639	9.67907
PEPD	-0.450903	0.00146488	0.0462081	0.189934	0.252689	0.194434	0.188124	0.1406	0.183154	0.184256	0.129465	0.206295	0.159369
CTSA	-0.45438	0.000347737	0.0163693	3.44214	3.7422	3.82769	3.01016	2.87731	2.6045	2.80752	2.45612	3.50555	2.68636
CYCS	-0.458507	1.11206e-05	0.00107337	14.2459	13.9125	9.59969	10.3377	11.8504	10.3767	8.00534	6.84285	12.024	9.26884
CARS	-0.459336	0.00018675	0.00988485	0.94267	0.824445	0.919794	0.821285	0.752066	0.794221	0.654807	0.508889	0.877048	0.677496
STK40	-0.460156	0.000494077	0.0207116	0.481554	0.570582	0.669426	0.728637	0.411574	0.450219	0.475875	0.522515	0.61255	0.465046
PRUNE2	-0.461021	1.03589e-08	2.64406e-06	0.657822	0.370719	0.428948	0.265461	0.482572	0.286146	0.326936	0.211057	0.430737	0.326678
SLC7A1	-0.465912	1.50797e-07	3.14919e-05	1.03739	1.04731	1.29884	1.12276	0.83922	0.819828	1.00059	0.773285	1.12657	0.858231
GOLGA4	-0.466639	1.05128e-06	0.000150937	0.950965	1.21407	1.10245	0.867013	0.752516	0.887783	0.665454	0.833687	1.03363	0.78486
MAFG	-0.473167	0.000782197	0.0295537	2.74493	3.45852	3.44706	6.27612	2.46525	3.03526	2.65584	3.47231	3.98166	2.90717
EDA2R	-0.480473	1.90337e-05	0.00165622	1.02282	1.27887	1.26546	0.845754	0.901846	1.00431	0.80113	0.619463	1.10323	0.831687
DDR2	-0.481948	0.000162072	0.00890701	0.410644	0.242952	0.405133	0.206477	0.389254	0.209963	0.223549	0.144974	0.316301	0.241935
MTHFD1L	-0.482418	1.24591e-05	0.00114402	0.270719	0.228709	0.221866	0.134959	0.238839	0.171319	0.138931	0.103689	0.214063	0.163194
LAMP1	-0.483619	3.03126e-07	5.44016e-05	4.32333	5.011	4.62865	3.26368	3.88798	3.62602	3.557	2.06811	4.30666	3.28478
SYNGAP1	-0.485662	0.00146035	0.0462081	0.616787	0.762783	0.799009	2.13261	0.602525	0.683808	0.575522	1.11757	1.0778	0.744857
CD63	-0.48735	4.55356e-12	2.72799e-09	91.5514	104.76	88.0656	50.4404	72.8511	68.635	67.1624	40.3437	83.7044	62.2481
IGF2R	-0.487668	1.66161e-10	7.06859e-08	1.08716	1.13095	1.23859	1.12512	0.92434	0.799838	0.881159	0.833163	1.14545	0.859625
CD44	-0.488357	6.08902e-09	1.65967e-06	2.83409	0.928845	2.65876	0.267778	2.09758	0.705018	1.78026	0.238344	1.67237	1.2053
PDP2	-0.494985	0.0010257	0.0360498	1.21734	1.38224	1.31242	0.904155	1.00454	0.96408	0.86846	0.740087	1.20404	0.894291
ATN1	-0.495368	1.38911e-08	3.39476e-06	11.0641	9.08541	12.6639	21.5589	9.64594	6.62309	10.0117	13.3737	13.5931	9.91359
NSDHL	-0.498384	0.000133482	0.0075526	0.892096	1.11374	0.941915	0.637859	0.615251	0.706484	0.799325	0.532831	0.896402	0.663473
KIF1A	-0.501596	3.09007e-09	9.1534e-07	2.24606	1.86	2.39147	2.90943	2.03598	1.33667	1.75837	1.85271	2.35174	1.74593
MRPS6	-0.505049	0.000169751	0.00919698	0.552286	0.889275	0.767806	0.377169	0.5198	0.500572	0.475926	0.354556	0.646634	0.462713
SLC5A3	-0.51323	4.10062e-05	0.00309867	1.98881	2.83291	2.86714	1.71282	1.96339	1.4882	1.82451	1.53977	2.35042	1.70396
DHCR24	-0.514844	3.6079e-11	1.72668e-08	5.05262	5.04766	4.88769	4.99439	4.07828	3.30705	3.75797	3.61056	4.99559	3.68846
HMGA1	-0.516424	3.16101e-06	0.000386249	9.28733	7.01519	11.9225	6.85113	8.14952	5.9245	8.1315	3.90613	8.76904	6.52791
ATF4	-0.532838	6.78748e-10	2.43628e-07	35.932	39.1388	38.9059	32.7543	29.6089	28.7125	24.3092	24.1764	36.6828	26.7017
KLHL21	-0.537074	0.00106561	0.0372025	0.631022	0.784287	0.796888	0.851498	0.52801	0.524069	0.628253	0.535341	0.765924	0.553918
YARS	-0.548677	2.46857e-07	4.57323e-05	1.29695	1.17844	1.46391	1.15473	0.993461	0.933663	0.964877	0.769628	1.27351	0.915407
MARK4	-0.549195	0.00151254	0.0467018	0.0769136	0.106563	0.124173	0.216438	0.0926195	0.0646754	0.0909671	0.110973	0.131022	0.0898086
HERPUD1	-0.552669	2.78324e-05	0.00225503	2.31109	2.95871	3.44995	1.65741	1.95549	2.19877	1.96825	1.22403	2.59429	1.83664
MARS	-0.555888	1.08873e-09	3.5729e-07	1.92274	2.22757	2.30977	1.9438	1.60476	1.54348	1.48725	1.36779	2.10097	1.50082
RAD23A	-0.560187	0.000133256	0.0075526	2.73089	2.80634	3.11745	5.44307	2.2694	2.11435	2.32726	3.08384	3.52444	2.44871
FLCN	-0.56169	0.000768198	0.029217	0.570091	0.607115	0.738688	1.02851	0.498034	0.447321	0.507134	0.610358	0.7361	0.515712
CTSL	-0.564115	6.87064e-07	0.000108104	10.2636	10.5005	11.5219	6.98911	8.7706	7.97708	6.96204	4.49549	9.81875	7.0513
NAV2	-0.569111	3.15001e-07	5.48198e-05	0.0852767	0.0870117	0.0993853	0.0833076	0.0604266	0.0639652	0.0539691	0.0741042	0.0887453	0.0631163
MERTK	-0.578213	8.14611e-05	0.005141	0.138383	0.267682	0.134212	0.191256	0.110709	0.195005	0.0922583	0.117661	0.182883	0.128908
XPOT	-0.578254	2.24733e-08	5.26793e-06	1.8439	2.18156	2.44766	1.21845	1.40244	1.26004	1.55114	1.0926	1.92289	1.32655
MAPKAPK2	-0.578863	4.49113e-05	0.00332807	0.564056	0.594772	0.645526	0.787472	0.46597	0.381372	0.533182	0.443523	0.647956	0.456012
SC5D	-0.579752	3.38935e-07	5.72501e-05	2.25247	2.9174	2.25787	1.51806	1.50639	1.8641	1.6216	1.22964	2.23645	1.55543
GJA1	-0.581068	0.000127913	0.00734603	1.80572	1.31282	4.48683	0.583184	1.71182	0.850008	2.88187	0.330572	2.04714	1.44357
PSPH	-0.581909	0.00117102	0.0394908	0.428628	0.466292	0.435791	0.411737	0.349039	0.256856	0.394025	0.244544	0.435612	0.311116
SLC38A2	-0.586617	4.77221e-09	1.37034e-06	10.1872	22.909	16.571	11.7197	8.16976	11.5132	12.1247	9.62038	15.3467	10.357
LSS	-0.589544	5.13072e-09	1.43735e-06	1.79085	1.99733	1.90229	1.89162	1.5625	1.25746	1.17351	1.32961	1.89552	1.33077
DHCR7	-0.593774	1.2611e-09	4.02362e-07	3.06508	3.43409	3.42367	3.33571	2.61441	2.28432	2.20728	2.14903	3.31464	2.31376
SLC38A7	-0.594055	0.00111897	0.0384805	0.686583	0.730407	1.07173	0.89825	0.628305	0.581064	0.644229	0.483557	0.846742	0.584289
PLAAT3	-0.596943	0.000227185	0.0116493	0.476175	0.471622	0.695685	0.267044	0.441808	0.286494	0.437116	0.172592	0.477631	0.334502
CLCN6	-0.597935	5.93141e-12	3.2442e-09	2.63393	3.59052	2.78011	3.45704	2.21906	2.25297	1.81715	2.34067	3.1154	2.15746
TFRC	-0.622494	2.19554e-14	1.6812e-11	2.41109	3.20802	3.31556	2.43448	1.60595	1.96112	2.3403	1.84774	2.84229	1.93878
GCLM	-0.626296	3.10798e-09	9.1534e-07	2.3289	3.41237	3.57074	1.63261	1.43583	2.20594	2.32163	1.37516	2.73615	1.83464
MVD	-0.627356	2.05661e-05	0.0017498	3.12971	2.99544	2.14515	4.07119	2.24665	1.90812	1.96149	2.13913	3.08537	2.06385
ZMAT3	-0.63859	8.48701e-09	2.2155e-06	0.93618	1.29385	0.832475	0.771521	0.72933	0.642977	0.671023	0.517661	0.958506	0.640248
NCR3LG1	-0.63934	1.00605e-06	0.000146272	1.41542	0.991802	1.4599	1.26557	1.04792	0.621605	0.823983	0.99797	1.28317	0.872871
CDKL2	-0.640414	3.61955e-05	0.00279021	0.441658	0.417849	0.381461	0.357304	0.3639	0.237041	0.23181	0.258483	0.399568	0.272808
GEM	-0.65522	0.000288153	0.0141441	1.34131	1.0488	1.75714	1.17682	1.21175	0.654213	1.19772	0.588235	1.33102	0.912981
GRIN2B	-0.655862	5.15698e-06	0.000575079	0.0941553	0.0746011	0.0494424	0.0177072	0.0668603	0.0416911	0.0404762	0.0103952	0.0589765	0.0398557
PROX1	-0.656776	3.34164e-06	0.000399813	0.954241	1.05208	1.0105	0.548663	0.761831	0.459406	0.841877	0.369544	0.89137	0.608165
AHNAK2	-0.658206	0.000106504	0.00650015	0.638419	0.214695	1.10725	0.14573	0.454686	0.134796	0.587483	0.133509	0.526522	0.327618
SERPINE1	-0.666008	0.000123794	0.0071813	4.61646	1.21594	3.54057	0.254904	2.90953	1.16584	2.14436	0.0942286	2.40697	1.57849
SLC7A5	-0.666548	8.74945e-05	0.00543223	0.571366	0.438253	0.927151	1.08974	0.460605	0.393588	0.589765	0.467042	0.756628	0.47775
FASN	-0.689114	1.7802e-14	1.46053e-11	7.34811	6.29323	7.19656	9.01598	5.37341	3.89788	5.12647	5.07211	7.46347	4.86747
SLC7A11	-0.69424	4.34953e-15	4.16323e-12	1.09766	1.37694	2.03134	0.960197	0.721347	0.968282	1.29616	0.576053	1.36654	0.89046
ZFP36	-0.700376	0.000851455	0.0315478	4.50577	3.5122	4.39138	4.25629	3.04346	2.19421	3.22875	2.39645	4.16641	2.71572
SPRED3	-0.707819	8.98577e-07	0.000137614	2.05353	2.0929	3.13935	2.54978	1.55191	1.42938	1.9633	1.3579	2.45889	1.57562
SLC3A2	-0.717564	3.42477e-13	2.45856e-10	1.7858	2.8441	2.98362	3.16792	1.4161	1.73269	1.81052	1.82808	2.69536	1.69685
CPNE8	-0.730448	0.00119817	0.0400064	0.102531	0.024985	0.0532818	0.0119105	0.0681391	0.0109593	0.0467331	0.0062898	0.0481771	0.0330303
PPP1R15A	-0.734954	6.12247e-05	0.00423631	2.31336	3.45796	4.80573	8.53441	1.72184	2.54062	3.00039	4.19145	4.77787	2.86358
BACE2	-0.739014	0.000321657	0.015394	0.106377	0.0699703	0.182815	0.0503778	0.0777631	0.0417342	0.112099	0.0285747	0.102385	0.0650429
NPC2	-0.73998	1.3604e-07	2.89362e-05	1.54226	1.835	1.86808	1.08908	1.00643	1.06959	1.00764	0.847613	1.5836	0.982818
CDKN2B	-0.747372	0.00044099	0.019139	2.83065	1.75549	2.68465	0.769061	2.13057	0.852881	1.2784	0.716914	2.00996	1.24469
PER3	-0.762471	6.33598e-13	4.28089e-10	1.1349	1.30884	1.15999	1.23114	0.855641	0.811629	0.563553	0.793231	1.20871	0.756013
SQSTM1	-0.76546	3.00692e-11	1.50163e-08	0.989374	1.35427	1.49577	1.66564	0.676968	0.851159	0.839614	1.01672	1.37626	0.846116
CERS1	-0.765569	0.000114994	0.00684362	0.665994	0.436769	0.520278	1.31029	0.617928	0.312974	0.304238	0.503117	0.733332	0.434564
NEU1	-0.765843	7.98567e-07	0.000123951	3.58157	5.45921	4.26927	4.18763	2.39262	2.8798	2.3589	3.15897	4.37442	2.69757
MTHFD2	-0.778022	3.21777e-07	5.51632e-05	1.49748	1.19524	1.35242	0.982526	0.819159	0.82429	0.729906	0.687493	1.25691	0.765212
KCNJ2	-0.787557	0.000330571	0.0156898	0.942872	0.917443	0.947549	0.705714	0.580701	0.465243	0.659541	0.44672	0.878394	0.538051
RASD1	-0.802919	6.83084e-06	0.000719807	5.85538	8.24538	13.9851	38.3745	4.38128	6.09209	9.65365	14.2737	16.6151	8.60018
SLC6A6	-0.80518	5.60746e-07	8.94545e-05	0.0852416	0.382387	0.288712	0.51313	0.0771123	0.174252	0.161689	0.322081	0.317368	0.183784
SYNM	-0.805643	9.09229e-16	1.04434e-12	6.12249	5.29553	4.15419	0.701604	4.3035	2.63855	2.82057	0.3662	4.06845	2.53221
AEN	-0.819291	1.37779e-06	0.00018618	1.61363	2.23316	2.09395	1.868	1.37175	1.17437	1.19297	0.921136	1.95218	1.16506
TNFRSF10B	-0.843587	1.35525e-10	5.98708e-08	0.824406	0.935774	1.16369	0.619461	0.664908	0.498193	0.595775	0.328519	0.885833	0.521849
VWCE	-0.860002	0.000385684	0.0173724	0.242194	0.286641	0.259604	0.234126	0.196915	0.156526	0.0920909	0.159358	0.255641	0.151222
EYA4	-0.884125	0.000106959	0.00650015	0.0520124	0.0241707	0.0403025	0.0168886	0.0326628	0.0112376	0.0247315	0.00955852	0.0333435	0.0195476
AJAP1	-0.89566	0.00077177	0.0292559	0.061002	0.0400953	0.0908191	0.0783785	0.0516236	0.0207075	0.0649901	0.0237691	0.0675737	0.0402726
OSGIN1	-0.898147	0.000185557	0.00986714	0.0739223	0.410055	0.263406	0.308682	0.0514404	0.223072	0.155798	0.149777	0.264016	0.145022
SESN2	-0.946111	7.86456e-06	0.000799401	0.559427	0.768762	0.756599	0.531136	0.519052	0.329091	0.322328	0.274706	0.653981	0.361294
EPHA2	-0.950835	4.80277e-05	0.00349143	0.521557	0.505964	0.437591	0.34405	0.36226	0.301785	0.319329	0.0852337	0.452291	0.267152
ATF3	-0.963903	0.000191568	0.0100472	0.170098	0.11905	0.169885	0.098456	0.109856	0.0757555	0.0667789	0.0502605	0.139372	0.0756628
PNPLA3	-1.02061	0.000116566	0.00690143	0.234008	0.184108	0.145549	0.239336	0.124369	0.0949504	0.110131	0.0845848	0.20075	0.103509
FOSL1	-1.0645	0.00102043	0.0360498	0.824359	0.523204	1.42396	0.339031	0.664223	0.354772	0.617238	0.0576903	0.777638	0.423481
HMOX1	-1.08693	1.69206e-08	4.04896e-06	0.313848	1.52031	1.76728	1.8398	0.260219	0.594556	0.823311	0.858299	1.36031	0.634096
RAB29	-1.12702	9.00827e-06	0.00088435	1.13476	1.297	1.29539	1.1423	0.8812	0.504282	0.519916	0.492014	1.21736	0.599353
CDKN1A	-1.13423	7.17366e-10	2.49687e-07	9.24668	14.1349	13.7545	13.1147	5.81944	6.86442	6.93193	4.47499	12.5627	6.02269
PTCHD4	-1.18084	5.14327e-06	0.000575079	0.0426743	0.0804658	0.0758848	0.0651201	0.0404943	0.0273162	0.0199299	0.0348191	0.0660362	0.0306399
PHLDA3	-1.25456	4.85148e-06	0.000557241	1.26783	1.83464	2.1735	1.38135	0.830349	0.931664	0.864492	0.3636	1.66433	0.747526
TRIB3	-1.25882	3.48028e-07	5.7934e-05	0.15976	0.413562	0.631988	0.440783	0.106231	0.283039	0.176772	0.132176	0.411523	0.174555
NUPR1	-1.50192	4.39612e-06	0.000515244	0.586265	0.786292	1.71198	2.56575	0.411282	0.428715	0.602735	0.38026	1.41257	0.455748
CHI3L1	-1.59347	0.000269721	0.0134176	0.107053	2.01962	0.237353	8.52355	0.0551817	1.11311	0.0250694	2.58329	2.72189	0.944162

## Sheet: Hypoxia_mouse
gene	log2FoldChange	pvalue	padj	BC1_Ctrl	BC5_Ctrl	BC9_Ctrl	BC13_Ctrl	BC2_Hypoxia	BC6_Hypoxia	BC10_Hypoxia	BC14_Hypoxia	Ctrl_ave	Hypoxia_ave
Bmp4	4.98541	6.21462e-05	0.00145158	0.917389	0.0264272	0	0.0116432	4.55011	0.924269	0.487078	0.89528	0.238865	1.71418
Enpp6	3.68165	1.73678e-08	1.14939e-06	0.306515	0.0085974	0.00591161	0.00757561	1.06721	0.203249	0.115873	0.169841	0.08215	0.389044
Zfp804a	3.30009	0.0027913	0.0308538	0.0197276	0.00091421	0	0.00161112	0.0352738	0.0174034	0.0231684	0.00970173	0.00556324	0.0213868
Gpr17	2.99719	1.14079e-13	2.42003e-11	20.358	2.60384	2.54375	2.29438	73.8843	31.7983	26.028	26.134	6.94999	39.4611
Vegfa	2.88259	4.93668e-87	7.64494e-83	0.8646	1.27172	1.908	1.26133	8.19713	12.1686	11.6275	8.96706	1.32641	10.2401
Fa2h	2.84307	7.72698e-05	0.00174178	0.127419	0.00194015	0.0133405	0.0222244	0.566671	0.127121	0.107276	0.0807728	0.041231	0.22046
Pdk1	2.64282	2.39407e-62	1.85373e-58	0.821641	0.514966	0.459402	0.402138	3.90198	3.74053	3.58411	3.05591	0.549537	3.57063
Ankrd37	2.42126	9.53918e-08	5.23843e-06	0.251639	0.118013	0.0491795	0.0661737	0.560829	0.883426	0.457263	0.60429	0.121251	0.626452
Prmt8	2.35795	4.578e-05	0.00113979	0.0418567	0.00117403	0.0026909	0.00517251	0.109107	0.0457387	0.0229909	0.0162926	0.0127235	0.0485322
Tnr	2.35036	1.23038e-13	2.57481e-11	1.033	0.214186	0.192651	0.1771	2.9135	1.52638	1.31926	1.12032	0.404234	1.71987
Fstl4	2.33683	4.39238e-05	0.00109888	0.00648129	0.000445686	0.000510759	0.000785433	0.0166416	0.00769509	0.0041072	0.00363822	0.00205579	0.00802052
Entpd2	2.3345	3.6869e-05	0.000937526	0.862354	0.104054	0	0.0458438	1.74119	0.767767	0.179795	0.410551	0.253063	0.774827
Has2	2.32952	5.20463e-13	1.02024e-10	0.180859	0.137226	0.0411877	0.0604586	0.441905	0.648017	0.493045	0.464085	0.104933	0.511763
Gabbr2	2.29953	1.47898e-11	2.08213e-09	0.0295811	0.00659248	0.00492719	0.00732436	0.0499451	0.0525342	0.0435835	0.0535817	0.0121063	0.0499111
Bgn	2.27903	1.12805e-09	9.86951e-08	0.725923	0.252803	0.0614544	0.0405014	1.46836	1.45155	0.388282	0.637864	0.27017	0.986514
Kdr	2.21444	0.000287454	0.00518824	0.0330184	0.024842	0.00237243	0.00182413	0.0721453	0.0879828	0.0357705	0.0354883	0.0155143	0.0578467
Fam129a	2.21128	2.6231e-06	9.83569e-05	0.00881846	0.0087726	0.00143621	0.00441714	0.025997	0.0571463	0.0166018	0.0173916	0.0058611	0.0292842
Pfkl	2.21101	5.50327e-33	2.13059e-29	0.693358	0.306224	0.608287	0.514475	2.73065	2.39324	2.61035	2.4531	0.530586	2.54683
Lims2	2.13097	4.17343e-20	2.93772e-17	0.34398	0.0728066	0.0715173	0.103104	1.21256	0.485787	0.380403	0.449996	0.147852	0.632185
Dhrs3	2.02819	5.45018e-07	2.43232e-05	0.28806	0.0453871	0.0183579	0.0352879	0.389896	0.387684	0.19683	0.141663	0.0967732	0.279018
Shisa9	2.00343	0.00052028	0.00836662	0.0766402	0.0194337	0.00377477	0.0104486	0.112604	0.0822438	0.0451521	0.0527011	0.0275743	0.0731752
Cav1	1.99465	3.95751e-16	1.36191e-13	0.237234	0.112979	0.104813	0.0663678	0.716484	0.535898	0.412124	0.421609	0.130349	0.521529
Slc30a10	1.99169	0.000662105	0.0101318	2.40773	2.24041	0.256753	0.681977	4.72638	5.8249	3.64441	3.46935	1.39672	4.41626
Rbfox3	1.94798	2.16993e-05	0.000610974	0.0285735	0.00179149	0.000513264	0.000591964	0.0455242	0.0113018	0.00361143	0.0058497	0.00786756	0.0165718
Grm1	1.91087	0.000381023	0.00651991	0.00380185	0.000953466	0.00109268	0.00252045	0.00553804	0.00738693	0.00851205	0.00992374	0.00209211	0.00784019
Zfp488	1.90172	1.34126e-22	1.88826e-19	2.59955	0.953202	0.805396	1.18869	6.77653	4.16271	5.21097	4.37856	1.38671	5.13219
Slc14a1	1.88234	2.93825e-11	3.88904e-09	0.442841	0.150592	0.0566679	0.0415908	0.867228	0.593054	0.248557	0.366959	0.172923	0.518949
Enpp2	1.88108	2.09164e-09	1.6783e-07	0.659314	0.809636	0.390323	0.485588	1.95697	2.17262	2.73112	2.13091	0.586216	2.24791
Nwd2	1.83746	0.000125102	0.00259695	0.192138	0.0550012	0.0214576	0.0216543	0.302957	0.200496	0.129411	0.135651	0.0725628	0.192129
Myrf	1.83046	2.11506e-18	1.07617e-15	0.52397	0.101806	0.103336	0.107647	1.75707	0.414648	0.425534	0.427401	0.20919	0.756162
Eya2	1.82748	1.86858e-09	1.54743e-07	0.0190602	0.0245923	0.00673941	0.0117769	0.0625481	0.0643771	0.038798	0.0576071	0.0155422	0.0558326
Prkcq	1.82687	1.43607e-05	0.000427672	0.51482	0.233391	0.123253	0.195982	0.891193	0.895912	0.912743	0.823601	0.266861	0.880862
Gpr27	1.80487	0.00054007	0.00863108	0.44555	0.356169	0.498877	0.104613	1.97023	1.19136	0.866153	0.969159	0.351302	1.24923
Minar2	1.75316	1.17153e-12	2.08532e-10	0.349353	0.36594	0.220721	0.220623	0.953545	1.18236	0.917032	1.05864	0.289159	1.02789
Narf	1.71534	3.87095e-37	1.99818e-33	1.39113	1.48274	1.2977	1.17676	4.87073	4.6984	4.77895	4.40218	1.33708	4.68756
Glis1	1.68182	0.00105403	0.0148929	0.00928404	0.00565455	0.00486011	0.000830419	0.0215046	0.0158544	0.0113989	0.0134631	0.00515728	0.0155553
Slc16a3	1.68119	1.18343e-05	0.00036147	0.178857	0.068629	0.166037	0.107507	0.53782	0.438863	0.377712	0.373487	0.130258	0.43197
Col2a1	1.67619	3.60629e-09	2.75108e-07	1.1241	0.133126	0.0409315	0.0600824	1.85631	0.572112	0.228157	0.288911	0.33956	0.736372
Cxxc4	1.67616	2.78912e-05	0.00075117	1.53942	0.610703	0.362583	0.483013	2.39937	2.19224	2.13166	1.99712	0.74893	2.18009
Itga7	1.65977	0.000160628	0.00320965	0.188384	0.0579202	0.0177005	0.0510365	0.230687	0.208554	0.173472	0.230103	0.0787602	0.210704
1700034I23Rik	1.64006	0.00297373	0.0323547	0.490905	0.402488	0.184502	0.177327	1.13549	0.926567	1.06637	0.854252	0.313805	0.995671
Tafa2	1.63224	0.00431277	0.0429778	0.00464301	0.000395903	0.00181483	0.000523275	0.0118262	0.0029796	0.00319237	0.00290865	0.00184425	0.00522669
Hey2	1.5937	0.000389527	0.00662882	0.28009	0.334722	0.0311022	0.103628	0.450388	0.552691	0.437682	0.561249	0.187385	0.500503
Dpp10	1.58509	1.28087e-06	5.28947e-05	0.00279037	0.00105334	0.00213024	0.00131033	0.00534694	0.00652855	0.00571001	0.0048051	0.00182107	0.00559765
Kcnc2	1.57995	9.24636e-07	3.96646e-05	0.0271442	0.0173591	0.00718382	0.00637334	0.0540147	0.0546494	0.033883	0.0267666	0.0145151	0.0423284
Plppr5	1.57325	1.08307e-06	4.58262e-05	0.0208678	0.0131805	0.0198253	0.0232281	0.0587846	0.0554341	0.0635791	0.0652295	0.0192754	0.0607568
Ankfn1	1.57166	2.35846e-06	9.06279e-05	0.0225968	0.00356039	0.000960053	0.00221452	0.0575213	0.0109408	0.00603136	0.00700958	0.00733294	0.0203758
Neil2	1.55778	0.00167744	0.0210387	0.139778	0.0744918	0.0663975	0.0510523	0.25411	0.307798	0.247895	0.19594	0.08293	0.251436
Vxn	1.55712	8.72983e-23	1.3519e-19	1.75587	0.400518	0.37137	0.285542	5.07867	1.32179	1.04437	1.07002	0.703326	2.12871
Enkur	1.54504	1.9638e-08	1.27779e-06	0.831083	0.138049	0.0483405	0.0878527	1.58458	0.587392	0.251787	0.259818	0.276331	0.670893
Cdkn1c	1.53475	0.00282021	0.0310845	12.9132	20.419	2.71539	6.47843	25.53	33.5056	23.9628	22.6417	10.6315	26.41
P4ha3	1.52564	1.19056e-11	1.72309e-09	1.77882	0.370349	0.152032	0.170473	2.81846	1.65671	0.483925	0.726478	0.617919	1.42139
Lrrc9	1.52452	3.33895e-07	1.5861e-05	0.0468642	0.0393228	0.025577	0.0346493	0.177252	0.0639885	0.100388	0.126665	0.0366033	0.117073
Ggta1	1.52313	0.000482665	0.00788188	0.951606	0.137834	0.113318	0.0858087	1.44329	0.811838	0.255421	0.385246	0.322142	0.723947
Gfap	1.5165	0.000245201	0.00455845	32.5302	5.57348	2.0015	2.69159	41.6392	24.9024	6.73288	11.8032	10.6992	21.2694
Col9a1	1.51515	0.00118019	0.0162602	0.073193	0.0213907	0.00144199	0.0121961	0.11276	0.0434502	0.0362363	0.0482763	0.0270554	0.0601806
Tpi1	1.50631	1.47472e-20	1.17209e-17	4.77775	7.15482	7.41162	7.20191	21.3386	22.1839	17.8329	18.6027	6.63652	19.9895
Bcas1	1.50032	1.51889e-28	4.7043e-25	1.75273	0.408915	0.846192	0.650627	5.67312	1.62514	2.02683	1.78633	0.914615	2.77786
Bnip3	1.49837	5.45135e-06	0.000185946	0.170775	0.121347	0.127476	0.0757389	0.432125	0.402914	0.291217	0.338449	0.123834	0.366176
Map3k19	1.49108	5.63492e-10	5.13308e-08	0.583654	0.140851	0.0645664	0.105494	1.06159	0.467672	0.305572	0.358352	0.223641	0.548297
P4ha1	1.49025	5.96767e-28	1.54025e-24	0.542312	0.578027	0.679741	0.502671	1.69279	1.97695	1.7212	1.51579	0.575688	1.72668
Kcne1l	1.48499	0.00107269	0.0150604	45.3482	8.57649	3.15923	5.45197	51.5433	32.5449	13.4785	23.1538	15.634	30.1802
Ldha	1.48146	1.51374e-20	1.17209e-17	5.88677	9.54518	17.1579	14.4806	27.7097	31.9858	35.7005	35.4668	11.7676	32.7157
Pdzrn3	1.47345	0.000329742	0.00577645	0.284569	0.0827586	0.0265557	0.0346384	0.365667	0.267092	0.117259	0.146937	0.107131	0.224239
Dnah11	1.4668	0.00164467	0.020724	0.00358858	0.00529604	0.0020231	0.00285182	0.0151364	0.0104205	0.00915102	0.0062447	0.00343988	0.0102382
Lipg	1.45347	6.11962e-05	0.0014408	0.529154	0.094718	0.0345378	0.0758735	0.635891	0.377394	0.183501	0.298737	0.183571	0.373881
Erbb4	1.44798	0.000338835	0.00590237	0.144489	0.08429	0.0419593	0.0557816	0.203192	0.214723	0.223221	0.210652	0.0816301	0.212947
Tes	1.44414	6.59606e-08	3.76924e-06	0.281052	0.0859206	0.0878207	0.0879863	0.487494	0.289912	0.2996	0.343111	0.135695	0.355029
Pcdh15	1.43942	6.18627e-18	2.90305e-15	0.0456743	0.0288194	0.0293963	0.0267365	0.0863504	0.0785481	0.119036	0.091318	0.0326566	0.093813
Ryr3	1.43921	1.0165e-10	1.17203e-08	0.0248145	0.0229007	0.0157097	0.0227369	0.0388071	0.0713972	0.0761678	0.0691162	0.0215404	0.0638721
Egln3	1.42916	1.22997e-18	7.05458e-16	0.505851	0.668261	0.59613	0.705938	1.58473	1.75827	2.05132	1.73573	0.619045	1.78251
Itih5	1.42307	1.46278e-14	3.6926e-12	0.432987	0.276167	0.125124	0.192413	0.877024	0.701892	0.613001	0.54675	0.256673	0.684667
Lrtm2	1.42259	2.26019e-07	1.11469e-05	1.11684	0.253789	0.24237	0.409982	1.54428	1.16636	1.12067	1.0556	0.505746	1.22173
Slc1a1	1.42042	6.71676e-14	1.48594e-11	0.290891	0.0646431	0.0974034	0.0622345	0.773783	0.217287	0.238562	0.197397	0.128793	0.356757
Plxnb3	1.41799	5.424e-22	6.46123e-19	1.25839	1.41475	1.62834	1.39232	3.27779	3.61697	5.47467	4.14461	1.42345	4.12851
Sh3gl3	1.41297	1.41217e-11	2.00632e-09	0.0942144	0.0410162	0.0316067	0.0411266	0.289873	0.121473	0.0977544	0.096406	0.051991	0.151377
Helt	1.41171	0.000249755	0.00462644	2.32344	1.25617	0.205654	0.537625	2.94828	3.14605	1.36434	2.49034	1.08072	2.48725
Sox10	1.41162	4.34752e-26	9.61796e-23	7.44565	3.62971	4.1492	3.88311	17.0011	11.0905	12.9122	11.8595	4.77692	13.2158
Vit	1.40511	0.000734277	0.0110506	0.315614	0.126644	0.0498902	0.114383	0.476164	0.319581	0.317301	0.321131	0.151633	0.358544
Khdrbs2	1.4039	6.27316e-06	0.000211187	0.017147	0.00486072	0.00445633	0.00342642	0.0308139	0.0136	0.0150059	0.0147606	0.00747263	0.0185451
Ak9	1.39908	0.00282759	0.0311437	0.0230811	0.011577	0.00248762	0.00637568	0.0408261	0.0256263	0.0233379	0.0177197	0.0108803	0.0268775
Plp1	1.3867	2.13484e-14	5.24765e-12	2.52449	0.703137	0.310899	0.531757	6.02271	1.78929	1.35845	1.36491	1.01757	2.63384
Rassf10	1.38501	0.000829625	0.0122943	1.19184	1.27033	0.123899	0.190528	2.33241	1.86666	0.84064	1.037	0.694149	1.51918
C1ql1	1.38282	6.01004e-05	0.00142311	1.08635	0.15269	0.393712	0.190602	1.84765	0.77737	0.791497	0.810182	0.455839	1.05667
Ppp3r2	1.37825	0.00245034	0.0279631	0.973629	0.172958	0.958021	0.127002	1.69825	1.12303	1.42786	0.682413	0.557902	1.23289
Car14	1.36197	8.69896e-05	0.00192171	0.524876	0.259254	0.28147	0.360698	0.928407	1.38938	0.801621	0.81312	0.356574	0.983131
Stc2	1.35517	0.000259909	0.00478591	0.0555352	0.170179	0.364614	0.208631	0.435902	0.445489	0.656289	0.41072	0.199739	0.4871
Cryzl2	1.35453	2.89752e-06	0.000106582	0.148315	0.119255	0.0667445	0.0610941	0.312968	0.297129	0.214048	0.21734	0.0988522	0.260371
Tnfaip3	1.3521	9.7896e-05	0.00211734	0.180296	0.134518	0.132136	0.203196	0.414582	0.521796	0.553415	0.318972	0.162537	0.452191
Socs2	1.33964	0.000317883	0.00560038	0.303613	0.136569	0.0238165	0.0392406	0.408935	0.249728	0.174418	0.179343	0.12581	0.253106
Brinp1	1.33274	1.58035e-08	1.05035e-06	0.0408944	0.0191001	0.0241339	0.020714	0.118661	0.0485669	0.0558515	0.062767	0.0262106	0.0714616
Galnt13	1.32835	2.69546e-07	1.29633e-05	0.0114359	0.00789517	0.00587321	0.00671275	0.0187339	0.021217	0.024093	0.0203526	0.00797926	0.0210991
Epb41l4b	1.31914	4.15505e-07	1.90935e-05	0.070216	0.0492698	0.0192977	0.02418	0.117989	0.120934	0.0847741	0.0763669	0.0407409	0.100016
Col16a1	1.31837	2.94426e-06	0.000108044	0.230858	0.0918142	0.0378791	0.0485413	0.379395	0.250387	0.160761	0.152897	0.102273	0.23586
Ackr1	1.31632	0.000834731	0.0123346	3.51846	1.21627	0.522697	0.446551	5.04608	2.46793	2.45187	2.19258	1.426	3.03962
Spns2	1.3148	8.19384e-05	0.00182876	0.178338	0.116025	0.0367776	0.0848337	0.245803	0.262292	0.270149	0.23376	0.103994	0.253001
Igsf9b	1.31234	5.99016e-21	5.45668e-18	2.25434	1.42323	1.10219	1.25265	4.74793	3.445	3.90747	3.48806	1.5081	3.89712
Pcdhac2	1.3057	0.00237645	0.0273822	0.0501808	0.0320913	0.0196143	0.0395882	0.0763339	0.0757716	0.130617	0.0943083	0.0353687	0.0942577
Rnasel	1.29929	1.23081e-08	8.54477e-07	2.04271	1.37913	0.453659	0.686375	3.19993	2.72489	2.17706	2.42883	1.14047	2.63268
Psd2	1.28833	4.14136e-09	3.11235e-07	0.705323	0.206406	0.112846	0.161852	1.1046	0.816537	0.381735	0.386452	0.296607	0.67233
Dpp6	1.28435	2.70537e-16	9.74309e-14	0.0450778	0.0499144	0.032704	0.0406903	0.0928223	0.112004	0.121451	0.110887	0.0420966	0.109291
Pard6b	1.2785	0.000320374	0.00563145	0.816113	0.177713	0.0321569	0.0535711	0.911921	0.50104	0.145455	0.2596	0.269889	0.454504
Traf1	1.27638	6.91961e-05	0.00158049	0.509047	0.0613341	0.0594756	0.0873029	0.982619	0.242291	0.163045	0.223381	0.17929	0.402834
Fggy	1.27539	6.50446e-05	0.0015034	0.0124749	0.0104837	0.00468855	0.00743526	0.0277943	0.0215083	0.0265095	0.0146113	0.0087706	0.0226059
Adgb	1.27487	0.00134704	0.0178549	0.0350298	0.0124456	0.00554661	0.00852945	0.0516342	0.042854	0.0262835	0.0197547	0.0153878	0.0351316
Dnah9	1.27374	1.85737e-07	9.56562e-06	0.0310079	0.0123237	0.00802448	0.00789751	0.0785524	0.0309992	0.0216168	0.0210348	0.0148134	0.0380508
Slc8a1	1.2585	1.97878e-09	1.61281e-07	0.0592026	0.0201718	0.0192642	0.0236992	0.110941	0.0787696	0.0554102	0.0508776	0.0305844	0.0739997
Armh4	1.25769	1.31594e-10	1.42508e-08	0.0758972	0.0949643	0.107822	0.115445	0.267036	0.246801	0.275507	0.214619	0.098532	0.250991
Chd3	1.25566	1.39124e-14	3.59078e-12	2.8386	1.47481	1.40017	0.901393	4.96095	4.61522	3.29784	3.0216	1.65374	3.9739
Elmo1	1.25377	2.53993e-14	5.87064e-12	0.129237	0.0649516	0.0583353	0.0631805	0.221027	0.177052	0.202813	0.167851	0.0789262	0.192186
Col12a1	1.25185	5.75625e-10	5.21294e-08	0.217427	0.111143	0.121048	0.0791808	0.521939	0.414573	0.178878	0.247734	0.1322	0.340781
Ndnf	1.24985	9.39581e-05	0.00204646	0.224092	0.0765247	0.0425202	0.0469966	0.313638	0.236122	0.14959	0.149546	0.0975333	0.212224
Dcc	1.24305	4.64087e-11	5.93954e-09	0.0693716	0.0281472	0.0278178	0.0236642	0.0988499	0.0723276	0.0993533	0.075185	0.0372502	0.0864289
S100b	1.24263	0.000123462	0.0025698	0.497361	0.37496	0.237079	0.387361	1.80239	0.641099	0.744704	0.812713	0.37419	1.00023
Shisal1	1.2366	1.02172e-10	1.17203e-08	0.335482	0.102959	0.0717521	0.0907229	0.798902	0.256241	0.217972	0.212391	0.150229	0.371377
Lrrc75b	1.22673	1.70455e-05	0.000498991	1.25903	0.509015	0.307576	0.293576	1.58961	1.30291	1.10874	1.10301	0.5923	1.27607
Nrbp2	1.22584	4.11731e-10	3.88785e-08	15.2475	5.58217	3.11886	3.78784	20.0671	18.1411	10.4559	10.5274	6.9341	14.7979
Nalcn	1.22411	3.67504e-09	2.78979e-07	0.0935554	0.0366526	0.0247083	0.0301592	0.144014	0.0868596	0.094998	0.0891006	0.0462689	0.103743
Sorl1	1.22015	1.35526e-09	1.16597e-07	0.159397	0.0586045	0.032563	0.0370344	0.324185	0.19498	0.0627352	0.108244	0.0718996	0.172536
Mturn	1.21967	8.01169e-11	9.76921e-09	2.60375	1.18149	0.60394	0.67782	3.92494	3.0932	2.08556	2.0018	1.26675	2.77637
Mapk8ip2	1.21716	4.62189e-08	2.785e-06	2.94724	1.13661	0.615384	0.835919	4.30714	3.06669	2.19591	2.43283	1.38379	3.00064
Chgb	1.21504	0.000472754	0.00775646	1.16877	0.280633	0.0941291	0.168875	1.11318	0.90301	0.607119	0.413473	0.428101	0.759195
Retreg1	1.21094	2.76875e-05	0.000746983	0.0488952	0.0752776	0.0165901	0.0197717	0.0864864	0.127537	0.0758754	0.0644049	0.0401336	0.0885759
Snap25	1.20964	5.68874e-06	0.000193193	0.200447	0.0698465	0.091031	0.0603386	0.250006	0.183106	0.295014	0.224714	0.105416	0.23821
Mbp	1.20542	3.77887e-06	0.000133912	0.12112	0.064121	0.0254742	0.0421869	0.534889	0.0968946	0.074848	0.07677	0.0632256	0.19585
Podxl	1.20542	1.3594e-07	7.28429e-06	0.254968	0.123141	0.0827257	0.136568	0.542598	0.321456	0.286146	0.282502	0.149351	0.358175
Id4	1.20467	0.000474134	0.00776978	19.58	9.11563	2.9106	3.92071	24.7498	23.5511	11.3397	11.4271	8.88174	17.7669
Mt2	1.2023	3.13228e-10	3.07003e-08	56.6665	27.2733	20.2382	14.0877	88.4404	71.1499	47.4265	56.0432	29.5664	65.765
C4b	1.20028	5.73644e-09	4.18091e-07	5.01966	1.32842	0.363136	0.762461	6.87149	3.67971	1.38986	2.13898	1.86842	3.52001
Rnf152	1.20005	2.82146e-05	0.000758561	0.0355415	0.0509042	0.0583365	0.0917949	0.125733	0.124733	0.197734	0.11983	0.0591443	0.142007
Igsf3	1.19975	1.80868e-07	9.39906e-06	0.312344	0.139538	0.0440701	0.0842284	0.493218	0.379406	0.207568	0.174897	0.145045	0.313772
Srpk3	1.19562	5.2405e-06	0.000179545	0.901959	1.12855	0.814317	0.773442	2.04627	2.68316	2.55188	1.67191	0.904567	2.23831
Nrep	1.19341	0.000414835	0.00698276	7.39928	4.60953	1.63527	1.9045	9.8261	10.1725	6.36943	5.96118	3.88714	8.0823
Rgs22	1.19333	0.000375548	0.00644046	0.0365554	0.0303044	0.014057	0.0108083	0.0604688	0.0562199	0.0548565	0.0371071	0.0229313	0.0521631
Sntg2	1.19004	6.18997e-05	0.001448	0.0343114	0.0194729	0.00762012	0.010881	0.0638432	0.0504636	0.0279026	0.0248134	0.0180714	0.0417557
Ephb1	1.17992	8.86205e-07	3.81216e-05	0.0760133	0.0161602	0.0102609	0.0153941	0.115608	0.0740567	0.0279232	0.0301274	0.0294571	0.0619288
Crb2	1.1734	2.5583e-06	9.66214e-05	0.620476	0.186001	0.118422	0.149327	1.09408	0.537987	0.376148	0.347537	0.268557	0.588937
Pyroxd2	1.17316	0.000142739	0.00291232	0.102071	0.161435	0.100546	0.0896785	0.250433	0.282769	0.238517	0.303672	0.113433	0.268848
Cyfip2	1.16993	2.41804e-18	1.17018e-15	1.21611	0.431803	0.544879	0.443431	2.29927	1.24257	1.27186	1.18447	0.659056	1.49954
Ahnak	1.16504	8.22885e-11	9.95563e-09	2.79748	0.455988	0.150716	0.335304	4.24426	1.6646	0.447037	0.703985	0.934872	1.76497
Maats1	1.16477	0.00159973	0.0203227	0.171708	0.0340495	0.00975524	0.0525049	0.289593	0.103634	0.0588341	0.0920718	0.0670044	0.136033
Itga2	1.16457	9.28731e-11	1.09123e-08	0.266726	0.167904	0.115889	0.116005	0.455164	0.470493	0.334078	0.286586	0.166631	0.386581
1700034J05Rik	1.1643	0.00304	0.0328753	0.541334	0.323111	0.370288	0.406729	1.68523	0.57218	0.770992	1.09273	0.410366	1.03028
Sgk1	1.16419	1.33127e-07	7.15835e-06	0.127988	0.0553692	0.0349454	0.0544454	0.265006	0.130023	0.128488	0.10874	0.068187	0.158064
Dnah6	1.15608	2.57545e-05	0.000702172	0.079052	0.0129628	0.00795827	0.012238	0.177858	0.0528787	0.0133324	0.023431	0.0280528	0.0668751
Celsr1	1.14838	0.00238726	0.0274455	0.409459	0.184237	0.0658298	0.101849	0.469662	0.447206	0.264681	0.289928	0.190344	0.367869
Kit	1.14797	9.06661e-06	0.0002889	0.187425	0.0923785	0.0992497	0.0936094	0.198337	0.257651	0.340524	0.293158	0.118166	0.272418
Selenbp1	1.14734	6.13866e-05	0.0014408	0.401405	0.411696	0.157269	0.284523	0.957844	0.850557	0.557936	0.560125	0.313723	0.731616
Ephx2	1.14098	1.61192e-05	0.000475471	0.326891	0.193043	0.0512603	0.112017	0.459051	0.500267	0.222373	0.263282	0.170803	0.361243
Nrp2	1.13871	0.00163217	0.0206501	0.470744	0.433809	0.159463	0.232236	0.580686	0.933446	0.693949	0.624064	0.324063	0.708037
St6gal2	1.13816	9.28257e-08	5.11566e-06	0.108865	0.170638	0.0876075	0.120287	0.249196	0.32393	0.303495	0.256303	0.121849	0.283231
Slc24a4	1.13434	4.4042e-05	0.00110006	0.132597	0.0587165	0.0219082	0.0246659	0.166557	0.12695	0.0786483	0.08806	0.0594719	0.115054
Cavin4	1.12966	0.00420914	0.0422018	0.310568	0.141866	0.119225	0.183342	0.510098	0.318216	0.51205	0.386027	0.18875	0.431598
Pdgfra	1.12822	9.76043e-16	3.21596e-13	3.83473	2.36144	2.25834	2.21492	6.3289	6.45112	5.99019	5.54967	2.66736	6.07997
Nek5	1.12067	0.00472239	0.0459654	0.174026	0.022038	0.0189418	0.0226553	0.216387	0.100817	0.0740433	0.0374792	0.0594151	0.107182
Elovl7	1.11967	0.000129719	0.00267493	0.0683862	0.049035	0.0334129	0.0513816	0.227629	0.0833131	0.0885441	0.0984477	0.0505539	0.124484
Slco5a1	1.11967	1.57696e-06	6.35959e-05	0.097693	0.0554344	0.0532263	0.0442255	0.139235	0.151892	0.139794	0.130253	0.0626448	0.140293
Sh3bp4	1.11896	6.09347e-14	1.3748e-11	0.999835	0.864819	0.475723	0.595864	1.92315	1.61347	1.48468	1.57499	0.73406	1.64907
Piezo2	1.11842	0.000334892	0.00585027	0.0103446	0.0165388	0.0057435	0.0114819	0.0191293	0.0248501	0.0311753	0.0251608	0.0110272	0.0250789
Pstpip2	1.11502	0.00241371	0.027678	0.0152534	0.0264192	0.0174673	0.0250701	0.030353	0.0530822	0.0526728	0.0605521	0.0210525	0.049165
Il1rapl1	1.11248	0.00172208	0.0214546	0.0034812	0.00178652	0.00102368	0.00157419	0.00490327	0.00389372	0.00474912	0.00364592	0.0019664	0.00429801
Ptprd	1.11058	7.22945e-13	1.34886e-10	0.0517153	0.0341127	0.0252677	0.0234602	0.0798418	0.0821773	0.0751407	0.0608215	0.033639	0.0744954
Cfap44	1.10904	1.00162e-08	7.01861e-07	0.38735	0.123966	0.0543555	0.0968845	0.679782	0.314969	0.177569	0.209431	0.165639	0.345438
Emp1	1.10791	0.000184819	0.00360921	0.214823	0.251867	0.104961	0.108949	0.421779	0.462237	0.31651	0.306537	0.17015	0.376766
Kcnk10	1.10753	8.16554e-08	4.58158e-06	0.15776	0.0869302	0.0545379	0.0519977	0.237981	0.214617	0.150572	0.149695	0.0878065	0.188216
Dixdc1	1.10559	1.93854e-12	3.29893e-10	0.729661	0.271954	0.179099	0.193007	1.31616	0.642844	0.477705	0.496238	0.34343	0.733237
Angptl4	1.10363	0.000175427	0.00345192	3.7513	0.841758	0.107184	0.309049	4.00643	2.54648	0.390553	1.00208	1.25232	1.98639
Tiam2	1.09263	1.44834e-08	9.75173e-07	0.331534	0.149466	0.0629118	0.0995897	0.447088	0.346781	0.223721	0.254945	0.160875	0.318134
Tcp11l2	1.08984	6.85748e-08	3.87573e-06	1.51732	0.713493	0.364364	0.487515	1.90903	1.65361	1.26312	1.34472	0.770674	1.54262
Lair1	1.08664	0.00260411	0.0293503	0.170431	0.0394903	0.0217229	0.0306213	0.16908	0.132869	0.0909804	0.0709207	0.0655665	0.115963
Cacna1b	1.08595	0.000181395	0.0035513	0.047857	0.0207594	0.0210715	0.0235185	0.0669326	0.0556676	0.0785726	0.0479337	0.0283016	0.0622766
Tmem132b	1.0828	0.00391054	0.0397888	0.626962	0.579151	0.170597	0.250852	0.812048	1.00827	0.735151	0.688905	0.406891	0.811093
Rab3c	1.08275	8.29611e-05	0.00184588	0.0605674	0.0170761	0.0171829	0.0117437	0.0829411	0.0442525	0.0455782	0.0363789	0.0266425	0.0522877
Asxl3	1.08106	4.41837e-08	2.67277e-06	0.0879846	0.0560635	0.0531516	0.0444604	0.153091	0.111915	0.154408	0.118575	0.060415	0.134497
Tenm4	1.07411	1.373e-08	9.32554e-07	0.0204843	0.0190244	0.0102426	0.0165384	0.0372923	0.0482728	0.0302983	0.0323107	0.0165724	0.0370435
Prrg3	1.0735	4.04147e-08	2.46402e-06	3.02797	1.06644	1.0935	1.09631	4.77374	3.51194	2.74788	2.24511	1.57105	3.31967
Parvb	1.07015	0.000254665	0.00469494	0.16953	0.0474324	0.00776541	0.0268683	0.289559	0.0959948	0.0351251	0.0663771	0.0628991	0.121764
Dcdc2a	1.06391	0.00494375	0.0472586	0.046977	0.0177079	0.00629796	0.00430438	0.0694135	0.0351426	0.0133645	0.0224307	0.0188218	0.0350878
Robo1	1.05646	7.31467e-11	8.99008e-09	0.100065	0.0586407	0.0462202	0.0491894	0.148311	0.132525	0.130676	0.128872	0.0635287	0.135096
Ttyh1	1.05367	0.00333835	0.0354336	37.8741	26.1223	9.39264	13.5681	46.8845	48.8016	37.8907	35.4763	21.7393	42.2633
As3mt	1.04726	0.00126914	0.0171351	0.0342485	0.131976	0.12872	0.0915482	0.151448	0.278462	0.197312	0.174209	0.096623	0.200358
Ucp2	1.04321	0.00182345	0.0224999	0.132691	0.337255	0.386496	0.498483	0.568709	0.549062	0.676733	1.06571	0.338731	0.715053
Ak4	1.04018	8.76658e-09	6.22749e-07	0.352889	0.287046	0.462808	0.313984	1.01678	0.739685	0.706924	0.646404	0.354182	0.777448
Hhipl1	1.04015	0.00224388	0.0262056	0.266613	0.107524	0.0616118	0.0507564	0.484334	0.21761	0.106166	0.197492	0.121626	0.251401
Rundc3b	1.03993	0.00197081	0.0238065	0.0467803	0.0178075	0.0155097	0.0112976	0.0679695	0.0491936	0.0336415	0.0331435	0.0228488	0.045987
Slitrk4	1.03736	0.000799793	0.0118864	0.270763	0.194996	0.312854	0.213058	0.465985	0.531774	0.673868	0.496639	0.247918	0.542066
Myl9	1.03579	8.2683e-07	3.59671e-05	3.63716	0.969172	1.24951	1.1342	6.83554	2.85595	1.91885	3.11517	1.74751	3.68138
Pnma2	1.02885	0.000929283	0.0134369	0.539697	0.479366	0.164807	0.211197	0.962578	0.831906	0.563242	0.516537	0.348767	0.718566
Fndc9	1.02708	0.00138698	0.0182652	0.939151	0.435217	0.698267	0.460191	2.20287	1.04045	1.25335	1.0303	0.633207	1.38174
Apba1	1.02424	3.06843e-05	0.000804021	0.129658	0.051019	0.0204355	0.0384086	0.152483	0.114468	0.0781705	0.0962347	0.0598803	0.110339
Fam189a2	1.02145	0.00121947	0.0165568	0.177957	0.111861	0.0334417	0.0357124	0.216574	0.175121	0.136326	0.125722	0.089743	0.163436
Dusp26	1.0125	1.45045e-10	1.55984e-08	4.29332	2.46883	1.78617	1.56015	8.17346	6.06107	3.7919	3.45053	2.52712	5.36924
2019-03-03	1.01119	0.00021432	0.00407235	0.0795218	0.0363252	0.0211448	0.0299758	0.0894668	0.0903631	0.0737255	0.072485	0.0417419	0.0815101
Capn5	1.01099	5.22652e-11	6.63426e-09	0.526622	0.637921	0.355033	0.446162	1.13051	1.08542	0.945894	1.0075	0.491434	1.04233
Atp13a4	1.01006	0.00353699	0.0367856	0.030928	0.0297952	0.00799149	0.00949615	0.058914	0.0477109	0.0153354	0.0372598	0.0195527	0.039805
Ppp2r2b	1.0051	1.83758e-08	1.20071e-06	0.200128	0.117733	0.0759263	0.0830322	0.262241	0.240395	0.231535	0.21944	0.119205	0.238403
Hk2	0.998945	0.000879472	0.0129095	0.0699278	0.0420443	0.15769	0.0841986	0.190291	0.155676	0.211341	0.141966	0.0884652	0.174819
Gjd2	0.9961	0.00452399	0.0445949	1.25728	0.681795	0.538857	0.538617	1.30702	1.56123	1.62493	1.6505	0.754138	1.53592
Tppp	0.993047	9.98709e-06	0.000313077	0.329669	0.315525	0.238323	0.227475	0.529571	0.615891	0.640192	0.567823	0.277748	0.588369
Fam155a	0.992888	0.00473709	0.0460217	0.0050173	0.00367656	0.00440488	0.00294509	0.010816	0.00961795	0.00731526	0.00641175	0.00401096	0.00854023
Sv2c	0.989822	0.00335316	0.0355421	0.486501	0.567369	0.316893	0.281069	0.580438	0.999083	1.02224	0.841389	0.412958	0.860786
Ap3b2	0.977838	1.79686e-05	0.000520117	0.438827	0.247952	0.180825	0.201104	0.579814	0.583782	0.490104	0.492219	0.267177	0.53648
Pfkp	0.974535	2.10546e-12	3.47899e-10	0.550958	0.507849	0.538074	0.439048	1.32892	1.1793	0.933489	0.877182	0.508982	1.07972
Zbed5	0.974157	0.000427218	0.00716006	1.18918	0.681575	0.36999	0.453063	1.59742	1.3446	1.11571	1.21038	0.673451	1.31703
Arsg	0.973695	0.00324309	0.0345885	0.0558598	0.0396923	0.0119134	0.0291458	0.0744961	0.073636	0.0479002	0.069432	0.0341528	0.0663661
Osmr	0.973021	2.97012e-06	0.00010848	0.804101	0.170796	0.0617177	0.142362	1.09673	0.434606	0.1932	0.295177	0.294744	0.504929
Foxp2	0.967428	1.4057e-05	0.000421873	0.0283606	0.0207929	0.0120145	0.012779	0.0379858	0.0433188	0.0358274	0.0309519	0.0184867	0.037021
Arvcf	0.966867	2.25866e-08	1.43941e-06	0.845732	0.482794	0.275723	0.424001	1.22044	1.00975	0.816666	0.940112	0.507062	0.996743
Brinp3	0.963567	1.67586e-09	1.39529e-07	0.0445623	0.0419364	0.0443421	0.0432812	0.0868968	0.0857511	0.10916	0.0839761	0.0435305	0.091446
BC067074	0.962273	1.08685e-05	0.000336032	0.139261	0.0884044	0.0512814	0.0827062	0.267155	0.19134	0.143325	0.14166	0.0904132	0.18587
Dscam	0.958809	1.726e-13	3.51696e-11	0.0713711	0.0610851	0.078031	0.0721976	0.173819	0.12173	0.151428	0.143079	0.0706712	0.147514
Tub	0.958721	1.99991e-12	3.36637e-10	0.628973	0.390783	0.295986	0.364129	1.20478	0.816301	0.704986	0.724175	0.419968	0.862561
P2ry2	0.95729	0.00339832	0.0358003	0.299086	0.521644	0.0929923	0.219609	0.399174	0.703077	0.507426	0.520456	0.283333	0.532533
Ttc12	0.95691	0.00329982	0.0350728	0.0773613	0.0728681	0.0461488	0.0354833	0.130473	0.140923	0.0971928	0.100183	0.0579654	0.117193
Kif27	0.954995	0.00487278	0.0467534	0.0928099	0.0461636	0.0166269	0.0371905	0.226545	0.105105	0.0622935	0.0344542	0.0481977	0.1071
Catsper2	0.954936	1.87257e-05	0.000539008	0.670118	0.61604	0.281371	0.432686	1.07049	1.17787	1.04903	0.754328	0.500054	1.01293
Cfap69	0.952748	4.26739e-05	0.00107107	0.289996	0.184567	0.0624352	0.138139	0.422537	0.336685	0.284333	0.237798	0.168784	0.320338
Phactr3	0.950164	4.08371e-07	1.88777e-05	0.0750952	0.0516392	0.0350141	0.0345056	0.150683	0.0956362	0.0793132	0.0762285	0.0490635	0.100465
Ccdc92b	0.943763	0.00342134	0.0359206	0.246737	0.163828	0.0592888	0.125363	0.37204	0.332104	0.203617	0.249875	0.148804	0.289409
Kbtbd11	0.943171	1.85195e-15	5.61635e-13	3.29353	2.99805	3.5571	3.31709	6.34214	6.90255	7.42904	6.42606	3.29144	6.77495
D430019H16Rik	0.938186	5.53411e-09	4.08101e-07	0.828925	0.792034	0.488325	0.532442	1.34836	1.47718	1.29784	1.19091	0.660432	1.32857
Snap91	0.937647	1.77171e-08	1.16257e-06	0.240241	0.136676	0.155688	0.123335	0.39693	0.311289	0.310142	0.294387	0.163985	0.328187
Cadm3	0.928586	3.37835e-06	0.000121385	3.10377	0.954597	0.487259	0.659864	3.38686	1.98433	1.48198	1.69958	1.30137	2.13819
Eya1	0.928541	2.00179e-09	1.62302e-07	0.161219	0.189889	0.149418	0.166143	0.30292	0.337449	0.381254	0.338403	0.166667	0.340006
Csmd1	0.92468	7.94513e-07	3.46587e-05	0.0738988	0.016673	0.010542	0.0142355	0.0872057	0.045866	0.0278158	0.0292391	0.0288373	0.0475316
Amotl2	0.924562	4.49491e-06	0.000156072	2.87909	2.86562	0.905045	1.34702	4.10027	4.54014	3.57392	2.73067	1.99919	3.73625
Dpyd	0.921841	0.00488433	0.0468062	0.00437643	0.00466464	0.00186478	0.00506613	0.00819114	0.00960507	0.00762267	0.00619881	0.003993	0.00790442
Amy1	0.920817	0.00036339	0.00626665	0.347633	0.166737	0.0785558	0.0995795	0.448875	0.306748	0.326519	0.190555	0.173126	0.318174
Atl1	0.920594	4.32873e-07	1.96008e-05	0.381874	0.364785	0.174553	0.274062	0.609617	0.661844	0.566175	0.513019	0.298818	0.587664
Mycn	0.912765	0.000600602	0.00936649	4.79601	2.98598	0.557926	0.786469	5.31886	4.23878	2.0937	2.63622	2.2816	3.57189
Lrig3	0.91273	1.71384e-06	6.82278e-05	0.299082	0.324539	0.171657	0.209823	0.540173	0.535601	0.451272	0.456177	0.251275	0.495806
Zfhx4	0.90886	6.68513e-06	0.000222158	0.123062	0.0718062	0.0323676	0.040916	0.181924	0.138178	0.0898847	0.0906606	0.0670378	0.125162
Gabrb3	0.9057	8.54177e-09	6.09575e-07	0.0942359	0.0475656	0.0658889	0.0561547	0.148101	0.119805	0.131927	0.116109	0.0659613	0.128986
Acta2	0.905567	4.94542e-08	2.94557e-06	2.35932	0.65799	0.985506	0.912738	4.35158	1.36132	1.74856	2.19106	1.22889	2.41313
Lrriq1	0.905069	0.00101634	0.0144794	0.0428486	0.0228352	0.0125158	0.0170594	0.0918556	0.0369214	0.036026	0.0287717	0.0238148	0.0483937
Atxn1	0.904549	1.60517e-06	6.45632e-05	0.153669	0.053459	0.0331089	0.0394885	0.185549	0.139786	0.0757318	0.0908076	0.0699314	0.122969
Crebrf	0.901094	1.24364e-06	5.16326e-05	2.14356	1.22524	0.644372	0.866697	2.53328	2.38914	2.15366	1.82461	1.21997	2.22517
Paqr3	0.900474	0.00318465	0.0341534	0.139299	0.148472	0.0702795	0.122295	0.25175	0.248632	0.226801	0.216054	0.120086	0.235809
Slitrk3	0.900184	5.88441e-06	0.000198965	1.63159	0.744022	0.924565	0.726685	2.67771	1.61916	1.7038	1.79281	1.00672	1.94837
Prkcz	0.898686	0.00296705	0.0323296	0.0621595	0.0354594	0.0181796	0.0353563	0.0913657	0.0644456	0.0569707	0.0746508	0.0377887	0.0718582
Cpm	0.89603	0.0044607	0.0441532	0.0612786	0.0522514	0.0449103	0.0690621	0.159876	0.0809629	0.122261	0.0999698	0.0568756	0.115767
Tbc1d4	0.892185	1.39563e-06	5.73281e-05	0.134935	0.080404	0.0674854	0.0633642	0.205786	0.205553	0.132408	0.130808	0.0865471	0.168639
Plod2	0.892085	3.57984e-10	3.4584e-08	0.423023	0.408076	0.519984	0.43627	0.975563	0.852766	0.887557	0.823483	0.446838	0.884842
Zfr2	0.890462	0.00528454	0.0494181	0.26633	0.189247	0.114146	0.0921541	0.475221	0.365993	0.183579	0.260186	0.165469	0.321245
Sobp	0.887331	8.68589e-07	3.74679e-05	0.156101	0.087309	0.0667045	0.072094	0.250142	0.156556	0.179009	0.148371	0.0955521	0.18352
Nat8f4	0.882603	0.00034126	0.00593793	2.55261	2.75311	0.686694	1.01317	4.2329	3.38405	2.61174	2.24741	1.7514	3.11902
Rab11fip4	0.880161	5.33526e-06	0.000182388	0.219886	0.146811	0.0729743	0.0981909	0.328762	0.262329	0.189492	0.224528	0.134465	0.251277
Rnf150	0.878975	3.12419e-05	0.000816506	0.0614409	0.0538818	0.0422743	0.0511302	0.0883863	0.0979853	0.134163	0.0947364	0.0521818	0.103818
Kazn	0.878972	1.8495e-05	0.000533359	0.119023	0.0441256	0.048988	0.041919	0.254007	0.0763082	0.0953058	0.0861117	0.0635138	0.127933
Cxcr4	0.876865	0.000283902	0.00514211	3.63688	1.13061	1.82454	0.996242	5.93517	2.77848	2.47189	2.84417	1.89707	3.50743
Slitrk1	0.874178	8.95899e-05	0.00196514	1.95185	1.41044	1.43453	1.66226	3.14525	2.48205	4.38677	2.89281	1.61477	3.22672
Csmd3	0.872189	6.96107e-07	3.06248e-05	0.0117055	0.0100591	0.0137619	0.0130549	0.0243929	0.0158109	0.0325166	0.0245706	0.0121453	0.0243227
Vcan	0.871363	1.47838e-14	3.6926e-12	1.42296	1.23717	1.09253	1.05577	2.8082	2.32417	2.3536	1.9438	1.20211	2.35745
Kdm3a	0.868587	1.4658e-10	1.56547e-08	4.59868	4.30279	3.41606	3.64581	7.13701	7.72028	8.87231	7.36826	3.99083	7.77447
Fmo5	0.864823	0.00111942	0.0155753	0.274471	0.164111	0.126745	0.188618	0.529891	0.372746	0.316446	0.256285	0.188486	0.368842
Nkain4	0.863243	0.00122282	0.0165674	0.662692	0.308132	0.130383	0.171261	0.833898	0.646391	0.316723	0.425674	0.318117	0.555671
Nkain2	0.8629	0.000134382	0.00275635	0.0424265	0.00865089	0.00576813	0.00630609	0.0452877	0.0263215	0.012683	0.0134818	0.0157879	0.0244435
Nid1	0.86212	6.96255e-05	0.00158795	0.112685	0.0986133	0.0956251	0.0868933	0.26331	0.190301	0.170394	0.152743	0.0984541	0.194187
Atcay	0.861612	5.37715e-05	0.00129705	0.727198	0.258363	0.386556	0.290895	0.99746	0.686281	0.748176	0.615144	0.415753	0.761765
Ctnna2	0.861268	9.34677e-07	3.98744e-05	0.0849902	0.0331207	0.0229711	0.0281989	0.105004	0.0643645	0.0642158	0.0615181	0.0423203	0.0737755
Nr3c2	0.859748	0.000577828	0.00910299	0.019748	0.0185883	0.0119042	0.0125252	0.0383327	0.0290444	0.0289698	0.0247693	0.0156914	0.030279
Slc16a6	0.856696	0.00348472	0.0364132	0.198742	0.149527	0.12852	0.135416	0.399788	0.283178	0.229661	0.27803	0.153051	0.297664
Thbs1	0.855956	0.000104986	0.00224871	1.38253	0.340533	0.340585	0.403719	2.06013	0.915512	0.634767	0.803626	0.616842	1.10351
Tmeff1	0.854641	1.42135e-05	0.000424106	0.412685	0.278701	0.147199	0.168701	0.564062	0.446329	0.446672	0.373906	0.251822	0.457742
Epb41l3	0.853218	1.11647e-06	4.7111e-05	0.253095	0.0780198	0.0767825	0.0897211	0.351486	0.190459	0.169084	0.173436	0.124405	0.221116
Gjc3	0.850021	2.01125e-05	0.000572542	0.800101	2.37214	2.68478	2.32342	1.73243	2.84675	7.87017	4.22492	2.04511	4.16857
Ccn1	0.848881	6.46928e-06	0.000216379	8.64153	3.30074	2.37768	2.29906	14.1897	6.70794	4.59889	5.08097	4.15475	7.64438
Dmrta1	0.84856	0.00137806	0.0181777	0.369858	0.572845	0.225887	0.282233	0.572433	0.81808	0.638593	0.663724	0.362706	0.673208
Ina	0.844617	0.00075885	0.0113542	1.56759	0.524355	0.54999	0.438543	1.77723	1.14889	1.20804	1.16804	0.77012	1.32555
Mmp11	0.840084	0.000977866	0.0140085	0.694383	0.405638	0.203888	0.332346	1.12194	0.957764	0.42628	0.580931	0.409064	0.771729
Ccdc28a	0.839664	0.000386519	0.00659937	0.648431	0.372149	0.198011	0.24594	0.926385	0.619792	0.495036	0.596736	0.366133	0.659487
Pcgf2	0.837855	0.000130983	0.00269734	2.08017	0.784907	0.760409	0.463458	2.71257	1.83416	1.25837	1.29468	1.02224	1.77494
Iqub	0.833825	0.00312999	0.0336838	0.132558	0.0430593	0.0308414	0.0391274	0.231121	0.0774427	0.0604517	0.0867768	0.0613966	0.113948
Tenm3	0.829008	8.68029e-11	1.04204e-08	0.115913	0.0855323	0.0727249	0.0876579	0.205155	0.148886	0.160328	0.169549	0.090457	0.170979
Prune2	0.826433	5.95303e-08	3.47882e-06	0.131048	0.112871	0.0715473	0.0758356	0.314333	0.184262	0.128801	0.13792	0.0978254	0.191329
Patj	0.823765	0.000311409	0.00550779	0.0355803	0.0277133	0.0153784	0.0164511	0.0556732	0.0452016	0.0315879	0.0419119	0.0237808	0.0435936
Gm973	0.820896	2.19906e-05	0.000616931	0.576819	0.366368	0.185603	0.257014	0.670622	0.60771	0.592293	0.54937	0.346451	0.604999
D430041D05Rik	0.820288	0.00281226	0.031019	0.0420081	0.0119869	0.0222218	0.0152221	0.0895165	0.0330891	0.0207122	0.0339602	0.0228597	0.0443195
Cadps	0.818989	2.76271e-07	1.32048e-05	0.0950176	0.0501134	0.062957	0.0602316	0.133968	0.119376	0.129464	0.112284	0.0670799	0.123773
Afap1l2	0.81812	0.000446591	0.00741254	0.112787	0.0768584	0.0813049	0.0868256	0.344217	0.150936	0.110102	0.129504	0.0894439	0.18369
Dnah7b	0.813022	1.27241e-07	6.88971e-06	0.118272	0.0777886	0.0634242	0.0747748	0.195169	0.141018	0.148401	0.135785	0.0835648	0.155093
Slc2a3	0.812736	2.32046e-07	1.13717e-05	0.256887	0.26101	0.225806	0.25141	0.466063	0.483733	0.464264	0.456424	0.248778	0.467621
Il1r1	0.811573	0.000817198	0.0121334	0.207682	0.0522653	0.0493265	0.0397326	0.299322	0.138831	0.0731918	0.0903498	0.0872516	0.150424
Cyp7b1	0.810621	0.00219852	0.0258382	0.0610195	0.0275585	0.0214759	0.0174839	0.0878092	0.0717387	0.0368249	0.0346447	0.0318845	0.0577543
Sytl2	0.809662	0.00382824	0.0391314	0.0482083	0.0792519	0.0409204	0.0460437	0.0708186	0.0948471	0.139447	0.0988196	0.0536061	0.100983
Anxa4	0.809635	0.00286186	0.0314541	0.154626	0.0815722	0.0763121	0.0660099	0.244496	0.23584	0.0958834	0.138614	0.0946301	0.178708
Rab33a	0.799678	0.00164401	0.020724	0.850083	0.474606	0.652683	0.402993	1.52512	1.03911	0.74552	1.07072	0.595091	1.09512
Trim67	0.797766	0.00132181	0.0176158	0.828332	0.12029	0.23409	0.32998	0.838043	0.428039	0.583023	0.48727	0.378173	0.584094
Timp3	0.796411	7.72049e-09	5.53517e-07	1.86151	1.5246	1.33079	1.53992	2.63381	2.81219	2.91009	3.22676	1.5642	2.89571
Stk32a	0.796014	0.00012344	0.0025698	0.0821664	0.0773744	0.0915948	0.0644325	0.179202	0.143794	0.136144	0.126324	0.078892	0.146366
Pde8b	0.795723	0.005128	0.0485034	0.0266805	0.0280194	0.0148571	0.0176879	0.055521	0.029993	0.0395026	0.0365282	0.0218112	0.0403862
Pgk1	0.79039	3.79072e-07	1.77121e-05	0.752843	1.66175	1.42829	1.28875	1.61024	2.64542	2.73368	2.35069	1.28291	2.33501
Gfod1	0.789483	0.00322519	0.034445	0.078923	0.0320872	0.0397537	0.0366794	0.112975	0.0821608	0.0729257	0.0665454	0.0468608	0.0836518
Pxdn	0.785773	2.76832e-08	1.74981e-06	3.57609	1.63557	0.857395	0.931673	4.68728	3.67057	1.71686	1.84281	1.75018	2.97938
Ptprt	0.78548	9.15914e-08	5.06566e-06	0.0504927	0.0322576	0.0242331	0.0298852	0.0762386	0.0642453	0.0555946	0.0509727	0.0342172	0.0617628
Ston2	0.780084	5.06805e-07	2.27489e-05	0.489972	0.308845	0.195084	0.251782	0.672954	0.568448	0.493734	0.458077	0.311421	0.548303
Tgfa	0.779778	2.22755e-08	1.43137e-06	0.494355	0.359098	0.385976	0.326761	1.00977	0.613048	0.632652	0.646629	0.391548	0.725525
Syt14	0.776284	0.000165475	0.00329375	0.180269	0.140511	0.0696534	0.118053	0.260295	0.211789	0.235637	0.192059	0.127122	0.224945
Abhd18	0.775537	8.88882e-05	0.00195251	0.368438	0.312918	0.188803	0.228252	0.423001	0.556882	0.571724	0.425453	0.274603	0.494265
Jmjd6	0.774423	2.38526e-07	1.16524e-05	4.02115	3.45389	4.24605	3.32008	7.22989	6.76964	6.8903	6.51043	3.76029	6.85007
Prss48	0.768426	0.00313728	0.0337388	0.530886	0.816127	0.586113	0.54654	1.0835	1.04057	1.32871	1.0393	0.619916	1.12302
Plscr4	0.767393	0.000236761	0.00444422	0.651764	0.46851	0.203658	0.253866	0.84006	0.746216	0.561404	0.52972	0.394449	0.66935
Adhfe1	0.766866	2.83773e-06	0.000104631	2.26951	1.82144	0.823707	1.18529	3.15686	2.82934	2.25779	2.26449	1.52499	2.62712
Kif5a	0.764922	0.000483196	0.00788188	0.607294	0.213254	0.146634	0.143695	0.807723	0.397632	0.329466	0.30311	0.277719	0.459483
Rgs9	0.762122	9.1668e-05	0.00200504	0.315421	0.15966	0.086279	0.144116	0.512684	0.28618	0.219803	0.22358	0.176369	0.310562
Garnl3	0.762043	0.00192238	0.0233857	0.0786146	0.0422207	0.023076	0.0234664	0.121807	0.0856937	0.0456425	0.0424192	0.0418444	0.0738907
Fas	0.761785	0.00219275	0.0258031	0.327223	0.180751	0.10503	0.13235	0.485851	0.405737	0.269797	0.174567	0.186338	0.333988
Ncam2	0.761408	2.30163e-06	8.88855e-05	0.166801	0.151406	0.111272	0.106847	0.249606	0.204915	0.283959	0.225657	0.134081	0.241034
Gm266	0.760086	0.00412132	0.0415242	4.45326	6.69184	3.83445	4.11386	5.74633	9.71442	10.6665	8.70218	4.77335	8.70736
Mgat4a	0.755459	0.000149182	0.00302386	0.103728	0.0854743	0.121378	0.0875956	0.189642	0.19496	0.197992	0.137273	0.0995439	0.179967
Syt16	0.75377	0.0013074	0.0174388	0.0202591	0.0322185	0.0251388	0.0308055	0.0395317	0.0409696	0.0627772	0.0534405	0.0271055	0.0491797
Vldlr	0.752973	1.02537e-05	0.000320138	0.392104	0.800818	1.06114	0.868822	1.1234	1.30512	1.60859	1.33605	0.780721	1.34329
Grik3	0.748865	3.50553e-05	0.000897299	0.17331	0.0355075	0.0658821	0.0469313	0.252187	0.0827149	0.112481	0.0890268	0.0804077	0.134103
Opcml	0.74836	2.18851e-05	0.000615088	0.0189809	0.0119887	0.0122126	0.0110774	0.043176	0.0190187	0.0222498	0.0172625	0.0135649	0.0254267
Slc6a15	0.747932	0.000221572	0.00418962	0.544537	0.285622	0.190939	0.256516	0.671494	0.466885	0.529381	0.502188	0.319404	0.542487
Tubb4a	0.745735	3.21593e-06	0.000116906	13.5077	3.52587	7.05714	5.5664	26.1783	8.86702	8.33468	10.0338	7.41429	13.3535
Drp2	0.745651	3.58157e-05	0.00091525	0.880787	0.201559	0.216421	0.240005	1.37714	0.485553	0.290751	0.492127	0.384693	0.661393
St8sia2	0.745588	0.00456391	0.0448172	0.299501	0.117809	0.0391965	0.0759024	0.326896	0.176095	0.147382	0.153045	0.133102	0.200854
Rhbdl3	0.740639	2.92402e-05	0.000772721	0.903292	1.02628	0.369751	0.42947	1.17767	1.5393	1.04184	0.826563	0.682198	1.14634
Gng2	0.740145	2.48743e-05	0.000681771	0.426823	0.231062	0.17928	0.174289	0.515498	0.436241	0.360414	0.396323	0.252863	0.427119
Cdo1	0.739495	2.86401e-05	0.000763925	1.16599	1.30492	1.11091	0.991048	1.58291	2.21728	2.39078	2.03916	1.14322	2.05753
Bcl11a	0.738783	0.000413591	0.00696939	0.354262	0.267461	0.175794	0.191485	0.370425	0.412687	0.500658	0.431851	0.24725	0.428905
Dab2	0.737385	1.73046e-07	9.02286e-06	0.344638	0.348566	0.269634	0.292963	0.504477	0.602418	0.584527	0.544458	0.31395	0.55897
Map6	0.732956	0.000118604	0.00249213	0.281054	0.136904	0.133592	0.188714	0.4184	0.314447	0.24046	0.314249	0.185066	0.321889
Zdhhc14	0.730925	4.14353e-05	0.00104336	0.0895588	0.0831632	0.0542827	0.0484281	0.12511	0.131582	0.112042	0.10803	0.0688582	0.119191
Pde1b	0.730123	7.80339e-06	0.000254407	2.06003	0.971981	0.76931	0.723988	2.66903	1.94722	1.37339	1.58118	1.13133	1.89271
Reep1	0.72919	1.17079e-07	6.3841e-06	0.408987	0.463395	0.363132	0.386534	0.766735	0.699781	0.758503	0.6504	0.405512	0.718855
Arrb1	0.727293	4.13517e-06	0.000144668	0.68237	0.284829	0.244433	0.253312	0.984934	0.597055	0.410512	0.498548	0.366236	0.622762
Kank1	0.727169	8.96503e-08	4.97607e-06	0.271014	0.174082	0.149624	0.17362	0.432943	0.313777	0.29694	0.302172	0.192085	0.336458
Dcx	0.724924	0.000295132	0.00526546	1.78927	0.186565	0.220792	0.170839	1.70588	0.398396	0.467746	0.407119	0.591866	0.744785
Rpgr	0.724097	7.79364e-05	0.0017517	0.213993	0.112725	0.080834	0.0911955	0.292637	0.186193	0.196675	0.168433	0.124687	0.210985
Sh3rf1	0.723829	1.72507e-06	6.84986e-05	0.247046	0.172252	0.126991	0.160481	0.374162	0.300661	0.281837	0.271822	0.176693	0.30712
Atp1a3	0.721546	0.00193179	0.0234349	0.296583	0.214142	0.327211	0.356418	0.761515	0.445425	0.442454	0.477255	0.298589	0.531662
Arrdc3	0.719931	6.36417e-05	0.00147949	4.6001	4.44782	1.68482	2.6961	6.58864	5.76854	4.97745	4.92844	3.35721	5.56577
Aopep	0.718322	5.37381e-05	0.00129705	0.0434299	0.0305985	0.0326684	0.0354884	0.0750834	0.0551115	0.0608546	0.0591363	0.0355463	0.0625465
Sez6	0.716636	5.15431e-05	0.00125186	0.720069	0.747911	0.367975	0.526184	0.906513	1.14588	0.929205	1.05964	0.590535	1.01031
Bsn	0.714588	0.000205977	0.00396728	0.358784	0.144156	0.166351	0.142019	0.416159	0.310233	0.284835	0.323612	0.202827	0.33371
Lrch3	0.712717	6.32429e-09	4.55525e-07	1.00107	0.573963	0.56715	0.533618	1.57078	1.06747	1.04908	0.940112	0.66895	1.15686
Hfm1	0.710763	0.00337056	0.0356182	0.129655	0.110774	0.0653593	0.0676496	0.15926	0.166059	0.179404	0.132507	0.0933594	0.159308
Ddo	0.710742	0.000994207	0.0142295	0.336823	0.158545	0.0772722	0.138097	0.627532	0.25817	0.180535	0.191904	0.177684	0.314535
Fxyd6	0.709904	1.96892e-06	7.71918e-05	2.28955	1.29472	1.36289	1.28826	3.60619	3.08814	2.02349	2.17022	1.55886	2.72201
Nhs	0.708781	0.00217357	0.0256164	0.0646173	0.0283594	0.0159184	0.0209091	0.0717951	0.0530385	0.0360016	0.044647	0.032451	0.0513706
Sh3d19	0.708447	4.07648e-07	1.88777e-05	0.354138	0.509601	0.373492	0.421884	0.69278	0.698329	0.808867	0.682525	0.414779	0.720625
Aff3	0.707901	0.00267742	0.0299368	0.0267175	0.0127856	0.00688217	0.0119488	0.040507	0.020926	0.0160671	0.0207161	0.0145835	0.024554
Cdh6	0.707449	2.96943e-05	0.000782052	0.0929225	0.157034	0.139638	0.15904	0.174094	0.231351	0.313747	0.241486	0.137159	0.24017
Camk2n1	0.706426	0.00240581	0.0276178	4.5313	1.3985	1.32315	1.3326	4.45278	2.7933	3.03464	2.90716	2.14639	3.29697
Kcnk2	0.70537	1.44503e-05	0.000429516	0.731481	0.308167	0.167111	0.228284	0.83689	0.551311	0.384664	0.458289	0.358761	0.557788
Clu	0.704562	3.88132e-07	1.80499e-05	27.8622	6.66685	4.27589	5.49859	39.0892	15.737	6.5303	10.0818	11.0759	17.8596
Lpgat1	0.704333	0.00417025	0.041881	0.250853	0.0867542	0.0945313	0.136596	0.299742	0.263183	0.188402	0.185755	0.142184	0.23427
Tox	0.703787	0.000264204	0.00485345	0.143161	0.0925437	0.0514317	0.0739087	0.179517	0.125788	0.147962	0.144521	0.0902612	0.149447
Dnm3	0.701364	1.44781e-06	5.90022e-05	0.0994323	0.0558495	0.0646592	0.0517312	0.212096	0.0808421	0.105834	0.0924268	0.067918	0.1228
Sox6	0.700097	8.24485e-08	4.60938e-06	0.856585	0.622082	0.498846	0.55958	1.19204	1.01766	1.13525	0.988886	0.634273	1.08346
Nkx2-2	0.697113	0.00175468	0.0217907	0.94482	0.520494	1.01792	0.538396	2.32842	1.1271	0.990601	0.919053	0.755408	1.34129
Numbl	0.694916	3.45908e-05	0.00089279	1.93992	1.01591	0.712243	0.912726	2.39336	1.9366	1.43644	1.7757	1.1452	1.88552
Pak1	0.694692	1.86544e-07	9.56562e-06	0.295567	0.303591	0.288474	0.28969	0.472168	0.556523	0.492941	0.520561	0.29433	0.510548
Srgap1	0.694046	4.50528e-06	0.000156082	0.122463	0.127336	0.12479	0.134705	0.243691	0.187177	0.263946	0.196022	0.127324	0.222709
Crebl2	0.691429	0.000231162	0.00434967	0.563602	0.387349	0.338571	0.300819	0.896127	0.726626	0.574767	0.533253	0.397585	0.682693
Fam184a	0.691149	1.97812e-06	7.73565e-05	0.484536	0.28985	0.223894	0.267396	0.693615	0.596936	0.418744	0.437271	0.316419	0.536642
Zc3hav1l	0.689559	2.04057e-06	7.95977e-05	2.38322	2.11017	1.97112	2.15407	3.7992	3.85664	3.44895	3.75716	2.15464	3.71549
Lrrtm1	0.688564	0.00371595	0.0382106	0.440143	0.456619	0.430101	0.413374	0.871954	0.603683	0.713336	0.832299	0.435059	0.755318
Tmem100	0.688404	0.00487138	0.0467534	2.23007	0.889433	0.685389	0.878313	2.91389	2.05028	1.0069	1.7776	1.1708	1.93717
Pmepa1	0.686109	0.000716	0.0108175	0.416969	0.219494	0.141362	0.145455	0.543372	0.393508	0.261201	0.308007	0.23082	0.376522
Daam2	0.683525	2.49816e-07	1.21274e-05	0.790372	0.366271	0.310814	0.349635	1.29744	0.756711	0.501281	0.558122	0.454273	0.778388
Nynrin	0.681535	0.00047282	0.00775646	0.962131	0.765702	0.43875	0.670684	1.30474	1.19048	1.12355	1.12734	0.709317	1.18653
A2m	0.679775	2.79546e-08	1.75978e-06	2.47989	2.10896	2.23667	2.31578	3.63751	3.90631	4.31284	3.82302	2.28533	3.91992
Kcna6	0.679375	0.00040819	0.00688587	0.542532	0.353382	0.230938	0.249621	0.891784	0.594754	0.457536	0.400524	0.344118	0.586149
Zfp57	0.675957	0.000104067	0.00223212	4.55674	3.0617	2.14867	2.19692	5.62712	4.96262	5.2501	3.93216	2.99101	4.943
Tmem178b	0.675606	2.79043e-06	0.000103627	0.185945	0.112021	0.0942368	0.0939345	0.251068	0.1866	0.190583	0.178468	0.121534	0.20168
Kcnn3	0.674351	3.64294e-05	0.0009294	0.225331	0.131058	0.113867	0.119779	0.303985	0.250434	0.215571	0.212477	0.147509	0.245616
Farp2	0.671918	0.00121168	0.0164886	0.116936	0.0679059	0.083731	0.0772558	0.164044	0.138517	0.136643	0.14174	0.0864573	0.145236
Adcy5	0.670094	0.00312497	0.0336532	0.074022	0.0500932	0.0394674	0.0364153	0.124177	0.0748468	0.059868	0.0802507	0.0499995	0.0847855
Man1a	0.669712	0.00473536	0.0460217	0.143393	0.031337	0.044733	0.0387546	0.171067	0.0905411	0.0582636	0.0762941	0.0645544	0.0990415
St5	0.668684	8.26842e-05	0.00184237	0.286556	0.120384	0.187361	0.136185	0.375568	0.304877	0.272504	0.240315	0.182622	0.298316
Ugt8a	0.662624	0.00164634	0.0207278	0.206621	0.0759853	0.110695	0.0975949	0.398602	0.115173	0.207698	0.14298	0.122724	0.216113
Shc2	0.661211	0.00156544	0.0199854	0.47733	0.508765	0.34329	0.418972	0.899542	0.917785	0.569632	0.605506	0.437089	0.748116
2310022B05Rik	0.657988	8.00713e-05	0.00179708	3.7039	2.49048	1.1095	1.28113	4.07624	4.11342	2.27776	2.8401	2.14625	3.32688
Gpr37l1	0.655931	1.08929e-05	0.000336032	3.82024	5.80965	3.70691	4.87329	8.3361	8.15402	6.1663	7.76615	4.55252	7.60564
Scg5	0.654522	0.000519849	0.00836662	0.910479	0.694706	0.326252	0.383377	1.02957	0.973394	0.808505	0.814113	0.578704	0.906395
Iqcg	0.654402	0.000402586	0.0068136	0.624981	0.286419	0.174066	0.214139	0.896623	0.499518	0.342433	0.364884	0.324901	0.525864
Rlf	0.650212	2.5214e-06	9.5702e-05	1.37815	1.22364	1.10724	1.05552	1.89235	1.84772	2.39139	1.88161	1.19114	2.00327
Grik2	0.647482	0.00011639	0.00245895	0.189022	0.122515	0.0903263	0.106395	0.198121	0.203336	0.213419	0.205024	0.127065	0.204975
Epha4	0.642081	0.000120706	0.00252601	0.885056	0.586316	0.280334	0.361868	0.976714	0.927435	0.690112	0.666315	0.528394	0.815144
Slc29a4	0.641349	0.00144314	0.0187606	0.325205	0.356075	0.328618	0.355405	0.536007	0.474311	0.613448	0.671373	0.341326	0.573784
Pygo1	0.64123	4.63218e-05	0.00114774	2.97918	2.32814	1.53801	1.74404	3.73658	3.48607	3.64962	3.08032	2.14734	3.48815
Bnip3l	0.640297	2.94506e-05	0.000776954	5.18536	4.44386	2.67916	2.89101	6.42963	6.52833	6.30672	5.27177	3.79985	6.13411
Mfsd2a	0.638328	3.48516e-05	0.000896096	1.85439	2.39816	2.3406	2.43825	3.24179	2.96924	4.55361	4.4424	2.25785	3.80176
Rnd2	0.637836	5.15748e-05	0.00125186	5.22402	3.8177	3.26949	2.39243	9.26318	5.71108	4.54062	4.97284	3.67591	6.12193
Rims2	0.637735	9.35204e-06	0.000296774	0.089154	0.0563545	0.0623557	0.0599307	0.126093	0.104269	0.105881	0.10438	0.0669487	0.110156
Snx30	0.63586	0.000275626	0.00500979	0.446286	0.373473	0.192656	0.268488	0.575404	0.504057	0.47863	0.489669	0.320226	0.51194
Pag1	0.633402	0.000206744	0.00396733	0.53528	0.357955	0.227323	0.27499	0.609046	0.546352	0.565665	0.492108	0.348887	0.553293
Ankrd44	0.630668	0.00190111	0.0231998	0.0353188	0.0356281	0.0381337	0.0393903	0.0780905	0.050295	0.0607875	0.0592653	0.0371178	0.0621096
Camta1	0.630243	1.76231e-05	0.00051213	0.163264	0.101909	0.0746118	0.0764909	0.194514	0.162047	0.154949	0.147359	0.104069	0.164717
Sema4g	0.629746	0.000315455	0.00557029	1.76064	1.14974	1.24946	1.18195	2.1712	2.28174	2.18454	2.09827	1.33545	2.18394
Rtl6	0.62806	0.000190089	0.00368887	5.66814	4.14147	2.54433	3.08494	8.2368	7.06928	4.50019	5.34997	3.85972	6.28906
Rcor2	0.626642	0.000169186	0.00335469	2.1091	2.248	2.13772	2.19156	3.03608	4.18203	3.45732	3.75802	2.1716	3.60836
Chn2	0.626484	0.00203149	0.024237	0.0838096	0.0396217	0.0693485	0.0422127	0.171556	0.0803696	0.0680474	0.0755673	0.0587481	0.098885
Cacna1d	0.625881	0.00269505	0.0300256	0.0272841	0.0173648	0.0182219	0.0210159	0.0378445	0.0333439	0.0339813	0.0321078	0.0209717	0.0343193
Coq8b	0.625534	0.00378282	0.0387183	0.504877	0.382752	0.238861	0.240425	0.84901	0.530156	0.392885	0.470218	0.341729	0.560567
Eno1	0.625039	8.85128e-05	0.00194862	3.07622	3.83823	6.85617	6.23011	7.18839	7.31287	7.84035	9.14596	5.00018	7.87189
Lrrc4c	0.620413	1.82171e-06	7.16015e-05	0.0441282	0.0476096	0.0381597	0.0394165	0.0660598	0.0736751	0.0738974	0.0646375	0.0423285	0.0695675
Pcdh17	0.617658	6.60075e-06	0.000220091	0.360307	0.335537	0.432168	0.430842	0.528907	0.570521	0.793555	0.68355	0.389713	0.644133
Asic1	0.617514	2.85653e-05	0.000763925	1.66814	1.01029	0.981845	0.94975	2.19385	1.79179	1.62011	1.80737	1.15251	1.85328
6330403K07Rik	0.616831	0.000155173	0.00311674	163.78	88.6952	43.1097	52.8439	169.38	147.063	98.2253	98.7945	87.1072	128.366
Pgpep1	0.61619	1.08802e-05	0.000336032	6.90445	5.38904	4.26725	4.44432	8.49944	9.11156	7.71298	8.58282	5.25127	8.4767
Entpd1	0.614575	0.0026587	0.0298353	0.217392	0.216359	0.120624	0.155865	0.23957	0.278293	0.331746	0.295954	0.17756	0.286391
Robo2	0.61102	2.36795e-05	0.00065835	0.124934	0.0990081	0.0580852	0.0906028	0.175009	0.168733	0.123049	0.130205	0.0931575	0.149249
Ugdh	0.610121	0.000143236	0.00291862	3.92287	3.49128	2.33393	2.70279	4.50748	5.38025	5.54422	4.61428	3.11272	5.01156
Epha5	0.608643	9.59801e-06	0.00030219	0.27447	0.320158	0.212261	0.267417	0.38173	0.453699	0.459726	0.446786	0.268577	0.435485
Atp9a	0.608432	0.000159441	0.00319418	0.242149	0.154857	0.161425	0.205065	0.400729	0.292046	0.26909	0.281394	0.190874	0.310815
Zfp654	0.607892	0.00041934	0.00705091	0.52576	0.439829	0.364372	0.478609	0.639767	0.702625	0.892749	0.721326	0.452142	0.739117
Pcdh9	0.606864	8.32746e-05	0.0018502	0.23226	0.172395	0.144873	0.151716	0.269742	0.242931	0.329946	0.287875	0.175311	0.282624
Fbxo7	0.605859	3.4984e-05	0.000896958	1.21525	0.846672	0.695134	0.79337	2.00537	1.38464	1.23733	1.16826	0.887607	1.4489
Sarm1	0.604121	0.00178993	0.022166	1.13643	0.705953	0.532255	0.569668	1.20546	1.18105	1.05289	1.16166	0.736075	1.15027
Fhod3	0.603695	0.00480167	0.0463277	0.0335837	0.0140069	0.0150328	0.0176317	0.0525775	0.0251978	0.0256112	0.0261351	0.0200638	0.0323804
Ncam1	0.60339	1.56651e-08	1.04565e-06	0.807768	0.662991	0.571212	0.587842	1.24762	1.08303	0.975642	0.953812	0.657453	1.06502
Fbxl7	0.603233	0.00219946	0.0258382	0.0389328	0.0327186	0.0344473	0.0271893	0.0556216	0.0435725	0.0640418	0.0538519	0.033322	0.0542719
Slc24a3	0.6027	0.00019403	0.00376063	0.105737	0.116882	0.0520274	0.0771994	0.149524	0.14739	0.121337	0.132798	0.0879616	0.137762
Ppp1r3c	0.60256	5.12138e-05	0.00124832	23.1021	28.3852	13.2846	17.9259	30.5281	38.0308	30.6861	30.9109	20.6745	32.539
Marcks	0.602183	1.41475e-05	0.000423767	94.7169	115.043	57.0859	69.2466	116.294	175.125	126.831	116.371	84.0232	133.655
Rimklb	0.599801	4.02244e-05	0.00101618	2.27488	1.16738	0.906606	0.847493	2.67443	2.04124	1.67035	1.56578	1.29909	1.98795
Siah3	0.597589	0.00478807	0.0462558	0.314955	0.443324	0.10719	0.149029	0.455032	0.460598	0.293715	0.269852	0.253624	0.369799
Dapk1	0.595772	0.000643244	0.00992159	0.385302	0.205046	0.131591	0.121827	0.418055	0.325238	0.256445	0.255378	0.210942	0.313779
Ndrg2	0.595379	8.1933e-06	0.000264888	105.242	71.685	34.376	37.3897	127.306	109.08	66.1566	72.2102	62.1731	93.6883
1700029J07Rik	0.592958	0.00482361	0.0464543	0.818879	0.541141	0.235057	0.315321	1.23118	0.780531	0.527843	0.46668	0.477599	0.751558
Omg	0.592639	0.000123804	0.00257347	17.514	16.353	14.7971	14.49	22.2867	22.4336	31.7468	26.3257	15.7886	25.6982
Igsf10	0.591292	1.31843e-06	5.43011e-05	3.1402	3.08402	2.51668	2.49179	5.32487	4.3364	4.5086	3.94778	2.80817	4.52941
Aldh9a1	0.58661	5.80097e-05	0.00137993	2.29443	1.46732	1.1152	1.21212	3.42007	2.61644	1.86633	1.82998	1.52227	2.4332
Rnf217	0.586366	0.00261736	0.0294782	0.279656	0.235364	0.133464	0.222461	0.317609	0.341799	0.36869	0.337727	0.217736	0.341456
St6galnac3	0.585648	0.00220613	0.0258652	0.0287626	0.0272505	0.0172583	0.0235379	0.0391237	0.0404783	0.0351081	0.0390753	0.0242023	0.0384464
Bcl2l11	0.582024	0.000711176	0.0107551	0.767104	0.639092	0.38251	0.348826	0.961827	1.06988	0.679561	0.629423	0.534383	0.835172
Myt1	0.580148	0.000891033	0.0130298	3.28718	2.88235	1.73976	1.98328	3.15889	4.25176	4.22335	3.7728	2.47314	3.8517
Tnfrsf18	0.579926	0.00290013	0.0317844	5.54935	3.6319	3.72614	3.77935	7.74927	5.57399	5.97672	7.22843	4.17168	6.63211
Tspan15	0.578697	0.00128051	0.0172191	0.492857	0.294588	0.184146	0.265023	0.84784	0.48519	0.313242	0.359876	0.309153	0.501537
Zfp292	0.576951	5.47482e-05	0.0013104	3.32656	3.25934	2.50822	2.67078	4.12493	4.64256	5.67473	4.35459	2.94122	4.6992
Txnip	0.576629	0.00189424	0.0231657	15.1475	37.9684	6.36964	14.417	24.2974	39.0933	18.2654	20.6236	18.4756	25.5699
Ezh1	0.573169	0.000598465	0.00934257	0.842445	0.662755	0.444075	0.55573	1.1176	1.04586	0.923527	0.839889	0.626251	0.981718
Zkscan2	0.572036	0.000116567	0.00245934	2.36905	2.00121	1.36913	1.52427	3.246	2.80971	2.92173	2.41198	1.81592	2.84736
Dscaml1	0.569591	0.000955563	0.0137399	0.195363	0.1935	0.107236	0.149636	0.229575	0.255971	0.272802	0.245424	0.161434	0.250943
Wipi1	0.569302	0.000555944	0.00882105	1.10796	0.704152	0.47353	0.469657	1.37346	1.07159	0.836484	0.916108	0.688824	1.04941
Aldh6a1	0.568941	4.26512e-05	0.00107107	4.94971	3.33862	2.36929	2.94594	6.15871	5.38858	4.62899	4.81978	3.40089	5.24902
Sirt2	0.568787	1.46137e-07	7.77692e-06	14.0382	11.2404	9.35628	9.77161	23.8729	15.8843	14.6752	16.4382	11.1016	17.7177
Grin3a	0.566701	0.000708816	0.0107299	0.190122	0.129281	0.293962	0.16771	0.386947	0.258462	0.322076	0.23829	0.195269	0.301444
Angpt1	0.566225	0.000298459	0.00531746	0.124023	0.100735	0.0502113	0.0636848	0.185816	0.156171	0.0867065	0.101796	0.0846636	0.132622
Gpi1	0.565267	7.6587e-05	0.00173377	2.60632	2.67375	4.44506	3.50671	5.01544	5.00874	4.92573	5.51109	3.30796	5.11525
Zfp395	0.565168	0.00129856	0.0173484	0.507179	0.28427	0.315094	0.346984	0.763698	0.484831	0.445561	0.599159	0.363382	0.573312
Abcc1	0.564046	0.00117494	0.0162167	0.232088	0.129891	0.160234	0.17569	0.362466	0.280562	0.233493	0.225573	0.174476	0.275523
Zeb2	0.563275	1.45433e-06	5.91123e-05	2.79074	2.12002	1.86223	1.92656	4.12061	2.96825	3.53547	3.07268	2.17489	3.42425
Samd5	0.562192	0.00303685	0.0328642	0.868097	0.618049	0.209173	0.355102	1.07515	0.78725	0.562067	0.560584	0.512605	0.746263
Atp7b	0.561859	0.00215524	0.0254973	0.30715	0.205661	0.157126	0.16889	0.44926	0.313404	0.30943	0.244403	0.209707	0.329124
Epb41	0.560992	0.000388135	0.00661966	1.81037	1.29407	0.947816	0.956162	1.91792	1.81753	2.05085	1.84726	1.25211	1.90839
D630045J12Rik	0.560241	7.4267e-06	0.000242637	0.594077	0.38483	0.455912	0.426253	0.93938	0.693621	0.640413	0.659526	0.465268	0.733235
Kif21a	0.558139	0.000164108	0.00327075	3.32261	1.98851	1.03365	1.2806	3.73935	2.96504	2.27757	2.14936	1.90634	2.78283
Plekhb1	0.556356	2.78405e-06	0.000103627	9.48378	10.1277	7.87994	10.3396	14.3298	13.873	14.7935	16.3492	9.45776	14.8364
Igsf11	0.555533	0.000270359	0.00493143	1.49065	1.22006	0.552197	0.723515	1.72632	1.73391	1.26788	1.18632	0.996607	1.47861
Gpam	0.554741	8.8585e-05	0.00194862	2.07787	1.25385	0.884536	1.13675	2.48727	2.39332	1.59314	1.6999	1.33825	2.04341
Gsto1	0.554459	0.0018839	0.0230807	1.73283	1.40445	1.43313	1.25449	2.49036	2.57224	2.07216	2.01027	1.45623	2.28626
Inpp5k	0.554419	0.000656503	0.0100897	1.79405	1.39454	1.04122	1.16363	2.28358	2.04857	1.935	2.0741	1.34836	2.08531
Rgcc	0.552432	0.000426178	0.00715037	2.3104	1.8176	1.62103	1.8599	3.00419	3.0305	2.91268	2.9256	1.90223	2.96824
Itpr2	0.547917	0.000543169	0.00866274	0.233985	0.276732	0.290205	0.26772	0.593155	0.337599	0.42347	0.356862	0.267161	0.427772
Nebl	0.547757	0.000716951	0.0108214	0.147043	0.309798	0.16704	0.235178	0.228541	0.354154	0.406002	0.329896	0.214765	0.329648
Pcgf5	0.545755	0.000928944	0.0134369	0.235215	0.19285	0.131644	0.16993	0.340911	0.277661	0.257888	0.252568	0.18241	0.282257
Slc9a9	0.54567	0.00534466	0.04977	0.0208707	0.044996	0.0258794	0.0353419	0.0363571	0.0487934	0.0590151	0.0500753	0.031772	0.0485602
Lhfpl3	0.545453	2.91341e-05	0.000771233	0.0791647	0.0667176	0.0928137	0.0757647	0.131442	0.0957177	0.143639	0.121886	0.0786152	0.123171
Pde9a	0.544804	0.00513569	0.0485243	0.188862	0.130006	0.115345	0.119174	0.271424	0.258069	0.189613	0.151487	0.138347	0.217648
Gpr146	0.544741	0.00312211	0.0336532	1.13637	0.968964	0.624622	0.769314	1.72108	1.17073	1.30221	1.22355	0.874817	1.3544
Klf11	0.544035	0.00476208	0.046091	3.07867	2.33801	0.799113	1.13489	3.34904	3.39211	1.87109	1.94875	1.83767	2.64025
Mro	0.541215	0.000953822	0.0137276	2.16844	2.0487	0.98648	1.12636	2.77489	2.83146	2.23106	1.70401	1.58249	2.38535
Ednrb	0.54106	0.000187591	0.00365873	17.9862	24.513	10.6122	15.6791	21.277	33.9287	23.9727	25.0214	17.1976	26.0499
Cacng4	0.540327	0.00164469	0.020724	0.490157	0.208064	0.447297	0.380054	0.743499	0.466612	0.556327	0.539293	0.381393	0.576433
Ints6l	0.540314	0.00015018	0.00303615	2.22463	2.45493	1.49147	1.77829	2.97488	3.3686	3.28588	2.60361	1.98733	3.05824
Npr2	0.539706	0.00102484	0.0145602	1.22552	1.02247	0.784913	0.853537	1.68464	1.69369	1.34125	1.29792	0.97161	1.50438
Cpeb2	0.539155	0.000344268	0.00597684	0.924605	0.60466	0.593406	0.581367	1.10601	0.959838	1.08905	0.984464	0.676009	1.03484
Ppfibp1	0.539116	0.00397334	0.0403219	0.344536	0.157947	0.286596	0.236018	0.806552	0.321071	0.297933	0.276135	0.256274	0.425423
N4bp2	0.538953	8.55078e-05	0.00189168	2.45969	1.7038	1.26649	1.29755	3.01231	2.48081	2.52156	2.15054	1.68188	2.54131
Aqp4	0.538076	0.000330463	0.00578254	14.3092	15.7484	5.78919	8.97996	18.9408	19.8104	13.816	13.3366	11.2067	16.476
Kdm7a	0.532973	0.000100782	0.00217067	1.01554	0.747192	0.853202	0.837519	1.26791	1.31243	1.51362	1.24187	0.863363	1.33396
Nova1	0.53251	9.60077e-06	0.00030219	0.973096	0.895195	0.944976	0.859052	1.34699	1.27264	1.64346	1.44108	0.91808	1.42604
Fam162a	0.529434	0.00185758	0.0228124	0.582718	0.794185	0.781789	0.574193	1.11239	1.08484	1.01259	0.966922	0.683221	1.04418
Chst3	0.528609	0.00189236	0.0231657	0.549692	0.816244	0.352935	0.465517	0.928673	1.00871	0.669141	0.684711	0.546097	0.822807
Abcc5	0.52841	0.000238314	0.00446256	2.25457	1.657	1.143	1.28237	2.54376	2.73814	2.35047	1.90651	1.58424	2.38472
Phldb1	0.528105	5.10659e-05	0.00124733	1.04227	0.892591	0.870142	0.849497	1.52616	1.29667	1.38652	1.42258	0.913625	1.40798
Aplp1	0.527826	0.00119697	0.016418	3.31733	1.40537	1.9696	1.94822	5.24382	2.75816	2.51598	2.79134	2.16013	3.32733
Nipal3	0.526763	0.00228591	0.0265763	0.714477	0.506417	0.305451	0.424422	0.889382	0.706304	0.666696	0.654288	0.487692	0.729167
Phyhipl	0.524297	2.86607e-05	0.000763925	1.23631	0.941919	0.779845	0.824046	1.5735	1.49098	1.29318	1.38874	0.945529	1.4366
2810459M11Rik	0.521848	0.000933968	0.0134669	14.4586	12.7915	4.48012	7.47077	17.7551	16.7142	10.7308	11.1172	9.80025	14.0793
Mt1	0.520651	7.08075e-05	0.00161017	123.153	78.682	56.6933	57.4971	148.58	128.786	91.2483	101.021	79.0063	117.409
Ankrd28	0.520596	7.23927e-05	0.0016438	1.45424	0.932585	0.743691	0.796503	1.74793	1.51321	1.37461	1.23314	0.981754	1.46722
Cybc1	0.519615	0.00533931	0.0497682	2.65855	2.10419	1.60761	2.02716	3.50358	3.22936	3.15105	2.89717	2.09938	3.19529
Sp4	0.518255	0.00182035	0.0224801	0.728932	0.51275	0.356476	0.38673	0.833242	0.716843	0.729728	0.665534	0.496222	0.736337
Lonrf1	0.517065	0.00232382	0.0269563	0.890194	0.785035	0.559857	0.415538	1.12705	1.10514	0.871778	0.839084	0.662656	0.985762
Ptprk	0.516991	0.00124406	0.0168258	0.0410424	0.0419376	0.0377029	0.0404576	0.0692964	0.0536181	0.0605949	0.0640421	0.0402851	0.0618879
Gm12258	0.51638	0.00161726	0.0205286	2.0423	2.09381	1.30949	1.64809	2.60604	2.87129	2.6693	2.58467	1.77342	2.68282
Fgfr3	0.514954	0.00118909	0.0163392	4.12796	4.99504	2.72856	3.47677	4.92882	6.48195	6.10739	5.55528	3.83208	5.76836
Mmd2	0.51475	0.00179067	0.022166	3.60868	3.21782	1.05827	1.47325	3.87339	4.0972	2.40866	2.63839	2.33951	3.25441
Snx29	0.51292	0.00316725	0.0339903	0.0493781	0.0432395	0.0360384	0.0402173	0.0657772	0.058008	0.0699339	0.0638203	0.0422183	0.0643848
Lsamp	0.512688	1.76266e-05	0.00051213	0.0867591	0.0785438	0.0634565	0.0659133	0.123139	0.105135	0.113356	0.105738	0.0736682	0.111842
Parp8	0.512303	0.000272309	0.00496114	0.268399	0.244021	0.221945	0.207219	0.358586	0.372352	0.406665	0.302638	0.235396	0.36006
Lnx1	0.511307	0.00298076	0.0323703	0.137997	0.188133	0.134261	0.176323	0.199389	0.252137	0.255134	0.262476	0.159178	0.242284
Mical3	0.511279	4.60225e-05	0.00114362	0.372223	0.310942	0.261281	0.292782	0.531748	0.45746	0.451553	0.438395	0.309307	0.469789
2019-09-03	0.510889	0.000154008	0.00309737	7.61716	5.06188	4.06192	4.35047	9.08765	7.25672	7.76052	7.23194	5.27286	7.83421
Pde4d	0.510695	0.0020358	0.0242698	0.0197472	0.0132569	0.0123844	0.0166085	0.0349812	0.0180241	0.0227256	0.0203615	0.0154992	0.0240231
Foxp1	0.508996	0.000442725	0.00736416	0.0691354	0.0469645	0.0556338	0.0512757	0.0947334	0.0866671	0.078873	0.0771924	0.0557524	0.0843665
Zswim6	0.507601	0.000249353	0.00462452	0.417298	0.401386	0.371003	0.333558	0.540089	0.54548	0.710985	0.531805	0.380811	0.58209
Gnb4	0.506328	0.000907512	0.0132208	0.652732	0.906779	0.812228	0.727834	1.24537	1.20202	1.22764	1.01887	0.774893	1.17347
Scn8a	0.505489	0.000680083	0.0103659	0.437902	0.350323	0.24654	0.263307	0.537744	0.457914	0.487596	0.4467	0.324518	0.482489
Tet2	0.504894	0.000753671	0.0112876	2.80265	3.07188	1.87249	2.12027	3.44186	3.8206	4.25193	3.27346	2.46682	3.69696
Prtg	0.504745	0.00446208	0.0441532	0.118794	0.187359	0.154908	0.174892	0.23284	0.256791	0.251303	0.215799	0.158988	0.239183
Dpysl4	0.503915	0.00122096	0.0165568	2.46732	1.52133	1.39347	1.48504	2.95641	2.47371	2.34532	2.433	1.71679	2.55211
Mdga1	0.502857	0.00536858	0.0498727	0.361024	0.110322	0.0548372	0.0849131	0.419105	0.207721	0.0956959	0.124237	0.152774	0.21169
4930402H24Rik	0.50114	0.000642249	0.00991612	1.09342	0.977168	0.560731	0.65357	1.2266	1.33436	1.17292	1.07962	0.821222	1.20338
Frem2	0.498483	0.00143184	0.0186488	0.417747	0.190355	0.147193	0.153802	0.507185	0.282851	0.232174	0.28766	0.227274	0.327468
Mgll	0.493579	0.00426517	0.0426682	0.194395	0.181752	0.121849	0.128121	0.276738	0.255875	0.214601	0.189911	0.15653	0.234281
Acvr2b	0.491779	0.00528249	0.0494181	0.8195	0.545918	0.454402	0.503823	0.963182	0.95656	0.81421	0.713029	0.580911	0.861745
Ago4	0.491708	0.00190974	0.0232747	0.861438	0.763349	0.517489	0.54568	1.0509	1.18423	0.998223	0.777604	0.671989	1.00274
Tmeff2	0.491088	0.0035612	0.036963	0.405068	0.246523	0.152967	0.167855	0.432081	0.303194	0.332573	0.305897	0.243103	0.343436
Fgf11	0.490424	0.00216943	0.025587	6.2157	6.51082	3.74007	3.98284	7.96146	8.43774	7.33085	6.38055	5.11236	7.52765
Tmtc2	0.489527	0.001192	0.0163646	0.083864	0.0864562	0.0792076	0.0804851	0.104973	0.122178	0.144324	0.127595	0.0825032	0.124767
Cadm2	0.488747	0.00319594	0.034227	0.140814	0.0846322	0.0519144	0.0716426	0.144995	0.113919	0.116763	0.118526	0.0872508	0.123551
Megf10	0.487851	0.00101842	0.0144957	0.477166	0.399976	0.304925	0.353959	0.547896	0.556664	0.601088	0.574204	0.384007	0.569963
Gabbr1	0.4868	0.000780902	0.0116279	2.85973	2.11644	1.93069	1.69043	3.16213	3.51795	3.00262	2.99961	2.14932	3.17058
Inpp4a	0.485868	0.00226293	0.0263368	0.290972	0.270941	0.203095	0.213215	0.408629	0.353811	0.399457	0.301855	0.244556	0.365938
Prickle2	0.485485	0.00362034	0.0374513	0.066091	0.0555095	0.0513435	0.057354	0.0893136	0.0893171	0.0902346	0.0763658	0.0575745	0.0863078
Accs	0.485302	0.00120531	0.0164598	1.5761	2.08697	1.4718	1.71769	2.55947	2.71085	2.50972	2.4244	1.71314	2.55111
Sncaip	0.484112	0.000445545	0.00740313	1.3806	1.17836	0.910742	0.858618	1.50392	1.78142	1.60553	1.48528	1.08208	1.59404
Eps15	0.483645	0.00289539	0.031755	1.02431	0.989004	0.495236	0.585103	1.05094	1.43952	1.09576	0.897685	0.773414	1.12098
Csmd2	0.483398	0.000106277	0.0022732	0.226536	0.140116	0.172897	0.165383	0.281734	0.239612	0.271947	0.248442	0.176233	0.260434
Smarca2	0.48103	1.55026e-05	0.00045903	1.11761	1.00967	0.915298	0.885828	1.50548	1.52971	1.46891	1.34713	0.982101	1.46281
Pld1	0.480365	0.000753535	0.0112876	0.281816	0.552225	0.380936	0.399794	0.423989	0.620858	0.729477	0.615184	0.403693	0.597377
Ddhd1	0.479836	0.000487484	0.00792149	2.56942	2.56917	1.84736	2.1814	3.15888	3.34437	3.72476	3.36779	2.29184	3.39895
Pik3ip1	0.47918	0.00341331	0.035879	7.20581	7.25952	3.02291	4.37706	8.40569	8.47717	6.71769	7.31252	5.46633	7.72827
Camsap2	0.477239	1.12417e-05	0.000345414	4.00625	3.09263	2.89032	3.04316	6.11733	4.37396	4.77094	4.20564	3.25809	4.86697
Bcas3	0.476066	0.00515952	0.0486308	0.0944576	0.0579299	0.0421221	0.0471727	0.10028	0.0857822	0.074325	0.0851208	0.0604206	0.0863769
Slc7a2	0.475902	5.42981e-05	0.00130771	2.59172	1.62401	1.21606	1.22121	3.70378	2.73069	1.62737	1.85857	1.66325	2.4801
Kiz	0.475481	0.000213656	0.00406472	0.711451	0.656591	0.496584	0.472172	0.940044	0.902793	0.831603	0.764829	0.5842	0.859817
Smpdl3a	0.47425	0.00118188	0.0162689	2.1226	1.69004	1.54696	1.52724	2.75537	2.74897	2.23914	2.44627	1.72171	2.54744
Fam126b	0.470398	0.00479711	0.0463143	0.655806	0.614223	0.400526	0.539913	0.865062	0.725568	0.880575	0.775777	0.552617	0.811746
Gria2	0.470391	1.67239e-05	0.00049237	2.59416	1.84982	2.7335	2.21764	3.39721	2.8382	4.2725	3.41142	2.34878	3.47983
Tril	0.467596	4.60816e-05	0.00114362	50.1648	53.7328	49.1212	52.7178	62.9896	82.533	81.2367	79.2124	51.4341	76.4929
Mmp16	0.46748	0.00100367	0.0143251	0.172427	0.191587	0.166297	0.159126	0.227859	0.240632	0.290583	0.263557	0.172359	0.255658
Ntrk2	0.464834	0.000560714	0.00888762	4.41078	3.26035	1.83612	2.43533	5.15182	4.48142	3.73012	3.56215	2.98564	4.23138
Ptpn13	0.464628	0.000298734	0.00531746	0.369129	0.271205	0.242013	0.263976	0.512555	0.38218	0.381555	0.40848	0.286581	0.421193
Lxn	0.463326	0.0011537	0.0159805	18.2099	9.35397	7.10386	8.60734	20.2567	14.9277	12.005	13.7627	10.8188	15.2381
Galnt10	0.463289	0.00138705	0.0182652	0.165312	0.305855	0.232405	0.275949	0.270889	0.383256	0.387557	0.385368	0.24488	0.356768
Tbl2	0.462954	0.00092477	0.01342	2.41065	2.48728	2.10422	1.94356	3.2418	3.42291	3.33145	3.15098	2.23643	3.28678
Ntrk3	0.462942	0.000211452	0.00403766	0.107541	0.126892	0.143879	0.136247	0.160934	0.166521	0.244329	0.193312	0.12864	0.191274
Sacs	0.461059	0.0030286	0.0327978	1.16941	1.14479	0.61626	0.827991	1.37387	1.39894	1.36555	1.24224	0.939612	1.34515
Lhfpl4	0.461007	0.0020731	0.0246385	1.11701	1.03483	0.91225	0.637376	1.67425	1.37899	1.38343	0.994492	0.925368	1.35779
Zfp365	0.460811	0.00137266	0.0181386	1.83201	1.13461	2.0095	1.64224	2.80074	2.12258	2.41322	2.26179	1.65459	2.39958
Cnrip1	0.459512	0.00197039	0.0238065	1.05581	1.33613	0.911714	1.00058	1.4077	1.76703	1.51955	1.60692	1.07606	1.5753
Rasal2	0.459252	0.000204841	0.00395532	0.933514	0.931996	0.777349	0.794826	1.15562	1.2639	1.39328	1.23892	0.859421	1.26293
Camk2d	0.457552	0.00153465	0.019641	0.674566	0.336259	0.265419	0.294298	0.70318	0.578068	0.438269	0.466641	0.392636	0.54654
Gid4	0.457004	0.000516813	0.00833685	1.52163	1.17723	1.29464	1.1753	2.33881	1.87425	1.67821	1.71884	1.2922	1.90253
Osgin2	0.456451	0.00371444	0.0382106	1.57517	1.47045	1.11052	0.948189	2.12704	2.14002	1.6679	1.5039	1.27608	1.85972
Bcat1	0.455728	0.00120376	0.0164598	0.729691	0.616002	0.516639	0.472036	0.911856	0.813562	0.862876	0.799697	0.583592	0.846998
Lrrc8d	0.453879	0.00182487	0.0224999	0.306426	0.365114	0.222287	0.286533	0.414199	0.462189	0.406622	0.427864	0.29509	0.427719
Gopc	0.452811	0.000690615	0.0105161	1.14533	1.11052	0.963859	0.947961	1.63967	1.50204	1.66255	1.31149	1.04192	1.52894
Arhgef10	0.451689	0.00144405	0.0187606	0.451947	0.303182	0.262705	0.319276	0.684582	0.448031	0.393053	0.438072	0.334278	0.490935
Plagl1	0.450806	0.0051435	0.0485534	1.35449	0.366232	0.229621	0.333229	1.65155	0.713159	0.380604	0.397533	0.570894	0.785711
Pclo	0.449514	0.000207614	0.00397197	0.216901	0.15828	0.203753	0.163828	0.297976	0.231094	0.300341	0.252882	0.18569	0.270573
Cdc37l1	0.448532	0.000664669	0.0101509	6.25507	5.24467	3.83809	4.07605	7.44579	7.06808	7.22166	6.16622	4.85347	6.97544
Zfp608	0.447865	0.000442049	0.00736083	1.36027	1.14886	1.04313	0.981256	1.67405	1.52864	1.77843	1.59897	1.13338	1.64502
Spop	0.44716	0.000246467	0.00457649	1.19546	1.07413	0.811997	0.916042	1.84973	1.60584	1.26751	1.14999	0.999408	1.46827
Atp2b4	0.446915	0.00201098	0.0241224	0.440589	0.382193	0.276012	0.324479	0.748455	0.489901	0.445617	0.418266	0.355818	0.525559
Sybu	0.445829	0.00456058	0.0448129	0.43472	0.251997	0.140669	0.205573	0.5133	0.398744	0.241591	0.297284	0.25824	0.36273
Unc13b	0.445606	0.00133146	0.0177291	0.223808	0.215152	0.164552	0.191602	0.352862	0.264019	0.267921	0.275245	0.198779	0.290012
Nlgn1	0.445372	0.00140263	0.0184085	0.0667948	0.0718191	0.0518439	0.064202	0.0943622	0.088694	0.0970195	0.0893449	0.0636649	0.0923552
Rnf19a	0.443907	0.00163626	0.020685	0.885985	0.784759	0.696424	0.660673	1.16629	1.18646	1.07774	0.967166	0.75696	1.09941
Rnf144a	0.442142	0.000225237	0.00425369	1.08797	1.04969	0.843014	0.918383	1.52047	1.40877	1.44244	1.28263	0.974764	1.41357
Antxr1	0.441768	0.00127913	0.0172191	0.641114	0.790442	0.584248	0.570388	0.80413	0.937999	1.09372	0.915954	0.646548	0.937951
Sez6l	0.441648	0.000703535	0.0106813	0.196845	0.398696	0.393201	0.346044	0.330822	0.512849	0.548784	0.514787	0.333696	0.476811
Zfp462	0.437445	0.00100308	0.0143251	2.95478	3.38397	2.61819	2.61042	3.47788	4.19727	4.85888	4.2516	2.89184	4.19641
Slc30a1	0.435443	0.00420783	0.0422018	6.3735	7.36177	4.76127	4.79127	8.56401	8.63511	8.83292	7.27097	5.82195	8.32575
Ric3	0.434089	0.00400174	0.0405303	1.38856	1.35089	0.863506	1.09015	1.639	1.81378	1.75592	1.49761	1.17328	1.67658
Sestd1	0.432548	0.00460073	0.0450266	1.16252	1.06382	0.664103	0.86349	1.32368	1.34406	1.41648	1.23839	0.938482	1.33065
Scaper	0.428949	0.00201564	0.0241328	0.244944	0.230904	0.163399	0.188454	0.319595	0.280712	0.311952	0.270125	0.206925	0.295596
Ubn2	0.426977	0.00129203	0.0173083	2.43816	1.86277	1.63918	1.6707	2.77907	2.55961	3.01273	2.49306	1.9027	2.71112
Zfp9	0.426913	0.00434784	0.0432717	1.61743	1.57168	1.43968	1.2603	2.12991	2.23427	2.13623	1.94891	1.47227	2.11233
Akt3	0.424948	0.000624341	0.00966854	0.69821	0.448657	0.431425	0.420153	0.857787	0.600618	0.675846	0.69655	0.499611	0.7077
Rgma	0.424805	0.00107548	0.0150859	2.88702	2.67921	2.32657	2.35891	3.32671	3.70061	3.70647	3.96421	2.56293	3.6745
Pbx1	0.424264	0.0024718	0.0281251	2.63696	2.05891	1.16661	1.55458	2.9376	2.64282	2.35642	2.29683	1.85426	2.55842
Nin	0.423954	0.000458972	0.00755329	0.850902	0.71022	0.695376	0.676268	1.10812	1.06143	1.06601	0.965021	0.733191	1.05015
Pde4b	0.423458	0.000584268	0.00916715	0.117495	0.12905	0.122272	0.127486	0.16228	0.172844	0.191998	0.186359	0.124076	0.17837
Arhgap5	0.421042	0.00241747	0.027678	3.9294	2.28926	1.59989	2.04534	4.29586	3.33932	3.04192	2.86212	2.46597	3.3848
Srgap3	0.41947	0.00072511	0.0109232	2.05165	1.20091	0.866825	0.967067	2.29341	1.84794	1.40188	1.46124	1.27161	1.75112
Zcchc18	0.419456	0.0033133	0.0351919	7.00084	6.25377	4.45893	4.4773	10.2161	8.49462	6.69229	6.33783	5.54771	7.93521
Ralgapa2	0.417548	0.000767955	0.0114462	0.313244	0.250318	0.243956	0.216597	0.419148	0.327238	0.373817	0.337924	0.256029	0.364532
Limk2	0.417496	0.0026342	0.0296032	0.757521	0.752127	0.550176	0.597362	0.935525	1.01631	0.881483	0.938183	0.664296	0.942876
Prkab2	0.416562	0.00269459	0.0300256	2.42861	2.45549	2.05853	1.93451	3.73369	3.62537	2.97487	2.44881	2.21928	3.19568
Rfx3	0.416509	0.00133643	0.0177665	1.01509	0.626364	0.552902	0.64402	1.15981	0.882191	0.989813	0.933903	0.709593	0.99143
Plce1	0.416266	0.000703074	0.0106813	0.684999	0.489848	0.384339	0.401778	0.831741	0.716633	0.654499	0.554645	0.490241	0.68938
Pacs1	0.413343	0.00134701	0.0178549	0.437561	0.307093	0.331047	0.353261	0.578512	0.480469	0.44938	0.519554	0.357241	0.506979
Slc6a8	0.412701	0.00193248	0.0234349	5.59133	5.68683	4.49139	4.61044	7.75276	7.19065	7.22571	6.76138	5.09499	7.23262
Nhsl1	0.410807	0.00183939	0.022643	0.906451	0.935378	0.723364	0.831569	1.10038	1.16564	1.3494	1.21066	0.849191	1.20652
Aldoa	0.410736	0.00201652	0.0241328	29.0766	25.889	40.108	34.2634	45.3218	46.1334	42.1103	48.0539	32.3342	45.4048
Kdm5b	0.410696	0.0019248	0.0233908	2.87542	2.72272	1.86639	1.99909	3.30481	3.48864	3.34211	3.11473	2.36591	3.31257
E330009J07Rik	0.408375	0.000967786	0.0138898	1.94031	1.65502	1.43262	1.49424	2.60899	2.40623	2.0943	2.13191	1.63055	2.31036
Zfp398	0.407948	0.00407963	0.0411577	1.60987	1.22457	1.01465	1.15155	1.99909	1.61646	1.82146	1.60635	1.25016	1.76084
Zmynd8	0.405841	0.00102484	0.0145602	0.84257	0.698216	0.89912	0.752919	1.36138	1.07259	1.05535	1.04125	0.798206	1.13264
Ctnnal1	0.405679	0.0044741	0.0442157	0.976888	0.793976	0.586647	0.566134	1.53867	0.915755	0.918618	0.804486	0.730911	1.04438
Pcmtd2	0.4042	0.00465303	0.0454044	3.29973	3.53632	2.56741	3.20518	3.80579	4.85454	4.80063	4.3852	3.15216	4.46154
Tet1	0.40169	0.000831976	0.0123056	1.33672	1.08733	0.951672	0.968466	1.6821	1.47776	1.54951	1.39344	1.08605	1.52571
Pipox	0.401432	0.0043398	0.0432194	1.90653	4.70883	3.30848	3.27243	3.16879	5.45981	4.85116	4.67332	3.29907	4.53827
Asrgl1	0.400528	0.00196591	0.0237844	20.7191	14.3998	8.62505	10.256	22.9873	19.4787	15.3123	15.3699	13.5	18.287
Bcl2	0.400411	0.00103652	0.0146992	0.561671	0.329907	0.378691	0.371999	0.727758	0.49967	0.562322	0.510155	0.410567	0.574976
Ttyh2	0.398375	0.00269825	0.0300396	0.904836	1.26101	0.765348	1.01063	1.30104	1.60685	1.19457	1.40864	0.985456	1.37777
Adcyap1r1	0.398371	0.00475837	0.0460846	10.3312	13.8164	7.01315	9.39326	12.1076	16.0086	14.1296	13.6447	10.1385	13.9726
Lrp4	0.395055	0.00438103	0.0434901	2.46659	1.07277	0.983134	0.954146	2.89888	1.96065	1.23576	1.39101	1.36916	1.87157
E130308A19Rik	0.394406	0.00183819	0.022643	0.555772	0.45406	0.450708	0.398864	0.701355	0.61233	0.687202	0.603316	0.464851	0.651051
Pfn2	0.391594	0.00129608	0.0173326	41.5189	31.8342	21.1296	23.2186	50.7509	42.0096	35.9846	32.9824	29.4253	40.4319
Glud1	0.390708	0.00352385	0.0366983	27.8599	30.961	16.9352	20.3212	30.5741	39.2823	31.5661	30.3735	24.0194	32.949
Pygb	0.390095	0.00176601	0.0219138	5.83066	3.05907	2.41889	2.70844	6.75834	5.15148	3.23381	4.02151	3.50427	4.79129
Cnp	0.388458	0.000597833	0.00934213	8.14897	9.39867	7.7211	8.91985	12.858	11.7917	10.7361	12.4709	8.54715	11.9642
Cask	0.38809	0.000554098	0.00880078	0.459459	0.346165	0.376629	0.362044	0.699913	0.51117	0.478185	0.4865	0.386074	0.543942
Ppp1r9a	0.387829	0.000831735	0.0123056	1.2032	1.22024	1.01646	1.03055	1.548	1.54583	1.69388	1.45982	1.11761	1.56188
Iqgap2	0.386601	0.00134782	0.0178549	0.208783	0.23357	0.307661	0.256636	0.303711	0.302331	0.427375	0.375232	0.251663	0.352162
Spock2	0.386371	0.00300396	0.0325765	1.88393	1.62661	1.99112	1.70042	2.97258	2.35806	2.38067	2.37094	1.80052	2.52056
Ulk2	0.385648	0.00363591	0.0375622	1.59459	1.38561	1.06452	1.09517	1.80896	1.7913	1.76739	1.72529	1.28497	1.77324
Vps13b	0.383399	0.00255025	0.0288271	0.270438	0.261936	0.207208	0.212526	0.353238	0.307938	0.356718	0.306072	0.238027	0.330991
Zfp532	0.380819	0.00127159	0.0171532	1.14819	0.921949	0.867782	0.830615	1.41979	1.28136	1.2637	1.25317	0.942133	1.3045
Myo9a	0.378971	0.00279429	0.0308647	0.871482	0.563164	0.669721	0.608481	0.972019	0.817747	1.05044	0.899944	0.678212	0.935037
Fchsd2	0.37859	0.00344075	0.0360754	1.36035	1.4312	1.11398	1.25719	1.58572	1.77943	2.0003	1.81326	1.29068	1.79468
Zbtb20	0.378288	0.0045981	0.0450266	2.19753	1.39579	0.929479	1.09876	2.32912	1.8712	1.70777	1.57661	1.40539	1.87118
Atrn	0.378115	0.0023631	0.0272893	1.43564	1.38754	1.07436	1.13525	1.7849	1.69729	1.81715	1.65573	1.2582	1.73877
Sike1	0.377569	0.00147839	0.0190627	11.6562	11.6682	9.33054	9.25001	14.8454	14.877	14.9856	13.2805	10.4762	14.4971
Scarb2	0.377199	0.00289133	0.031755	6.28598	5.06497	3.08813	3.73505	6.95189	6.89228	5.27647	5.43516	4.54353	6.13895
Zfp827	0.375931	0.00471983	0.0459654	0.565014	0.628506	0.5055	0.510008	0.76662	0.692582	0.843786	0.761197	0.552257	0.766046
Cttnbp2	0.375162	0.00296866	0.0323296	0.94801	0.930855	0.800439	0.82864	1.13428	1.16865	1.33999	1.22505	0.876986	1.21699
B3gat1	0.36748	0.000851743	0.01255	4.77337	5.22602	5.6463	5.46922	6.15361	7.06188	7.9946	8.04652	5.27873	7.31415
Skil	0.363809	0.00531499	0.049613	3.02735	2.2793	2.00628	1.7997	3.56038	3.16095	2.81936	2.83579	2.27816	3.09412
Galnt16	0.358737	0.00491659	0.047057	0.643304	0.64292	0.538904	0.610826	0.840197	0.783005	0.85647	0.859431	0.608988	0.834776
Cplane1	0.354714	0.00503576	0.0479132	1.18109	1.06079	0.811509	0.833578	1.4647	1.30314	1.34351	1.16441	0.971743	1.31894
Spon1	0.352003	0.000944864	0.0136113	0.841309	0.944054	0.711504	0.75053	1.18236	1.20196	1.02197	1.01669	0.811849	1.10574
Adgrb3	0.344901	0.00243089	0.0278027	0.134645	0.124798	0.146144	0.133336	0.176359	0.166462	0.210857	0.180482	0.134731	0.18354
Itm2b	0.340902	0.00362345	0.0374584	12.9542	14.4913	8.65093	10.1885	15.5317	17.9989	13.6781	14.6348	11.5712	15.4609
H3f3b	0.33724	0.00507214	0.0481884	27.9505	32.5393	20.4345	22.4534	33.5814	45.0138	32.8247	28.1684	25.8444	34.8971
Mycbp2	0.332286	0.00529283	0.049459	1.66202	1.36595	1.21613	1.24711	1.93234	1.69967	1.95438	1.76921	1.3728	1.8389
Slc22a23	0.326094	0.00436562	0.0433928	0.937391	0.696429	0.74986	0.778104	1.14016	1.01916	1.04147	1.0209	0.790446	1.05542
Rab6b	0.325671	0.00371061	0.0382065	2.46143	1.65433	1.49961	1.57778	3.05897	2.35253	2.04783	2.11856	1.79829	2.39447
Neo1	0.320586	0.00292832	0.0320254	1.94509	1.98034	1.60356	1.55612	2.63756	2.40238	2.33571	2.07234	1.77128	2.36199
Sptbn1	0.3195	0.00306879	0.0331404	4.90448	4.34317	3.67076	4.04695	6.25602	5.30695	5.56459	5.44787	4.24134	5.64386
Ick	0.31335	0.00533314	0.0497524	1.98765	1.54049	1.62088	1.65376	2.55274	2.08852	2.2104	2.17923	1.70069	2.25772
Il6st	0.312248	0.00493075	0.0471634	4.87088	3.3872	2.85603	3.09498	6.09127	4.92217	3.88055	3.91127	3.55227	4.70131
Gnb1	-0.308116	0.00351552	0.0366362	5.64981	5.84522	6.05463	5.4778	5.46997	4.88482	4.86651	4.69662	5.75687	4.97948
Ssr3	-0.313458	0.00259234	0.0292389	24.7539	29.7713	34.0513	34.5195	22.2309	26.3344	29.7046	27.389	30.774	26.4147
Sall3	-0.316207	0.00258196	0.029143	9.46024	11.6117	16.9749	14.9863	8.33595	10.433	14.1176	12.4205	13.2583	11.3267
Slc6a1	-0.316207	0.00366055	0.0377663	7.9619	9.45803	11.7944	11.3537	7.6188	8.39593	9.98139	8.62013	10.142	8.65406
Xylt1	-0.325044	0.00392954	0.0399401	0.896871	1.35335	1.90391	1.69773	0.92446	1.10853	1.42807	1.42893	1.46297	1.2225
Cd164	-0.325301	0.00404975	0.040883	10.6423	11.6923	14.8604	16.3841	9.22345	10.7624	12.8421	12.6599	13.3948	11.372
Serinc3	-0.326507	0.00315719	0.0339294	7.14402	8.74242	8.3796	8.35455	6.58357	7.04816	7.37256	6.7803	8.15515	6.94615
Ube2k	-0.327669	0.00473335	0.0460217	1.6619	1.5939	1.7828	1.5743	1.47233	1.29751	1.49775	1.37231	1.65322	1.40997
Klf7	-0.32903	0.0040327	0.0407639	1.24776	1.23937	1.46931	1.29381	1.15165	1.05412	1.23661	1.03083	1.31256	1.1183
Lamp1	-0.329464	0.00205351	0.024462	29.4858	30.8671	31.7936	28.7782	27.6085	27.8112	23.7785	23.9628	30.2312	25.7903
Cspg5	-0.334983	0.00393815	0.039991	5.40922	5.74032	7.60957	7.08664	5.03837	5.02475	6.25926	5.47786	6.46144	5.45006
Slc25a4	-0.336611	0.00162934	0.0206312	46.279	49.6215	59.8824	57.6742	41.7504	41.5313	46.878	50.2685	53.3642	45.1071
Zhx3	-0.342876	0.00116322	0.0160693	2.37594	2.48909	3.05459	2.80404	2.19779	2.04643	2.57047	2.21988	2.68092	2.25864
Hspa4	-0.344085	0.00135805	0.017975	9.75613	9.97795	11.3842	10.5329	9.40945	7.74194	9.38149	8.62142	10.4128	8.78857
Cse1l	-0.344779	0.00507757	0.0482104	2.30195	2.44887	3.37521	3.18722	2.34862	2.02732	2.54585	2.52271	2.82831	2.36112
Cfap36	-0.349541	0.00387397	0.0394426	3.25027	3.60304	3.40955	3.24881	2.96846	2.77326	2.81744	2.78031	3.37792	2.83487
Cdh20	-0.349582	0.00508438	0.0482205	0.358099	0.521951	0.658261	0.631562	0.376108	0.413131	0.517825	0.482141	0.542468	0.447302
Ccar1	-0.349791	0.000969375	0.0138998	5.12982	5.45007	5.82271	4.86775	4.34882	4.57828	5.09675	3.88131	5.31759	4.47629
Rabggtb	-0.350597	0.00385597	0.0392879	14.2343	18.8036	17.0841	15.3615	13.4108	14.2958	14.1868	12.8162	16.3709	13.6774
Tead1	-0.352877	0.00140507	0.0184085	1.21747	1.20089	1.45094	1.31283	1.1615	0.952261	1.08534	1.142	1.29553	1.08528
Nup155	-0.35466	0.00345901	0.0362179	1.58074	1.59579	2.19745	2.08677	1.49303	1.38881	1.69796	1.61276	1.86519	1.54814
4833439L19Rik	-0.355513	0.00226361	0.0263368	11.8943	10.6776	13.1351	11.487	10.5304	9.50126	9.2077	10.1537	11.7985	9.84826
Hnrnpab	-0.356365	0.00446824	0.0441859	29.1221	29.4719	42.343	32.7175	29.1596	26.9504	27.5145	26.8014	33.4136	27.6065
Atp5a1	-0.357312	0.00140453	0.0184085	57.7047	84.1494	77.8995	78.7474	59.0184	66.4091	58.8965	62.8376	74.6252	61.7904
Ide	-0.359578	0.00159595	0.0202914	2.96625	3.29692	2.30426	3.87827	2.91826	2.69769	1.73989	3.07964	3.11143	2.60887
Slc25a3	-0.364169	0.000575619	0.00907743	39.2281	50.671	45.4141	46.1613	34.6098	38.4847	38.0893	39.2312	45.3686	37.6037
Ubqln2	-0.364182	0.00200755	0.0241	40.3237	26.4205	40.0901	38.1949	30.3166	24.0188	33.6897	31.8324	36.2573	29.9644
G6pdx	-0.364484	0.00524196	0.0491386	4.49634	4.7589	6.90367	5.65021	4.42992	4.29002	4.51584	4.63592	5.45228	4.46792
Ei24	-0.366853	0.00266806	0.0298753	4.80222	5.08222	6.14486	5.11273	4.6383	4.15588	4.68469	4.02184	5.28551	4.37518
Hsp90aa1	-0.366999	0.0029978	0.0325326	6.27987	5.11163	7.50999	6.41975	5.58628	4.47766	5.69079	5.1523	6.33031	5.22676
Mmadhc	-0.368217	0.00321168	0.0343481	4.4366	4.99676	3.60215	3.25667	3.6458	4.07822	2.86832	2.88033	4.07305	3.36817
Nap1l1	-0.369545	0.00203113	0.024237	5.00611	7.03733	8.295	7.64684	5.05318	5.12708	6.57428	6.1809	6.99632	5.73386
Nek7	-0.370512	0.00306803	0.0331404	0.5133	0.566373	0.656954	0.564551	0.490511	0.453343	0.500219	0.454477	0.575295	0.474637
Selenof	-0.372068	0.00111417	0.0155302	5.5133	7.44987	6.69089	6.08102	5.17091	5.52084	5.54892	4.93222	6.43377	5.29322
Reep5	-0.372291	0.00357939	0.0371269	3.17947	2.55378	2.47782	2.4328	3.02411	2.18666	1.93509	1.7782	2.66097	2.23102
Arl8b	-0.373166	0.00154006	0.0196939	2.52356	2.27095	3.28781	2.88909	2.12779	2.09007	2.45345	2.3255	2.74285	2.2492
Golph3	-0.373484	0.00217798	0.0256488	3.26387	3.07452	5.10016	4.44616	3.00101	2.72225	3.51276	3.69177	3.97118	3.23195
Atp5j	-0.373648	0.00427286	0.04269	8.65826	9.14324	11.0642	10.3738	8.19283	8.21421	7.64336	8.19925	9.80988	8.06241
Gli3	-0.379188	0.00534126	0.0497682	0.227887	0.162166	0.193147	0.182204	0.190087	0.137943	0.138268	0.163595	0.191351	0.157473
Psmc2	-0.382417	0.00236631	0.0272913	3.72154	4.01768	4.107	3.63465	3.25746	3.27258	3.00503	3.15469	3.87022	3.17244
Cep192	-0.384444	0.00480721	0.0463277	0.792887	0.986139	1.26884	1.322	0.850511	0.777772	1.00037	0.898378	1.09247	0.881757
Ndufs2	-0.385502	0.00120134	0.0164491	7.68085	11.8316	9.99742	9.62499	7.651	9.06464	7.76553	7.3172	9.78371	7.94959
Ipo5	-0.386566	0.00243998	0.027886	3.51135	5.00383	5.79624	5.53179	3.80669	3.72089	4.21357	4.24618	4.9608	3.99684
Sdhd	-0.387276	0.00511132	0.0484122	8.11971	11.0113	11.0507	8.87639	8.48486	8.82966	7.37118	7.09582	9.76452	7.94538
Kif5b	-0.388055	0.00164403	0.020724	3.48938	3.26948	5.2824	4.05956	3.27831	2.90097	3.44114	3.33945	4.0252	3.23997
Atad1	-0.388299	0.00522764	0.0490936	1.20297	1.25032	2.01746	1.49013	1.15018	1.1181	1.19438	1.31146	1.49022	1.19353
Ntm	-0.388914	0.00230126	0.0267347	0.0815444	0.109448	0.105082	0.100566	0.0777842	0.0747106	0.0867481	0.083452	0.0991603	0.0806737
Ctif	-0.389463	0.000856555	0.0126089	0.377697	0.41463	0.526384	0.4638	0.339629	0.309024	0.434725	0.372925	0.445628	0.364076
Ctsd	-0.391491	0.00325663	0.0346851	10.6262	10.2355	11.0961	9.05333	9.22983	10.049	6.82849	7.59236	10.2528	8.42492
Abcb7	-0.392246	0.00385443	0.0392879	0.265485	0.320556	0.418562	0.402441	0.228323	0.258082	0.346384	0.310885	0.351761	0.285919
Atp6v1e1	-0.393186	0.00246754	0.0280973	2.25861	2.03266	2.14704	1.81738	1.80768	1.71755	1.61192	1.57539	2.06392	1.67814
Mest	-0.394482	0.00355486	0.0369219	7.54388	9.09838	23.5559	18.0551	8.56237	7.38123	14.6774	13.8765	14.5633	11.1244
Phf20	-0.395633	0.00527209	0.0493912	0.527143	0.46447	0.782213	0.57503	0.545637	0.39946	0.519697	0.425361	0.587214	0.472539
Psmd14	-0.396994	0.00129951	0.0173484	0.868464	1.07692	1.07302	0.945172	0.789287	0.797906	0.812299	0.807804	0.990892	0.801824
Dbi	-0.397202	0.000237118	0.00444553	158.013	153.531	132.565	115.313	144.814	125.042	91.2895	97.6715	139.855	114.704
Yipf6	-0.397314	0.00115071	0.0159676	5.62425	6.0467	8.28479	7.55628	4.9124	5.18267	6.60556	5.52496	6.87801	5.5564
Exoc4	-0.397868	0.000909974	0.0132442	0.171045	0.221795	0.241634	0.2184	0.168898	0.163267	0.188392	0.167758	0.213218	0.172079
Fnbp1	-0.398344	0.00385623	0.0392879	2.38172	1.59395	2.80545	1.95582	2.45567	1.44527	1.60496	1.58285	2.18424	1.77219
Srrt	-0.398828	0.00338291	0.0357108	6.57485	6.42386	8.68221	6.88427	6.37144	5.96733	5.72717	5.01845	7.1413	5.7711
Ppp1r10	-0.399628	0.00477283	0.0461661	4.26668	3.30198	5.49171	3.55552	3.27892	3.01336	3.52902	3.41555	4.15397	3.30921
Cdc42se1	-0.400174	0.000750053	0.0112661	10.9327	14.1874	17.2601	14.2577	9.34219	12.3004	12.3033	11.6618	14.1595	11.4019
Purb	-0.402784	0.000229851	0.00433553	20.9688	23.9851	30.129	25.9378	18.9407	19.0951	23.0243	20.2562	25.2552	20.3291
Azin1	-0.403131	0.00441487	0.04377	2.13781	1.37665	2.8153	2.32674	1.68882	1.46323	1.93442	1.74381	2.16412	1.70757
Nup107	-0.403798	0.00460935	0.0450349	0.97506	1.08641	1.12413	1.0285	0.916362	0.87051	0.902406	0.727444	1.05353	0.85418
Pdhx	-0.405453	0.00295822	0.0322613	0.87549	0.906125	0.879461	0.841292	0.73094	0.736907	0.655744	0.705864	0.875592	0.707364
Mgst1	-0.408218	0.00193774	0.0234619	4.66346	3.71213	3.36511	3.32158	3.35196	3.02223	2.8331	2.86141	3.76557	3.01718
Amotl1	-0.409361	0.00159548	0.0202914	1.65494	1.74468	2.98548	2.3286	1.54651	1.68595	1.84932	1.75484	2.17842	1.70916
Gatad2a	-0.409504	0.00191175	0.0232747	0.924896	0.712911	1.05822	0.936683	0.857478	0.636847	0.699383	0.719251	0.908178	0.72824
Nasp	-0.410258	0.00101217	0.0144332	4.9968	5.85284	7.68169	6.66788	4.87394	5.1729	5.35805	4.66307	6.2998	5.01699
Cul4b	-0.410826	0.0042723	0.04269	0.842457	0.809905	1.25604	1.09181	0.739595	0.730749	0.935491	0.779715	1.00005	0.796388
Traf4	-0.412221	0.00128584	0.0172548	12.8003	15.6552	24.873	19.6177	11.4202	13.2716	15.5013	17.3803	18.2365	14.3933
Rfc1	-0.413155	0.00105807	0.0149093	1.01089	1.19903	1.44156	1.35646	0.980046	0.949482	1.05101	1.01118	1.25199	0.99793
Itgav	-0.413334	0.000533843	0.0085558	1.48752	2.56196	3.41355	3.04224	1.42481	1.73324	2.7956	2.39321	2.62632	2.08672
Smarca5	-0.413346	0.0029242	0.0320029	0.832435	0.896474	1.32844	1.09047	0.705614	0.689692	1.06453	0.869141	1.03696	0.832246
Slc1a4	-0.416381	0.00223386	0.026128	2.19442	3.41868	4.44612	3.79478	2.39001	2.57499	3.17542	2.69224	3.4635	2.70816
Tfdp1	-0.416664	0.00341506	0.035879	1.31053	1.61814	2.31255	1.82422	1.35847	1.30843	1.46104	1.42388	1.76636	1.38795
Hdgf	-0.417127	0.00112563	0.0156477	9.65677	11.0823	12.7555	11.4704	9.69095	8.62748	8.70662	8.85802	11.2412	8.97077
Rad21	-0.417459	0.000310938	0.00550779	9.51241	13.5644	13.0831	13.3486	9.23631	9.35701	10.3332	10.4012	12.3771	9.83194
Pom121	-0.417664	0.00470357	0.0458399	2.92776	3.02818	5.14666	4.11098	3.13019	2.45854	3.11579	3.22193	3.80339	2.98161
Cbfb	-0.418008	0.00429999	0.0429334	1.39548	1.74693	2.92863	2.12513	1.52077	1.44954	1.72257	1.6477	2.04904	1.58515
Tspan14	-0.418947	0.00475275	0.0460846	0.75175	0.967143	0.597219	0.67983	0.590836	0.669268	0.593097	0.522499	0.748986	0.593925
Cnbp	-0.418993	0.00413386	0.0416235	25.7187	21.0711	40.4543	29.9873	23.3089	22.469	21.9016	23.4671	29.3078	22.7867
9530068E07Rik	-0.419554	0.000437341	0.00729813	10.9451	14.7379	13.5188	13.0675	10.6167	11.5601	9.6696	9.8303	13.0673	10.4192
Smdt1	-0.421282	0.00342801	0.0359662	4.02374	3.80392	4.15631	3.87761	3.32654	3.07915	2.88902	3.3792	3.96539	3.16848
Fam102b	-0.421295	0.000484029	0.00788188	1.36675	1.38334	2.70975	1.9644	1.23507	1.14357	1.93374	1.50657	1.85606	1.45474
Axin2	-0.421447	0.00484918	0.0466135	1.37452	1.45262	2.26942	1.93638	1.35728	1.27519	1.36941	1.50759	1.75824	1.37737
Hspa9	-0.421882	0.000457089	0.00753029	9.88118	10.4594	13.2134	11.3288	9.59021	8.59459	8.9979	8.48363	11.2207	8.91658
Kif3c	-0.421922	0.00301789	0.0327048	1.53419	1.07797	1.80593	1.41271	1.39096	0.962547	1.10758	1.15402	1.4577	1.15378
Map3k20	-0.42212	0.000451778	0.00747624	0.603559	0.696867	0.859303	0.80441	0.556761	0.572796	0.639145	0.580655	0.741035	0.587339
Ghitm	-0.422989	7.71406e-05	0.0017414	15.4193	16.1547	13.4072	13.648	12.63	12.5075	11.0752	10.5763	14.6573	11.6973
Rap2b	-0.428258	0.00120528	0.0164598	6.8767	7.84418	8.43162	6.9977	5.45862	6.36663	6.55268	5.5859	7.53755	5.99096
Cerk	-0.428683	0.00251509	0.0285548	0.710707	1.11316	1.00167	0.86578	0.548526	0.821941	0.77539	0.782396	0.922829	0.732063
Zmat3	-0.428789	6.37233e-05	0.00147949	8.35688	8.08429	11.6051	10.5146	7.18502	6.39721	8.26699	8.65672	9.64022	7.62648
Cdh13	-0.429146	0.00421218	0.0422018	0.0881005	0.135546	0.190792	0.159729	0.107804	0.0914979	0.123846	0.119611	0.143542	0.11069
Hmgcs1	-0.429186	0.00121128	0.0164886	9.42232	9.54624	14.3365	11.0697	9.84548	6.43173	9.48133	9.46605	11.0937	8.80615
Rp2	-0.429696	0.0041591	0.0417962	0.759871	0.878745	1.24895	1.24334	0.751994	0.721179	0.90918	0.842823	1.03273	0.806294
Pls3	-0.429961	0.000395852	0.00672905	0.873126	0.868374	1.00363	0.904629	0.726672	0.696008	0.735343	0.735572	0.912439	0.723398
Gsap	-0.432539	0.00523588	0.0491301	0.268199	0.329107	0.257879	0.277076	0.23598	0.229744	0.240637	0.192068	0.283065	0.224607
Cops7a	-0.43352	0.00270036	0.0300415	5.67214	6.05895	8.53895	8.62161	5.46752	5.17691	5.58971	6.30971	7.22291	5.63596
Haus6	-0.434787	0.00508486	0.0482205	0.840891	1.04138	1.76406	1.52685	0.878262	0.81877	1.32087	0.984813	1.29329	1.00068
Adgrl2	-0.435087	0.00111161	0.0155084	0.604788	0.594408	1.17059	0.863425	0.630296	0.472764	0.739446	0.648291	0.808304	0.622699
Ascl1	-0.437327	0.000153547	0.00309499	76.0866	102.976	104.598	106.734	66.9879	67.8015	84.6093	88.7027	97.5988	77.0253
Arhgap42	-0.437659	0.00127849	0.0172191	0.217249	0.340773	0.45112	0.34278	0.225119	0.246371	0.32453	0.249196	0.33798	0.261304
Svil	-0.438784	0.000705596	0.0107021	0.350034	0.546084	0.535947	0.47867	0.328501	0.363162	0.396374	0.403102	0.477684	0.372785
Scd2	-0.439791	5.2291e-05	0.00126528	261.205	318.814	303.963	250.973	224.962	211.663	254.641	202.802	283.739	223.517
Atp5b	-0.44027	0.000396941	0.00674016	159.462	278.76	275.188	301.141	171.95	198.949	194.487	214.568	253.638	194.989
Ncapd3	-0.440287	0.00144608	0.0187711	0.609534	0.765689	0.929003	1.0197	0.57758	0.602201	0.684904	0.720934	0.830981	0.646405
Gna12	-0.440292	0.000509988	0.00823986	1.04104	1.18042	1.44145	1.2863	0.906552	0.956913	0.941261	1.07602	1.2373	0.970187
Ece1	-0.441336	0.00103443	0.014683	0.693584	1.28224	1.22455	1.2923	0.67125	0.77881	0.972026	1.06993	1.12317	0.873004
Cpt1c	-0.441868	0.0033563	0.0355511	2.61089	2.10544	3.04928	2.36606	2.27364	1.88041	1.94729	1.82831	2.53292	1.98241
Sdhc	-0.442094	0.00193678	0.0234619	2.94567	3.38149	3.93525	3.95268	3.01651	2.93695	2.521	2.66496	3.55377	2.78485
Sdha	-0.442994	0.000113675	0.00241147	7.33659	9.24551	9.96193	9.81583	6.96677	7.08494	7.07814	7.28865	9.08996	7.10462
Tusc3	-0.443867	0.00503698	0.0479132	0.198101	0.234278	0.274602	0.245631	0.190458	0.212162	0.176955	0.167037	0.238153	0.186653
Cd276	-0.444408	0.00297623	0.0323547	1.65648	1.97489	2.39882	2.08233	1.75447	1.40211	1.47819	1.71119	2.02813	1.58649
Fuca1	-0.445437	0.00267661	0.0299368	2.35422	2.80361	3.41204	2.99341	2.45846	2.04658	2.16232	2.35561	2.89082	2.25574
Lims1	-0.445465	0.000291502	0.00523689	0.787992	1.13291	1.47051	1.36913	0.755755	0.849419	1.08252	0.989572	1.19014	0.919316
Micos10	-0.446877	0.00430787	0.0429579	1.37634	1.44441	1.88069	1.45741	1.40986	1.13332	1.11048	1.15805	1.53971	1.20293
Extl3	-0.447513	0.00104048	0.0147284	0.913506	1.19487	1.65382	1.38736	0.967408	0.895461	1.03815	1.0574	1.28739	0.989603
Nup93	-0.448286	0.00129522	0.0173326	0.509337	0.400259	0.527241	0.460523	0.416867	0.352769	0.356138	0.356784	0.47434	0.37064
Stim2	-0.448869	0.00123388	0.0167026	0.338432	0.403883	0.76671	0.567782	0.285881	0.365114	0.478565	0.451761	0.519202	0.39533
Cdk5rap2	-0.450354	0.00034251	0.00595299	1.25762	1.65665	1.93711	1.72548	1.32198	1.19766	1.36142	1.21692	1.64421	1.27449
Fth1	-0.451119	5.47155e-05	0.0013104	218.378	117.261	128.103	108.856	162.844	104.978	85.9406	91.1815	143.149	111.236
Txnrd1	-0.451234	0.000212416	0.00405107	2.46168	1.45635	2.15457	1.94513	1.78251	1.32752	1.50524	1.58553	2.00443	1.5502
Nus1	-0.452833	0.0032671	0.0347727	1.5583	1.50234	2.34342	2.14013	1.45089	1.37455	1.48062	1.4887	1.88605	1.44869
Snapc2	-0.45304	0.00487202	0.0467534	7.28211	9.41631	14.4457	13.2808	7.43885	7.61821	9.77266	8.96374	11.1062	8.44837
Klhl23	-0.453371	0.000510269	0.00823986	3.5434	5.27976	6.41868	5.33143	3.11782	3.54876	5.39383	4.00586	5.14332	4.01657
Etfa	-0.4545	0.00133656	0.0177665	0.87806	1.13223	0.900027	0.971712	0.852589	0.785194	0.712436	0.678501	0.970506	0.75718
Sod1	-0.454811	0.00293474	0.0320504	18.1229	17.8931	27.8068	18.4988	17.7011	15.5729	14.0339	15.8928	20.5804	15.8002
Nde1	-0.456668	0.00536254	0.0498706	1.09988	2.09615	1.43475	1.59159	1.25558	1.30314	1.0642	1.12602	1.5556	1.18723
Sqle	-0.457318	0.000892591	0.0130402	7.62255	7.12803	12.018	7.73229	7.30565	5.43417	6.86052	6.81884	8.62522	6.60479
Mxra8	-0.457681	0.000351994	0.00610413	16.5271	21.4515	27.4079	22.1311	14.5989	17.286	17.2556	18.1761	21.8794	16.8291
Rcc2	-0.458177	0.00220073	0.0258382	4.68166	3.58212	5.74242	4.49236	3.85017	3.79497	3.15235	3.44778	4.62464	3.56132
Rasa3	-0.458496	0.000361054	0.00623331	0.616719	0.834045	1.26204	0.930498	0.573764	0.678769	0.809324	0.706631	0.910825	0.692122
Fkbp1a	-0.458645	0.00111567	0.015537	7.57593	7.79454	12.7874	9.33378	7.40204	7.01467	7.01309	7.09747	9.37292	7.13182
Arl6ip1	-0.458986	0.000563084	0.00890697	18.8264	37.5014	23.7901	30.1542	17.2979	22.3331	22.3876	21.5495	27.568	20.892
Vdac2	-0.459027	0.00011254	0.00239066	4.03183	5.30876	5.0664	4.36328	3.40628	3.97922	3.69556	3.46692	4.69257	3.63699
Tbca	-0.460548	0.00324894	0.0346271	0.608767	0.801016	0.87588	0.621057	0.567421	0.607033	0.521799	0.536814	0.72668	0.558267
Csnk2b	-0.461014	0.00187303	0.0229658	9.95676	9.19318	11.2193	9.32278	8.77905	8.6111	6.52117	7.03059	9.92301	7.73548
Gtf2f1	-0.461993	0.00152466	0.0195524	7.75756	8.43621	10.5331	8.71122	7.55685	6.96032	6.03231	6.84751	8.85953	6.84925
Kdelr2	-0.46231	0.00312324	0.0336532	3.21871	3.19534	5.5138	4.53442	3.35869	2.63938	2.90972	3.61166	4.11557	3.12986
Opa3	-0.462693	0.000925516	0.01342	1.41067	1.2993	1.65019	1.67306	1.1837	0.987355	1.21511	1.293	1.50831	1.16979
Samhd1	-0.462821	0.00535966	0.0498706	0.775124	0.793625	1.13042	1.103	0.849635	0.591859	0.746936	0.741861	0.950543	0.732573
Gm2115	-0.463159	0.00246129	0.0280468	0.57973	0.614447	0.757717	0.722912	0.517025	0.52872	0.546304	0.47474	0.668702	0.516697
Cyp51	-0.463464	0.00234964	0.0271948	3.31963	3.89447	6.45841	4.06645	3.72965	2.71466	3.68392	3.30329	4.43474	3.35788
Mfn1	-0.463681	0.00145649	0.0188431	1.76279	3.08971	3.87142	3.10713	2.03932	2.20973	2.42013	2.1922	2.95776	2.21535
Cox4i1	-0.464683	0.000291148	0.0052366	33.4518	38.9536	35.0725	30.9305	31.4709	30.1441	20.6723	25.9233	34.6021	27.0527
Cox7b	-0.466486	0.00108859	0.0152284	6.11856	8.94259	8.58032	7.9661	5.92223	6.76559	5.57784	6.00908	7.90189	6.06868
Esf1	-0.46735	0.00271298	0.0301603	0.820153	0.743693	1.37988	0.895093	0.785665	0.633728	0.775096	0.699904	0.959704	0.723598
Ttll7	-0.467356	0.00285709	0.0314463	0.175044	0.213839	0.271377	0.271888	0.151237	0.163924	0.219877	0.182762	0.233037	0.17945
Tmem176b	-0.467433	9.8818e-05	0.00213133	11.5315	21.4568	22.6721	23.6875	10.7498	14.7934	16.5676	18.1583	19.837	15.0673
2019-09-06	-0.467847	0.00454094	0.0446766	0.258828	0.366267	0.344405	0.343425	0.231832	0.243226	0.255583	0.278866	0.328231	0.252377
Pik3r3	-0.469137	0.00185725	0.0228124	0.613789	1.00336	0.759036	0.764524	0.513002	0.574118	0.730893	0.594646	0.785176	0.603165
Adgrg1	-0.469322	5.95006e-06	0.000200747	8.44144	11.1659	11.9569	12.2749	6.99695	8.59378	8.50049	9.65423	10.9598	8.43636
Pgap1	-0.469585	0.000307926	0.00546225	1.46823	1.89396	4.00864	2.78833	1.49472	1.51005	2.50165	1.97221	2.53979	1.86966
Mtss2	-0.470961	0.00264473	0.0297	26.4316	22.9522	56.0842	44.1461	29.3718	21.4643	27.7284	30.4596	37.4035	27.256
Hsd17b12	-0.471122	0.00179206	0.022166	0.295012	0.478069	0.622188	0.560119	0.320976	0.309792	0.442995	0.39949	0.488847	0.368313
Selenow	-0.471761	0.00212107	0.0251701	23.3427	14.7498	28.0124	22.8045	21.9121	13.9616	14.0367	18.0236	22.2273	16.9835
Nploc4	-0.472086	0.00241821	0.027678	0.799126	0.739724	1.07052	0.87537	0.719055	0.63017	0.580727	0.738339	0.871184	0.667073
Nacc1	-0.472878	0.00279101	0.0308538	3.51498	2.89524	5.9276	3.86971	3.29762	2.54431	2.99162	3.27075	4.05188	3.02607
Zcchc24	-0.474259	1.9238e-05	0.000551702	5.00755	5.73561	7.05966	6.50849	4.45875	4.55967	4.78702	4.7721	6.07783	4.64439
Cyb5b	-0.474991	0.000336876	0.00587485	3.16431	2.86231	4.48239	3.40578	3.11563	2.24595	2.73289	2.53546	3.4787	2.65748
Ano6	-0.475505	0.000453755	0.0074993	0.427455	0.559362	0.946539	0.768065	0.438991	0.425688	0.584588	0.560605	0.675355	0.502468
Pdha1	-0.477372	8.16708e-05	0.00182768	5.19053	10.1786	9.43335	9.13841	4.7937	6.97865	7.13174	6.69097	8.48522	6.39876
Scap	-0.477427	0.00475326	0.0460846	1.10136	0.842938	1.49617	1.09561	1.11364	0.77388	0.726677	0.838863	1.13402	0.863264
Msh6	-0.478113	0.00108635	0.0152109	4.2606	3.23433	5.90178	4.50626	3.5948	3.11737	3.37516	3.37581	4.47575	3.36578
Tmem38a	-0.478379	0.00263177	0.0295974	2.36308	2.42565	3.60452	2.64574	2.40908	1.90055	2.12959	1.94466	2.75975	2.09597
Frmd8	-0.479612	0.00225225	0.0262836	1.69131	1.57735	1.80343	1.40942	1.51726	1.28542	1.0085	1.17907	1.62038	1.24756
Cox6c	-0.480189	0.00272495	0.0302498	2.85386	3.48508	3.41585	2.75437	2.70787	2.97749	1.95447	2.02764	3.12729	2.41687
Spry2	-0.485714	0.00272035	0.0302205	11.8606	10.3344	28.1084	19.6817	10.6183	10.2319	13.6244	15.6536	17.4963	12.532
Abcf2	-0.488604	0.00437974	0.0434901	2.48583	2.00274	3.03639	2.78784	2.21142	1.93197	1.74149	1.90842	2.5782	1.94832
Mis12	-0.488833	0.00236205	0.0272893	3.82605	3.14068	4.89665	4.23694	3.11106	2.70538	2.94477	3.38859	4.02508	3.03745
Gas1	-0.489743	0.00225529	0.0262993	13.1444	6.51035	15.0681	12.4012	8.42082	6.21652	10.514	9.95171	11.781	8.77576
Aars	-0.490735	0.00238137	0.0274077	2.17954	2.33463	3.29802	2.90583	2.28882	2.04667	1.74408	1.99701	2.6795	2.01914
Tnfrsf21	-0.493041	3.48925e-05	0.000896096	1.63383	2.44893	3.66647	3.33365	1.52375	1.80445	2.6607	2.24223	2.77072	2.05778
Degs1	-0.493527	0.000582699	0.00915328	7.38561	7.25406	9.96044	9.01972	7.13379	5.68546	6.26714	6.30543	8.40496	6.34796
Ndufs8	-0.494856	0.00235806	0.0272718	8.3166	12.5115	15.0025	13.4507	9.3594	8.57577	9.23727	9.4641	12.3203	9.15914
Dad1	-0.495881	0.00134409	0.0178512	2.4887	2.34321	3.47583	2.89151	2.36094	1.87714	1.89296	2.29786	2.79981	2.10723
Hist1h2bc	-0.496409	0.004308	0.0429579	1.43489	4.19767	3.19461	2.80993	1.42203	2.98682	2.01164	2.1339	2.90928	2.1386
Trappc3	-0.496548	0.00170507	0.0212769	2.73896	2.62671	3.94443	3.6529	2.79814	2.01729	2.33556	2.59355	3.24075	2.43613
Tmem44	-0.49723	1.82003e-05	0.000525839	2.97114	2.93178	3.77635	3.36262	2.4568	2.32984	2.70736	2.35767	3.26047	2.46292
Mrpl16	-0.498088	0.00320478	0.034298	6.01323	7.69109	6.84747	6.23048	6.19306	4.97926	4.54889	4.60752	6.69557	5.08218
Rpe	-0.498726	0.00079234	0.0117869	1.89642	1.74749	2.8014	2.27241	1.40042	1.50318	1.76065	1.8695	2.17943	1.63344
Lrrc8c	-0.499127	5.64325e-05	0.00134863	0.777133	1.11484	1.20246	1.20459	0.689813	0.750379	0.873969	0.912538	1.07476	0.806675
Coro2b	-0.499316	0.0035364	0.0367856	0.457642	0.287686	0.306667	0.302353	0.440748	0.271089	0.162921	0.200076	0.338587	0.268708
Cluh	-0.501619	0.00266439	0.0298558	2.1418	2.82259	5.00417	3.87104	2.25764	2.45218	2.40545	2.86753	3.4599	2.4957
Myh9	-0.503186	0.000403541	0.0068223	0.871195	1.00035	1.8125	1.40687	0.809879	0.827302	0.98029	1.09921	1.27273	0.929169
Rexo2	-0.505054	0.00121079	0.0164886	3.73945	3.73613	5.35427	4.17182	3.59844	3.25971	3.06385	2.79518	4.25042	3.1793
Uqcrc1	-0.505107	0.0023822	0.0274077	2.62675	3.1997	4.60027	4.03049	2.61878	2.27935	2.38742	3.50243	3.6143	2.69699
Gstm1	-0.505614	3.11625e-06	0.000113549	119.472	58.9615	88.699	94.0821	80.0686	45.7112	66.6066	77.8275	90.3035	67.5535
Snrpd1	-0.506352	0.00415301	0.041762	0.878834	1.08441	1.26056	0.952103	0.890124	0.784646	0.765617	0.685334	1.04397	0.78143
Gsr	-0.50662	0.000886334	0.0129979	0.92045	0.552626	0.934553	0.798813	0.637158	0.469149	0.617515	0.664007	0.801611	0.596957
Ppargc1a	-0.508379	5.45861e-05	0.0013104	0.965343	1.07304	1.43291	1.35041	0.917994	0.790146	0.94551	0.936421	1.20543	0.897518
Rdh11	-0.50971	0.00146011	0.0188742	1.61401	1.4783	1.80266	1.88669	1.35759	1.25768	1.24839	1.21535	1.69542	1.26976
9330182L06Rik	-0.509727	0.00380583	0.038928	0.0879259	0.151085	0.152568	0.16863	0.0759453	0.0783256	0.129647	0.140493	0.140052	0.106103
Tubb5	-0.50999	0.000279588	0.00507586	93.9833	92.1373	119.563	109.053	91.8067	79.902	61.9892	78.8537	103.684	78.1379
Ttc39b	-0.510159	0.00142912	0.0186291	0.248946	0.301689	0.262427	0.261029	0.202073	0.210801	0.212493	0.181738	0.268523	0.201776
Spg7	-0.513277	0.000907402	0.0132208	0.964723	0.862759	1.13797	0.975378	0.749652	0.759102	0.721941	0.708716	0.985207	0.734852
Khdrbs3	-0.515562	0.00487597	0.046755	0.143104	0.178223	0.211762	0.169084	0.164666	0.10504	0.148622	0.111123	0.175543	0.132363
Trim32	-0.518317	0.000582793	0.00915328	4.6393	3.13145	5.73416	5.31883	3.74079	2.96592	3.31709	3.76243	4.70594	3.44656
Pafah2	-0.520493	0.00454709	0.0447087	0.590031	0.747375	0.647595	0.685321	0.536953	0.554142	0.503957	0.404251	0.667581	0.499826
Hmgcr	-0.520574	0.000483792	0.00788188	3.42503	3.21631	6.07091	3.89114	3.36093	2.38331	3.19975	3.13449	4.15085	3.01962
Tnfrsf1a	-0.520798	0.0031619	0.0339564	1.81685	1.72054	2.79675	2.67054	1.77409	1.50428	1.70829	1.59256	2.25117	1.6448
Mfsd5	-0.521017	0.00451853	0.0445712	9.05539	8.17318	12.8966	9.8075	7.94049	7.12763	6.95477	7.30894	9.98317	7.33296
Pgp	-0.521144	0.00515348	0.0486034	5.67371	8.75825	11.5107	9.73855	6.11372	6.6777	6.92612	6.15653	8.9203	6.46852
Kmt5a	-0.524384	0.00361435	0.0374143	1.92479	2.19507	4.01523	2.70043	2.17515	1.77163	1.80404	2.00897	2.70888	1.93995
Cfl1	-0.524753	0.00043733	0.00729813	36.9747	39.8476	84.5339	63.6993	37.358	31.4048	41.0181	50.3036	56.2639	40.0212
Dennd2a	-0.524848	0.00141969	0.018553	0.65898	0.695453	1.28789	0.939685	0.723993	0.589493	0.660949	0.602437	0.895502	0.644218
Atpif1	-0.524893	0.000871168	0.0127997	11.2212	15.0339	15.52	12.2013	11.0352	11.4251	9.14981	8.42178	13.4941	10.008
Sorcs1	-0.52539	0.00372838	0.0382876	0.0728425	0.0878739	0.218192	0.149574	0.0950229	0.0634318	0.113014	0.0952121	0.132121	0.0916702
Nrxn2	-0.525416	0.000243164	0.004526	0.553223	0.431511	0.718901	0.583279	0.471777	0.321392	0.399045	0.501634	0.571728	0.423462
Bub3	-0.527497	2.00899e-05	0.000572542	6.37011	8.6509	8.13337	8.35722	5.46589	5.94003	5.94746	5.89923	7.8779	5.81315
Serpine2	-0.528053	6.55171e-05	0.00150982	6.75591	14.1083	19.378	17.8831	7.22355	9.39384	12.3205	12.0315	14.5313	10.2423
Klf10	-0.529547	0.00523788	0.0491301	0.738321	2.45281	4.34524	4.41265	0.907381	1.64693	2.61357	2.94502	2.98726	2.02822
Coq7	-0.52966	0.00292002	0.0319798	0.658244	1.05239	0.808599	0.821938	0.529231	0.709446	0.601549	0.618281	0.835293	0.614627
Trp53inp1	-0.530655	5.54584e-06	0.000188754	8.37485	11.9159	11.3395	11.6777	6.15775	7.72188	9.51869	8.79054	10.827	8.04721
Shc4	-0.532791	6.6087e-06	0.000220091	0.594814	0.995427	1.40833	1.08026	0.445	0.708385	1.02401	0.834117	1.01971	0.752878
Hes6	-0.533582	0.000352833	0.006105	14.6036	18.2273	15.0839	13.5851	11.3509	14.1747	9.11415	10.9859	15.3749	11.4064
Atp5o	-0.533589	0.00167784	0.0210387	4.03909	5.1807	5.7866	5.05363	3.89914	4.00565	3.1268	3.70494	5.01501	3.68413
Srgap2	-0.533686	1.60929e-06	6.45632e-05	1.2809	1.32194	1.97508	1.54818	1.04153	1.03056	1.22794	1.17213	1.53153	1.11804
Nup85	-0.53424	0.00118513	0.0162992	1.52313	1.8457	2.16502	1.70723	1.4473	1.33048	1.19664	1.33313	1.81027	1.32689
Ank2	-0.534666	1.21381e-05	0.000369294	1.16679	1.78516	2.86428	2.31628	1.14127	1.30729	1.80457	1.53067	2.03313	1.44595
Ndufa2	-0.53519	0.00372278	0.0382555	11.3523	13.2037	17.2237	12.1582	10.8502	9.96168	8.16733	10.3972	13.4845	9.84412
Agtrap	-0.535739	0.00393056	0.0399401	2.07632	1.65333	1.66776	1.64653	1.9149	1.18942	1.05146	1.1458	1.76099	1.32539
Prdx1	-0.536006	7.37915e-06	0.000241618	8.54483	6.2943	7.31251	6.53235	6.39763	5.0804	4.76489	4.91103	7.171	5.28849
Sema4b	-0.536255	0.00169608	0.0211818	0.754826	0.706944	1.42665	1.27312	0.635971	0.722892	0.773224	0.81609	1.04038	0.737044
Atp1b3	-0.536885	9.77987e-05	0.00211734	1.6952	2.04458	2.78585	2.16819	1.53377	1.59982	1.71849	1.47011	2.17346	1.58055
Psmc5	-0.537727	0.000136011	0.00278606	11.8958	13.2488	16.0069	12.6779	10.7346	9.52152	8.74778	10.4942	13.4574	9.87452
Creb5	-0.538081	0.000327193	0.00573829	0.146315	0.181105	0.296646	0.244811	0.159002	0.120063	0.18228	0.163892	0.217219	0.156309
Nemp1	-0.53891	0.00359964	0.037287	0.537245	0.874154	1.02715	1.06033	0.601388	0.516814	0.783905	0.625519	0.874719	0.631906
Eif5a	-0.539524	0.00142785	0.0186282	10.3432	9.72741	21.9031	15.1744	10.2089	9.02756	10.2093	10.4405	14.287	9.97156
Pbxip1	-0.540294	0.000352803	0.006105	11.4532	11.7699	18.4733	14.2857	11.945	9.89877	9.4563	9.31025	13.9955	10.1526
Tkt	-0.540501	0.000137101	0.00280469	2.62577	2.5156	3.55228	2.94918	2.34901	1.78316	1.98966	2.41626	2.91071	2.13452
Skp2	-0.541431	0.000287123	0.00518824	0.942583	1.09164	1.8267	1.64213	0.934671	0.81253	1.09217	1.0935	1.37576	0.983217
Vrk1	-0.542334	0.000238984	0.00446553	0.487992	0.619938	0.77006	0.667651	0.443247	0.436885	0.523046	0.44869	0.63641	0.462967
Tlcd1	-0.54503	0.00168746	0.0211253	3.13725	7.12387	6.93524	7.1099	2.75952	3.91009	6.21747	4.80656	6.07656	4.42341
Trim62	-0.546256	0.00475844	0.0460846	0.929456	0.919175	2.38376	1.70686	0.966081	0.916344	1.07844	1.06159	1.48481	1.00561
Aox1	-0.546498	0.00115865	0.0160257	0.822747	0.33101	0.421804	0.442947	0.458107	0.244966	0.406912	0.326672	0.504627	0.359164
Klf3	-0.547757	4.65936e-05	0.00115263	3.83782	3.48242	8.17617	6.23862	3.31983	3.04657	4.53877	4.27983	5.43376	3.79625
Lmnb1	-0.548144	0.000269109	0.00492022	0.829709	1.08732	1.6733	1.65704	0.828317	0.75185	0.973384	1.18853	1.31184	0.935521
Fut8	-0.548787	0.00178684	0.0221546	0.157377	0.303363	0.436728	0.355712	0.196768	0.19487	0.225203	0.249583	0.313295	0.216606
Ppp1r14b	-0.549153	0.00122046	0.0165568	18.696	22.0122	35.0592	23.6357	18.0985	17.3955	15.9806	19.2127	24.8508	17.6718
Naa50	-0.554228	7.05168e-05	0.00160592	2.36103	2.35999	3.85447	3.5189	1.97488	2.03629	2.33944	2.2738	3.0236	2.1561
Laptm4b	-0.557659	0.000562093	0.00890038	0.685667	1.11461	1.36859	1.09006	0.71651	0.829645	0.794828	0.67824	1.06473	0.754806
Cox14	-0.559215	0.00117888	0.0162566	6.27349	6.88116	7.6072	5.87052	5.83077	5.03781	4.64955	3.89037	6.65809	4.85212
Pfn1	-0.559677	0.0019109	0.0232747	34.5437	29.0086	75.9034	54.8757	33.833	27.6307	29.4824	41.5371	48.5829	33.1208
Nup62	-0.560921	0.00250463	0.0284777	1.7215	1.75789	2.94095	2.35737	1.86321	1.4031	1.50764	1.47166	2.19443	1.5614
Msn	-0.561205	2.68861e-05	0.000729175	2.07543	3.41847	4.4476	4.05108	2.07766	2.43505	2.57071	2.72782	3.49814	2.45281
Mapk3	-0.562452	0.000104045	0.00223212	7.82508	7.06429	10.3939	9.61149	6.52977	5.9186	6.09007	6.4612	8.72368	6.24991
Ndufa13	-0.562843	0.00201323	0.0241307	4.77094	4.39734	7.46863	6.0406	4.57496	3.72379	3.14317	4.77698	5.66938	4.05473
B4galt5	-0.563181	0.00517028	0.0487025	0.317905	0.335117	0.509928	0.456058	0.33677	0.253861	0.338851	0.235568	0.404752	0.291262
Pop1	-0.563285	0.00200069	0.0240923	0.438823	0.531867	0.716726	0.645285	0.312696	0.480393	0.474131	0.416719	0.583176	0.420985
Uqcrfs1	-0.565052	1.68791e-05	0.000495055	10.3813	14.4481	13.2589	13.9662	8.66953	9.49934	9.40892	9.826	13.0136	9.35095
Shmt2	-0.566972	0.00269304	0.0300256	5.04681	6.14255	11.8612	9.46409	5.47985	4.95147	5.09213	6.84029	8.12866	5.59094
Nudt4	-0.569721	4.82935e-05	0.0011871	6.19496	7.44071	14.5529	9.16438	5.8676	5.93912	7.73948	6.17298	9.33824	6.42979
H2-K1	-0.57027	0.000654391	0.0100835	7.24574	10.9735	10.9256	8.6505	7.31328	7.45617	5.78007	6.39341	9.44885	6.73574
Rfc2	-0.571602	0.00376075	0.0385433	0.871573	0.947459	1.19173	1.09142	0.851358	0.806164	0.63355	0.656471	1.02554	0.736886
Atp5g3	-0.573372	2.80565e-06	0.000103943	51.5941	78.5176	80.8068	66.3526	46.2018	54.7048	48.7575	47.1408	69.3178	49.2012
Fgfrl1	-0.574793	1.49343e-05	0.00044305	2.76084	4.05347	4.20608	4.53906	2.18837	2.78955	3.0156	3.10211	3.88986	2.77391
Gprc5b	-0.57528	1.28106e-05	0.000386716	2.8466	2.65481	4.07994	3.56104	2.41265	2.01844	2.56491	2.34028	3.2856	2.33407
Romo1	-0.575662	0.00164834	0.0207361	12.4522	9.77954	12.1311	12.121	10.0319	7.70749	6.80875	8.90437	11.621	8.36312
Golm1	-0.578378	0.000242191	0.00451333	0.69077	0.949571	1.38524	1.00446	0.631856	0.708766	0.766218	0.704003	1.00751	0.702711
Hspg2	-0.578558	0.00519103	0.0488683	0.144433	0.140035	0.3284	0.287641	0.166982	0.109209	0.177335	0.158978	0.225127	0.153126
Cox6b1	-0.580288	0.000253791	0.00468439	5.64772	7.00599	8.87958	6.98869	5.38299	5.32094	4.29877	5.18788	7.1305	5.04765
Tubb4b	-0.580444	0.00115903	0.0160257	12.7607	9.95922	11.8392	13.1961	13.2899	7.00843	6.97759	7.88722	11.9388	8.79078
Rab31	-0.581996	2.10245e-05	0.000596309	2.05415	3.28844	4.45913	4.03107	2.14572	2.20258	2.66054	2.53277	3.4582	2.3854
Wrap73	-0.58238	0.00323899	0.0345685	0.78904	0.71655	0.816849	0.714467	0.644634	0.584362	0.390988	0.566462	0.759227	0.546611
Oxct1	-0.583342	2.12877e-05	0.000601572	1.11264	2.60917	2.16578	2.19903	1.0521	1.41194	1.69265	1.43509	2.02165	1.39794
Grm5	-0.585505	8.19552e-05	0.00182876	0.110394	0.213374	0.435393	0.362729	0.112292	0.108587	0.311389	0.254271	0.280472	0.196635
Rbbp8	-0.588191	0.000269448	0.00492061	0.164674	0.228681	0.316225	0.260244	0.128834	0.15765	0.208019	0.188743	0.242456	0.170812
Pomt1	-0.588393	0.00115334	0.0159805	1.22726	1.35425	1.81064	2.06567	1.18755	1.13095	1.03409	1.15156	1.61445	1.12604
mt-Cytb	-0.589067	1.57163e-07	8.30655e-06	2877.48	3299.3	4835.07	4272.4	2488.63	2445.99	3071.7	2685.65	3821.06	2672.99
Nfe2l2	-0.590464	2.24335e-06	8.68513e-05	6.90385	5.0981	6.67496	5.9353	5.55146	4.10622	3.73953	4.15638	6.15305	4.3884
Cyc1	-0.590747	9.89584e-06	0.000310846	33.1259	43.6943	45.7232	40.3564	30.3564	28.5728	26.7568	29.273	40.725	28.7397
Tecr	-0.59149	9.23465e-05	0.00201419	5.23119	5.54445	10.8009	8.18763	5.1235	4.24048	4.95287	6.03968	7.44103	5.08913
Adamts4	-0.59232	0.0019753	0.0238422	1.17117	2.20071	2.68098	1.7762	1.13553	1.58832	1.57643	1.10959	1.95726	1.35247
Garem2	-0.594879	1.25246e-06	5.186e-05	5.63266	7.51881	13.0641	10.2275	4.66725	5.27143	7.92019	7.33962	9.11078	6.29962
Gm4707	-0.595338	0.000605603	0.00941643	11.3082	18.4653	20.617	20.6654	10.9864	12.5645	13.337	12.3109	17.764	12.2997
Nme1	-0.598295	0.000266921	0.00489177	3.04843	2.50442	3.30153	2.81255	2.27501	2.18848	1.78186	1.97759	2.91673	2.05574
Usp1	-0.598619	0.00159345	0.0202914	1.45786	2.36703	3.57071	3.51876	1.67013	1.65385	1.82705	2.182	2.72859	1.83326
Sardh	-0.598687	0.00145492	0.0188422	0.26613	0.327781	0.372027	0.399911	0.253673	0.216273	0.219651	0.267574	0.341462	0.239293
Arhgap26	-0.598837	0.000617451	0.00958101	0.0416374	0.0453657	0.0918291	0.0675648	0.0343694	0.0342736	0.0536783	0.0466936	0.0615993	0.0422537
Calm2	-0.601231	2.45936e-05	0.00067768	5.26271	7.55125	10.447	9.07895	4.96737	5.86343	6.01897	5.34309	8.08497	5.54822
Slc19a2	-0.602935	0.00478066	0.046213	0.640065	1.18521	1.49739	1.27359	0.757968	0.778099	0.845808	0.73153	1.14907	0.778351
Cybrd1	-0.605614	2.49871e-06	9.50738e-05	8.82976	10.4918	16.8557	16.5389	8.44235	6.27229	11.0849	10.776	13.179	9.14387
Ppa1	-0.605925	0.000660746	0.010121	1.17635	1.23906	1.4073	1.28677	1.24232	0.750988	0.811364	0.842894	1.27737	0.911892
Irgm1	-0.605999	0.00483371	0.0464937	1.13122	1.85719	1.22575	1.25091	0.839092	1.17088	1.08648	0.746124	1.36627	0.960645
Anp32e	-0.607396	9.41248e-06	0.000298081	7.59076	12.6046	17.1835	14.4096	7.69396	8.02108	10.4354	9.00158	12.9471	8.78801
Pycr2	-0.607521	0.00450777	0.04452	3.92342	3.11146	5.24879	4.12347	3.40793	2.82108	2.75266	2.41803	4.10179	2.84992
Mdh2	-0.608837	3.47943e-05	0.000896096	12.3965	14.2433	20.7647	17.7886	11.2727	10.899	9.63258	13.277	16.2983	11.2703
Me1	-0.610389	6.90993e-06	0.000227675	0.522101	0.490531	0.64246	0.490348	0.428914	0.331403	0.388419	0.351302	0.53636	0.375009
Galnt4	-0.610788	0.00105574	0.0149035	3.17024	2.87773	4.95749	4.10623	2.54188	2.1206	3.55021	2.34915	3.77792	2.64046
Nt5c	-0.611123	0.00279939	0.0308991	12.7225	13.9534	24.0987	16.0471	11.3606	10.4406	9.88552	13.8503	16.7054	11.3842
Krtcap2	-0.611887	0.00483348	0.0464937	3.48661	3.33261	4.3962	4.81676	3.14326	2.972	2.07137	2.99448	4.00804	2.79528
Hdac7	-0.613354	0.0027391	0.03032	0.353907	0.39726	0.743456	0.57324	0.35836	0.338835	0.308576	0.380818	0.516966	0.346647
Rbbp7	-0.613638	4.38691e-06	0.000152665	3.75089	4.30622	5.60106	4.98354	3.27537	3.0252	3.26623	3.32959	4.66043	3.2241
Atp5mpl	-0.615452	1.9391e-05	0.000555062	7.05601	9.91517	8.59944	7.22121	5.90457	6.70378	5.36117	4.85912	8.19796	5.70716
Ubash3b	-0.61601	0.000181255	0.0035513	0.137709	0.204485	0.294724	0.300672	0.128036	0.118853	0.210986	0.186383	0.234397	0.161064
Kif24	-0.616527	0.00349753	0.0365224	0.143445	0.177099	0.306625	0.276177	0.149064	0.124092	0.186394	0.15081	0.225837	0.15259
Nrg1	-0.61665	0.000431262	0.00721223	0.0269133	0.0202124	0.0153749	0.0187435	0.0177236	0.0133638	0.0115908	0.0136898	0.020311	0.014092
Gramd1b	-0.617375	2.19224e-06	8.50854e-05	0.431693	0.398641	0.342747	0.345671	0.370272	0.264812	0.230289	0.212736	0.379688	0.269527
Slc25a39	-0.618381	0.000847367	0.0124975	5.09147	6.53117	10.4743	9.27839	5.13491	5.59739	4.89135	5.44032	7.84383	5.266
Sdhb	-0.618717	2.90717e-05	0.000771233	2.35978	2.52569	2.87039	2.24865	1.7733	1.85971	1.58476	1.72314	2.50113	1.73523
Dhcr7	-0.619445	0.00529531	0.049459	0.964674	1.05812	3.14507	1.6341	1.17581	0.827632	1.0466	1.20255	1.70049	1.06315
Arl4c	-0.619467	5.12676e-05	0.00124832	2.65614	1.50319	1.70034	1.25302	1.76722	1.23322	0.893836	1.02036	1.77817	1.22866
Nr1d1	-0.620218	0.000109889	0.00234722	3.14944	3.94397	3.83234	3.72267	2.24525	2.82531	2.64652	2.47978	3.6621	2.54921
Chst2	-0.621364	2.46976e-05	0.000679336	21.0177	40.6462	78.0524	54.4906	21.869	28.4243	38.8545	35.4324	48.5517	31.1451
Nab2	-0.62138	0.00510979	0.0484122	1.83047	1.16073	5.22178	4.04761	1.52667	1.37761	2.26167	2.34866	3.06515	1.87865
Smc4	-0.62392	2.06457e-05	0.00058664	1.80606	3.83419	4.2962	5.01066	1.81236	2.29217	2.9457	2.86931	3.73678	2.47989
Cox5a	-0.625253	0.000239499	0.00446853	1.8517	2.20235	2.70835	2.30634	1.39165	1.57501	1.52218	1.75633	2.26718	1.56129
Prim2	-0.625536	0.000841335	0.0124203	0.0902748	0.128585	0.171418	0.185755	0.097622	0.072416	0.121419	0.100682	0.144008	0.0980348
Slc3a2	-0.62568	8.94744e-06	0.000285691	4.49399	5.7296	8.47035	6.81568	3.91746	3.97733	4.31648	5.10281	6.3774	4.32852
Gpd2	-0.625809	1.68136e-05	0.000494071	0.570719	1.05051	1.19902	1.09141	0.568945	0.568145	0.80048	0.705165	0.977914	0.660684
Capza2	-0.626292	1.77974e-06	7.013e-05	2.2461	1.96992	3.75435	3.39307	1.64731	1.61904	2.19841	2.23024	2.84086	1.92375
Cenpl	-0.629617	0.00385124	0.0392879	0.575681	1.43959	1.29818	1.53363	0.63642	0.642545	0.96508	0.982512	1.21177	0.806639
Gstp1	-0.63069	0.00375929	0.0385433	7.15069	4.50701	7.05472	5.84403	5.07753	3.89327	3.0813	4.84572	6.13911	4.22445
Spred2	-0.630861	5.85573e-06	0.000198429	0.445578	0.476818	1.03421	0.80438	0.393285	0.31559	0.616965	0.529298	0.690246	0.463784
Atp13a3	-0.6317	1.27838e-05	0.000386661	1.16904	1.33085	2.96816	2.18609	1.12356	1.01117	1.52025	1.33615	1.91354	1.24778
Pold2	-0.632139	0.00499119	0.0476238	1.81257	1.96285	4.56972	3.56808	1.74411	1.75163	1.83378	2.37192	2.9783	1.92536
Trp53i11	-0.633554	0.0014402	0.018742	3.59224	2.91814	9.85741	6.15009	3.33143	3.11349	3.55293	3.89606	5.62947	3.47348
Mdh1	-0.634601	1.44126e-06	5.88901e-05	6.94883	8.86485	9.51689	7.71569	6.14559	6.01358	5.28982	5.20972	8.26156	5.66468
Ppfibp2	-0.635814	0.000126458	0.00261809	0.161796	0.413883	0.293622	0.373377	0.137983	0.231765	0.258248	0.203621	0.31067	0.207904
Calm1	-0.636119	4.34758e-06	0.000151637	29.4172	41.4207	49.7109	48.8965	29.823	23.8294	29.3035	32.0591	42.3613	28.7537
Srebf1	-0.636199	1.20503e-05	0.000367344	4.56114	6.33727	11.4284	8.11749	4.30416	4.60714	5.51214	5.52118	7.61107	4.98616
Cend1	-0.637356	0.00285925	0.0314476	6.19954	3.93988	7.14598	6.06852	5.40569	3.46099	3.10903	4.00125	5.83848	3.99424
Pmvk	-0.637639	0.00140291	0.0184085	1.21256	1.41644	2.58074	1.70822	1.25655	1.0981	1.21809	1.0124	1.72949	1.14628
Fam181b	-0.639877	0.00458509	0.0449682	6.0649	10.2863	23.6304	16.4229	7.75211	8.23036	9.34884	9.32132	14.1011	8.66316
Gadd45g	-0.641101	8.58372e-06	0.000275783	28.7667	46.4931	37.3756	40.4095	25.5728	29.2975	20.6082	28.8634	38.2613	26.0855
Rnft2	-0.643603	0.00350854	0.036588	0.247726	0.262303	0.388194	0.330622	0.278187	0.141503	0.250129	0.184344	0.307211	0.213541
Gria4	-0.644379	0.00167918	0.0210387	0.0634829	0.0993732	0.232343	0.136844	0.0890856	0.0590266	0.115909	0.074598	0.133011	0.0846549
Bak1	-0.645488	0.0051978	0.0489022	1.60895	1.5198	3.58932	2.89552	1.70415	1.3093	1.25389	1.96156	2.4034	1.55722
Gria3	-0.647625	3.68686e-05	0.000937526	0.1337	0.297254	0.385479	0.358725	0.138282	0.163217	0.258576	0.208505	0.293789	0.192145
Il15ra	-0.647738	0.00468845	0.0457213	0.296167	0.442591	0.473647	0.372785	0.216026	0.224755	0.356135	0.289568	0.396298	0.271621
Acsl4	-0.648625	0.000114525	0.00242617	0.222356	0.341175	0.485006	0.425698	0.180445	0.202927	0.34351	0.27213	0.368559	0.249753
Timm10	-0.648656	0.00337056	0.0356182	4.16129	4.05349	4.91462	4.08938	3.29031	3.407	2.23317	2.85336	4.3047	2.94596
Vav3	-0.65084	3.25431e-05	0.000844157	0.0865608	0.193557	0.321589	0.257398	0.0892762	0.122657	0.198051	0.141467	0.214776	0.137863
Ttpa	-0.651526	0.00244357	0.0279064	0.32585	0.421732	0.729701	0.870734	0.257307	0.296533	0.52391	0.482651	0.587004	0.3901
Dnajb5	-0.652169	0.000379689	0.00650428	2.1486	3.214	5.26019	3.81067	2.04703	1.75792	2.60407	3.16924	3.60836	2.39456
Rfc5	-0.655672	0.00460346	0.0450266	0.83412	0.837263	1.34529	1.1941	0.651755	0.695476	0.666181	0.789165	1.05269	0.700644
Atrnl1	-0.655871	1.59108e-05	0.000470219	0.104355	0.151921	0.27359	0.225181	0.104448	0.100565	0.141461	0.141142	0.188762	0.121904
Ndc1	-0.656396	1.92218e-05	0.000551702	0.675262	0.743075	1.24169	1.013	0.60689	0.452977	0.75738	0.644697	0.918255	0.615486
Sat1	-0.658429	0.000588451	0.0092082	6.75993	6.26532	10.0521	5.97239	6.04942	5.11879	4.98645	3.44066	7.26245	4.89883
Ranbp1	-0.660602	0.00152521	0.0195524	2.00075	1.78413	2.9883	2.21395	1.6994	1.64514	1.34987	1.3013	2.24678	1.49893
Tfrc	-0.661227	1.10593e-05	0.000340486	3.28538	2.46111	6.73825	4.84626	2.71518	2.1546	3.3911	2.81332	4.33275	2.76855
Lsm4	-0.665065	0.000588668	0.0092082	3.97728	3.63851	5.76292	4.5974	3.65994	2.59857	2.55038	3.22237	4.49403	3.00781
Thrb	-0.665156	5.10123e-05	0.00124733	0.145902	0.227516	0.155868	0.191003	0.109536	0.101609	0.137954	0.133478	0.180072	0.120644
Nes	-0.665285	2.20657e-07	1.10229e-05	21.0481	32.6235	65.4065	45.93	18.7573	22.5141	34.7589	29.2309	41.252	26.3153
Oxr1	-0.666004	3.5931e-06	0.000127914	0.193727	0.227956	0.410183	0.294654	0.168112	0.166445	0.197864	0.19951	0.28163	0.182983
Susd6	-0.667286	3.27436e-06	0.000118197	0.645632	0.611806	1.00556	0.758418	0.493768	0.491703	0.526462	0.48577	0.755354	0.499426
Klhdc8b	-0.667888	0.00399383	0.0405032	1.4427	0.873851	1.54486	0.966971	1.09044	0.923674	0.600849	0.624865	1.20709	0.809957
Rps27l	-0.668238	0.000221574	0.00418962	5.60703	5.59072	8.04821	7.15887	4.22763	4.41368	4.2194	4.6987	6.60121	4.38985
Atad5	-0.66939	5.70287e-05	0.00136078	0.695356	0.922364	1.64506	1.28639	0.697762	0.64361	0.872518	0.718039	1.13729	0.732982
Mrpl38	-0.669819	0.0049622	0.047377	1.34493	1.27274	1.78099	1.71173	1.12277	0.901529	0.833367	1.23582	1.5276	1.02337
Cd44	-0.670618	0.000160595	0.00320965	0.203642	0.483151	0.575221	0.632618	0.216469	0.246697	0.322155	0.434443	0.473658	0.304941
Rpa1	-0.672804	2.1686e-05	0.000610974	0.890549	0.994397	1.32736	1.10025	0.811047	0.695365	0.65301	0.70874	1.07814	0.71704
Dck	-0.673598	4.21227e-07	1.92992e-05	2.43319	2.74325	3.56414	3.69639	1.78327	1.84343	2.33284	2.32793	3.10924	2.07187
Rai14	-0.674555	0.00327037	0.0347836	0.107091	0.0752313	0.0728373	0.0931492	0.0947123	0.0562752	0.045572	0.0444713	0.0870773	0.0602577
Slc38a3	-0.674617	1.39776e-05	0.000420306	2.36389	2.39959	3.61504	2.89409	1.90813	1.7794	1.72185	2.03637	2.81815	1.86144
Cs	-0.675572	2.53827e-09	1.98523e-07	12.6575	21.9468	22.8806	21.5518	10.2884	13.1891	14.1292	14.4066	19.7592	13.0033
Dusp10	-0.676732	0.000404673	0.00683399	0.210428	0.351584	0.48628	0.385913	0.193649	0.193221	0.2636	0.284531	0.358551	0.23375
Fzd1	-0.6769	0.000961272	0.0138092	4.60456	3.80467	9.95876	6.22889	4.37119	3.22921	4.17526	3.73067	6.14922	3.87658
Pbdc1	-0.67693	7.78025e-05	0.00175123	0.617215	0.511108	0.70462	0.613119	0.405202	0.345011	0.445944	0.437882	0.611516	0.40851
Sumo3	-0.678072	3.25692e-06	0.000117843	3.41933	3.80666	3.86693	3.42229	2.72936	2.52275	2.33927	2.13046	3.6288	2.43046
Olig1	-0.679621	4.93677e-06	0.000169891	177.952	333.749	578.503	468.454	182.046	217.907	271.008	299.28	389.664	242.56
Clic4	-0.679751	5.04394e-07	2.27065e-05	1.83445	2.5733	4.0749	3.62116	1.66902	1.74402	2.195	2.18057	3.02595	1.94715
Mrps11	-0.680258	0.00404594	0.0408711	1.45467	0.947511	1.30522	1.32403	0.80209	0.999957	0.760721	0.781284	1.25786	0.836013
Ubc	-0.680459	1.0457e-05	0.000325175	18.1982	15.0714	22.8164	20.3918	14.2261	11.7653	10.0675	14.8693	19.1194	12.7321
Hmox1	-0.681154	0.000116073	0.00245561	7.35169	2.71136	5.48428	5.20829	3.52091	2.30468	3.38879	4.17214	5.18891	3.34663
Dnmt1	-0.681244	6.75468e-06	0.000223911	1.79344	2.11956	3.78123	3.13172	1.73046	1.54011	1.84256	1.82392	2.70649	1.73426
Elovl5	-0.681493	3.07512e-08	1.89726e-06	1.7579	1.85819	3.64965	3.05779	1.4123	1.26043	1.99792	2.03475	2.58088	1.67635
Ccdc34	-0.682821	0.000111814	0.00238122	0.188601	0.363176	0.398802	0.381554	0.210138	0.217782	0.210576	0.216649	0.333033	0.213786
Ifi27	-0.683738	0.00400084	0.0405303	1.51437	4.32516	1.29304	1.29799	1.46935	2.16455	0.758175	0.908262	2.10764	1.32508
Clic1	-0.684585	0.00268988	0.0300256	1.41271	1.38744	2.32955	1.92384	1.29403	1.16181	0.953984	1.18527	1.76338	1.14877
Lynx1	-0.686968	0.00520243	0.0489161	2.423	3.32824	8.79557	6.71473	3.09365	2.85028	2.80735	3.8007	5.31539	3.138
Emx2	-0.686992	6.70838e-05	0.00154133	4.04754	3.77315	6.91229	3.42005	3.0747	2.6104	3.30265	2.66058	4.53826	2.91208
Cep128	-0.687266	3.40301e-05	0.000879784	0.0810678	0.118228	0.111085	0.131137	0.0723061	0.0626355	0.0828985	0.0729331	0.110379	0.0726933
Tmem229a	-0.69364	1.48138e-09	1.25358e-07	33.0891	56.1727	67.7337	68.9822	23.533	33.4497	50.6303	41.7868	56.4944	37.35
Mmp15	-0.694234	0.00039773	0.00674616	1.21604	1.68538	4.98287	2.94825	1.26446	1.31628	1.78403	1.95385	2.70813	1.57965
Idh3a	-0.694331	3.32084e-06	0.000119597	2.3454	2.92252	4.16439	3.32912	1.97164	1.98525	2.09593	2.2132	3.19036	2.0665
Pkp4	-0.694629	8.12061e-05	0.00181991	0.35112	0.524427	0.602668	0.525483	0.414581	0.281874	0.302892	0.317405	0.500925	0.329188
Rex1bd	-0.695115	0.00174811	0.0217265	7.52971	6.2208	9.90149	7.91767	6.65932	4.82803	3.53874	5.89317	7.89242	5.22981
Shmt1	-0.697474	0.00106169	0.0149467	0.394082	0.612051	1.04066	0.782529	0.385041	0.389619	0.506893	0.499629	0.707331	0.445296
Crybg3	-0.700301	0.00107712	0.0150952	0.0884632	0.156863	0.28291	0.216016	0.101709	0.0918343	0.148111	0.119653	0.186063	0.115327
Shc3	-0.70258	1.7711e-05	0.000513619	0.211892	0.295443	0.753789	0.54531	0.194193	0.177012	0.348976	0.404373	0.451609	0.281139
Bax	-0.703469	0.00139413	0.0183428	2.4879	1.97973	3.03892	2.00051	1.53721	1.51167	1.67377	1.43817	2.37676	1.54021
Pola2	-0.703512	0.0025261	0.0286345	0.370841	0.53101	1.02949	0.650839	0.327974	0.392396	0.390929	0.48888	0.645545	0.400045
Alg8	-0.70381	0.000176824	0.00347499	0.650309	0.885929	1.73071	1.66644	0.636079	0.544625	0.946503	0.966766	1.23335	0.773493
Ntn4	-0.705632	0.000149868	0.0030338	0.22713	0.255389	0.666656	0.421944	0.194989	0.213565	0.26559	0.275801	0.39278	0.237486
Hspbp1	-0.709267	0.00173584	0.0215913	0.509082	0.434857	0.78942	0.610367	0.469394	0.306663	0.341339	0.392679	0.585931	0.377519
Trp53inp2	-0.712094	6.54289e-08	3.75271e-06	11.3317	17.9558	24.3457	18.7949	9.87917	10.3801	13.7026	12.1051	18.107	11.5167
Nwd1	-0.71492	4.18875e-11	5.45101e-09	3.84572	2.93088	5.29378	4.3873	2.70619	1.79704	3.19575	3.03726	4.11442	2.68406
Ran	-0.715348	1.03641e-05	0.000322933	9.62525	13.2569	19.0861	14.2837	8.69688	8.41517	8.64595	9.8974	14.063	8.91385
2310061I04Rik	-0.720475	0.00170868	0.0213049	2.83369	2.42419	4.80481	2.81892	2.07745	2.33996	1.99138	1.70316	3.2204	2.02799
Tubg1	-0.721173	0.00058564	0.00917937	2.57089	2.15718	3.62469	2.77414	1.78994	1.96164	1.61184	1.73715	2.78172	1.77514
Kcnma1	-0.724814	4.08062e-06	0.000143946	0.0479159	0.0826003	0.218436	0.162557	0.0451878	0.0379523	0.130719	0.110501	0.127877	0.08109
Uqcrq	-0.725559	0.000372125	0.00640304	8.83531	7.04664	15.7044	10.587	7.05954	5.92298	5.5736	7.66091	10.5434	6.55426
Ppp5c	-0.727163	0.000659019	0.0101045	0.768885	0.701867	1.43666	1.194	0.760799	0.531644	0.551465	0.718668	1.02535	0.640644
Cpne2	-0.727579	0.00113683	0.0157892	0.623254	0.513323	1.413	1.06649	0.703628	0.43	0.498558	0.558713	0.904017	0.547725
Mrps28	-0.729433	0.00107128	0.0150543	0.0953435	0.0923136	0.139574	0.120305	0.0682303	0.0796759	0.0661268	0.0709245	0.111884	0.0712394
Tbc1d31	-0.730301	9.21243e-06	0.000292944	0.405859	0.589298	0.669727	0.635771	0.344044	0.375795	0.377964	0.362457	0.575164	0.365065
Hmgn5	-0.730594	6.79646e-05	0.00155695	1.61867	4.52618	5.55317	4.57945	1.72318	2.57428	3.07924	2.4603	4.06937	2.45925
Slc16a2	-0.734206	6.27901e-05	0.00146281	0.52222	0.618794	1.0333	0.847278	0.557497	0.45725	0.405323	0.467991	0.755397	0.472015
Gfpt2	-0.737367	0.00155789	0.0199056	0.147596	0.289121	0.504311	0.453322	0.165814	0.184467	0.24244	0.236015	0.348588	0.207184
Kcnip3	-0.737628	4.78002e-08	2.86912e-06	2.74005	3.63046	5.09793	4.62019	2.40778	2.26838	2.50657	2.90483	4.02216	2.52189
Uqcr10	-0.738814	2.42644e-05	0.000672198	15.6379	21.2135	28.2408	21.2573	14.6574	14.6168	11.8049	13.2156	21.5874	13.5737
Tipin	-0.740742	9.82287e-05	0.00212158	0.728555	1.03406	1.78891	1.3266	0.696938	0.736674	0.86257	0.688882	1.21953	0.746266
Zfp385a	-0.741285	0.00121131	0.0164886	0.541277	0.450721	1.23554	0.781599	0.520595	0.312878	0.431975	0.556314	0.752284	0.45544
Arhgap18	-0.742291	6.77443e-06	0.000223911	0.184521	0.405923	0.666336	0.539542	0.19118	0.228303	0.341806	0.309894	0.44908	0.267796
Cdc34	-0.743785	0.00234868	0.0271948	1.47164	1.29444	2.39096	2.20069	1.30153	1.01129	1.22798	1.04425	1.83943	1.14626
Fundc2	-0.745051	7.37991e-06	0.000241618	1.70195	2.13652	4.34257	3.36264	1.36584	1.57049	2.01225	2.06767	2.88592	1.75406
Wdhd1	-0.74558	2.11248e-05	0.000598061	0.555262	0.896951	1.44691	1.32575	0.541276	0.507717	0.736288	0.796615	1.05622	0.645474
Ppil1	-0.749756	0.0019944	0.024054	0.715217	0.832903	1.18101	0.858306	0.585687	0.706223	0.504117	0.466721	0.896858	0.565687
Cox8a	-0.751355	0.000206571	0.00396733	17.5239	22.5517	44.92	32.1728	18.1715	17.2171	14.3586	20.4444	29.2921	17.5479
Mtmr11	-0.751742	8.89539e-06	0.000284616	1.42329	2.11994	3.90053	3.28184	1.00056	1.21405	2.30761	2.24654	2.6814	1.69219
Mdc1	-0.752716	2.91216e-05	0.000771233	3.07547	4.33946	7.65039	6.51042	3.50573	2.72736	3.47037	3.30453	5.39394	3.252
Pithd1	-0.753014	2.49182e-05	0.000681771	1.34397	2.14473	2.37533	2.05202	1.07573	1.2471	1.49341	1.14977	1.97901	1.2415
Rhoj	-0.753413	0.00216225	0.0255412	0.090403	0.0730282	0.166219	0.111717	0.0639623	0.0601704	0.07945	0.0662381	0.110342	0.0674552
Pde3a	-0.753952	0.000896659	0.0130873	0.0538947	0.0545169	0.0867966	0.0638353	0.0567727	0.035312	0.0396187	0.0328547	0.0647609	0.0411395
Gpaa1	-0.756088	0.00105789	0.0149093	3.20659	3.23788	5.03586	4.2796	2.70799	2.5711	1.98332	2.55924	3.93998	2.45541
Mcm8	-0.756528	0.000823536	0.0122158	0.249556	0.329964	0.501615	0.534027	0.178802	0.193778	0.31804	0.324326	0.403791	0.253737
Prelid3b	-0.758929	4.75454e-05	0.0011743	4.06973	4.13737	6.67315	3.95724	3.36456	3.17279	2.55271	2.56914	4.70937	2.9148
Pdzrn4	-0.759551	2.85068e-05	0.000763925	0.0508214	0.0574436	0.0897954	0.0654907	0.0393022	0.0354694	0.042663	0.0458639	0.0658878	0.0408247
Tm7sf2	-0.765455	0.00199991	0.0240923	1.54842	2.29694	4.67967	2.99845	1.82121	1.62701	2.07754	1.30558	2.88087	1.70784
Hspb6	-0.765889	0.000890021	0.0130298	3.58309	3.6744	6.7971	5.32819	3.33696	2.45926	2.56626	3.49546	4.8457	2.96449
Bora	-0.769474	0.000205754	0.00396728	0.372436	1.00742	0.917491	0.967053	0.340456	0.401692	0.653251	0.590912	0.8161	0.496578
Ldlr	-0.771787	0.00336914	0.0356182	0.288317	0.350184	1.1548	0.579347	0.355799	0.183505	0.399273	0.405457	0.593162	0.336008
Uqcr11	-0.771881	0.000637736	0.00985627	3.53769	3.37635	5.0273	4.03916	2.65842	2.48761	1.87369	2.91713	3.99512	2.48421
Tmem176a	-0.772968	4.12682e-06	0.000144668	1.94484	6.9251	7.93622	8.55101	1.59262	3.20858	5.02337	5.65309	6.33929	3.86942
Wdr76	-0.774555	0.00103953	0.0147284	0.269574	0.245219	0.397406	0.303379	0.228137	0.146942	0.182611	0.196133	0.303895	0.188456
Blvrb	-0.774719	0.00172873	0.0215202	0.6196	0.504404	0.887933	0.893495	0.556608	0.409777	0.323465	0.500897	0.726358	0.447687
Prim1	-0.781686	0.000121641	0.00253872	0.983489	1.67721	2.73025	2.16084	1.08594	0.916901	1.37584	1.09428	1.88795	1.11824
Dek	-0.783516	3.2517e-06	0.000117843	3.11474	3.81365	9.03904	6.09923	2.81322	2.86921	3.54493	3.42987	5.51667	3.16431
Ptgr1	-0.783882	0.000194753	0.00376993	0.621372	0.623079	0.704066	0.737155	0.455544	0.35879	0.486862	0.377027	0.671418	0.419556
Slco3a1	-0.783993	0.00128154	0.0172191	0.036801	0.030771	0.0387514	0.0354567	0.0280578	0.0158682	0.0214235	0.0237388	0.035445	0.0222721
Bag3	-0.785671	0.000693321	0.0105469	1.02036	0.743906	1.73284	1.18986	0.93596	0.683729	0.530924	0.666671	1.17174	0.704321
Piezo1	-0.786521	0.00536513	0.0498706	0.0687319	0.0773283	0.211441	0.160184	0.0697924	0.055255	0.0812632	0.0885958	0.129421	0.0737266
Hat1	-0.786811	2.24555e-07	1.11101e-05	0.826295	1.07981	1.30531	1.22965	0.689106	0.689275	0.716983	0.623766	1.11027	0.679783
Myl6b	-0.791839	0.00256208	0.0289398	1.97689	1.27259	2.36691	2.35299	1.52333	0.979008	1.00934	1.34539	1.99235	1.21427
Nsdhl	-0.798069	0.000110152	0.0023496	0.629931	1.17261	2.1214	1.28115	0.688546	0.533782	0.806106	0.978456	1.30127	0.751723
Gper1	-0.799119	0.000656259	0.0100897	1.62042	2.33671	2.60802	3.59876	1.43311	1.27737	1.45119	1.94067	2.54098	1.52558
Banf1	-0.801629	3.87749e-05	0.000981158	13.6269	16.4285	32.3485	26.5174	14.3443	10.9758	11.8709	14.6301	22.2303	12.9552
Blm	-0.802029	8.72528e-06	0.000279751	0.188531	0.32081	0.413439	0.383123	0.160888	0.169599	0.226063	0.223512	0.326476	0.195016
Xrcc2	-0.802052	0.000118833	0.00249356	0.547936	0.808191	1.18309	1.06041	0.372015	0.511882	0.611594	0.679004	0.899908	0.543624
Parp3	-0.804498	0.00226087	0.0263368	2.32702	1.75329	2.00928	1.84636	2.42469	1.41357	0.788166	0.733077	1.98399	1.33988
Cox6a1	-0.804648	8.5539e-07	3.70016e-05	25.5875	28.6872	45.7471	34.8504	21.8551	19.4385	17.4028	22.1015	33.718	20.1994
Nucks1	-0.80544	1.84664e-07	9.56422e-06	3.63967	4.91607	10.4868	9.7288	3.44388	3.10404	4.7515	5.09858	7.19285	4.0995
Thy1	-0.806094	2.4939e-06	9.50738e-05	4.04325	8.34628	10.1484	9.1008	3.54569	5.07156	4.50346	5.46246	7.90968	4.64579
BC055324	-0.808227	0.00169558	0.0211818	0.112593	0.276793	0.383754	0.409337	0.146155	0.14739	0.164998	0.205411	0.295619	0.165988
Peg10	-0.808827	1.24926e-08	8.56193e-07	16.3421	6.03494	15.9381	11.2213	10.3948	4.63438	6.82006	7.48304	12.3841	7.33308
Hirip3	-0.810682	0.00147512	0.0190365	2.60286	5.88146	9.76056	6.91809	3.66015	3.09507	3.38752	3.89527	6.29074	3.5095
Tuba1b	-0.812702	0.000425023	0.00713873	6.0402	7.22017	10.274	10.895	7.41388	4.52831	3.916	5.1081	8.60736	5.24157
Gas7	-0.813494	3.47388e-06	0.000124529	0.0994222	0.180796	0.269305	0.165367	0.0567179	0.131073	0.11182	0.130418	0.178722	0.107507
Pdcd10	-0.816086	0.000252805	0.00467176	0.296405	0.231678	0.482736	0.389729	0.188354	0.198917	0.253399	0.189123	0.350137	0.207449
Insig1	-0.816734	3.53921e-07	1.66748e-05	6.5326	10.9619	18.5247	10.617	5.20832	5.37435	8.33378	8.24057	11.6591	6.78925
Dbf4	-0.826765	0.00040222	0.0068136	0.361491	1.24763	1.2742	1.38066	0.471945	0.480861	0.748182	0.659006	1.06599	0.589999
Shisa5	-0.827549	0.000171074	0.00338346	0.682742	0.860462	1.36926	0.961827	0.489585	0.639973	0.475773	0.670301	0.968574	0.568908
Spred3	-0.829195	7.5165e-05	0.00170425	1.20139	1.45179	3.31817	2.0626	1.14373	0.888256	1.31534	1.19178	2.00849	1.13478
Ndufa12	-0.834314	6.38979e-05	0.00148132	0.744964	0.877168	1.16722	0.860833	0.645052	0.603663	0.469304	0.458136	0.912547	0.544039
Rpa2	-0.834516	0.000455682	0.00752032	1.49697	1.92192	3.44924	2.52427	1.88058	1.1318	1.29493	1.19147	2.3481	1.37469
Slc38a2	-0.834986	1.43434e-09	1.22719e-07	22.2753	22.9078	42.7743	30.6084	17.8454	14.9344	18.4418	17.5875	29.6415	17.2023
Nubp1	-0.836073	0.00401046	0.0405922	0.50421	0.461723	0.659253	0.713651	0.301471	0.435628	0.322612	0.333661	0.584709	0.348343
Tk1	-0.837502	0.000169464	0.00335591	1.09882	1.84172	3.20691	2.86753	1.26112	1.02908	1.35943	1.40125	2.25374	1.26272
Bmper	-0.837982	1.70941e-06	6.82268e-05	0.0852042	0.10451	0.108618	0.115588	0.0451533	0.0628603	0.0821962	0.0614845	0.10348	0.0629236
Epn2	-0.838612	2.97025e-08	1.83989e-06	1.94038	2.41765	5.06449	4.01801	1.71734	1.59945	2.37716	1.88589	3.36013	1.89496
Fasn	-0.842417	8.41913e-07	3.65206e-05	13.2981	17.2097	43.7402	26.1493	13.1399	10.2331	15.5593	15.8753	25.0993	13.7019
Mms22l	-0.843022	0.000335089	0.00585027	0.057421	0.148128	0.22363	0.265736	0.0655033	0.0769657	0.12772	0.107886	0.173729	0.0945188
Hip1	-0.84473	2.2824e-07	1.12207e-05	1.40306	2.51992	6.06549	4.45648	1.42016	1.4418	2.4623	2.41316	3.61124	1.93435
Rhoq	-0.847792	6.62326e-08	3.77088e-06	1.10224	2.5029	4.28787	3.27439	1.01297	1.47666	1.97997	1.66997	2.79185	1.53489
Prr11	-0.849429	6.82718e-05	0.00156168	0.457753	1.96126	2.36387	2.3326	0.541122	0.757063	1.35777	1.19484	1.77887	0.962699
Zgrf1	-0.849767	2.05228e-07	1.03803e-05	0.333722	0.49476	0.624033	0.6333	0.256279	0.274767	0.32712	0.35489	0.521454	0.303264
Itga5	-0.850408	0.00109737	0.0153236	0.327271	0.466499	0.996977	0.562888	0.348723	0.308856	0.353409	0.284751	0.588409	0.323935
Ano3	-0.85515	6.13254e-05	0.0014408	0.0335662	0.0539845	0.0695542	0.0883818	0.0265055	0.0260208	0.0511475	0.0393749	0.0613717	0.0357622
Pmp22	-0.858488	0.000117379	0.00246975	0.872789	0.954993	1.82051	1.26088	1.01039	0.514458	0.590986	0.749304	1.22729	0.716286
2019-09-09	-0.859549	1.473e-08	9.87484e-07	0.5236	0.746819	1.69242	1.36269	0.463556	0.433464	0.717128	0.763239	1.08138	0.594347
Akt1s1	-0.860568	0.000488128	0.00792364	1.51617	1.17529	1.98666	1.81232	1.15806	0.754456	0.84616	1.03137	1.62261	0.947511
Spry1	-0.863869	0.000449583	0.00745423	1.33389	2.70129	15.9207	8.10716	1.70214	1.96018	4.93662	3.81336	7.01577	3.10307
Nptx2	-0.866354	0.00514504	0.0485534	0.37515	0.326413	0.804254	0.611191	0.209905	0.289014	0.413607	0.293103	0.529252	0.301407
Matn2	-0.867896	0.00350004	0.036524	0.0294066	0.0466503	0.157879	0.0905616	0.0381038	0.0258158	0.0528984	0.0481969	0.0811243	0.0412537
Jpt2	-0.869316	1.73386e-05	0.000506615	0.944545	1.12447	2.25166	1.8672	0.980202	0.639794	0.874457	0.967637	1.54697	0.865523
Tle5	-0.870412	3.16763e-05	0.000825824	3.86793	5.84044	11.9217	9.22704	4.21902	3.7233	3.89421	4.81253	7.71429	4.16227
Ndufa4	-0.870733	4.26005e-09	3.17169e-07	7.26977	9.34806	11.93	8.44501	5.41769	5.93203	5.36152	4.64496	9.24821	5.33905
Mns1	-0.873627	0.000116868	0.00246234	0.697533	1.22732	1.2893	1.16464	0.816008	0.498067	0.570952	0.648654	1.0947	0.63342
Gem	-0.876666	0.000428245	0.00716951	1.17079	2.11959	0.935873	1.16427	1.06591	0.747443	0.507351	0.764011	1.34763	0.771179
Tbc1d1	-0.880229	0.000119122	0.00249624	0.0712901	0.105024	0.322249	0.195319	0.0815225	0.0681359	0.103698	0.0967954	0.173471	0.0875379
Fanca	-0.881392	0.00503193	0.0479132	0.0846151	0.0826719	0.142114	0.119203	0.0530075	0.0515724	0.0735888	0.0674867	0.107151	0.0614138
Eda2r	-0.881829	8.79856e-10	7.87519e-08	0.696742	0.807961	1.6497	1.28379	0.431884	0.512919	0.835388	0.737776	1.10955	0.629492
Haus3	-0.884377	0.0014552	0.0188422	0.243559	0.392417	0.802565	0.728796	0.230434	0.203128	0.389449	0.364692	0.541835	0.296926
Dpf3	-0.886595	0.000933167	0.0134669	0.0129397	0.0299972	0.048602	0.0376733	0.00972732	0.0204544	0.0206534	0.0202653	0.032303	0.0177751
Aen	-0.887032	2.41916e-05	0.000671382	1.0678	0.713632	1.69911	1.19801	0.678923	0.533818	0.673236	0.718145	1.16964	0.651031
Jag1	-0.887978	0.000292679	0.00524018	0.448325	0.308723	0.852194	0.397403	0.322992	0.261466	0.247394	0.247634	0.501661	0.269871
Got1	-0.888579	2.5252e-05	0.000689687	0.720344	0.897014	1.75977	1.4368	0.709615	0.592312	0.661137	0.663989	1.20348	0.656763
Fmn1	-0.891504	0.00375055	0.0384898	0.0104795	0.0194255	0.02254	0.0128376	0.00604444	0.00816989	0.0120276	0.010902	0.0163207	0.00928596
Rad54l	-0.892603	6.00235e-05	0.00142311	0.265044	0.510425	0.805687	0.676057	0.250389	0.270028	0.373494	0.335432	0.564303	0.307336
Ptp4a3	-0.894138	0.000533277	0.0085558	0.204021	0.243976	0.489298	0.404256	0.182638	0.159669	0.164961	0.22514	0.335388	0.183102
Car2	-0.894898	5.80401e-07	2.58278e-05	1.80959	2.7107	3.80096	3.67467	1.5085	1.81162	1.51624	1.81917	2.99898	1.66388
Polq	-0.895115	0.000291024	0.0052366	0.0794806	0.281254	0.367624	0.357309	0.106846	0.106012	0.189967	0.163204	0.271417	0.141507
Nqo1	-0.895287	0.000306721	0.00544712	0.674421	0.454002	0.686493	0.727859	0.340088	0.307071	0.399499	0.406642	0.635694	0.363325
Trip13	-0.896664	0.000917837	0.0133461	0.181029	0.7325	0.954107	0.979186	0.278699	0.265756	0.432186	0.475446	0.711705	0.363022
Bmp7	-0.898199	8.07792e-06	0.000262804	0.259843	0.36579	0.953675	0.623913	0.230891	0.248693	0.314519	0.345524	0.550805	0.284907
Lrrk1	-0.898663	0.0044209	0.0438017	0.0285473	0.0298422	0.0549872	0.0453726	0.0291316	0.0134705	0.0262877	0.0219724	0.0396873	0.0227156
Rhoc	-0.900965	0.00200623	0.0241	1.03428	1.13344	2.34876	1.61439	1.01779	0.783614	0.733311	0.811179	1.53272	0.836473
Hlf	-0.904079	1.03974e-07	5.68957e-06	0.389667	0.616912	1.01368	0.771749	0.310017	0.366203	0.456412	0.394366	0.698001	0.38175
Fam81a	-0.904673	0.00489149	0.0468457	0.0983855	0.101369	0.148217	0.143223	0.105865	0.0572573	0.0523455	0.0684825	0.122799	0.0709877
Spsb4	-0.904773	2.14648e-07	1.07574e-05	0.274016	0.325906	0.505649	0.4407	0.191377	0.140953	0.298894	0.259904	0.386568	0.222782
Gng3	-0.906397	0.000545776	0.00868642	5.80134	3.92729	14.2203	7.76781	5.68542	3.25536	4.13896	3.51287	7.92919	4.14815
Chek2	-0.906484	0.00202669	0.0242199	0.0726325	0.373255	0.354876	0.445835	0.0940608	0.127299	0.222945	0.198616	0.31165	0.16073
Dnajc9	-0.908677	6.39605e-08	3.68213e-06	7.59307	11.3436	19.4111	17.1657	6.40344	7.02878	8.04914	8.46579	13.8784	7.48679
Hist1h1d	-0.909351	0.000478347	0.00783053	0.525269	1.19607	1.56027	1.56966	0.295624	0.788636	0.688895	0.98676	1.21282	0.689979
Cbr3	-0.911703	0.00150847	0.019386	1.1627	0.80188	2.32525	1.33822	0.705694	0.882125	0.699782	0.70418	1.40701	0.747946
Dut	-0.913008	1.22967e-05	0.000373386	1.24193	1.61328	2.74955	1.72773	1.09151	0.879038	1.11504	0.931998	1.83312	1.00439
1110008P14Rik	-0.91393	0.00031156	0.00550779	1.55615	1.81474	4.00287	3.19812	1.27912	1.20943	1.28125	1.89556	2.64297	1.41634
Mcm6	-0.919852	7.82355e-07	3.42247e-05	1.40798	2.09965	3.85225	3.40076	1.35133	1.29897	1.35662	1.67827	2.69016	1.4213
Grin2b	-0.92032	5.94306e-05	0.00141157	0.0385103	0.0207285	0.0348093	0.0312855	0.0284391	0.0147191	0.013712	0.0150782	0.0313334	0.0179871
Ephx1	-0.923622	1.29437e-11	1.85599e-09	1.515	1.74158	2.62078	2.4155	1.10662	0.877688	1.29526	1.34405	2.07322	1.1559
Zcchc12	-0.928488	0.00216059	0.0255411	1.11669	2.43853	4.52454	4.06721	1.51755	0.976748	1.77236	2.03801	3.03674	1.57617
Ccbe1	-0.929413	0.000636933	0.00985369	0.0137706	0.0168791	0.0962974	0.0497924	0.0130922	0.00877215	0.0346603	0.0302533	0.0441849	0.0216945
Cenpq	-0.930707	1.41936e-05	0.000424106	0.783135	2.51988	2.23804	2.50488	0.744882	0.948242	1.34251	1.21493	2.01149	1.06264
Ntng1	-0.932467	0.000323327	0.00567691	0.0175321	0.0210225	0.0413429	0.02447	0.010983	0.014937	0.0167423	0.0135594	0.0260919	0.0140554
Lama5	-0.933634	2.35672e-06	9.06279e-05	0.478185	0.868551	1.7304	1.35572	0.516362	0.439448	0.672872	0.648242	1.10821	0.569231
Rrm1	-0.934242	1.09483e-09	9.63324e-08	2.84734	5.73661	7.36464	6.73581	2.52378	2.74075	3.42618	3.40025	5.6711	3.02274
Selenoh	-0.936638	1.1733e-06	4.88434e-05	10.943	25.2714	35.5053	34.2583	10.2326	14.7379	13.016	17.1582	26.4945	13.7862
Rangap1	-0.938953	2.09862e-08	1.35414e-06	0.987562	1.47135	2.02971	1.69168	0.854419	0.775987	0.835588	0.877937	1.54508	0.835983
Plk4	-0.942924	0.000132614	0.00272731	0.404667	1.68045	2.58059	2.53206	0.571694	0.565407	1.20663	1.21175	1.79944	0.888869
Ckb	-0.947691	5.58688e-09	4.1004e-07	195.385	334.416	686.084	491.789	152.816	218.864	219.679	281.823	426.918	218.296
C1galt1c1	-0.948232	2.96616e-06	0.00010848	3.93487	2.50323	7.32278	7.04284	2.40504	1.96367	2.80767	3.72837	5.20093	2.72619
Peg12	-0.950583	0.000767735	0.0114462	1.88068	3.00681	7.50697	4.63655	1.9306	2.02842	2.39156	2.07465	4.25775	2.10631
Rnaseh2c	-0.951326	0.00119801	0.016418	1.44669	1.30333	3.45007	2.26451	1.41655	0.893942	0.888123	1.1988	2.11615	1.09935
Cdkn2d	-0.956114	0.000207031	0.00396791	2.04047	3.08891	5.70721	4.24934	1.83076	1.81403	2.21481	1.98121	3.77148	1.9602
Arhgap19	-0.958151	2.52777e-06	9.57093e-05	0.317428	0.807202	0.900635	0.870892	0.269682	0.304285	0.42963	0.534976	0.724039	0.384643
Pold1	-0.958333	0.00339002	0.0357615	0.24767	0.334375	0.994966	0.75468	0.257981	0.290869	0.236513	0.330421	0.582923	0.278946
Cdca7	-0.960829	0.000536795	0.00858762	0.933005	0.457623	1.42204	1.18644	0.737528	0.381813	0.466326	0.510062	0.999777	0.523932
Trim59	-0.961098	0.000580299	0.00913263	0.49617	1.49674	1.14351	1.30127	0.356021	0.432913	0.896552	0.733088	1.10942	0.604643
Tlr3	-0.967731	8.14446e-06	0.000264413	0.839415	1.21335	1.65036	1.43093	0.772892	0.585999	0.755325	0.635311	1.28351	0.687382
Sorcs2	-0.979406	2.83596e-06	0.000104631	0.0972446	0.106128	0.225629	0.183316	0.0946452	0.0695982	0.0674104	0.0831935	0.15308	0.0787118
Aaas	-0.979558	1.33112e-07	7.15835e-06	1.21058	1.41858	2.64609	2.09439	0.676197	0.795049	1.12997	1.34896	1.84241	0.987545
Epas1	-0.980506	9.11184e-10	8.0632e-08	0.443637	0.400562	0.441391	0.409346	0.27632	0.230848	0.207503	0.207994	0.423734	0.230666
Zbtb7c	-0.98199	0.000139733	0.00285475	0.0315768	0.0425739	0.108459	0.0633683	0.0317458	0.0216497	0.0278348	0.0410941	0.0614944	0.0305811
2019-09-04	-0.982383	0.000103983	0.00223212	0.278282	0.506212	1.00162	0.651651	0.272366	0.273129	0.328007	0.33575	0.609441	0.302313
Topbp1	-0.982509	1.71759e-10	1.78514e-08	1.52309	2.33585	3.66098	3.44635	1.26381	1.20985	1.73526	1.47018	2.74157	1.41978
Cenpu	-0.984382	0.00339472	0.0357867	0.0855261	0.18907	0.286321	0.252874	0.0840443	0.0986503	0.108898	0.118512	0.203448	0.102526
Zfp367	-0.992127	0.000129722	0.00267493	0.355668	0.425893	0.868882	0.866022	0.306788	0.294217	0.345037	0.3171	0.629116	0.315786
Trim16	-0.99255	2.15578e-06	8.38804e-05	0.214489	0.472675	0.690388	0.626109	0.133299	0.23798	0.384346	0.307674	0.500915	0.265825
Ndufc2	-0.993901	3.07211e-09	2.3669e-07	10.2389	11.1676	17.5453	12.6793	7.22618	7.39992	5.7066	6.86193	12.9078	6.79866
Fbln1	-0.995991	1.73131e-06	6.85704e-05	0.0791845	0.196932	0.337184	0.348086	0.06225	0.110018	0.139082	0.170328	0.240347	0.120419
Rcc1	-0.998204	6.44453e-05	0.00149178	0.371903	0.457379	0.883582	0.675538	0.314455	0.266125	0.301068	0.334252	0.597101	0.303975
Prc1	-0.999055	1.55278e-06	6.29486e-05	0.442953	2.7851	2.53652	3.47696	0.427691	0.862906	1.62658	1.59819	2.31038	1.12884
Diaph3	-1.00096	1.15507e-05	0.000354207	0.0113094	0.0285802	0.0385462	0.0452275	0.0091955	0.0130831	0.0215004	0.0190453	0.0309158	0.0157061
Tonsl	-1.00111	0.00215477	0.0254973	0.215916	0.284285	0.992893	0.787281	0.207807	0.22774	0.296289	0.309423	0.570094	0.260315
Ccng1	-1.00195	2.14148e-17	8.96298e-15	24.4286	20.9221	48.7226	42.1912	14.7395	12.3004	21.9596	21.5742	34.0661	17.6434
Sv2a	-1.0029	0.000188593	0.00367365	0.524239	0.644222	1.26563	0.735637	0.507277	0.35505	0.499782	0.28441	0.792431	0.41163
St6galnac5	-1.01247	2.28854e-05	0.000640874	0.073514	0.124682	0.209086	0.151189	0.0792533	0.0587431	0.0665421	0.0751681	0.139618	0.0699267
Haus4	-1.013	0.000156651	0.00314236	0.414437	0.692044	1.1137	0.810898	0.323768	0.397636	0.390113	0.414681	0.757769	0.38155
Smtn	-1.01344	0.00293188	0.0320417	0.0959626	0.261843	0.440733	0.37132	0.122213	0.0833181	0.202655	0.17033	0.292465	0.144629
Cdca7l	-1.02064	0.00140446	0.0184085	0.0500201	0.0710856	0.158565	0.111852	0.0547709	0.0269746	0.0716502	0.0466301	0.0978808	0.0500065
Prrg4	-1.02409	0.00252766	0.0286345	0.208426	0.340633	0.42997	0.330599	0.213007	0.118019	0.147856	0.201497	0.327407	0.170095
Rbm38	-1.02669	0.000173322	0.00341919	0.70349	0.358321	0.973364	0.719174	0.423957	0.282014	0.313393	0.362922	0.688587	0.345571
Cdkn2c	-1.03443	6.90546e-07	3.04666e-05	1.36177	2.60363	3.97837	3.50722	1.01812	1.11291	1.91329	1.74673	2.86275	1.44776
Plxna2	-1.03587	2.02334e-15	5.80248e-13	0.745955	0.542101	0.997272	0.874477	0.501503	0.288835	0.456297	0.395557	0.789951	0.410548
Chac2	-1.04052	0.00167111	0.0209885	0.248153	0.548582	0.718491	0.716445	0.186954	0.268885	0.304681	0.351857	0.557918	0.278094
Chst11	-1.04318	3.99925e-09	3.02109e-07	0.248525	0.33538	0.744512	0.618338	0.213836	0.188825	0.250316	0.278908	0.486689	0.232971
Rad18	-1.04933	1.90803e-07	9.75171e-06	0.158024	0.343009	0.542437	0.530821	0.140778	0.175258	0.212432	0.2228	0.393573	0.187817
Ctsh	-1.04961	0.000526064	0.00845086	0.210084	0.310043	0.424399	0.299755	0.128631	0.148698	0.148812	0.203881	0.31107	0.157505
Gas2l3	-1.05346	7.17273e-06	0.000235832	0.100873	1.38965	1.17362	1.69108	0.082522	0.354611	0.928888	0.809657	1.08881	0.54392
Ptgds	-1.05443	1.62807e-12	2.80137e-10	6.32103	15.1731	17.648	18.3336	4.04009	7.39405	8.25007	9.05849	14.3689	7.18568
Kif20b	-1.0555	2.51772e-07	1.21842e-05	0.197562	1.28467	1.28365	1.43604	0.189408	0.385426	0.729735	0.663021	1.05048	0.491898
Slc25a10	-1.05573	0.00076114	0.0113774	0.699657	0.668589	1.07564	0.849705	0.448083	0.352914	0.385085	0.482807	0.823397	0.417222
Pola1	-1.05677	2.94476e-08	1.83989e-06	0.0563077	0.079348	0.183851	0.154836	0.0488412	0.0388327	0.071461	0.0675998	0.118586	0.0566837
Lacc1	-1.05796	0.000708393	0.0107299	0.293006	0.57999	0.877708	0.838661	0.333175	0.2436	0.359751	0.315638	0.647341	0.313041
mt-Nd1	-1.05935	1.0521e-21	1.08619e-18	1706.26	2393.51	3195.94	2595.85	1074.56	1176.04	1467.65	1270.18	2472.89	1247.11
Inka2	-1.05937	2.28863e-12	3.73071e-10	3.98858	10.8288	24.6464	18.028	3.26694	4.83007	10.3303	8.36499	14.3729	6.69807
Dhfr	-1.06249	2.57517e-06	9.6794e-05	0.34855	0.800798	1.41285	1.23666	0.385896	0.345994	0.494518	0.536893	0.949715	0.440825
Cdr2	-1.06308	0.00513011	0.0485034	0.0631148	0.17939	0.381184	0.26345	0.0837287	0.0926545	0.0990177	0.115931	0.221785	0.0978331
Cenpf	-1.07007	0.00224207	0.0262043	0.462923	7.35935	5.22357	7.58916	0.29055	1.94304	4.39802	3.65262	5.15875	2.57106
Ecm2	-1.07048	2.67066e-05	0.000726852	0.424463	0.398397	0.704194	0.586072	0.369795	0.242142	0.213906	0.23978	0.528281	0.266406
Actr3b	-1.07112	0.00414121	0.0416705	0.0254084	0.0802034	0.100269	0.109219	0.0440783	0.0295123	0.0407951	0.0323106	0.0787751	0.0366741
Scd1	-1.07388	1.18887e-10	1.31506e-08	10.7351	30.2377	46.2734	34.3142	9.22559	10.1248	21.5298	17.2504	30.3901	14.5327
Ccdc141	-1.07755	3.22702e-10	3.14299e-08	0.207874	0.371429	0.863443	0.490928	0.16824	0.15663	0.317511	0.262905	0.483418	0.226322
Mis18a	-1.07867	8.34307e-05	0.00185101	0.679052	1.01562	1.45822	1.11092	0.464948	0.558155	0.524448	0.543182	1.06595	0.522683
Camk1g	-1.07921	0.000375159	0.00644046	0.170209	0.256353	0.519768	0.444821	0.170169	0.0977761	0.19081	0.212485	0.347788	0.16781
Acot11	-1.07958	0.000370774	0.00638688	0.0557192	0.13128	0.207762	0.202436	0.0622464	0.0581192	0.081014	0.0752717	0.149299	0.0691628
Cenpn	-1.08323	2.30785e-05	0.000645115	0.170291	0.749903	1.09477	1.17004	0.174386	0.224147	0.544714	0.561472	0.796251	0.376179
Ncapd2	-1.08331	1.91348e-09	1.56784e-07	1.03238	3.08581	3.74196	3.98023	0.86011	1.01665	1.90591	1.89413	2.96009	1.4192
Gen1	-1.08797	6.19673e-07	2.74965e-05	0.178039	0.664175	1.03903	1.00946	0.145795	0.264478	0.554586	0.413088	0.722676	0.344487
Mob3b	-1.09018	1.00741e-05	0.000315166	0.0859014	0.0385271	0.0514245	0.0351464	0.0421229	0.0248823	0.0203629	0.0177602	0.0527498	0.0262821
Kif4	-1.09153	5.22464e-08	3.07638e-06	0.138866	0.932752	0.919587	1.00071	0.124359	0.258809	0.522222	0.47342	0.747979	0.344702
Zbtb7b	-1.09363	0.0045925	0.0450123	0.191408	0.204014	0.492878	0.378969	0.233336	0.112289	0.120681	0.144035	0.316817	0.152585
Lpo	-1.09366	1.08713e-05	0.000336032	0.231085	0.609278	2.27793	1.42022	0.229472	0.371123	0.592339	0.641989	1.13463	0.458731
Arhgef19	-1.09794	0.00426419	0.0426682	0.161899	0.203935	0.215734	0.248813	0.108473	0.0972295	0.0903539	0.115253	0.207595	0.102827
Lsm2	-1.09832	3.55496e-06	0.000126848	4.39947	4.24373	12.548	8.40841	3.50182	2.78179	2.88988	4.28723	7.39989	3.36518
Tyms	-1.09942	6.35359e-08	3.67133e-06	1.07514	1.64232	3.09003	2.68367	0.884758	0.748777	0.981216	1.41069	2.12279	1.00636
Pidd1	-1.10272	0.000293039	0.00524018	0.884474	1.08653	2.52696	2.22454	0.981107	0.537608	0.865081	0.756519	1.68062	0.785079
Fam83d	-1.10389	2.37694e-06	9.11121e-05	0.152937	1.01371	1.4828	1.49471	0.135259	0.311216	0.79218	0.740189	1.03604	0.494711
Parpbp	-1.10723	2.44662e-05	0.000676481	0.0223528	0.330145	0.273035	0.295406	0.0141207	0.106982	0.172509	0.156979	0.230235	0.112648
Lyz2	-1.10952	1.38442e-07	7.39283e-06	1.50968	3.33179	4.36063	4.03675	0.801104	1.39121	1.96262	2.42619	3.30971	1.64528
Map3k7cl	-1.11417	0.00273745	0.03032	0.16246	0.0584693	0.193287	0.0772805	0.115691	0.0358408	0.0440383	0.0440581	0.122874	0.0599071
Traip	-1.121	0.0034015	0.0358094	0.0840866	0.204855	0.454858	0.308369	0.120403	0.0529035	0.181901	0.128904	0.263042	0.121028
Fzd5	-1.12923	0.000111942	0.00238122	1.12124	1.484	1.76088	1.64322	1.19868	0.488378	0.680763	0.675393	1.50233	0.760802
Col5a3	-1.13123	0.00200642	0.0241	0.0728438	0.0734442	0.209217	0.160864	0.0679058	0.0520233	0.0628478	0.0479631	0.129092	0.057685
Acsbg1	-1.13315	3.01996e-11	3.96332e-09	0.909707	1.91272	3.24809	2.80558	0.779795	0.793949	1.22385	1.21095	2.21902	1.00214
Etv4	-1.13381	6.14057e-05	0.0014408	0.351583	0.519796	1.55849	1.24091	0.401216	0.235471	0.452559	0.498329	0.917696	0.396894
Rps6ka1	-1.13959	2.8743e-05	0.0007648	0.358824	0.279845	0.665461	0.470568	0.29219	0.223003	0.161181	0.161814	0.443674	0.209547
Aspm	-1.14067	0.00152281	0.0195524	0.387698	6.16482	5.1156	6.30433	0.267129	1.47204	3.70018	2.9222	4.49311	2.09039
Kcnc1	-1.14081	1.00108e-10	1.16562e-08	3.10144	4.75599	12.4269	8.88241	2.70208	2.39386	3.89817	3.62662	7.29168	3.15518
Ak1	-1.14306	0.000386232	0.00659937	0.473123	0.63923	1.28605	0.907472	0.589342	0.333304	0.310903	0.318887	0.826469	0.388109
Arhgap11a	-1.14363	2.99063e-10	2.94987e-08	0.83109	5.71658	5.76938	6.33162	0.616322	1.71967	3.38446	2.80263	4.66217	2.13077
Fbxo5	-1.14472	6.43035e-06	0.000215542	0.522956	1.51084	2.28616	2.21018	0.316451	0.792247	0.895537	1.02977	1.63253	0.7585
mt-Nd2	-1.14642	6.37008e-17	2.52941e-14	512.363	545.832	873.671	791.675	293.349	346.499	346.911	299.602	680.885	321.59
Mcm2	-1.14716	5.75057e-09	4.18091e-07	1.3839	2.41313	5.13485	4.57353	1.08566	1.38253	1.46453	1.97996	3.37635	1.47817
Wee1	-1.14789	5.14662e-08	3.042e-06	0.333813	1.312	1.73801	1.81836	0.276774	0.409539	0.850446	0.838655	1.30055	0.593854
Gfra2	-1.14981	0.000231046	0.00434967	0.0266717	0.0526449	0.166515	0.133598	0.0244623	0.0316968	0.0582177	0.0438346	0.0948573	0.0395529
Mcm4	-1.15582	5.32345e-10	4.87804e-08	2.44163	4.03656	7.7366	6.84242	2.07813	1.89543	2.49013	2.88395	5.2643	2.33691
Rbl1	-1.15639	2.40428e-10	2.4021e-08	0.217635	0.449437	0.629515	0.574871	0.143022	0.182568	0.29319	0.252479	0.467865	0.217815
Slc43a3	-1.15879	0.00480748	0.0463277	0.129324	0.167993	0.202394	0.144232	0.0464648	0.0572097	0.158783	0.0738425	0.160986	0.0840751
Abcc12	-1.16087	0.00252184	0.0286104	0.0117058	0.0470275	0.107788	0.0608891	0.0167235	0.0135965	0.0420114	0.0242872	0.0568525	0.0241547
Cenpa	-1.16651	0.00234965	0.0271948	0.858429	8.79771	8.61695	10.2431	0.837066	2.24343	4.7564	4.03135	7.12905	2.96706
Rimbp2	-1.16669	0.00035727	0.00617486	0.00634039	0.0304107	0.125574	0.0672038	0.0104139	0.0132495	0.0372553	0.0240368	0.0573822	0.0212389
Gins3	-1.17222	0.000292684	0.00524018	0.259613	0.512728	0.969989	0.638244	0.229603	0.230593	0.300001	0.279033	0.595143	0.259808
Slc9a7	-1.17646	1.91131e-09	1.56784e-07	0.150052	0.320883	0.950173	0.544466	0.138183	0.145205	0.279566	0.231687	0.491393	0.19866
Ddx11	-1.1831	6.78123e-06	0.000223911	0.19486	0.395605	0.612045	0.447355	0.144981	0.128435	0.22026	0.255661	0.412466	0.187334
Pdia5	-1.18614	0.000147377	0.0029912	0.042627	0.0615887	0.0833088	0.0845173	0.0234575	0.0303949	0.0267502	0.046155	0.0680105	0.0316894
Dusp1	-1.18757	4.31876e-07	1.96008e-05	0.355838	0.238925	1.17566	0.649254	0.219046	0.173086	0.250205	0.334158	0.604919	0.244124
Anln	-1.18876	5.24716e-10	4.83676e-08	0.334817	1.51173	1.403	1.83286	0.253616	0.435932	0.824077	0.717503	1.2706	0.557782
Cenpe	-1.18952	0.00121759	0.0165545	0.246695	3.96423	2.98142	3.55714	0.161709	0.887432	2.09707	1.65276	2.68737	1.19974
Mad2l1	-1.19315	1.12611e-06	4.73882e-05	0.524422	1.9324	3.77936	3.5673	0.616194	0.615108	1.47173	1.32324	2.45087	1.00657
Smc2	-1.19347	2.24495e-11	2.99701e-09	0.779288	2.08712	2.87111	2.75097	0.655626	0.6979	1.2232	1.12797	2.12212	0.926175
Prokr1	-1.19428	4.11864e-08	2.50122e-06	0.794961	1.04165	1.80843	1.69187	0.464412	0.536863	0.617867	0.79321	1.33423	0.603088
Gins1	-1.19445	7.06609e-07	3.09987e-05	0.352728	0.48181	0.489412	0.476008	0.205951	0.22623	0.23546	0.172818	0.44999	0.210115
Cacng8	-1.19472	0.00128204	0.0172191	0.134902	0.105948	0.338233	0.210051	0.109889	0.053605	0.100251	0.0833985	0.197284	0.086786
Dusp4	-1.19594	0.000388674	0.00662156	0.351779	0.367447	1.85626	0.918469	0.342227	0.272228	0.336892	0.348926	0.87349	0.325069
Ddit4l	-1.19927	4.49484e-23	7.73413e-20	21.481	22.5302	36.676	34.0825	12.1871	10.5531	14.96	14.8466	28.6924	13.1367
Phlda3	-1.20035	3.52268e-06	0.000125987	3.40761	3.8512	9.00641	5.10403	2.20832	2.13468	1.98372	2.93933	5.34231	2.31651
Cdc45	-1.2004	1.17248e-06	4.88434e-05	0.22199	0.401337	0.693335	0.488233	0.154081	0.172373	0.200106	0.268941	0.451223	0.198875
Prdm1	-1.20076	3.81723e-05	0.000967489	0.0320255	0.0630973	0.257234	0.128514	0.0300402	0.0302236	0.0738755	0.0540407	0.120218	0.047045
Cip2a	-1.20732	2.11698e-09	1.68988e-07	0.322925	1.91341	2.04009	2.24366	0.267171	0.56691	1.00614	0.939588	1.63002	0.694951
Mastl	-1.20867	4.54274e-10	4.23788e-08	0.201735	0.754908	0.739244	0.947327	0.108601	0.252465	0.428071	0.427365	0.660803	0.304126
Sgo1	-1.20906	4.78551e-07	2.16059e-05	0.304624	1.90266	1.83069	2.11712	0.188588	0.459974	1.21929	1.00718	1.53877	0.718758
Clgn	-1.20957	0.000551065	0.00876159	0.0733119	0.11721	0.232268	0.21947	0.0729422	0.0540523	0.0731348	0.0737539	0.160565	0.0684708
Creb3l1	-1.21084	0.00187211	0.0229658	0.0672469	0.0761553	0.136046	0.122367	0.0501808	0.0416477	0.0567638	0.032912	0.100454	0.0453761
Lpl	-1.21483	0.000171924	0.00339594	0.151235	0.259314	0.49797	0.398323	0.171553	0.0775685	0.177613	0.151611	0.326711	0.144586
Lgals3bp	-1.22198	0.00162539	0.0205981	0.265664	0.829252	0.37086	0.463369	0.234954	0.25967	0.17474	0.165106	0.482286	0.208617
Igfbp2	-1.22751	0.00142674	0.0186282	1.04245	2.48225	9.20746	5.87727	0.907938	1.24993	2.00741	2.67417	4.65236	1.70986
Rassf3	-1.22925	1.19407e-09	1.03884e-07	0.218892	0.337796	1.0006	0.599082	0.155584	0.178695	0.283594	0.253549	0.539092	0.217856
Ckap2	-1.23178	0.000290471	0.00523659	1.07403	6.8311	6.66985	7.07037	0.936559	1.77616	3.03174	3.01744	5.41134	2.19047
Pcna	-1.23574	6.30729e-09	4.55525e-07	3.77819	4.84605	11.368	11.1865	2.58632	3.06198	3.30222	3.90021	7.79467	3.21268
Cenpp	-1.23949	0.00500444	0.0477209	0.00281711	0.0260228	0.0217933	0.0260168	0.00332196	0.00753271	0.00807062	0.0122555	0.0191625	0.00779521
Myb	-1.24046	3.70651e-05	0.000940967	0.110633	0.167708	0.348352	0.288625	0.0739273	0.0812066	0.0905569	0.145459	0.228829	0.0977875
Tubb6	-1.2453	4.89571e-08	2.92722e-06	0.72923	2.15904	3.7609	3.45207	0.697052	0.743811	1.14857	1.52533	2.52531	1.02869
Cks1b	-1.25091	6.69377e-11	8.35966e-09	3.40991	6.78219	10.7475	9.26445	1.58865	2.95945	4.07453	4.87418	7.55102	3.3742
Ssc5d	-1.25138	5.713e-05	0.0013611	0.158255	0.327431	0.704994	0.502719	0.139961	0.122994	0.222879	0.210591	0.42335	0.174106
Hist1h1a	-1.25145	0.000182228	0.00356311	4.43136	8.29751	19.3106	15.86	3.38951	4.069	3.23508	9.69119	11.9749	5.09619
Fam72a	-1.25871	0.00147318	0.0190273	0.14069	0.228879	0.696444	0.472898	0.137525	0.0978333	0.218196	0.161068	0.384728	0.153655
Kif14	-1.26437	5.30765e-07	2.37556e-05	0.0489593	0.633451	0.485067	0.60798	0.0348805	0.125779	0.30557	0.295823	0.443864	0.190513
Etv5	-1.27095	9.56938e-18	4.23404e-15	1.98315	2.56173	7.09476	5.06747	1.26813	1.11979	2.20948	2.26282	4.17678	1.71506
Olfm2	-1.27427	2.20607e-09	1.75196e-07	0.332385	0.293027	0.84228	0.606349	0.244139	0.14355	0.199208	0.270574	0.51851	0.214368
Hapln4	-1.28727	0.00145236	0.0188369	0.287246	0.39546	0.891781	0.618236	0.169361	0.237198	0.205729	0.281167	0.548181	0.223364
Zwilch	-1.28867	1.98706e-07	1.01156e-05	0.125695	0.740791	0.662302	0.743023	0.100267	0.172119	0.290499	0.366693	0.567953	0.232394
Mylk	-1.28893	0.00093143	0.0134553	0.00103371	0.0216686	0.0441931	0.0236239	0.00152371	0.00747923	0.0122688	0.0131914	0.0226298	0.00861579
Mthfd2	-1.29127	0.002395	0.0275141	0.144665	0.14952	0.781789	0.271734	0.162836	0.107566	0.091501	0.0991705	0.336927	0.115268
Btbd17	-1.29137	1.57038e-06	6.3496e-05	1.25593	2.01795	2.01492	2.23585	0.679713	0.902214	0.828549	0.8318	1.88116	0.810569
Pif1	-1.29225	1.95545e-05	0.000558709	0.110696	1.58745	1.30296	1.46494	0.0890002	0.427367	0.741339	0.586642	1.11651	0.461087
Asf1b	-1.29455	0.000623696	0.00966823	0.11463	0.372969	0.567443	0.600621	0.144066	0.102487	0.229632	0.178477	0.413916	0.163666
Bub1b	-1.29541	1.5445e-10	1.63284e-08	0.330973	1.60271	1.46238	1.69237	0.258384	0.412611	0.694838	0.671937	1.27211	0.509442
Gna14	-1.29963	8.44463e-08	4.70408e-06	0.0486023	0.0690707	0.0575114	0.0851114	0.0228353	0.0267561	0.0292152	0.0334779	0.065074	0.0280711
Hist1h4c	-1.30105	0.00402015	0.0406637	2.48892	1.49943	10.4423	6.30122	1.33987	1.94038	2.2587	1.78894	5.18297	1.83197
Cpne8	-1.30275	1.2509e-05	0.000379088	0.0470955	0.0580711	0.156223	0.0884624	0.0510436	0.0283232	0.0323132	0.0289248	0.087463	0.0351512
Cdc20	-1.30373	2.4545e-07	1.1953e-05	0.258853	4.83886	5.27783	7.5177	0.246541	1.27782	2.83592	2.96254	4.47331	1.8307
Cenps	-1.30413	0.00236679	0.0272913	0.193988	0.350599	0.628439	0.372301	0.179024	0.143275	0.113911	0.183462	0.386332	0.154918
Pask	-1.30427	2.96844e-08	1.83989e-06	0.250215	0.361941	0.583197	0.630657	0.169356	0.159031	0.172416	0.255473	0.456502	0.189069
Olfr287	-1.31652	0.000890505	0.0130298	0.113262	0.254855	0.376611	0.443222	0.0723445	0.100951	0.200868	0.120446	0.296987	0.123652
Kif15	-1.31772	7.45543e-12	1.11014e-09	0.154506	1.3328	1.39305	1.38714	0.107695	0.329931	0.696107	0.586716	1.06687	0.430112
Ect2	-1.31822	2.27763e-10	2.29035e-08	0.103244	0.920363	0.838826	1.18709	0.0567227	0.233253	0.53586	0.477735	0.76238	0.325893
Kif20a	-1.32109	1.59472e-09	1.33491e-07	0.531927	2.80208	2.84885	3.25685	0.271407	0.810919	1.55739	1.40626	2.35993	1.01149
Neurl1b	-1.32421	3.67376e-06	0.000130486	0.0871651	0.551439	0.350322	0.575688	0.0497351	0.130025	0.245113	0.220182	0.391154	0.161264
Tpx2	-1.33496	2.56025e-12	4.007e-10	0.29195	3.11974	2.8826	3.46257	0.1771	0.732961	1.69576	1.39222	2.43922	0.999511
Pkmyt1	-1.33797	0.00023905	0.00446553	0.340907	0.34519	1.02021	0.616334	0.316575	0.12869	0.261602	0.222462	0.580659	0.232332
AI593442	-1.33858	0.00474053	0.0460263	0.170994	0.182255	2.07258	0.790616	0.116329	0.235852	0.242244	0.297556	0.804112	0.222995
Fgf1	-1.33883	9.30149e-11	1.09123e-08	0.156173	0.312109	1.00269	0.566532	0.116539	0.150149	0.255265	0.209769	0.509377	0.182931
Cdca5	-1.3407	1.86062e-07	9.56562e-06	0.365258	1.59896	2.59726	2.22978	0.23074	0.640169	1.05709	0.794508	1.69782	0.680627
Pole	-1.34282	2.41331e-12	3.89298e-10	0.233831	0.710769	1.17422	1.10944	0.170037	0.21904	0.433836	0.449101	0.807063	0.318003
Gins2	-1.34332	2.66805e-07	1.28715e-05	0.689351	2.00949	3.82463	3.48674	0.719847	0.736783	0.846382	1.39469	2.50255	0.924426
Gstm7	-1.3442	2.17149e-11	2.92415e-09	1.95585	3.10113	6.25885	4.99453	1.18653	1.20511	2.24261	1.92676	4.07759	1.64025
Kpna2	-1.3448	6.31147e-06	0.000212016	0.235538	0.796434	0.912718	0.808571	0.0933809	0.29127	0.478663	0.325072	0.688315	0.297097
Kif22	-1.34552	6.89734e-11	8.54497e-09	0.583153	2.4606	2.60691	2.63115	0.430673	0.726223	1.05554	1.01478	2.07045	0.806803
Hist1h2bg	-1.34825	0.0024169	0.027678	3.44741	4.59306	15.791	7.28493	1.90557	3.93124	1.76363	3.7494	7.77911	2.83746
Depdc1b	-1.35415	0.000499275	0.00808762	0.00387653	0.0774718	0.0887832	0.0919294	0.00685686	0.0210359	0.0368868	0.030356	0.0655152	0.0237839
Hpcal1	-1.35574	9.90631e-07	4.21454e-05	0.0605012	0.104672	0.173507	0.140819	0.0480793	0.0455121	0.0452158	0.0488263	0.119875	0.0469084
Txn1	-1.35634	1.07716e-16	4.17023e-14	10.6655	34.9367	58.9772	47.7729	7.72523	12.7661	17.5268	18.8316	38.0881	14.2124
Chaf1b	-1.35938	1.1727e-06	4.88434e-05	0.179537	0.518799	1.10137	0.925522	0.183483	0.188261	0.298811	0.315893	0.681308	0.246612
Ccnb2	-1.36294	1.23597e-08	8.54477e-07	0.268664	3.44993	2.6566	3.52654	0.147091	0.688201	1.68859	1.60292	2.47543	1.0317
Dna2	-1.36306	6.34941e-07	2.80934e-05	0.212113	0.257385	0.589931	0.450527	0.144303	0.0985491	0.204338	0.153323	0.377489	0.150128
Arhgef39	-1.36339	0.00506959	0.0481884	0.149666	1.48888	1.31017	1.71019	0.176487	0.141245	0.918797	0.67281	1.16473	0.477335
Tacc3	-1.36816	6.33104e-13	1.2104e-10	0.552142	3.21414	3.01418	3.03558	0.33431	0.813678	1.49142	1.24167	2.45401	0.970268
Bard1	-1.36893	1.41345e-06	5.79064e-05	0.0316325	0.122376	0.193192	0.202459	0.0259037	0.0398035	0.0676073	0.0754328	0.137415	0.0521868
H2afx	-1.37203	0.00021556	0.00409089	13.5857	30.3268	81.1727	64.76	11.2785	12.7608	17.6246	25.3139	47.4613	16.7444
Kif23	-1.37675	3.59552e-10	3.4584e-08	0.221073	2.36244	2.15327	2.37019	0.106646	0.476877	1.35011	1.11913	1.77674	0.763192
Knl1	-1.3815	4.51619e-13	8.96638e-11	0.147252	0.834904	1.08846	1.09354	0.0939806	0.214896	0.460375	0.480782	0.791038	0.312508
Stc1	-1.38313	0.000488815	0.00792648	0.162218	0.142831	0.646126	0.563039	0.0686143	0.11981	0.20783	0.159552	0.378554	0.138951
Kif18b	-1.38494	4.06106e-10	3.85826e-08	0.135689	1.31608	1.88944	2.12818	0.100003	0.337208	0.866309	0.857901	1.36735	0.540355
Ncapg2	-1.38515	0.00017983	0.00352959	0.265902	0.963604	1.33629	1.51265	0.239196	0.246638	0.514894	0.498405	1.01961	0.374784
Mki67	-1.38815	2.54779e-16	9.44312e-14	2.50105	31.1859	31.67	35.2153	1.40385	7.26666	16.4635	14.5132	25.1431	9.9118
Cdca8	-1.39021	0.000995726	0.0142381	0.174312	2.38358	3.05357	2.51556	0.188004	0.597833	0.92916	0.961782	2.03175	0.669195
Eme1	-1.39041	9.71451e-05	0.00210699	0.207535	0.758408	1.21921	1.29942	0.235987	0.195858	0.279078	0.593307	0.871143	0.326057
Cxcl10	-1.39424	0.00180154	0.0222655	0.82682	2.43399	0.913758	2.18169	0.383033	0.668827	0.821801	0.582371	1.58906	0.614008
Slc6a6	-1.39679	0.000677619	0.0103385	0.771514	0.516313	2.10269	1.06525	0.570526	0.272063	0.374263	0.409141	1.11394	0.406498
Aurka	-1.39844	4.09626e-07	1.88794e-05	0.160635	1.15899	1.36594	1.60149	0.142067	0.256548	0.652366	0.564436	1.07176	0.403854
Cdk1	-1.39958	0.000374471	0.00643624	0.433373	4.07758	4.44781	5.24442	0.387683	0.888492	1.82869	1.86367	3.5508	1.24213
Cdc7	-1.39965	3.67735e-12	5.58309e-10	0.61259	1.18374	1.99717	1.64736	0.405359	0.399278	0.703436	0.586685	1.36021	0.52369
Adam12	-1.40161	6.12563e-14	1.3748e-11	0.0820371	0.262319	0.770319	0.504985	0.0635691	0.0738258	0.234193	0.213252	0.404915	0.14621
Incenp	-1.40355	1.21494e-12	2.13802e-10	0.425983	1.66018	2.28389	2.12254	0.313472	0.46646	0.798504	0.840304	1.62315	0.604685
Cenpi	-1.40531	2.95209e-08	1.83989e-06	0.0357401	0.332455	0.454417	0.41958	0.030172	0.0858559	0.183504	0.166791	0.310548	0.116581
Lig1	-1.41187	1.09971e-10	1.23593e-08	0.594309	1.29732	2.72939	2.0401	0.507248	0.49474	0.634097	0.731611	1.66528	0.591924
Pmf1	-1.41309	3.54255e-07	1.66748e-05	0.218995	0.659404	1.16362	1.16207	0.188838	0.175672	0.376433	0.447776	0.801021	0.29718
Nusap1	-1.41311	0.000145893	0.00296495	0.330879	2.90738	3.17415	3.36526	0.24267	0.571211	1.43344	1.36222	2.44442	0.902385
Kif18a	-1.4136	2.9904e-10	2.94987e-08	0.0784453	0.433541	0.654765	0.654884	0.0488212	0.0959668	0.3264	0.264167	0.455409	0.183839
Kif11	-1.41505	4.7993e-05	0.00118246	0.37045	3.70325	3.72953	4.03038	0.231064	0.739693	1.94383	1.60312	2.9584	1.12943
Dlgap5	-1.41564	1.47581e-09	1.25358e-07	0.0925974	1.40641	1.29718	1.45124	0.0537427	0.284009	0.682144	0.679784	1.06186	0.42492
Thrsp	-1.41674	2.5875e-12	4.007e-10	5.7334	10.6252	16.13	10.2657	4.00745	4.60791	3.81492	3.70115	10.6886	4.03286
Fam110a	-1.41874	3.76596e-08	2.30512e-06	0.827221	1.03883	1.99085	1.61536	0.478074	0.463768	0.412297	0.748252	1.36807	0.525598
Cenpk	-1.41931	6.53252e-05	0.00150764	0.0931702	0.222446	0.323208	0.381516	0.0692163	0.0457225	0.137273	0.14916	0.255085	0.100343
Shcbp1	-1.42116	2.03926e-08	1.32134e-06	0.0589615	0.420408	0.598513	0.57285	0.0503478	0.113207	0.262111	0.182208	0.412683	0.151968
Efcab11	-1.42554	3.34141e-05	0.000865303	0.0143549	0.0444202	0.0548652	0.0460993	0.0126956	0.00917715	0.0255845	0.0141015	0.0399349	0.0153897
Ccnd2	-1.42556	1.0304e-21	1.08619e-18	11.6559	8.40114	22.5315	15.7045	6.63167	3.47174	6.03438	6.26749	14.5733	5.60132
Ccna2	-1.42801	2.46884e-14	5.79279e-12	1.81269	15.9363	18.07	22.5431	1.21582	3.67398	8.08093	8.73274	14.5905	5.42587
Rad54b	-1.42991	6.33711e-08	3.67133e-06	0.0732289	0.240797	0.264536	0.283881	0.0275592	0.077931	0.166429	0.0894721	0.215611	0.0903479
Top2a	-1.43143	8.17161e-06	0.00026474	1.40687	16.3829	15.0054	17.5926	0.755077	3.41029	8.33726	6.9472	12.5969	4.86246
Sgo2a	-1.4373	3.58995e-08	2.20611e-06	0.112531	0.852221	0.850048	0.937279	0.0838091	0.162094	0.41086	0.373608	0.68802	0.257593
Cdkn3	-1.44143	2.73682e-05	0.00074095	0.0876078	0.755508	0.768534	0.800356	0.0704372	0.195422	0.283579	0.332621	0.603002	0.220515
Dtl	-1.44157	2.56109e-16	9.44312e-14	0.301706	0.848464	1.55915	1.38627	0.168308	0.265018	0.547101	0.57146	1.0239	0.387972
Neil3	-1.44429	2.22845e-07	1.10608e-05	0.0407497	0.58635	0.375386	0.572476	0.0105115	0.136201	0.308533	0.220119	0.393741	0.168841
Ccne1	-1.44584	0.00031932	0.0056193	0.102084	0.484684	0.850181	0.828013	0.114906	0.218954	0.216493	0.201866	0.56624	0.188055
Gbp9	-1.44829	0.000663235	0.0101391	0.00858944	0.100706	0.0681968	0.104872	0.00506437	0.0378287	0.0421843	0.0224205	0.070591	0.0268744
E2f2	-1.45152	4.63569e-06	0.000160242	0.142325	0.151698	0.599314	0.330655	0.0563116	0.0706931	0.165549	0.156422	0.305998	0.112244
Ccnb1	-1.45655	6.31229e-08	3.67133e-06	0.167855	4.30574	3.51286	4.25644	0.118761	0.78149	2.04717	1.71362	3.06073	1.16526
Ttk	-1.45931	2.83666e-09	2.19643e-07	0.115192	1.03234	1.06246	1.232	0.0852435	0.188579	0.536865	0.460222	0.860497	0.317727
Fam111a	-1.46653	1.22311e-07	6.64599e-06	0.0664282	0.321831	0.688466	0.62199	0.0694312	0.0740888	0.197722	0.2417	0.424679	0.145735
Atad2	-1.46655	1.91001e-19	1.18313e-16	0.790428	1.73791	2.78832	2.724	0.475589	0.527874	0.949271	1.0053	2.01016	0.739507
Gbp3	-1.4731	4.26494e-07	1.94829e-05	0.315974	1.3328	0.788334	0.928154	0.214046	0.279161	0.313663	0.386061	0.841315	0.298233
Dact1	-1.47342	9.88601e-09	6.95885e-07	0.58085	1.04416	4.26756	1.82384	0.375696	0.56453	0.915405	0.588359	1.9291	0.610998
Chek1	-1.47553	1.62073e-12	2.80137e-10	0.472157	0.859087	1.51464	1.53189	0.223552	0.400581	0.503589	0.477208	1.09444	0.401233
Cep55	-1.47714	2.12719e-07	1.06953e-05	0.0730495	0.880794	0.730557	0.870447	0.0323027	0.193892	0.392393	0.37738	0.638712	0.248992
Ska3	-1.4792	2.73919e-09	2.13161e-07	0.117423	0.876092	0.965392	0.996775	0.0639074	0.268516	0.46024	0.314361	0.738921	0.276756
Spdl1	-1.47969	2.05783e-07	1.03803e-05	0.123239	0.861538	0.916488	0.922549	0.128228	0.198403	0.360481	0.258609	0.705954	0.23643
Ncaph	-1.47975	1.66679e-15	5.26772e-13	0.564486	2.09015	2.90886	2.82197	0.361425	0.513302	1.09737	1.07183	2.09637	0.76098
Spag5	-1.48642	9.71147e-16	3.21596e-13	0.457365	2.08987	2.38983	2.39036	0.254683	0.563518	0.904722	0.954329	1.83186	0.669313
Troap	-1.48769	3.835e-06	0.000135591	0.0501626	0.641593	1.6421	1.48873	0.0443641	0.198828	0.566623	0.576119	0.955648	0.346484
Bves	-1.48814	0.000269071	0.00492022	0.0434601	0.090071	0.209393	0.170071	0.0384364	0.0296218	0.0444668	0.0630229	0.128249	0.043887
Ddias	-1.49155	5.93188e-11	7.46839e-09	0.302102	0.779573	1.82564	1.65757	0.19687	0.255093	0.637722	0.521094	1.14122	0.402695
Slc25a18	-1.49187	6.2276e-24	1.20551e-20	3.057	5.49728	9.19433	6.30353	1.65767	1.95422	2.68397	2.37007	6.01303	2.16648
Plk1	-1.49231	2.21675e-07	1.10381e-05	0.152893	1.62963	2.58346	2.72032	0.187805	0.336678	0.83432	0.997721	1.77158	0.589131
Fhl3	-1.50176	0.00137532	0.0181571	0.224089	0.191078	0.75273	0.410398	0.069365	0.126888	0.178838	0.175478	0.394574	0.137642
Ube2t	-1.50417	1.5352e-09	1.29207e-07	0.267479	1.13223	1.49358	1.6867	0.141936	0.324551	0.609903	0.605092	1.145	0.420371
Dio2	-1.50424	8.71176e-05	0.0019218	1.59562	3.8504	4.98169	5.0592	1.34909	1.44561	1.36353	1.21617	3.87173	1.3436
Cit	-1.50835	1.73841e-11	2.3824e-09	0.0498183	0.281656	0.323441	0.401261	0.0378338	0.05928	0.13829	0.128153	0.264044	0.0908891
Hmmr	-1.50859	2.11175e-12	3.47899e-10	0.135596	2.04696	2.15654	2.43783	0.0832112	0.412627	1.10083	0.888456	1.69423	0.621282
Nek2	-1.51824	1.75403e-11	2.38272e-09	0.160363	1.7418	1.77225	2.25198	0.0675362	0.598153	0.721941	0.797305	1.4816	0.546234
Tcf19	-1.51904	1.99228e-07	1.01156e-05	1.01846	2.19415	5.47899	3.86676	0.843235	0.87935	1.27706	1.07468	3.13959	1.01858
Timeless	-1.52506	3.24258e-09	2.48587e-07	0.428787	0.891425	1.21864	0.773519	0.266582	0.20834	0.31275	0.391548	0.828092	0.294805
Kbtbd6	-1.52794	0.00202692	0.0242199	0.415951	1.17169	1.6331	1.28358	0.341593	0.140195	0.401266	0.827223	1.12608	0.42757
Fanci	-1.53065	2.01512e-09	1.62532e-07	0.0516556	0.259094	0.293212	0.372416	0.0349352	0.0716898	0.104461	0.124258	0.244094	0.0838359
Pclaf	-1.53333	8.00208e-13	1.47524e-10	0.700638	1.49356	2.73362	2.42128	0.439168	0.455789	0.826832	0.822678	1.83727	0.636117
Racgap1	-1.53366	1.64487e-15	5.26772e-13	0.341312	1.92808	2.21307	2.44422	0.196208	0.424108	0.859075	0.982469	1.73167	0.615465
Ckap2l	-1.54275	7.64829e-12	1.12801e-09	0.149739	1.98361	2.19484	2.12096	0.0972957	0.357611	0.953014	0.866793	1.61229	0.568678
Ticrr	-1.5463	3.52512e-15	9.5772e-13	0.170473	1.02548	1.52892	1.39269	0.0950041	0.238016	0.596379	0.542504	1.02939	0.367976
Ung	-1.56182	4.35221e-05	0.00109059	0.28759	0.581349	1.45359	0.996572	0.333281	0.159101	0.280046	0.301997	0.829776	0.268606
Mxd3	-1.56219	0.000766087	0.0114403	0.133274	0.669669	1.23256	1.09075	0.117868	0.107807	0.514276	0.364442	0.781565	0.276099
Espl1	-1.56256	1.10137e-10	1.23593e-08	0.110425	0.47079	1.0251	0.871158	0.0697576	0.116122	0.337012	0.334903	0.619369	0.214449
Ncapg	-1.56371	1.01487e-13	2.21357e-11	0.141794	1.2399	1.21239	1.50293	0.058863	0.281287	0.579131	0.589166	1.02425	0.377112
Melk	-1.56407	1.25581e-08	8.56716e-07	0.01667	0.263556	0.320702	0.414887	0.0122858	0.066861	0.165444	0.108781	0.253954	0.0883431
Oip5	-1.57239	3.12662e-05	0.000816506	0.178105	0.632783	0.846036	0.576164	0.0787588	0.168084	0.242975	0.292713	0.558272	0.195633
Nsl1	-1.57487	2.66943e-06	9.98521e-05	0.0868821	0.426783	0.669046	0.510875	0.0935432	0.110513	0.148415	0.167622	0.423396	0.130023
Pcp4l1	-1.59103	7.15169e-08	4.02731e-06	0.0808994	0.192985	1.20933	0.564417	0.0579198	0.0763475	0.312174	0.164241	0.511908	0.15267
Spry4	-1.59705	6.44336e-15	1.69122e-12	0.964102	2.11747	12.3473	7.23276	0.65112	0.83817	2.47505	2.29793	5.6654	1.56557
Bub1	-1.59826	2.34189e-14	5.64694e-12	0.152791	1.31511	1.33811	1.56765	0.0688393	0.277505	0.548629	0.662192	1.09342	0.389291
Chst7	-1.60029	4.51466e-11	5.82616e-09	0.14942	0.408105	1.25478	0.835419	0.117695	0.127793	0.306718	0.245795	0.661932	0.1995
Ube2c	-1.60259	3.71358e-16	1.30701e-13	0.44691	6.42533	12.0581	10.5212	0.28985	1.41525	3.81661	4.47606	7.3629	2.49944
Hells	-1.60284	1.90725e-10	1.95601e-08	0.154572	0.192995	0.601484	0.514321	0.0839756	0.0791892	0.154538	0.14986	0.365843	0.116891
Chaf1a	-1.6036	4.76604e-09	3.53143e-07	0.155828	0.287692	0.785156	0.462573	0.0787516	0.0840344	0.163993	0.232428	0.422812	0.139802
Mcm10	-1.60472	2.53512e-09	1.98523e-07	0.115215	0.491211	0.933527	0.966657	0.0883106	0.137728	0.301782	0.263982	0.626652	0.197951
Psrc1	-1.60476	6.38642e-18	2.90883e-15	1.73542	8.73232	14.1483	12.9632	0.963719	2.36144	4.21192	4.93367	9.39479	3.11769
Ndc80	-1.61219	0.000125591	0.00260363	0.121024	1.50187	1.43605	1.59129	0.0662595	0.214832	0.661593	0.66189	1.16256	0.401144
Hist1h1b	-1.61526	9.24383e-11	1.09123e-08	3.58331	14.8953	41.7268	38.141	2.21837	4.28348	9.82572	16.0045	24.5866	8.08302
Wdr62	-1.61551	1.5138e-11	2.11196e-09	0.147415	0.293141	0.421942	0.45461	0.0564309	0.114203	0.121564	0.158893	0.329277	0.112773
Mcm3	-1.62133	1.83716e-15	5.61635e-13	0.878914	1.61216	4.8186	3.561	0.465486	0.679965	0.934825	1.2449	2.71767	0.831294
Hist1h2bh	-1.62418	0.00294831	0.0321759	0.158452	1.12591	3.16124	2.33143	0.186847	0.199381	0.648487	1.14888	1.69426	0.545899
Igfbp3	-1.62527	0.000189747	0.00368685	5.28122	10.6433	52.436	24.6196	3.99064	4.22632	8.26153	7.56663	23.245	6.01128
Dglucy	-1.63263	9.17033e-13	1.6513e-10	0.0661375	0.152201	0.211144	0.209638	0.0365578	0.0383008	0.0636708	0.0732389	0.15978	0.0529421
Cenph	-1.64102	1.90399e-10	1.95601e-08	0.311356	1.30998	1.27439	0.984993	0.140098	0.252597	0.442642	0.461013	0.970179	0.324087
Slco1c1	-1.64329	9.75199e-09	6.89586e-07	0.257317	0.154659	0.212689	0.187156	0.104375	0.0730341	0.0522595	0.0521839	0.202955	0.0704632
Fgl2	-1.65123	0.000480976	0.00786525	0.355622	0.379042	0.963202	0.711552	0.30084	0.102143	0.28476	0.13453	0.602355	0.205568
Stil	-1.65209	1.8859e-15	5.61635e-13	0.179161	1.14137	1.44385	1.59562	0.07103	0.221554	0.738302	0.5447	1.09	0.393897
Mybl2	-1.65229	1.74939e-05	0.000510189	0.0708994	0.132245	0.425794	0.238605	0.015676	0.0808498	0.0689146	0.120806	0.216886	0.0715616
E2f8	-1.65428	2.37021e-14	5.64694e-12	0.298015	1.81865	3.47602	3.15013	0.201551	0.408083	1.19097	0.966006	2.18571	0.691653
Hmgb2	-1.65495	5.07242e-10	4.70368e-08	0.996299	3.20882	4.9472	4.06828	0.574652	1.04244	1.0371	1.48874	3.30515	1.03573
Haspin	-1.65891	2.70886e-07	1.29874e-05	0.883433	2.52218	4.08514	3.46698	0.390657	0.893277	0.813506	1.48241	2.73943	0.894962
Kif2c	-1.66538	1.06066e-11	1.54956e-09	0.123307	1.08839	1.5203	1.47293	0.0443031	0.192737	0.62451	0.687309	1.05123	0.387215
Dscc1	-1.67681	0.000203017	0.003925	0.104688	0.255982	0.451319	0.289178	0.0708013	0.0406812	0.0982914	0.144667	0.275292	0.0886102
Ankle1	-1.69405	2.24215e-08	1.43479e-06	0.250359	4.34233	5.08755	4.76679	0.221419	0.708818	1.84434	1.68325	3.61176	1.11446
Rad51	-1.69502	1.18527e-10	1.31506e-08	0.163689	0.545215	0.8685	0.799894	0.115361	0.0989629	0.222958	0.302647	0.594325	0.184982
Brca1	-1.7211	1.41358e-13	2.91875e-11	0.0995796	0.654764	1.05017	0.964212	0.0744243	0.116478	0.334072	0.287994	0.692181	0.203242
Cdc25c	-1.72192	3.32416e-12	5.09683e-10	0.114728	1.28907	1.05687	1.24362	0.0465052	0.275193	0.404979	0.457519	0.926072	0.296049
Fbxo48	-1.722	0.00268769	0.0300256	0.234809	0.583969	0.637364	0.980124	0.11537	0.172353	0.288297	0.181602	0.609067	0.189406
Rad51ap1	-1.72456	1.30497e-10	1.42315e-08	0.230451	0.856842	1.18488	0.96641	0.132715	0.187138	0.322428	0.340402	0.809646	0.245671
Cdh19	-1.75171	8.5259e-06	0.000274495	0.0129081	0.078316	0.0933892	0.0792663	0.0105379	0.0131189	0.0341353	0.0198704	0.0659699	0.0194156
Tle2	-1.75708	1.40371e-08	9.49254e-07	0.081639	0.574302	1.3296	0.812742	0.072202	0.154091	0.33412	0.203626	0.699572	0.19101
Fancd2	-1.75771	2.26088e-15	6.36581e-13	0.0596862	0.248684	0.382754	0.400037	0.0203949	0.0691297	0.121582	0.13455	0.27279	0.0864143
Foxm1	-1.76174	1.59089e-22	2.05304e-19	0.827161	4.04262	6.4893	6.26536	0.416327	0.920242	1.75044	2.18249	4.40611	1.31737
Esco2	-1.76226	1.96128e-10	1.99819e-08	0.118517	0.840044	1.67205	1.59172	0.0786131	0.139811	0.516578	0.567157	1.05558	0.32554
Hist1h2bm	-1.76399	1.24951e-08	8.56193e-07	6.94784	14.4496	49.8848	41.8573	5.24548	4.63781	6.86603	13.4173	28.2849	7.54166
Nuf2	-1.76421	1.97158e-15	5.76072e-13	0.269609	1.59459	1.68535	1.84695	0.154287	0.266911	0.649067	0.526657	1.34913	0.399231
Aurkb	-1.7687	1.38421e-20	1.17209e-17	0.692285	5.11804	7.98833	8.56303	0.312644	1.27886	2.53187	2.70414	5.59042	1.70688
Serpinb5	-1.77382	4.4667e-05	0.00111387	0.0959213	0.110758	0.322206	0.289031	0.0671597	0.0452621	0.063793	0.0521619	0.204479	0.0570942
Hist1h2bf	-1.77823	0.000168029	0.00333609	1.54134	3.90177	16.4738	15.7427	1.70397	0.909136	2.83868	4.35854	9.41489	2.45258
Hist1h2ak	-1.77946	0.0052201	0.0490525	0.90436	1.92784	14.3605	12.1033	0.999777	1.28021	0.555185	3.73761	7.32402	1.64319
Spc25	-1.78018	2.42e-09	1.91204e-07	0.0864727	1.39787	1.49635	1.63104	0.0764769	0.285625	0.557396	0.37619	1.15293	0.323922
Pimreg	-1.78324	6.60258e-13	1.24692e-10	0.249046	3.38003	4.88756	4.77155	0.0881032	0.736438	1.52889	1.90687	3.32205	1.06508
Rab3b	-1.7842	2.48398e-05	0.000681771	0.104817	0.518911	1.40162	1.10489	0.0853826	0.135364	0.270936	0.274798	0.782558	0.19162
Ccnf	-1.78924	1.05602e-13	2.27132e-11	0.166445	1.05153	1.20507	1.28752	0.0615583	0.159935	0.475602	0.518719	0.927642	0.303954
Ercc6l	-1.79407	2.78392e-15	7.69854e-13	0.305512	1.92921	2.68969	2.61486	0.198824	0.418883	0.707747	0.767366	1.88482	0.523205
Papln	-1.80474	0.00184323	0.0226722	0.0061658	0.0525749	0.248536	0.14477	0.0109061	0.0290944	0.0416369	0.0187766	0.113012	0.0251035
Slfn9	-1.80528	9.08444e-13	1.6513e-10	0.362686	1.61657	2.31978	2.22337	0.227449	0.273823	0.72868	0.642606	1.6306	0.468139
Clspn	-1.81524	1.42346e-18	7.64849e-16	0.242138	0.827914	1.40269	1.16633	0.103894	0.151588	0.423867	0.42553	0.909768	0.27622
Cdkn1a	-1.82137	2.86284e-05	0.000763925	3.32659	5.51225	20.0837	13.53	2.15429	1.56971	2.68944	4.57884	10.6131	2.74807
Gmnn	-1.82712	1.54996e-10	1.63284e-08	0.342971	1.28414	1.29976	0.933299	0.132219	0.298775	0.377909	0.313715	0.965043	0.280655
Kntc1	-1.82723	2.95321e-17	1.20351e-14	0.0986433	0.466557	0.748548	0.692513	0.0490729	0.079129	0.219519	0.244608	0.501565	0.148082
Rrm2	-1.83159	4.57438e-19	2.72457e-16	2.68658	10.7822	20.038	16.3091	1.5796	1.94052	4.95708	5.34108	12.454	3.45457
Cenpm	-1.83474	8.84853e-10	7.87519e-08	0.0807979	0.90425	1.40144	1.51768	0.0357291	0.198254	0.367052	0.583495	0.976042	0.296133
Tedc1	-1.83706	6.20325e-13	1.20079e-10	0.487924	1.61905	2.35022	1.78977	0.260542	0.373589	0.621677	0.488613	1.56174	0.436105
Cdt1	-1.84851	2.27691e-10	2.29035e-08	0.496018	1.51784	3.81115	2.61478	0.28302	0.483209	0.766173	0.668245	2.10995	0.550162
Cdca3	-1.85055	1.4323e-18	7.64849e-16	0.78941	10.9382	12.6134	13.6057	0.433991	2.09403	4.16509	3.93546	9.48666	2.65714
Iqgap3	-1.86781	4.10662e-12	6.17429e-10	0.0385563	0.40612	0.603933	0.570861	0.0160468	0.0684929	0.222773	0.183522	0.404867	0.122709
Cdca2	-1.87321	1.28588e-19	8.29716e-17	0.0897264	1.1548	1.28779	1.46629	0.0357096	0.209578	0.46545	0.460607	0.99965	0.292836
Ska1	-1.87972	3.79724e-07	1.77121e-05	0.0566354	0.950751	0.717731	0.764619	0.0125222	0.133622	0.304223	0.314142	0.622434	0.191127
Metrn	-1.88063	0.000235451	0.004425	0.271654	0.458446	1.46554	0.956748	0.18019	0.0640923	0.305741	0.315148	0.788097	0.216293
Lgals1	-1.8833	0.000168033	0.00333609	1.82468	23.0098	34.6768	24.0141	1.61376	4.36094	5.64447	6.92777	20.8813	4.63674
Abcb9	-1.88642	0.00251166	0.0285367	0.0181041	0.0661589	0.088455	0.0655831	0.0160114	0.00732233	0.0158772	0.0247531	0.0595753	0.015991
Brip1	-1.8894	2.57549e-12	4.007e-10	0.0173469	0.103012	0.194484	0.171065	0.0109584	0.0169555	0.0517249	0.0522871	0.121477	0.0329815
Rsad2	-1.89684	2.67711e-05	0.000727328	0.084062	0.468667	0.236954	0.352236	0.0514696	0.146459	0.0476359	0.0675144	0.28548	0.0782698
E2f7	-1.91812	1.2492e-10	1.372e-08	0.0845176	0.35583	0.572962	0.599299	0.0504548	0.037887	0.160844	0.207742	0.403152	0.114232
Pbk	-1.91862	1.88001e-17	8.08717e-15	0.517639	5.35177	4.91376	6.41033	0.261602	0.73277	1.56165	2.07178	4.29838	1.15695
Klhdc7a	-1.92537	2.77898e-07	1.32416e-05	0.36332	0.508261	1.05399	1.01301	0.190785	0.107149	0.236981	0.256845	0.734645	0.19794
Birc5	-1.92702	2.24474e-21	2.17263e-18	0.887365	5.09279	6.77019	5.9107	0.301843	0.979156	2.16224	1.84111	4.66526	1.32109
Gtse1	-1.96826	1.83547e-13	3.69144e-11	0.226466	1.20129	2.50891	2.00327	0.135078	0.258457	0.349184	0.719438	1.48498	0.365539
Lrr1	-1.96889	0.000286617	0.00518522	0.0521593	0.185314	0.477836	0.318415	0.0153767	0.0492244	0.0960614	0.113457	0.258431	0.0685298
Dhh	-1.97479	1.03609e-08	7.22742e-07	0.179942	0.690451	3.95631	2.6927	0.159141	0.226423	0.471321	0.647129	1.87985	0.376003
Nrgn	-1.98025	0.00092037	0.0133704	0	0.168445	0.694941	0.702548	0.0186359	0.029829	0.077615	0.265843	0.391483	0.0979806
Mcm5	-1.98276	2.15429e-18	1.07617e-15	0.48846	1.39668	2.53	1.81736	0.236767	0.25265	0.513229	0.572113	1.55813	0.39369
Hist1h2bl	-1.98617	1.32625e-09	1.14739e-07	6.53043	12.4295	79.4829	60.6754	3.50658	5.50267	8.30439	15.8284	39.7796	8.28551
Hist2h2ac	-2.01853	0.000455997	0.00752032	1.36612	2.00213	14.1839	8.01899	1.05718	1.1281	1.04833	1.48579	6.39278	1.17985
Cdc6	-2.0302	4.16025e-09	3.11235e-07	0.214168	0.251685	0.697606	0.562169	0.0728507	0.0466426	0.141591	0.191121	0.431407	0.113051
Hist1h2ab	-2.05405	0.00273658	0.03032	0.375539	1.60108	8.02748	6.70129	0	0.354409	1.38326	3.26749	4.17635	1.25129
Ccnd1	-2.0542	0.000506302	0.00819289	1.3036	6.75823	39.5048	22.9622	1.06664	1.87467	3.48421	5.22366	17.6322	2.9123
Fzd10	-2.06927	4.88525e-05	0.00119894	0.190948	0.581495	2.53231	1.22973	0.0965004	0.102974	0.334922	0.49842	1.13362	0.258204
Uhrf1	-2.08099	4.58819e-20	3.08925e-17	0.246126	0.880695	1.98635	1.53141	0.0932893	0.203242	0.350759	0.451242	1.16115	0.274633
Cxcl12	-2.08614	6.77229e-05	0.00155371	0.027627	0.228209	0.607423	0.337307	0.0366502	0.0391087	0.0848006	0.0781223	0.300142	0.0596705
Anxa3	-2.10226	0.00105288	0.0148903	0.052206	0.280015	0.450494	0.313165	0.0580865	0.0667509	0.0599629	0.0410275	0.27397	0.056457
Spc24	-2.10363	5.93145e-08	3.47882e-06	0.23702	1.16598	1.73709	2.17468	0.128998	0.137652	0.447711	0.571088	1.32869	0.321362
Lrrc32	-2.10911	7.66905e-05	0.00173377	0.034357	0.0878871	0.604315	0.522732	0.0182313	0.0583629	0.07593	0.0777225	0.312323	0.0575617
Exo1	-2.15601	1.83294e-20	1.35166e-17	0.188523	0.465029	0.934265	0.806874	0.0404917	0.101666	0.185174	0.264791	0.598673	0.148031
Pygm	-2.16695	4.13843e-06	0.000144668	0.025214	0.174684	0.523573	0.45585	0.0111497	0.0475906	0.100612	0.0987218	0.29483	0.0645186
Npvf	-2.19936	4.30017e-07	1.9586e-05	1.10578	0.852608	2.93128	1.14901	0.540999	0.288645	0.231094	0.225176	1.50967	0.321479
E2f1	-2.22893	4.71643e-06	0.000162669	0.262036	0.171179	0.650467	0.317547	0.0672811	0.0558401	0.0622696	0.102964	0.350307	0.0720887
BC030867	-2.30674	6.97621e-10	6.28102e-08	0.0815338	0.231742	0.670585	0.6126	0.0240363	0.0461677	0.153497	0.113505	0.399115	0.0843017
Tle6	-2.41671	2.44321e-12	3.90057e-10	0.0697235	0.678126	1.71396	1.14595	0.0308319	0.139826	0.310322	0.189578	0.901941	0.16764
Tmem173	-2.60351	5.05899e-08	3.00167e-06	0.193369	0.343505	2.29897	0.799076	0.0684065	0.121659	0.110795	0.145813	0.90873	0.111668
Car3	-2.60735	2.44447e-06	9.34694e-05	0.157367	1.86601	6.71571	4.00898	0.104382	0.176359	0.736631	0.71884	3.18702	0.434053
Rmi2	-2.7818	1.69903e-06	6.79877e-05	0.0137746	0.0195757	0.14582	0.0689965	0.00406078	0.00433318	0.00751662	0.0146483	0.0620417	0.00763972
Hist1h2bk	-2.80912	0.000129573	0.00267493	0.373167	1.59097	12.7629	8.23609	0	1.2326	0.458173	1.1364	5.74077	0.706792
Spp1	-2.832	6.07706e-05	0.00143678	0	0.429961	0.930727	0.434988	0.0132135	0.0563995	0.0183439	0.129994	0.448919	0.0544879
Cpne7	-3.83484	9.3087e-07	3.98217e-05	0.00995365	0.0636549	0.322191	0.158921	0	0.00939359	0.012221	0.0129907	0.13868	0.00865133

## Sheet: PolyIC_human
gene	log2FoldChange	pvalue	padj	BC3_ctrl	BC7_ctrl	BC11_ctrl	BC15_ctrl	BC4_poly	BC8_poly	BC12_poly	BC16_poly	Ctrl_ave	Poly_ave
CXCL11	10.5002	5.32382e-26	5.31666e-24	0.0129194	0	0	0	7.99423	3.46109	1.20735	2.38386	0.00322985	3.76163
OAS2	10.3885	1.33056e-22	1.07542e-20	0.00299765	0	0.0104909	0.0138381	7.40545	6.36039	2.03761	2.87666	0.00683167	4.67003
CXCL10	10.0912	6.33669e-51	1.90609e-48	0.125985	0.139285	0.195959	0.290793	257.851	182.126	23.5472	150.156	0.188005	153.42
TNFAIP2	9.78005	1.75085e-12	5.98169e-11	0.0285506	0	0	0.120816	11.0723	11.1064	1.07606	6.4503	0.0373416	7.42627
OAS1	9.18055	4.53797e-21	3.2959e-19	0.00377873	0	0.00881626	0.0145365	2.84366	3.50591	0.619648	2.23172	0.00678288	2.30024
C3	9.07077	1.70657e-09	3.94315e-08	0	0.00626887	0.0044098	0.0508971	5.65695	2.94427	0.794849	0.535486	0.0153939	2.48289
XAF1	8.98154	6.14684e-16	2.88222e-14	0	0.00410099	0.0346178	0.00761052	4.66599	3.2299	1.00725	1.64554	0.0115823	2.63717
IFITM1	8.58753	6.41089e-36	1.11905e-33	0.0565718	0.140725	0	0.0435256	23.4991	29.0521	2.79302	10.1919	0.0602055	16.384
GBP4	8.43553	6.48174e-20	4.30156e-18	0	0.00930891	0.0196449	0.00431881	2.72251	2.03709	0.613659	1.40683	0.00831815	1.69502
OASL	8.33129	9.01149e-16	4.15048e-14	0.00992557	0.00411504	0.0115788	0.0038183	1.945	3.00735	0.126885	2.59574	0.00735943	1.91875
PTGS2	8.26484	2.53182e-06	3.49441e-05	0	0	0.0270034	0	1.93754	0.594369	0.0816311	0.748296	0.00675084	0.840459
CHI3L1	8.24218	1.99807e-64	8.47018e-62	0.205647	0.500898	0.11995	2.44255	68.8832	135.08	16.986	198.411	0.817262	104.84
KRT17	8.24114	1.15231e-05	0.000136776	0	0	0	0	1.0131	1.88438	0.0326222	0.779523	0	0.927407
LTF	7.81087	6.54359e-13	2.37214e-11	0	0	0	0.00155007	0.0693451	0.0586286	0.0515098	0.136111	0.000387517	0.0788985
CXCL2	7.74513	1.23123e-46	3.22023e-44	0.185354	0.076846	0.108114	0.0356523	16.0947	19.0374	4.65729	12.0848	0.101491	12.9686
MX1	7.7111	6.57453e-225	1.36566e-220	0.11811	0.0404513	0.0569104	0.0730931	13.0075	13.6539	3.02202	8.44018	0.0721412	9.5309
GREM1	7.51788	1.43958e-21	1.10343e-19	0.00737258	0.0030566	0	0.00283618	0.57962	0.343907	0.162497	0.40704	0.00331634	0.373266
GBP1	7.44537	3.26166e-18	1.8562e-16	0.0928565	0.0384974	0.216646	0.0119071	11.1259	8.4576	1.84878	5.53695	0.0899768	6.7423
GBP5	7.3669	1.20742e-40	2.50806e-38	0.043268	0.0059795	0.00841248	0.00554831	2.16623	2.43803	0.375106	1.21537	0.0158021	1.54868
RSAD2	7.36201	5.43381e-22	4.24327e-20	0.0184823	0.0485296	0.0862429	0.02607	8.01222	6.15625	1.04828	3.43268	0.0448312	4.66236
SELE	7.12583	5.40043e-09	1.18331e-07	0	0	0	0	0.0353005	0.0426889	0.0397841	0.0189787	0	0.034188
RTP4	7.12062	2.80917e-21	2.06922e-19	0.10827	0	0.0315759	0	4.61595	3.5909	0.405678	2.10394	0.0349614	2.67912
PI3	7.03688	0.000149649	0.00130226	0	0	0	0	2.09425	3.17668	0.375493	0.0883998	0	1.4337
BATF2	7.01997	1.05933e-09	2.53214e-08	0	0	0.0128454	0	0.301485	0.386411	0.0388317	0.495947	0.00321136	0.305669
PRPH	6.93479	3.43646e-09	7.67549e-08	0	0	0	0.0141454	0.474616	0.424874	0.243136	0.360611	0.00353636	0.375809
CXCL1	6.91717	3.67407e-17	1.94688e-15	0.10434	0	0.12172	0	5.4687	3.17034	1.56382	3.75198	0.056515	3.48871
EPSTI1	6.87641	1.38729e-15	6.29189e-14	0.0056613	0.000782373	0.00440284	0	0.217005	0.206743	0.0698763	0.0760836	0.00271163	0.142427
MX2	6.84138	4.72094e-22	3.71452e-20	0.00210798	0.0017479	0.0073773	0.00162186	0.408956	0.277852	0.0501785	0.209793	0.00321376	0.236695
BIRC3	6.76421	1.01382e-65	4.3873e-63	0.0273054	0.0301881	0.0743248	0.0070028	2.44218	1.94367	1.316	2.12244	0.0347053	1.95608
CCL7	6.72623	1.68146e-07	2.95493e-06	0	0	0	0	0.696073	0.592349	0.479406	0.359111	0	0.531735
APOL1	6.72514	9.61201e-09	2.02291e-07	0.00688057	0	0	0	0.220681	0.159006	0.054595	0.0999673	0.00172014	0.133562
KYNU	6.65016	0.0002598	0.00209169	0	0	0	0.00258844	0.0157907	0.0110381	0.0123586	0.00610994	0.00064711	0.0113243
GBP2	6.64031	6.03627e-85	3.48293e-82	0.0157779	0.0261655	0.018406	0.0173419	2.31512	1.34079	0.447116	1.09379	0.0194228	1.2992
SP100	6.57807	2.02355e-108	2.00158e-105	0.0100165	0.0070277	0.0170779	0.00948498	1.02405	0.726739	0.444258	0.330238	0.0109018	0.631322
LCN2	6.53466	5.31211e-07	8.49447e-06	0	0	0	0	0.481548	0.487847	0.0402008	0.165624	0	0.293805
EBF1	6.43532	1.05358e-06	1.58471e-05	0	0	0	0	0.00270829	0.0025399	0.00261624	0.00107787	0	0.00223557
IFIT1	6.43269	1.00224e-206	5.20464e-203	0.515976	0.552623	0.693879	0.518286	47.1802	32.3307	19.0616	22.396	0.570191	30.2421
CEBPD	6.38373	5.97967e-56	1.97158e-53	0.718747	0.397314	0.0931627	0.491551	27.2381	20.8477	11.4764	25.8745	0.425194	21.3592
IL6	6.33268	1.26144e-06	1.86761e-05	0	0	0	0	0.447102	0.39135	0.0143968	0.0711765	0	0.231006
APOL6	6.32173	6.18121e-98	4.93831e-95	0.0901045	0.029055	0.0817543	0.0346626	3.32068	3.05913	1.55347	2.5637	0.0588941	2.62424
CCDC194	6.26903	5.15978e-07	8.27806e-06	0	0	0.0319393	0	0.428356	0.515543	0.0965524	0.517123	0.00798483	0.389394
GGT5	6.25954	4.46996e-06	5.83962e-05	0	0	0	0	0.0582594	0.0570334	0.00345574	0.0455595	0	0.041077
IFI6	6.22767	1.26966e-107	1.19879e-104	0.390893	0.567212	0.494002	0.939839	36.4139	37.3461	14.4167	20.6583	0.597987	27.2088
DHX58	6.18816	1.12704e-13	4.41716e-12	0.00883341	0.00732449	0.0103047	0.00679631	0.628821	0.378028	0.14018	0.359352	0.00831474	0.376595
IL32	6.17796	6.57942e-06	8.233e-05	0	0	0	0	0.0323808	0.116409	0.00521337	0.107393	0	0.065349
CXCL6	6.17447	2.73914e-06	3.76306e-05	0	0	0	0	0.232749	0.0481785	0.0212685	0.0408913	0	0.0857719
ABCA13	6.17309	1.24022e-46	3.22023e-44	0.00167895	0.000522058	0.00220343	0.000322941	0.106221	0.0167054	0.0290492	0.0393343	0.00118185	0.0478275
EBI3	6.10856	1.15428e-06	1.72246e-05	0	0.0103485	0	0	0.136683	0.267051	0.0660187	0.154128	0.00258713	0.15597
CXCL8	6.01059	4.85044e-08	9.32039e-07	0	0	0	0.0484197	0.836919	1.07729	0.0832251	0.662901	0.0121049	0.665084
BST2	5.95182	9.28782e-13	3.31489e-11	0.0742518	0.0307841	0	0.0285642	1.19074	2.73276	0.163656	1.86093	0.0334	1.48702
IL7R	5.93684	1.11955e-08	2.33956e-07	0	0	0.0043313	0.00285663	0.185886	0.0540236	0.00654675	0.0997964	0.00179698	0.0865632
CHI3L2	5.91579	0.00616954	0.0303322	0.00234142	0	0	0	0.0915811	0.0601208	0.0227069	0	0.000585354	0.0436022
IFI44L	5.8418	6.85682e-107	6.1926e-104	0.358126	0.432791	0.586666	0.926276	25.5683	21.0913	12.27	15.7148	0.575965	18.6611
IFIH1	5.84149	5.49298e-222	3.80334e-218	0.218744	0.194219	0.219047	0.171277	10.8122	8.30246	3.14023	6.77107	0.200822	7.25648
IFIT3	5.83045	2.9585e-120	3.41411e-117	0.623738	0.536346	0.907292	0.550991	34.1432	31.8932	7.63079	23.1311	0.654592	24.1996
GBP3	5.81559	1.62752e-95	1.05646e-92	0.289582	0.117503	0.244378	0.0521449	9.88064	2.61566	4.82362	4.32817	0.175902	5.41202
MMP7	5.76289	6.11932e-55	1.95555e-52	0.0877907	0.194118	0.0227586	0.022515	2.96071	5.70233	1.07498	0.963715	0.0817956	2.67543
GIMAP2	5.74347	6.81867e-06	8.48686e-05	0.0125763	0	0	0	0.186923	0.0861127	0.133051	0.0639519	0.00314407	0.11751
TNFAIP6	5.71908	1.67684e-12	5.73828e-11	0.0133481	0.00368932	0.00519046	0	0.334138	0.118055	0.0784537	0.100199	0.00555696	0.157711
CARD16	5.68653	1.2486e-05	0.0001462	0	0.00137825	0	0	0.0195042	0.0256081	0.0117235	0.00603746	0.000344563	0.0157183
HLA-B	5.68204	9.76154e-223	1.01383e-218	0.208477	0.162474	0.0757512	0.126216	6.78274	5.59295	1.85306	3.77956	0.143229	4.50208
SOD2	5.61346	1.06178e-183	3.6759e-180	0.227068	0.202428	0.200581	0.201969	11.0273	6.41012	2.97044	5.7209	0.208011	6.5322
IFIT2	5.55866	4.74431e-96	3.39823e-93	0.171868	0.13927	0.246061	0.15327	8.2685	5.71693	1.65643	6.21709	0.177617	5.46474
PI15	5.54595	1.62545e-125	2.25093e-122	0.176911	0.0950778	0.378361	0.0579742	6.70692	4.30424	3.34181	2.2181	0.177081	4.14277
ICAM1	5.44047	1.04979e-28	1.19159e-26	0.0128728	0.0160108	0.015017	0.0544729	0.750217	0.875923	0.244004	0.76214	0.0245934	0.658071
OR56B1	5.43644	0.000396768	0.00301451	0	0	0	0	0.26365	0.206048	0.297137	0.10493	0	0.217941
CXCL5	5.42361	4.6395e-06	6.0459e-05	0.0329179	0	0.0384008	0	0.746771	0.478968	0.116086	0.334783	0.0178297	0.419152
ANPEP	5.42261	0.000706113	0.00494017	0.00327496	0.00271553	0	0.0125985	0.438086	0.0616671	0.0490841	0.00475816	0.00464726	0.138399
NAMPT	5.41552	2.35844e-196	9.7979e-193	0.378312	0.263586	0.242116	0.240536	13.973	8.01627	3.13843	6.03466	0.281137	7.79059
CCL22	5.40121	0.000367831	0.00282566	0	0	0	0.114168	0.0844218	0.242467	0	4.07666	0.028542	1.10089
OR2I1P	5.30606	0.000162457	0.00139733	0	0	0.0159347	0	0.106855	0.0818388	0.0240853	0.188536	0.00398368	0.100329
CMPK2	5.28905	6.81738e-20	4.50989e-18	0.0421624	0.0603859	0.093899	0.0884707	2.8155	2.864	0.486611	1.50359	0.0712295	1.91743
IDO1	5.255	5.87787e-05	0.000574025	0.0037679	0.0281184	0.026373	0	0.250539	0.316046	0.0398627	0.448897	0.0145648	0.263836
OAS3	5.16806	8.16256e-137	1.30425e-133	0.462115	0.235618	0.495558	0.390879	14.3589	9.35997	3.95015	7.47302	0.396043	8.78552
OR52N4	5.13915	0.000149854	0.00130351	0.0601118	0	0	0	0.846428	0.3087	0.264982	0.174672	0.015028	0.398695
HLA-F	5.06718	6.6932e-25	6.20674e-23	0.0570782	0.00525868	0.0221951	0.0243973	0.957508	0.3854	0.150965	0.621964	0.0272323	0.528959
GATA6	5.06639	2.20001e-05	0.000242092	0.00301502	0.0025	0	0	0.0518885	0.0309669	0.00531627	0.0459953	0.00137876	0.0335417
ISG15	5.03233	3.16568e-16	1.5257e-14	0.119273	0.0803551	0.0956583	0.114709	2.49587	5.64026	0.282602	2.97843	0.102499	2.84929
NEURL3	4.97304	8.01372e-08	1.47834e-06	0.00954849	0	0.0111389	0.014693	0.433232	0.269696	0.0336729	0.0971105	0.0088451	0.208428
SGPP2	4.92974	5.59697e-96	3.87534e-93	0.0195358	0.0143988	0.013505	0.0150306	0.345266	0.405014	0.144803	0.275949	0.0156175	0.292758
LAMP3	4.91323	1.67627e-22	1.34438e-20	0.012001	0.00398039	0.0111999	0.00738673	0.221558	0.0944997	0.0888756	0.18831	0.00864201	0.148311
SP140L	4.91032	1.0021e-13	3.95735e-12	0.00261028	0.00324659	0	0.00903742	0.0888247	0.0647904	0.0563818	0.0464576	0.00372357	0.0641136
SAMD9	4.8196	1.07932e-124	1.40123e-121	0.377818	0.277476	0.346303	0.161955	7.79424	5.02619	4.07328	2.54468	0.290888	4.8596
BDKRB2	4.80401	1.18488e-06	1.76305e-05	0.00253009	0	0.00590303	0.00194662	0.0831273	0.0606345	0.00223061	0.0569773	0.00259494	0.0507424
ETV7	4.78911	1.43307e-05	0.000166115	0.00592755	0	0	0.00228029	0.0625988	0.0659544	0.0130647	0.00861209	0.00205196	0.0375575
CPED1	4.75752	1.94114e-25	1.86673e-23	0.00291228	0.00107325	0.00113245	0.000995854	0.0463233	0.0288038	0.00827323	0.0183354	0.00152846	0.0254339
SP6	4.72723	0.00108811	0.00716393	0.00911051	0	0	0	0.11403	0.0545841	0.00803209	0.0330915	0.00227763	0.0524345
APOL3	4.71054	3.90087e-08	7.60121e-07	0.0154611	0.00320501	0.00450909	0	0.130019	0.086016	0.0306697	0.0589663	0.0057938	0.0764177
SOCS3	4.68725	4.05613e-56	1.35893e-53	1.45362	0.577544	0.565246	0.396098	11.0869	11.975	7.716	10.5157	0.748126	10.3234
DDX58	4.68347	1.803e-165	5.35028e-162	0.260663	0.253523	0.282712	0.202719	5.08451	3.99173	2.63224	3.46269	0.249904	3.79279
FAM83B	4.63645	0.000380185	0.00290552	0.00101605	0.000842486	0	0	0.0127172	0.00695711	0.00268733	0.00664293	0.000464633	0.00725114
PLAAT4	4.63017	2.55027e-38	4.81583e-36	0.258716	0.240265	0.181085	0.0557348	3.5539	4.68559	0.583915	3.11234	0.18395	2.98394
POU2F3	4.62056	6.45886e-05	0.000623436	0.00119928	0	0.00139903	0	0.0197014	0.0061588	0.0137451	0.000871211	0.000649578	0.0101191
VIPR2	4.61982	0.000564565	0.00408612	0	0	0.000998754	0.000658711	0.0080369	0.00586226	0.00452884	0.00373168	0.000414366	0.00553992
TLL1	4.61759	0.000532217	0.00388584	0	0.000358273	0.000504051	0	0.00439406	0.00332838	0.00190468	0.0018833	0.000215581	0.00287761
CTSS	4.61144	4.11383e-08	7.99368e-07	0.0112241	0.0186136	0.0229139	0.112264	0.963638	0.437108	0.155854	0.401571	0.0412539	0.489543
IFITM3	4.59827	1.50094e-95	1.00573e-92	3.63479	1.49641	1.83841	1.64273	32.7885	44.3703	11.4176	38.25	2.15309	31.7066
CCL2	4.57235	7.39149e-156	1.9192e-152	63.9699	49.2032	30.9421	38.2976	813.78	759.595	239.835	903.309	45.6032	679.13
HERC5	4.5706	4.10638e-96	3.04635e-93	0.0957421	0.0591183	0.0855492	0.105009	1.45809	0.911868	1.00572	1.37919	0.0863545	1.18872
B2M	4.52584	1.26386e-147	2.38662e-144	4.36666	3.14994	2.69681	2.2675	65.6532	43.5649	27.5563	33.8624	3.12023	42.6592
HLA-DRB1	4.51853	7.29331e-14	2.9134e-12	0.0991934	0	0.0420784	0.00693801	0.909992	0.293291	0.373658	0.032754	0.0370525	0.402424
FOXC1	4.51148	5.41271e-08	1.02866e-06	0.0752681	0.0208036	0	0.0386069	0.451414	0.236215	0.92902	0.346296	0.0336696	0.490736
SQOR	4.49289	3.28678e-24	2.90524e-22	0.0116299	0.0206642	0.00581444	0.0102262	0.331418	0.274448	0.011718	0.193109	0.0120837	0.202673
LIF	4.48939	1.73152e-27	1.87328e-25	0.0950579	0.0919568	0.110891	0.109704	2.05732	2.03401	0.488867	1.38109	0.101903	1.49032
ABCA4	4.46523	0.00189891	0.0115199	0	0	0.00181658	0	0.00669988	0.00466488	0.00274576	0.00169684	0.000454146	0.00395184
IFI27	4.45752	2.85591e-10	7.3693e-09	0.14318	0.209509	0.216154	0.317522	6.2196	5.40654	1.34399	1.12578	0.221591	3.52398
HERC6	4.45104	4.78186e-154	1.10365e-150	0.234353	0.195608	0.159325	0.157621	3.70419	3.04994	1.27251	2.0576	0.186727	2.52106
IFI44	4.42948	4.04753e-93	2.54773e-90	0.60159	0.730838	0.84868	1.18943	13.3576	11.9446	6.2042	11.2152	0.842634	10.6804
BCL3	4.40135	2.1055e-11	6.29287e-10	0.00809675	0.0268547	0.0188908	0.0249182	0.171014	0.332642	0.0571067	0.605831	0.0196901	0.291649
C2CD4A	4.36156	6.6645e-05	0.000639128	0.0253568	0	0.118321	0	0.297539	0.325545	0.178842	0.202624	0.0359195	0.251138
IL15	4.35812	0.00133033	0.00849217	0.00102569	0	0.00119653	0	0.00561655	0.0184357	0.000904274	0.00596084	0.000555553	0.00772933
C2CD4B	4.35809	1.95221e-05	0.000218018	0.0570891	0.189348	0	0	0.714546	1.12384	0.0503314	1.41005	0.0616094	0.824694
ANXA10	4.35424	3.26347e-05	0.000343408	0.00104944	0.00174035	0.00122424	0	0.0197028	0.0206591	0.00277566	0.00762364	0.00100351	0.0126903
CYP26B1	4.35303	2.5959e-14	1.07629e-12	0.0159424	0.0176255	0.0123986	0.0449749	0.723335	0.391162	0.0796467	0.17758	0.0227354	0.342931
CCL5	4.34811	1.95935e-06	2.78383e-05	0.0107403	0.00890561	0.0250584	0.00826341	0.218447	0.119504	0.00946892	0.569562	0.0132419	0.229245
TMEM229A	4.28474	0.000148532	0.00129472	0.139663	0.038602	0	0	0.910455	0.278923	0.287306	0.202916	0.0445663	0.4199
TRIM22	4.25903	7.21064e-85	4.04809e-82	0.398426	0.169553	0.290186	0.400615	5.25234	4.15713	1.82509	3.02452	0.314695	3.56477
DACT2	4.25871	4.51142e-05	0.000457128	0.0185375	0	0.00432503	0	0.0522048	0.0190396	0.0228804	0.0754123	0.00571562	0.0423843
CDKN2B	4.23368	3.72607e-105	3.22492e-102	2.49687	1.51394	2.18457	0.792436	29.689	17.1768	12.2585	15.0662	1.74695	18.5476
C4orf54	4.22032	0.00869772	0.0398065	0	0.00457199	0	0	0.0431334	0.014158	0	0.060083	0.001143	0.0293436
TNFAIP3	4.21637	1.46706e-30	1.83577e-28	0.0868854	0.0874816	0.0941176	0.324693	2.35946	2.32658	0.377532	1.66811	0.148294	1.68292
HLA-G	4.17848	1.2172e-09	2.88627e-08	0.0720821	0.019923	0.0840884	0.0554591	0.657858	0.637519	0.211832	1.02982	0.0578882	0.634258
HLA-C	4.15992	1.25028e-100	1.03883e-97	5.93939	3.74875	4.61912	2.34168	75.7495	61.9384	17.0376	33.8088	4.16223	47.1336
STX11	4.15624	7.14308e-07	1.10977e-05	0.00482381	0.0019999	0.00562728	0.00185569	0.0283014	0.0144505	0.104194	0.0122648	0.00357667	0.0398026
KCNQ5	4.15242	1.76497e-42	3.85916e-40	0.00986837	0.00459377	0.0113101	0.00159844	0.109431	0.0697938	0.0305272	0.0479181	0.00684268	0.0644175
CLDN1	4.14725	1.70601e-11	5.17331e-10	0.053716	0.0197957	0.048738	0	0.705011	0.265638	0.0684055	0.221124	0.0305624	0.315044
FOXF1	4.07846	0.00307839	0.0173103	0	0	0.0238093	0.015703	0.031932	0.104813	0.0359877	0.296532	0.00987808	0.117316
PTX3	4.07266	3.05344e-66	1.34949e-63	3.47601	2.73568	3.50516	2.76506	63.0251	47.413	10.9077	25.0909	3.12048	36.6092
SAMD9L	4.06514	8.17023e-97	6.28563e-94	0.517816	0.560432	1.06824	0.574536	8.08867	7.6044	4.93044	5.2584	0.680257	6.47048
IL15RA	4.04755	3.56624e-05	0.000371504	0.0057836	0.00239782	0.00674694	0	0.0294082	0.047027	0.0178465	0.0336118	0.00373209	0.0319734
NMI	3.995	7.1584e-42	1.53293e-39	0.174876	0.098091	0.102002	0.027701	1.32375	1.46596	0.44439	0.478262	0.100668	0.92809
TNFSF14	3.98755	0.00126998	0.00817221	0.0107023	0	0	0.0164684	0.234419	0.0366405	0.0471772	0.0155493	0.00679267	0.0834464
IGFBP7	3.97777	1.59538e-85	9.46835e-83	0.197021	0.045784	0.232765	0.0299308	1.87304	0.742191	0.858539	0.399292	0.126375	0.968267
TNFSF10	3.97291	4.76568e-12	1.54194e-10	0.0444841	0.027664	0.0129734	0.00427819	0.300139	0.285556	0.0588278	0.165616	0.0223499	0.202535
DRD4	3.94896	1.55196e-05	0.000178403	0.0581355	0.0482048	0.0678188	0	0.341083	0.64686	0.051254	0.971344	0.0435398	0.502635
AHR	3.92025	4.00048e-18	2.26425e-16	0.000929804	0.00250567	0.00162701	0.00143076	0.0207297	0.0163144	0.0104517	0.0114827	0.00162331	0.0147446
PARP12	3.9077	7.82891e-30	9.62261e-28	0.0524807	0.0290107	0.0524761	0.0307642	0.539569	0.583941	0.105757	0.388506	0.0411829	0.404443
F2RL1	3.90114	3.24498e-40	6.54414e-38	0.292729	0.161817	0.128058	0.0563054	2.04663	1.68076	0.505403	1.27148	0.159727	1.37607
NFKBIZ	3.87849	4.33426e-57	1.50052e-54	0.272215	0.163016	0.17642	0.121009	2.07267	2.44122	0.490651	1.93794	0.183165	1.73562
TGM2	3.87683	1.08532e-09	2.58833e-08	0.00764722	0.00634092	0.00594731	0.017651	0.400808	0.0589076	0.0292154	0.0462941	0.00939662	0.133806
APOBEC3G	3.86034	1.25084e-10	3.3964e-09	0.018716	0.0387973	0.0655001	0.0143998	0.358704	0.296353	0.206257	0.21074	0.0343533	0.268013
MET	3.85507	1.05068e-30	1.32271e-28	0.0530445	0.0242894	0.0249367	0.00670044	0.320814	0.337459	0.0572355	0.205323	0.0272428	0.230208
IFI16	3.81948	4.13518e-112	4.29479e-109	0.28784	0.265691	0.603989	0.309209	3.26424	3.12061	2.52332	2.49211	0.366682	2.85007
VCAM1	3.80366	8.68338e-69	4.09934e-66	1.62516	0.879769	1.41887	0.776507	13.1059	13.0238	3.65954	10.6065	1.17508	10.0989
LRMDA	3.79673	0.00535595	0.0271152	8.85263e-05	0	0	0.000136222	0.000692516	0.000454621	0.000234142	0.000321548	5.61871e-05	0.000425707
DSP	3.78082	1.98389e-09	4.54347e-08	0.0132921	0	0.0155061	0.0051134	0.105714	0.043611	0.0390624	0.0402334	0.00847791	0.0571551
SLAMF7	3.75693	4.64602e-08	8.96074e-07	0	0.00525501	0	0.141406	0.0198309	0.0271219	0.00558741	1.37197	0.0366652	0.356127
KLF4	3.75258	1.46395e-10	3.93902e-09	0.0709811	0.0441421	0.165608	0.0819179	1.49921	1.06318	0.156447	0.631658	0.0906622	0.837624
GABRQ	3.74959	1.7719e-31	2.30037e-29	0.228827	0.185522	0.40931	0.105634	2.23159	2.03253	0.690401	2.21641	0.232323	1.79273
ALPK2	3.72864	2.40666e-23	2.02394e-21	0.0222998	0.00952544	0.00867138	0.00259957	0.189775	0.205903	0.0166814	0.0181632	0.0107741	0.107631
RELB	3.71305	7.24912e-08	1.35534e-06	0.0081558	0.00676263	0.0190285	0.0104583	0.144614	0.139612	0.0047936	0.159968	0.0111013	0.112247
C6orf141	3.70544	1.96641e-13	7.46733e-12	0.177437	0.0294254	0.0413983	0.0273035	0.673198	0.448014	0.132969	0.618712	0.068891	0.468223
CD274	3.70331	2.63226e-32	3.64515e-30	0.12947	0.0908378	0.0522813	0.157081	1.4374	1.25305	0.25463	0.730718	0.107417	0.91895
C9orf135	3.66529	0.00032262	0.00252125	0.0058486	0	0.00272911	0	0.0164707	0.00500585	0.0134064	0.0042487	0.00214443	0.00978291
CD74	3.66387	1.79356e-05	0.000202587	0.178293	0.0514214	0.144688	0.220674	3.18363	0.690024	1.11398	0.21399	0.148769	1.30041
ART3	3.66194	9.43938e-07	1.42912e-05	0.0019663	0.000815209	0.00458763	0.00226927	0.0215345	0.0227201	0.00780097	0.017141	0.0024096	0.0172991
COL25A1	3.66171	7.90556e-19	4.75984e-17	0.00242673	0.00150915	0.000943645	0.00264505	0.0248369	0.0140201	0.00802304	0.0118995	0.00188114	0.0146949
HLA-A	3.6565	6.46708e-148	1.34334e-144	12.8555	7.66771	6.60363	8.99322	98.7398	72.5281	30.4775	76.0764	9.03002	69.4554
DTX3L	3.64624	5.26112e-129	7.806e-126	2.4919	2.01286	2.13463	1.96676	21.4787	20.132	7.97705	16.6728	2.15154	16.5652
ADAMTS16	3.6251	2.45732e-08	4.94607e-07	0.054401	0.0078249	0.0796517	0.00341677	0.197583	0.137786	0.138501	0.0963791	0.0363236	0.142562
ADAMTS1	3.61271	7.85958e-54	2.47362e-51	0.786497	0.823766	0.651907	0.652894	8.85642	7.38712	1.53278	6.51036	0.728766	6.07167
CLEC2B	3.60967	0.00736631	0.0349584	0.00582473	0	0.0135899	0	0.0318957	0.00997083	0.0154058	0.0550077	0.00485365	0.02807
PLSCR1	3.59826	3.10454e-56	1.05717e-53	0.249125	0.195404	0.365239	0.13469	2.43868	2.07176	0.869639	1.31574	0.236114	1.67396
STAT1	3.57858	8.75362e-144	1.51525e-140	1.23907	0.992288	1.21072	0.816166	10.2521	8.99031	4.67772	6.40597	1.06456	7.58153
IRAK2	3.57388	1.64665e-34	2.59123e-32	0.0418249	0.0294258	0.0177424	0.0165774	0.281577	0.261435	0.053635	0.198874	0.0263926	0.19888
C1R	3.5578	7.18072e-61	2.71196e-58	0.713266	0.36292	0.434946	0.299333	6.0679	3.72536	1.15763	2.63196	0.452616	3.39571
BRINP2	3.5576	1.00355e-34	1.59128e-32	0.0501931	0.0579695	0.0564623	0.115854	0.694844	0.59531	0.0821818	1.08867	0.0701197	0.615251
HLA-DRA	3.55628	5.32594e-06	6.84594e-05	0.83126	0.0320588	0.879512	0.178482	5.50462	2.515	2.45424	0.463432	0.480328	2.73432
GPR50	3.54483	2.24052e-09	5.10868e-08	0	0.0169719	0.835716	0.0157481	0.0480353	0.122632	3.60909	0.0446074	0.217109	0.956092
LOX	3.54178	2.70597e-76	1.44124e-73	1.66674	0.693747	0.783894	1.07456	12.8993	4.30792	3.81593	9.33704	1.05474	7.59005
ALOX5	3.54071	0.000131849	0.00116394	0.00138868	0.00115147	0.00323997	0.00213687	0.0141222	0.0237716	0.012243	0.00605281	0.00197925	0.0140474
PATL2	3.52158	3.72079e-05	0.000386055	0.00438337	0.0018173	0.010227	0.00168626	0.0205739	0.0431451	0.0173903	0.0254743	0.00452848	0.0266459
DDX60	3.51656	6.34138e-70	3.06333e-67	0.160808	0.148693	0.193278	0.110227	1.28083	1.51984	0.455393	1.08818	0.153252	1.08606
IFIT5	3.51518	5.73908e-59	2.09144e-56	2.4553	3.29865	3.71629	3.44338	25.881	23.1564	18.8518	17.7687	3.22841	21.4145
WSCD2	3.50633	3.44195e-07	5.7197e-06	0.00164794	0.00204967	0.00384487	0.00190186	0.0161143	0.020452	0.00653794	0.0215486	0.00236108	0.0161632
CARD6	3.50395	0.0102312	0.0451216	0.00529527	0	0.0123545	0	0.0414234	0.018129	0.0186739	0.00769346	0.00441245	0.0214799
TRIM14	3.50049	2.65986e-62	1.06251e-59	0.116014	0.104489	0.133004	0.126194	1.11252	0.91079	0.412651	0.889276	0.119925	0.83131
SPARCL1	3.4933	2.17048e-12	7.31902e-11	0.531322	0.678781	4.14695	0.494013	8.44544	5.18161	6.29404	4.79894	1.46277	6.18001
ABCC3	3.48711	1.2385e-25	1.20215e-23	0.0173822	0.0259433	0.0283884	0.0307593	0.130537	0.321354	0.0689609	0.228553	0.0256183	0.187351
DDX60L	3.48188	2.93333e-78	1.60345e-75	0.055181	0.0617693	0.0682346	0.0258979	0.455407	0.458128	0.24276	0.20965	0.0527707	0.341486
WARS	3.47505	3.00488e-88	1.83581e-85	0.864	0.523828	0.609624	0.58255	5.90852	6.39709	1.66474	4.32269	0.645001	4.57326
COL24A1	3.47033	2.27157e-06	3.17745e-05	0.00116792	0.000968413	0.00027249	0.000179716	0.00548176	0.00459827	0.00308901	0.0023756	0.000647133	0.00388616
CYP1B1	3.46355	2.95745e-12	9.84489e-11	0.0069817	0.019297	0.0190041	0.0358109	0.163848	0.0876432	0.133364	0.120033	0.0202734	0.126222
RHBDF2	3.46245	0.00445363	0.0233588	0	0.00268099	0.00377186	0.00497532	0.0177052	0.0110696	0.00570115	0.0493253	0.00285704	0.0209503
C1S	3.45528	5.8599e-64	2.43444e-61	0.241397	0.179145	0.11405	0.144868	2.05456	2.15497	0.278798	0.887332	0.169865	1.34392
TNFRSF1B	3.44836	9.03436e-06	0.000109106	0	0.00392262	0.0110374	0.030938	0.0777149	0.105275	0.0145976	0.0515493	0.0114745	0.0622843
PARP9	3.44598	2.12837e-121	2.60062e-118	0.798636	0.60119	0.600969	0.551546	5.43938	5.44279	2.04982	4.11661	0.638085	4.26215
CLIC6	3.42876	0.00649945	0.0316471	0.00204566	0	0.00238639	0	0.0272044	0	0.0270527	0	0.00110801	0.0135643
S100A11	3.4272	3.7929e-74	1.92161e-71	0.635723	0.699253	1.24863	1.34258	5.40949	4.54172	5.25014	8.73215	0.981546	5.98338
MUC16	3.41611	0.00113077	0.00739557	0	0.00187565	0	0.00290066	0.00825785	0.00451757	0.00332382	0.00985956	0.00119408	0.0064897
SLC24A4	3.41268	7.50485e-06	9.28474e-05	0.00446751	0.000926093	0.00195436	0	0.017474	0.0100374	0.00393869	0.00567946	0.00183699	0.00928239
RAB27B	3.38119	1.51652e-09	3.53945e-08	0.00112471	0.00326406	0.00328012	0.00432669	0.0312339	0.0192529	0.0114032	0.0155238	0.0029989	0.0193535
HELZ2	3.37121	1.06398e-14	4.51962e-13	0.0371098	0.056413	0.0577213	0.052345	0.406419	0.402325	0.11451	0.422347	0.0508973	0.3364
IER3	3.37043	5.64656e-06	7.22232e-05	0.444355	0.0614084	0.259184	0.170941	1.91183	3.54971	0.195878	1.345	0.233972	1.7506
IL1R1	3.36281	1.04038e-14	4.42843e-13	0.0147264	0.0107743	0.0121266	0	0.0752192	0.0741437	0.0320763	0.0169909	0.00940683	0.0496075
ITGB4	3.35685	6.3262e-25	5.91927e-23	0.136895	0.0567552	0.0638786	0.0358105	0.486184	0.543664	0.166553	0.539002	0.0733348	0.43385
NFKBIA	3.35461	4.61694e-62	1.80949e-59	2.77688	3.50496	2.44755	2.23145	20.709	28.4417	5.68521	18.738	2.74021	18.3935
TAP2	3.33477	6.65944e-62	2.56166e-59	0.48959	0.313028	0.502326	0.290455	3.21621	2.61523	1.97617	1.53834	0.39885	2.33649
MT-ND2	3.32372	1.01219e-07	1.83787e-06	347.127	373.615	524.404	615.225	2405.49	1382.37	6620.55	2392.51	465.093	3200.23
NPY2R	3.29885	9.90663e-20	6.4915e-18	0.816572	0.343449	0.400361	0.118368	2.26814	1.50924	2.63968	1.80538	0.419688	2.05561
SLFN5	3.29739	3.16074e-27	3.36692e-25	0.284195	0.219397	0.285803	0.173417	3.30921	3.00559	0.43199	0.714277	0.240703	1.86527
PARP14	3.28976	4.41858e-120	4.83067e-117	2.42567	1.6518	2.11411	1.31131	16.279	13.1135	5.90652	8.98186	1.87572	11.0702
KLF5	3.27066	1.6139e-35	2.72553e-33	0.172671	0.113806	0.149783	0.115819	0.713477	0.829899	0.675286	0.839459	0.13802	0.76453
CPM	3.26981	1.99345e-18	1.16314e-16	0.0193058	0.0134467	0.0162154	0.00891217	0.146795	0.128225	0.0163397	0.0976113	0.01447	0.0972428
CCDC122	3.26528	6.06281e-08	1.14696e-06	0.00357887	0.00890258	0.0104374	0.00550707	0.0279964	0.0428844	0.0489061	0.0324982	0.00710649	0.0380713
HLA-DRB5	3.24416	0.00224646	0.0132433	0.0154486	0	0.0360435	0	0.0966797	0.0330562	0.102149	0	0.012873	0.0579713
SERPINA3	3.22934	0.00532901	0.0269986	0.0513303	0	0.01996	0	0.0267695	0.0219669	0.143305	0.0310739	0.0178226	0.0557789
SHFL	3.22596	2.19763e-32	3.08441e-30	0.336289	0.302081	0.326919	0.355763	1.86341	2.41059	0.951214	2.34117	0.330263	1.89159
CRTAC1	3.21503	1.13343e-09	2.69686e-08	0.00240987	0.00199821	0.00773098	0.00509883	0.0254498	0.0371271	0.0116853	0.0183817	0.00430947	0.023161
PLA2G4C	3.214	1.99307e-12	6.78379e-11	0.0174511	0.0210474	0.00925355	0.00732362	0.13031	0.0787559	0.0293721	0.0760637	0.0137689	0.0786253
CD38	3.20776	1.1488e-22	9.35796e-21	0.0813034	0.0751513	0.0295421	0.0102547	0.457721	0.271507	0.101056	0.154918	0.0490629	0.246301
SLC32A1	3.19342	0.0056088	0.0280979	0	0	0.190825	0.0157319	0.0159954	0.070004	0.126189	0.356494	0.0516393	0.142171
CEBPB	3.17994	1.67481e-19	1.07043e-17	0.978403	1.39719	0.507276	0.794591	8.20654	6.04803	2.30024	4.18557	0.919365	5.1851
RASSF9	3.17435	1.90699e-09	4.38185e-08	0.0895364	0.00464011	0.114242	0	0.251713	0.119742	0.143075	0.0548804	0.0521047	0.142352
COL1A1	3.17411	6.99093e-22	5.43879e-20	0.40849	0.0632263	0.565482	0.0796194	4.24789	0.382261	2.25206	0.162221	0.279205	1.76111
S100A10	3.17173	5.40002e-44	1.31964e-41	1.8988	0.628264	2.23636	0.512723	6.90556	4.30518	6.14885	5.78939	1.31904	5.78725
CXCL3	3.15989	0.00763267	0.0359515	0.13513	0.112047	0	0	0.17618	0.57829	0.0397114	0.556265	0.0617941	0.337612
OSMR	3.15882	2.07273e-43	4.8376e-41	0.450757	0.21595	0.26993	0.0971059	1.43475	1.31688	0.980255	1.00782	0.258436	1.18493
JUNB	3.1586	6.27219e-11	1.75824e-09	0.491609	0.18117	0.318607	0.840528	1.36737	3.1324	0.626046	6.15053	0.457978	2.81909
IGFBP3	3.1502	1.23055e-13	4.7867e-12	0.290514	0.129048	0.121037	0.0718451	1.45285	2.4066	0.109768	0.429624	0.153111	1.09971
EFEMP1	3.12512	5.2239e-20	3.4891e-18	0.170025	0.0028481	0.2304	0.00396409	0.487687	0.0411586	0.690443	0.0611331	0.101809	0.320105
FGL2	3.10996	1.46502e-18	8.69471e-17	0.215879	0.28129	0.21586	0.154231	1.06151	1.41219	0.706923	1.2434	0.216815	1.106
BCO1	3.10828	0.000429404	0.00323173	0.00761869	0.00473795	0.00666577	0	0.0134097	0.00815109	0.0319051	0.0470439	0.0047556	0.0251275
PCDH8	3.10493	2.12199e-34	3.2894e-32	1.16372	1.20976	0.628119	0.521173	4.9865	5.69372	2.66445	4.06286	0.880693	4.35188
MMP19	3.09918	3.83918e-09	8.52002e-08	0.119362	0.0329908	0.139243	0.0510197	0.56024	0.465406	0.233851	0.327571	0.0856539	0.396767
SLC15A1	3.09471	2.24149e-18	1.29695e-16	0.0783336	0.0216509	0.00676898	0.012277	0.264404	0.163891	0.0319728	0.0864116	0.0297576	0.13667
MUC3A	3.09443	0.00189041	0.011475	0	0.00440334	0.01239	0.0245148	0.0706219	0.0318168	0.0280912	0.0462933	0.010327	0.0442058
DKK1	3.07494	2.08121e-11	6.22924e-10	0.132818	0.308365	0.495811	0.102189	1.72474	1.59152	0.936771	0.540318	0.259796	1.19834
IRF7	3.06593	5.6527e-23	4.67801e-21	0.728177	0.748699	0.407743	0.82917	5.51404	5.40981	0.590623	4.59156	0.678447	4.02651
CETP	3.06507	0.00318393	0.0178026	0.013672	0.0113366	0	0.00350635	0.0641713	0.0195032	0.00803576	0.0562812	0.00712873	0.0369979
ZC3HAV1	3.0631	2.72857e-67	1.23213e-64	0.728865	0.634391	0.790415	0.465575	4.08799	3.58804	1.72954	3.65704	0.654811	3.26565
CD44	3.06269	4.88951e-12	1.57955e-10	2.41508	0.619094	1.7071	0.358313	6.86011	5.97267	2.87127	4.28868	1.2749	4.99818
BTC	3.06153	0.000897743	0.00607622	0.00200759	0.00166466	0.0140519	0.00154462	0.0266982	0.0171831	0.0194695	0.00583364	0.00481719	0.0172961
RXRG	3.04843	1.14481e-05	0.000136041	0.00674538	0.00559314	0.00262297	0.0172994	0.0439727	0.0519606	0.00792923	0.0604353	0.00806521	0.0410745
WFDC2	3.04757	4.62734e-13	1.69822e-11	0.135707	0.0351643	0.138522	0.117463	0.955438	0.370235	0.142076	0.770187	0.106714	0.559484
FBXO39	3.04053	0.000453275	0.00338198	0.0143502	0.0118989	0.0334808	0	0.101031	0.0777884	0.0168687	0.0486483	0.0149325	0.0610842
PMAIP1	3.03238	8.73519e-35	1.40657e-32	1.19208	0.456209	0.93601	0.670243	6.0256	3.51222	2.14238	3.78036	0.813636	3.86514
TLR5	3.02335	5.86238e-09	1.27779e-07	0.0118078	0.0195816	0.0275491	0.0181695	0.152409	0.0783243	0.0572556	0.0922107	0.019277	0.0950499
MT-ND4L	3.01041	0.000165125	0.00141734	1217.77	1746.64	2031.3	2842.23	6574.13	4348.29	36894.8	7621.98	1959.48	13859.8
HS3ST3A1	2.98979	1.93883e-05	0.00021664	0.00370375	0.00307108	0.0118818	0	0.0123137	0.0150578	0.019592	0.0127802	0.00466416	0.0149359
HLA-E	2.95911	1.95858e-33	2.82525e-31	2.43101	1.90965	2.33839	1.70632	18.5333	12.4295	3.13967	10.0073	2.09634	11.0274
RUNX1	2.95042	6.38173e-25	5.94445e-23	0.00402295	0.000884994	0.00249018	0.00233719	0.0155425	0.00920545	0.00542869	0.0118687	0.00243383	0.0105113
DPYD	2.94088	1.25079e-33	1.82968e-31	0.00522807	0.0064122	0.00660711	0.00368721	0.0329737	0.0403658	0.0108509	0.0215215	0.00548365	0.026428
TEAD4	2.93968	2.97427e-05	0.00031618	0.0061408	0.00101837	0.00286545	0.00850437	0.0269011	0.0189214	0.00866225	0.023197	0.00463225	0.0194204
IL6R	2.93864	1.90119e-05	0.000213007	0.00466436	0.00644599	0.00181376	0.0107661	0.0425692	0.0465762	0.00137074	0.0395314	0.00592255	0.0325119
PTGER4	2.93839	0.00146422	0.00921942	0.00722908	0.0119884	0.00843318	0.0278098	0.152688	0.0433118	0.0509869	0.0367608	0.0138651	0.0709368
ADAM12	2.92365	5.82549e-25	5.50032e-23	0.0703985	0.0189437	0.0821244	0.00919761	0.180798	0.133697	0.144507	0.120808	0.045166	0.144952
SFRP4	2.91053	3.42886e-19	2.13246e-17	0.0417098	0.0152174	0.0418452	0.00898548	0.170973	0.0842511	0.061778	0.10908	0.0269395	0.10652
AHNAK2	2.90797	7.66556e-26	7.5464e-24	0.536815	0.163142	0.578057	0.168198	2.01227	1.22662	0.693846	1.81397	0.361553	1.43667
JAK3	2.89679	0.000199167	0.00166953	0.0171578	0.0106702	0.0100079	0.00990077	0.0369107	0.10647	0.0113451	0.105946	0.0119342	0.065168
DES	2.89529	0.000255073	0.00205922	0.0358642	0.0198253	0.027892	0.0367913	0.0748149	0.112553	0.0737776	0.347379	0.0300932	0.152131
ARHGAP29	2.88486	9.40279e-34	1.39511e-31	0.146594	0.0742458	0.246811	0.0237768	0.787238	0.360813	0.377246	0.217015	0.122857	0.435578
FAM167A	2.88098	1.0632e-31	1.41569e-29	0.15234	0.12023	0.239808	0.17087	0.760974	0.411589	1.00488	0.764003	0.170812	0.735361
ELMOD1	2.8698	7.97342e-07	1.22684e-05	0.00659985	0.00656696	0.00615931	0.0060934	0.0175538	0.0406716	0.0221107	0.0326022	0.00635488	0.0282346
SPOCK1	2.86869	2.48899e-24	2.21894e-22	0.0195617	0.0707305	0.030676	0.0373795	0.17184	0.204209	0.117189	0.126497	0.0395869	0.154934
TAP1	2.8508	4.07948e-39	7.99424e-37	0.751943	0.64239	0.465176	0.543472	3.74324	3.75428	1.01449	2.54087	0.600745	2.76322
MTRNR2L5	2.83906	2.8442e-05	0.00030344	0.296281	0.442206	0.0691261	0.5015	2.22501	0.659329	2.03744	1.07616	0.327278	1.49948
PDGFRL	2.83824	0.000754111	0.00523542	0.00147707	0.00244951	0.00516928	0.00454574	0.0219539	0.0088496	0.01172	0.0139491	0.0034104	0.0141182
TSHZ2	2.83481	5.35968e-08	1.02045e-06	0.00114621	0.00110882	0.00512565	0.000587919	0.00881702	0.00752135	0.00437897	0.0047184	0.00199215	0.00635894
CLDN23	2.82149	5.26271e-05	0.0005218	0.323919	0.0767392	0.161945	0.106808	1.04977	0.712912	0.693543	0.23531	0.167353	0.672883
PSMB9	2.82066	7.11147e-12	2.25182e-10	0.222507	0.0843423	0.148325	0.0684777	0.681325	1.20253	0.123306	0.498774	0.130913	0.626483
ARHGAP24	2.82055	1.92738e-08	3.92122e-07	0.000568165	0.00204148	0.00154654	0.00291426	0.00755581	0.0141026	0.0028385	0.00660387	0.00176761	0.00777519
VMP1	2.80526	1.6045e-52	4.90129e-50	0.723425	0.502941	0.627332	0.357404	2.74625	2.03419	2.10445	1.85386	0.552775	2.18469
IL4R	2.79646	0.000228094	0.00187389	0.00781889	0.00324163	0.00684092	0.00451181	0.0428154	0.0334611	0.0172334	0.00710001	0.00560332	0.0251525
CDCP1	2.79485	1.17364e-19	7.64226e-18	0.126158	0.0322862	0.0508739	0.063511	0.671332	0.379925	0.0631643	0.201396	0.0682071	0.328954
ADAMTS15	2.79294	3.22734e-14	1.32749e-12	0.148051	0.0479069	0.0505497	0.0305609	0.497163	0.40797	0.0604879	0.215103	0.0692672	0.295181
HLA-DPA1	2.79059	6.23844e-06	7.88229e-05	0.0801417	0	0.143831	0.0237154	0.626925	0.0263822	0.429366	0.00895671	0.0619221	0.272908
SP110	2.78707	1.22245e-53	3.78997e-51	0.263288	0.222566	0.249304	0.243348	1.10203	1.09016	0.743093	1.02091	0.244626	0.98905
LAMB3	2.77251	0.00165937	0.0102768	0.00798076	0.00882332	0.0124134	0	0.0645123	0.0113846	0.0234536	0.0115952	0.00730438	0.0277364
TFPI2	2.74279	2.26841e-11	6.74427e-10	0.335693	0.123711	0.609166	0.11479	1.95493	1.05351	0.657681	0.514821	0.29584	1.04524
SPOCD1	2.72891	5.69619e-15	2.47534e-13	0.152028	0.1002	0.0727592	0.0329911	0.567191	0.580542	0.0790448	0.291676	0.0894947	0.379613
MT-ND1	2.70425	1.44406e-05	0.000166923	563.343	543.274	583.953	1102.29	1983.46	1449.64	5313.48	3080.05	698.214	2956.66
ANKRD33B	2.69999	3.63914e-14	1.4822e-12	0.0266427	0.0097203	0.0198915	0.0204985	0.113379	0.0793565	0.0244285	0.0921274	0.0191883	0.077323
SUSD2	2.6995	0.00487824	0.0251192	0.0262254	0.0217456	0.0152968	0.0302663	0.102577	0.134679	0.0231211	0.142885	0.0233835	0.100816
TIMP1	2.69406	2.42878e-47	6.55201e-45	10.6952	8.56574	9.49717	11.1939	50.2173	58.3403	13.3899	47.9424	9.98802	42.4725
GLIS3	2.69156	3.75133e-46	9.50275e-44	0.146353	0.0511958	0.130271	0.0397333	0.41949	0.229977	0.303924	0.260256	0.0918881	0.303412
CTSO	2.6844	1.48656e-31	1.94206e-29	0.157845	0.228347	0.356519	0.211881	0.880107	0.859468	0.873456	0.805102	0.238648	0.854533
BTN3A2	2.68368	2.91843e-24	2.59067e-22	0.630057	0.484665	0.637592	0.233618	2.92163	2.78731	0.689327	1.51097	0.496483	1.97731
SERPINE1	2.67802	1.68215e-05	0.000191566	3.65099	1.05446	1.56965	0.334558	7.73384	8.91123	1.29476	4.41048	1.65242	5.58758
EVA1A	2.67592	9.15779e-10	2.19914e-08	0.0358157	0.00659948	0.0232118	0.00612358	0.0692657	0.0817461	0.030699	0.0455318	0.0179376	0.0568107
NLRC5	2.67357	3.21885e-29	3.77751e-27	0.0637385	0.0581358	0.0483308	0.0572128	0.226036	0.390062	0.0711787	0.282446	0.0568545	0.24243
KIAA0040	2.6675	3.59509e-14	1.46714e-12	0.0638057	0.0138017	0.161812	0.0192096	0.212674	0.0878534	0.259253	0.126963	0.0646572	0.171686
ELL2	2.66487	4.5596e-40	9.10692e-38	0.143182	0.0906617	0.0941447	0.135199	0.583455	0.529194	0.219187	0.450097	0.115797	0.445483
RNF19A	2.65967	3.92006e-68	1.8095e-65	1.06522	0.79849	0.880452	0.517569	4.03415	3.63826	1.69243	2.78357	0.815432	3.0371
NPAS2	2.64461	6.05567e-15	2.62606e-13	0.0130049	0.00562612	0.0125326	0.0147912	0.0667903	0.0348447	0.0254235	0.0410755	0.0114887	0.0420335
DRD1	2.64391	0.000401881	0.00305001	0.0722908	0.119884	0.309217	0.0185399	0.245054	0.515617	0.169956	0.787731	0.129983	0.42959
PCDH11Y	2.64286	0.00757541	0.0357303	0.000134644	0	0	0.00227906	0.00136927	0.000115243	0.000118706	0.00449935	0.000603426	0.00152564
HLA-DOB	2.6403	0.00980534	0.043698	0.103758	0.0322627	0	0	0.324667	0.0333026	0.10291	0.00942182	0.0340051	0.117576
GPR88	2.63679	0.00346386	0.0190374	0	0.0640185	0.0900669	0.0594021	0.0402645	0.0660818	1.42943	0.0747823	0.0533719	0.402639
TPP1	2.62746	1.18154e-05	0.000139607	11.6058	14.1126	13.8181	18.8599	45.5583	30.9141	102.175	53.4	14.5991	58.012
FOSL2	2.62171	3.90162e-47	1.03903e-44	0.823543	0.539631	0.492074	0.466718	2.82835	2.72322	0.84648	2.47767	0.580491	2.21893
SAMHD1	2.62011	1.93305e-31	2.48606e-29	0.316789	0.393346	0.390189	0.293222	1.76993	1.44104	1.10298	0.813048	0.348386	1.28175
FOSL1	2.6098	2.53928e-17	1.36647e-15	0.925922	0.43733	0.601601	0.360705	2.74142	2.69852	0.588991	3.01408	0.58139	2.26075
THBS1	2.6082	9.41529e-26	9.22521e-24	2.77109	1.48226	1.40082	1.07856	8.98125	13.3471	1.39878	5.54575	1.68318	7.31822
COL14A1	2.59659	3.35338e-06	4.49106e-05	0.00127353	0.00131998	0.00668542	0.000489917	0.00722276	0.00517758	0.0120699	0.0018503	0.00244221	0.00658012
SLC2A12	2.57668	1.41632e-31	1.86258e-29	0.0998398	0.108258	0.118261	0.112269	0.508263	0.494315	0.218023	0.3738	0.109657	0.3986
ABCA1	2.56796	1.46768e-47	4.01141e-45	0.988542	0.59393	1.12548	0.252827	4.69986	2.26517	1.74665	1.24389	0.740194	2.48889
IFI35	2.56648	7.20714e-08	1.34871e-06	0.206764	0.150014	0.180903	0.169024	0.960365	1.64804	0.0683585	0.741628	0.176676	0.854597
ETS1	2.56058	6.17409e-06	7.83434e-05	0.00387842	0.0122205	0.031671	0.00716162	0.0461165	0.0590882	0.00820639	0.0557858	0.0137329	0.0422992
PLEKHA4	2.56005	1.73224e-38	3.33168e-36	0.503967	0.323265	0.517656	0.197531	1.84722	1.13941	1.07585	1.00161	0.385605	1.26602
SIAH3	2.55124	0.00608684	0.0300629	0.00268164	0	0.0172057	0	0.00419554	0.00344284	0.0472842	0	0.00497183	0.0137307
SLC34A2	2.53974	3.12007e-08	6.17239e-07	0.0617565	0.0350366	0.0417091	0.0250077	0.391568	0.0806776	0.0401184	0.188896	0.0408775	0.175315
DLK1	2.53952	3.15066e-09	7.05993e-08	0.367096	0.0397028	0.251358	0.0245599	0.717921	0.0956257	1.11868	0.133338	0.170679	0.51639
PLA2G4A	2.53605	0.000123758	0.00110568	0.00187286	0.00414117	0.00582616	0.00720477	0.0532314	0.0251135	0.00110078	0.020408	0.00476124	0.0249634
FBLN5	2.5335	1.20668e-19	7.82503e-18	0.133504	0.0748538	0.163158	0.0283694	0.523178	0.341713	0.160298	0.217059	0.0999713	0.310562
IRF9	2.53176	3.1021e-11	9.10124e-10	0.508954	0.281343	0.219899	0.37708	0.855264	1.59726	0.531803	2.09513	0.346819	1.26986
PLD5	2.53087	2.13643e-23	1.80398e-21	0.0196776	0.0114402	0.02876	0.00556863	0.0769663	0.0476227	0.0354944	0.0368049	0.0163616	0.0492221
PRICKLE3	2.5308	0.000524312	0.00384162	0.0340801	0.0141293	0.0397566	0.0393312	0.253269	0.065631	0.0225345	0.179491	0.0318243	0.130231
SPP1	2.53052	4.88759e-58	1.75043e-55	8.28694	12.4857	4.96102	6.41541	33.0263	47.0656	10.9534	24.2948	8.03726	28.835
UBA7	2.53031	8.59271e-08	1.58094e-06	0.125682	0.132635	0.10663	0.0966982	0.858044	0.694328	0.0805855	0.340305	0.115411	0.493315
RUNX2	2.52833	4.11193e-12	1.34086e-10	0.0086179	0.00271047	0.00485333	0.00342957	0.0258038	0.0165326	0.00995573	0.0118733	0.00490282	0.0160414
CASP1	2.52328	8.45956e-25	7.80986e-23	0.692729	0.827808	0.487245	0.48595	3.4347	2.65938	0.844245	2.14613	0.623433	2.27111
ATF3	2.51944	7.82767e-24	6.74674e-22	0.117127	0.0687307	0.0483482	0.0817977	0.322803	0.336222	0.114383	0.327256	0.0790009	0.275166
VASN	2.51902	3.46539e-11	1.00817e-09	0.299119	0.0921231	0.109667	0.08548	1.10979	0.672961	0.11302	0.316629	0.146597	0.5531
IL11	2.51202	0.00172956	0.0106323	0.0821459	0.054491	0.0766628	0.0126404	0.295598	0.548411	0.0289689	0.0835444	0.056485	0.23913
SERPINB8	2.5065	2.11235e-40	4.30174e-38	0.857483	0.656059	0.660626	0.485146	2.34696	2.37709	1.43584	2.639	0.664828	2.19972
GMPR	2.50498	0.00294096	0.0166321	0.0017539	0.00727151	0.0286446	0.00809658	0.0384168	0.0585458	0.00154629	0.0394976	0.0114416	0.0345016
CACNG5	2.50098	5.09147e-06	6.57711e-05	0.0277687	0.0164466	0.0277663	0.0122085	0.0636164	0.118837	0.0122409	0.158498	0.0210475	0.088298
ACOX2	2.48726	5.80022e-16	2.73202e-14	0.205114	0.231922	0.163144	0.0765148	0.666129	0.505393	0.361668	0.571182	0.169174	0.526093
RAP1GAP2	2.48711	2.17914e-11	6.50359e-10	0.00743885	0.00381838	0.00743819	0.00354303	0.0191202	0.0172817	0.0162396	0.0156971	0.00555961	0.0170847
ZNFX1	2.46967	4.37429e-26	4.3895e-24	0.809514	0.927038	1.01345	1.15261	4.57762	4.66206	0.953039	4.43561	0.975654	3.65708
INHBA	2.46071	7.98775e-06	9.80045e-05	0.0465087	0.0128547	0.0391844	0.00397591	0.109147	0.057499	0.0387255	0.0656952	0.0256309	0.0677667
HCN1	2.46059	2.76758e-11	8.17755e-10	0.00475149	0.0031894	0.00739056	0.00226308	0.0090269	0.0118132	0.0173547	0.0139712	0.00439863	0.0130415
DEPP1	2.44878	7.12441e-05	0.000679157	0.0510505	0.148155	0.119107	0.0294582	0.319483	0.305861	0.135023	0.259598	0.0869428	0.254991
NME5	2.4384	7.24255e-12	2.28636e-10	0.102919	0.0682709	0.220914	0.088687	0.270516	0.151513	0.994474	0.284108	0.120198	0.425153
CHST15	2.43026	3.32013e-20	2.24644e-18	0.0918487	0.0404897	0.0827341	0.0474097	0.241018	0.248778	0.0963518	0.239021	0.0656205	0.206292
MTRNR2L6	2.42194	3.10319e-05	0.00032886	95.0004	79.5745	72.7811	82.2352	421.305	155.112	391.73	170.7	82.3978	284.712
GALNT15	2.42019	0.00012722	0.00112884	0.00697277	0.017345	0.0101677	0.0147531	0.113183	0.0462522	0.0292001	0.0126634	0.0123097	0.0503247
BHLHE41	2.41937	8.71418e-14	3.44783e-12	0.897895	0.099269	1.93197	0.475905	3.44955	1.07592	2.77943	1.00015	0.851259	2.07626
ACKR1	2.41414	1.17318e-13	4.58071e-12	0.938671	1.76421	1.75203	2.19068	5.04216	4.28487	6.12394	4.61415	1.6614	5.01628
NUAK2	2.41246	4.53412e-33	6.45088e-31	0.669522	0.315429	0.455607	0.366829	1.81725	1.4413	0.787027	1.54755	0.451846	1.39828
TENT5A	2.40978	1.04518e-19	6.82717e-18	0.00993955	0.0148984	0.0196225	0.0170595	0.0457554	0.06086	0.0286483	0.057209	0.01538	0.0481181
TRAF1	2.40442	1.20919e-11	3.72108e-10	0.0708817	0.105174	0.056576	0.140644	0.268488	0.284181	0.213786	0.373993	0.0933189	0.285112
TRIM25	2.40349	1.36046e-22	1.09533e-20	0.493788	0.334802	0.481529	0.304723	1.63865	2.07355	0.387723	1.54787	0.40371	1.41195
DRAM1	2.40279	2.99294e-21	2.18906e-19	0.0519763	0.0572584	0.0519717	0.0325632	0.198651	0.197648	0.0608802	0.181238	0.0484424	0.159604
TRIM38	2.39753	0.000781519	0.00538968	0.0140569	0.00291392	0.0450952	0.0351494	0.123708	0.0691803	0.0464736	0.025529	0.0243039	0.0662228
TLR3	2.39324	5.8917e-16	2.76883e-14	0.147876	0.175165	0.277242	0.154407	0.846935	0.605716	0.419051	0.448878	0.188673	0.580145
KCNIP4	2.38964	5.20382e-19	3.21708e-17	0.00286576	0.00217256	0.00458481	0.0018269	0.00992798	0.00960103	0.00750743	0.00612651	0.00286251	0.00829074
FAM181A	2.38691	0.00030739	0.00242503	0.111898	0.0154639	0.0652678	0.0358719	0.175068	0.215491	0.0575471	0.203219	0.0571253	0.162831
ZNF474	2.37932	5.63765e-05	0.000552644	0.0332701	0.0137934	0.121286	0.0159985	0.139891	0.07119	0.0549972	0.148035	0.0460871	0.103528
MT-ATP6	2.37397	5.06834e-05	0.000504696	594.587	848.622	724.645	1000.17	1742.82	1652.73	4518.37	2536.11	792.005	2612.51
MT-CYB	2.36731	3.52452e-05	0.000368084	1414.28	1687.46	1603.44	2042.35	4310.3	3339.99	9506.91	4998.59	1686.88	5538.95
CCDC160	2.35757	0.000790867	0.0054415	0.043627	0.0361747	0.089064	0.016783	0.162109	0.0560108	0.221161	0.0792317	0.0464122	0.129628
TACR1	2.35012	3.43264e-11	1.00004e-09	0.0750647	0.0292267	0.0319813	0.00301324	0.172588	0.149168	0.0247453	0.0365117	0.0348215	0.0957532
CHPT1	2.34715	2.30425e-39	4.55847e-37	0.38317	0.438836	0.375375	0.203596	1.35464	1.54194	0.580443	0.79815	0.350244	1.06879
USP18	2.34158	0.00143529	0.00905647	0.0183468	0.0091277	0.0256833	0.0225853	0.0688906	0.144469	0.00323502	0.0906304	0.0189358	0.0768062
POPDC3	2.34083	0.00781884	0.0366952	0.0225888	0.00749208	0.0316216	0	0.06008	0.0270674	0.0398299	0.00984574	0.0154256	0.0342058
PRR16	2.34026	4.16886e-13	1.54085e-11	0.0362835	0.0326855	0.0109737	0.0151643	0.0833985	0.0670945	0.0319886	0.0904632	0.0237767	0.0682362
FGF2	2.33837	5.74086e-26	5.7057e-24	0.182973	0.147085	0.231372	0.111762	0.652299	0.598933	0.242587	0.530665	0.168298	0.506121
CYP4F11	2.33836	1.91589e-12	6.53478e-11	0.235334	0.261406	0.0258992	0.0580767	0.673857	0.722083	0.0626346	0.296756	0.145179	0.438833
SPAG1	2.33474	4.48511e-25	4.27361e-23	0.0906694	0.0547516	0.116119	0.0310886	0.289109	0.18895	0.165956	0.147484	0.0731571	0.197875
C5AR1	2.32958	0.000618318	0.00441364	0.00623574	0.0180969	0.0109116	0.10315	0.119512	0.0773893	0.0219904	0.0747438	0.0345987	0.0734089
CDKN2A	2.32924	9.68048e-05	0.000893702	0.0217597	0.0300711	0.025384	0.0167416	0.133339	0.0838089	0.0159866	0.0922088	0.0234891	0.0813357
NT5E	2.31701	6.19547e-18	3.45947e-16	0.553507	0.46075	0.837394	0.0482421	2.04488	1.50637	0.728169	0.365968	0.474973	1.16135
ERRFI1	2.31456	9.34449e-43	2.10982e-40	1.61455	0.949227	1.18648	0.98605	4.65603	3.11122	2.32816	3.64455	1.18408	3.43499
KLF9	2.31126	1.16491e-05	0.000138035	0.0632168	0.0193119	0.0543395	0.0153594	0.111919	0.16517	0.0381336	0.108766	0.0380569	0.105997
PSD4	2.30941	3.1572e-08	6.23989e-07	0.0211051	0.0270454	0.0358116	0.0295236	0.0930559	0.121521	0.0270646	0.12126	0.0283714	0.0907254
DDO	2.30157	0.00912395	0.0412286	0.0125911	0.0104403	0.0342726	0	0.0295489	0.0323302	0.0444026	0.0121956	0.014326	0.0296193
PODXL	2.30141	4.46239e-38	8.27615e-36	1.11188	0.72041	0.738031	0.637955	2.36126	2.74729	1.46813	2.62229	0.80207	2.29974
BATF3	2.30047	5.65431e-07	8.94526e-06	0.1042	0.0678864	0.0520956	0.0801704	0.250361	0.267557	0.124675	0.254122	0.0760882	0.224179
ZNF503	2.29465	2.36546e-07	4.04739e-06	0.355537	0.0842297	0.711011	0.136773	0.913843	0.369514	1.20903	0.47966	0.321888	0.743011
PSORS1C1	2.29253	0.00308715	0.0173502	0.0354807	0.00653776	0.0091979	0.00909947	0.11719	0.0101227	0.0104269	0.0630052	0.015079	0.0501862
IFITM2	2.28739	1.33255e-07	2.3739e-06	0.457624	0.0758905	0.122022	0.0603583	1.30921	0.313346	0.230546	0.170969	0.178974	0.506017
ITGA1	2.28558	1.66435e-12	5.70491e-11	0.028579	0.0232135	0.0353804	0.00628238	0.0980951	0.0683907	0.034966	0.0453355	0.0233638	0.0616968
PCSK1	2.28499	1.96791e-22	1.57221e-20	0.177874	0.102108	0.180899	0.191245	0.376407	0.46844	0.261365	0.843216	0.163031	0.487357
ZNF267	2.28418	6.53712e-23	5.38845e-21	0.18123	0.201631	0.321139	0.218861	0.744746	0.555667	0.685628	0.571611	0.230715	0.639413
ZC3H12A	2.28214	0.000142682	0.00124843	0.050988	0.0930121	0.0356884	0.0627672	0.223364	0.410224	0.035962	0.170384	0.0606139	0.209984
LGR4	2.28104	2.28578e-32	3.18659e-30	0.147761	0.0604847	0.378564	0.0402935	0.467477	0.252138	0.47326	0.159652	0.156776	0.338131
MYOF	2.27829	1.57451e-12	5.43283e-11	0.135173	0.0273143	0.148412	0.0249076	0.280794	0.260557	0.0996441	0.122951	0.0839517	0.190986
MT-ND4	2.27544	8.18395e-05	0.000769217	1247.12	1708.18	1790.6	2601.51	3814.25	3397.73	10050.6	5191.6	1836.85	5613.54
F2RL2	2.27404	3.0655e-29	3.61798e-27	1.34787	1.2743	1.57237	1.62824	5.03548	4.08627	2.90971	4.53888	1.45569	4.14259
RBM47	2.26344	8.08601e-17	4.14722e-15	0.0230987	0.0259364	0.0179641	0.0251768	0.060608	0.0741387	0.0492142	0.0772579	0.023044	0.0653047
TRIM47	2.26158	7.32733e-11	2.04574e-09	1.28925	0.731437	0.897121	0.643888	2.74254	3.69762	0.638116	4.58428	0.890425	2.91564
CCN2	2.25695	2.85451e-21	2.09519e-19	12.3163	3.6547	4.1207	1.13039	22.6195	15.2238	5.8426	6.65358	5.30552	12.5849
CP	2.25351	7.77375e-07	1.1996e-05	0.0252207	0.00975916	0.0274601	0.0181108	0.0499812	0.0518076	0.0785647	0.0354215	0.0201377	0.0539437
MT-ND5	2.25197	0.000101606	0.000933046	658.739	712.899	1048.98	956.732	2207.11	1288.17	5490.43	1879.85	844.338	2716.39
ITGA9	2.24715	4.78877e-20	3.20878e-18	0.0338945	0.0223053	0.024791	0.026078	0.0608154	0.124561	0.0313053	0.114319	0.0267672	0.0827501
PDPN	2.2464	1.27923e-45	3.16335e-43	2.34037	1.84692	1.57797	1.16106	6.29451	5.79123	2.92136	4.23354	1.73158	4.81016
SYCP3	2.24477	2.26779e-16	1.11363e-14	0.461501	0.267868	0.602976	0.404784	1.79066	1.3904	0.716097	0.958833	0.434282	1.214
ARHGAP36	2.24299	0.000881458	0.00598355	0.0221738	0.0420254	0.0147813	0.00974873	0.0619499	0.0298237	0.0781964	0.0552278	0.0221823	0.0562994
OLFM1	2.24271	5.79351e-29	6.68571e-27	1.16812	1.03738	1.57664	1.22967	4.29394	4.10758	1.46489	5.02167	1.25295	3.72202
CPNE8	2.2394	3.6979e-30	4.59957e-28	0.070921	0.0162115	0.0527708	0.0230061	0.192229	0.0547955	0.0929441	0.0779767	0.0407273	0.104486
MFAP3L	2.23755	3.58752e-24	3.15763e-22	0.355008	0.272958	0.361431	0.155606	0.770864	0.775287	0.787207	0.648644	0.286251	0.7455
APOBEC3C	2.22907	1.38274e-06	2.01985e-05	0.22948	0.149506	0.172095	0.201782	0.448789	0.364767	0.578047	0.690635	0.188216	0.52056
MT-ATP8	2.22553	4.29767e-05	0.000438463	581.006	652.264	915.4	564.557	1437.87	1015.74	4184.22	1777.77	678.307	2103.9
HMGA2	2.21687	9.08617e-35	1.45183e-32	0.183418	0.103722	0.185276	0.131387	0.6377	0.374727	0.312881	0.321622	0.150951	0.411732
NFKB1	2.21045	2.78221e-20	1.88863e-18	0.19297	0.153578	0.209032	0.204807	0.690753	0.82287	0.155697	0.701537	0.190097	0.592714
SERPING1	2.20894	2.03923e-21	1.53474e-19	1.95625	1.50825	1.52806	3.19066	7.32493	5.57141	3.43424	5.24397	2.0458	5.39364
TRIM21	2.20772	4.57902e-22	3.61655e-20	0.726175	0.743255	0.728002	0.969013	2.49417	3.28249	0.97033	2.43157	0.791611	2.29464
PLCG2	2.20552	0.00191351	0.0115915	0.00223415	0.000370503	0.00312754	0.00756328	0.0104863	0.00764888	0.00354545	0.00681656	0.00332387	0.00712429
HAS2	2.19938	2.42031e-12	8.14825e-11	0.119244	0.0819247	0.17885	0.112715	0.626315	0.215787	0.198243	0.353922	0.123183	0.348567
FBXO2	2.19396	0.000449207	0.00335886	0.0479114	0.035313	0.0186306	0.0163833	0.183234	0.123023	0.0328534	0.0309378	0.0295596	0.092512
NRP2	2.19217	7.63746e-19	4.61178e-17	0.96256	0.586298	0.781707	0.267377	2.06313	1.93706	0.783401	1.91215	0.649486	1.67394
SLC15A3	2.19121	9.28619e-07	1.409e-05	0.0646807	0.139443	0.0754542	0.288634	0.622354	0.492709	0.0855366	0.422884	0.142053	0.405871
GAP43	2.19101	9.45321e-36	1.62283e-33	0.846746	0.621937	0.708782	0.777542	1.74513	3.01914	0.930453	2.86265	0.738752	2.13935
CXCL14	2.18134	2.497e-15	1.11066e-13	2.59058	2.4274	2.48	1.40326	6.28863	4.58373	8.55195	4.27862	2.22531	5.92573
MTRNR2L11	2.1726	3.6868e-05	0.00038272	0.644138	0.373875	0.526	0.743387	1.51167	0.937246	2.21478	1.45059	0.57185	1.52857
KCNV1	2.16549	0.00174694	0.0107106	0.0246986	0.0750918	0.0480208	0.0190028	0.0450824	0.324141	0.0362917	0.125595	0.0417035	0.132778
DYNLT3	2.16362	2.81186e-11	8.29659e-10	0.341827	0.222153	0.355653	0.39805	1.07683	0.419089	0.993689	1.03354	0.329421	0.880788
MGST1	2.16266	8.4623e-14	3.35456e-12	0.0167706	0.0129577	0.0546902	0.0134896	0.0721553	0.0384949	0.0463725	0.0573152	0.024477	0.0535845
IRF1	2.15888	7.33207e-08	1.36593e-06	0.337814	0.207823	0.444931	0.452746	1.23607	1.65088	0.172932	1.46451	0.360829	1.1311
ASS1	2.15764	0.00045296	0.00338198	0.0390306	0.0191238	0.0351836	0.00272997	0.0929853	0.124515	0.00625645	0.0412416	0.024017	0.0662496
MT-ND6	2.15116	1.87501e-18	1.10022e-16	567.404	480.44	1082.06	578.844	1771.58	1067.89	3343.17	1193.49	677.187	1844.03
ARID5B	2.14999	3.86372e-49	1.09941e-46	0.43286	0.351283	0.306796	0.268083	1.28281	1.10051	0.452895	0.847454	0.339756	0.920919
CAV1	2.14821	5.78641e-29	6.68571e-27	0.419691	0.279316	0.296335	0.186945	0.997897	1.0611	0.464949	0.573662	0.295572	0.774403
FEM1C	2.14168	6.10369e-20	4.06365e-18	3.13946	4.01236	4.54623	3.91948	13.7793	8.89959	9.64314	8.05524	3.90438	10.0943
RRAS	2.13943	0.00524266	0.0266521	0.0617847	0.136615	0.0961011	0.0475363	0.241662	0.423054	0.0363141	0.329144	0.0855093	0.257544
PRDM1	2.13736	8.96106e-10	2.15439e-08	0.0283053	0.00782341	0.0310188	0.0118788	0.0724662	0.0367071	0.0552031	0.0230547	0.0197566	0.0468578
ARNTL2	2.12903	1.97903e-14	8.27133e-13	0.0659302	0.045706	0.151302	0.017463	0.1877	0.212769	0.125781	0.0698792	0.0701003	0.149032
CD2AP	2.12884	2.67811e-35	4.34607e-33	0.133008	0.0942157	0.150484	0.118276	0.404168	0.32036	0.19269	0.363187	0.123996	0.320101
RNF152	2.12758	6.54774e-26	6.47665e-24	0.182005	0.197055	0.181217	0.165898	0.695564	0.547708	0.234049	0.491814	0.181544	0.492284
BTBD11	2.12474	0.00327784	0.0182491	0.00234231	0	0.0047818	0.000450537	0.00778738	0.000501199	0.00542076	0.000850783	0.00189366	0.00364003
LHFPL6	2.12343	6.04706e-34	9.10214e-32	0.124372	0.115309	0.146565	0.0709393	0.31625	0.342766	0.187365	0.297178	0.114296	0.28589
SYT12	2.12168	0.000126837	0.00112712	0.0453242	0.00939548	0.0396552	0.0122051	0.0620477	0.100862	0.0259734	0.0609124	0.026645	0.0624489
MGAM2	2.11945	4.06979e-08	7.91551e-07	0.0135527	0.0157327	0.0179181	0.0132079	0.0417007	0.0510391	0.0183209	0.0498828	0.0151028	0.0402359
CA1	2.11898	0.00531617	0.0269533	0.0194347	0.00805742	0.00453436	0.00299056	0.0243251	0.0349319	0.0171342	0.00705912	0.00875425	0.0208626
EGR3	2.11655	8.39756e-10	2.0354e-08	0.326097	0.284624	0.440478	0.92435	0.953255	1.4543	0.287497	3.21675	0.493887	1.47795
IER5L	2.11008	4.38846e-05	0.000445538	0.47943	0.305795	0.21511	0.312118	0.836637	1.10478	0.325138	1.28596	0.328113	0.888128
GNAI1	2.10915	3.72771e-30	4.60905e-28	0.0715244	0.0923954	0.109385	0.112409	0.267475	0.242259	0.165912	0.294802	0.0964283	0.242612
CCN1	2.10537	1.60425e-16	7.97215e-15	15.1629	3.37698	4.34902	2.82012	25.5365	21.8266	4.06013	10.7192	6.42725	15.5356
ID4	2.1046	4.84157e-33	6.84143e-31	18.0273	11.7558	14.6558	5.82827	54.0452	32.2411	17.5722	22.6585	12.5668	31.6293
POU2F2	2.10447	6.22882e-08	1.17623e-06	0.0153736	0.0299941	0.0168793	0.0327016	0.111774	0.0859162	0.0183375	0.0591253	0.0237372	0.0687883
PAPPA	2.10007	5.16277e-10	1.28279e-08	0.0180894	0.0119995	0.0215714	0.00989708	0.0949678	0.0519534	0.0159482	0.0207336	0.0153894	0.0459007
NHS	2.09153	1.78216e-15	8.01279e-14	0.0202264	0.00896004	0.0552715	0.0202519	0.0671917	0.0505128	0.0464126	0.0505212	0.0261775	0.0536596
HIST1H4I	2.07517	4.83012e-10	1.20881e-08	2.16347	2.75492	2.07314	4.5775	8.82475	6.08423	4.83656	8.41952	2.89226	7.04127
EIF2AK2	2.07411	6.42338e-51	1.90609e-48	3.31897	3.25604	4.22029	2.36624	9.74774	10.4997	5.44876	6.79411	3.29039	8.12259
SLC39A8	2.06811	3.9444e-06	5.21203e-05	0.00997855	0.00735468	0.0168142	0.0187669	0.0663505	0.0450759	0.0136848	0.0201358	0.0132286	0.0363117
ADAMTSL3	2.06721	8.45112e-07	1.29384e-05	0.0204601	0.00365072	0.00422977	0.00199262	0.0224885	0.0104185	0.00958994	0.0118529	0.0075833	0.0135875
MT-ND3	2.05738	7.96705e-05	0.000750869	124.52	133.264	202.014	277.387	297.21	196.549	793.23	699.046	184.296	496.509
CHRDL2	2.05186	0.000397805	0.00302128	0.0228644	0.0213285	0.0200046	0.0131937	0.0603657	0.0709402	0.0453553	0.0207622	0.0193478	0.0493558
PCDH1	2.05095	2.47023e-12	8.30286e-11	0.420495	0.377194	0.539588	0.564696	2.27568	1.55086	0.340389	1.28852	0.475493	1.36386
DOK3	2.0503	2.17438e-05	0.000239863	0.106657	0.168032	0.0746535	0.426716	0.392144	0.356025	0.338516	0.550114	0.194015	0.4092
C1RL	2.0499	2.09241e-21	1.56908e-19	0.584661	0.320382	0.36178	0.379422	1.4914	1.07045	0.403399	1.27048	0.411561	1.05893
SLC39A14	2.03285	4.28251e-16	2.03437e-14	0.206145	0.193227	0.174262	0.157456	0.810983	0.801655	0.127747	0.387406	0.182773	0.531948
ATP1B2	2.03211	1.27484e-21	9.80776e-20	24.6649	18.2288	20.5209	21.5499	54.2649	35.7218	44.7711	71.3583	21.2411	51.529
BMP2	2.02791	0.00022756	0.00187055	0.0715886	0.125315	0.0463959	0.146878	0.255119	0.156587	0.273497	0.231135	0.0975445	0.229084
KDR	2.02735	0.00305293	0.0171904	0.0212051	0.00351657	0.0420531	0.0016315	0.0348351	0.0217795	0.0299121	0.0154044	0.0171016	0.0254828
BTN3A3	2.02254	1.44673e-13	5.56507e-12	0.625232	0.332819	0.522267	0.332574	1.90206	1.41382	0.374287	1.02054	0.453223	1.17768
PSMB8	2.02079	1.15513e-12	4.05995e-11	2.29466	1.73542	1.20606	1.06705	5.06952	7.35963	0.800322	4.57952	1.5758	4.45225
BDNF	2.0114	1.11329e-07	2.00914e-06	0.102635	0.0604356	0.0312341	0.0171666	0.134978	0.123494	0.0747496	0.0950899	0.0528679	0.107078
PHF11	2.00974	2.78864e-16	1.3534e-14	0.329317	0.315264	0.401632	0.405396	1.00704	0.732847	0.884204	0.76989	0.362902	0.848496
RASD1	2.00537	9.2457e-15	3.95983e-13	2.75532	3.13083	4.3452	8.12631	11.2161	11.7478	4.94831	14.1965	4.58941	10.5272
RDH10	2.00096	4.29895e-16	2.03437e-14	0.244237	0.283523	0.398885	0.17288	0.957844	0.733045	0.399071	0.492058	0.274881	0.645505
PTPN12	2.00078	2.75286e-23	2.30574e-21	1.3969	1.09702	1.40504	1.1301	4.13147	2.41036	2.83847	2.46737	1.25726	2.96192
BCL6	1.99077	2.08391e-28	2.32726e-26	1.42793	0.864192	1.1153	0.906055	3.06862	2.99221	1.17208	3.20137	1.07837	2.60857
GLRX	1.98914	3.52306e-11	1.02208e-09	0.103534	0.163575	0.135468	0.212061	0.43013	0.366435	0.313307	0.282552	0.15366	0.348106
LAP3	1.98587	4.20004e-24	3.66568e-22	1.08085	0.896222	0.870881	0.756676	3.51157	2.9809	0.749738	2.1787	0.901158	2.35523
BACE2	1.98509	1.65867e-12	5.69485e-11	0.0827259	0.0454891	0.131044	0.0830777	0.207766	0.228813	0.0775399	0.294786	0.0855841	0.202226
LGALS3	1.98214	1.06525e-16	5.4101e-15	3.55317	2.6858	2.08343	1.77803	5.65442	5.68916	5.0956	5.96261	2.52511	5.60045
SNX10	1.97754	2.86343e-11	8.43676e-10	0.0375704	0.0321576	0.0494836	0.044758	0.110925	0.107881	0.0694519	0.0880417	0.0409924	0.0940747
RBM11	1.9756	0.00220639	0.013035	0.0408045	0.0203006	0.0761618	0.0565101	0.165985	0.0768346	0.0791439	0.100784	0.0484442	0.105687
CLIP3	1.97385	5.85331e-05	0.000571895	13.6252	14.7563	14.3352	25.0434	40.1497	25.4292	47.8374	40.6913	16.94	38.5269
LAMB4	1.9706	1.23609e-05	0.000144863	0.0102887	0.0248179	0.00872902	0.0115141	0.0402427	0.0472329	0.017317	0.0237815	0.0138374	0.0321435
GCH1	1.9686	0.000100123	0.000920242	0.016427	0.0217935	0.0191632	0.0227497	0.124649	0.0506159	0.011586	0.0513134	0.0200334	0.059541
RASGRP3	1.96272	0.00109498	0.00720461	0.0062234	0.00516032	0.009075	0.0131676	0.0346873	0.0459423	0.00685842	0.00847682	0.00840657	0.0239912
NFKB2	1.95964	3.24155e-07	5.39964e-06	0.320592	0.30521	0.263179	0.475047	0.798811	1.36182	0.0942143	1.99253	0.341007	1.06184
ID1	1.95852	5.52198e-07	8.7693e-06	3.2437	3.29477	0.756796	0.561523	6.91455	6.31607	1.42987	2.41528	1.9642	4.26894
SPSB1	1.95176	3.69566e-06	4.92092e-05	0.0260721	0.014052	0.0121659	0.0361072	0.0673051	0.0624827	0.0195381	0.0549261	0.0220993	0.051063
CLCF1	1.95125	0.000465132	0.00345679	0.0798528	0.091042	0.0698651	0.0921566	0.195208	0.495511	0.0352003	0.246537	0.0832291	0.243114
IL27RA	1.95045	4.02199e-07	6.5939e-06	0.0791573	0.104245	0.0597508	0.10031	0.18941	0.22318	0.102629	0.301048	0.0858658	0.204067
CCDC69	1.94453	0.00904299	0.0409589	0.00928471	0.00384935	0.0108312	0.0178588	0.0217895	0.0218538	0.0102321	0.0387829	0.010456	0.0231646
FZD5	1.93257	0.00149102	0.0093711	1.88656	1.11088	2.85466	0.16829	2.01052	2.51568	3.20597	1.81739	1.5051	2.38739
PDIA5	1.93027	5.41506e-11	1.53874e-09	0.038522	0.0324653	0.0257843	0.0126327	0.0706435	0.0821576	0.0328486	0.0536746	0.0273511	0.0598311
GFAP	1.92835	0.000286833	0.00228455	43.2166	22.174	9.32169	5.81881	46.9273	70.2859	8.59831	45.8961	20.1328	42.9269
PERP	1.92171	8.47792e-07	1.29488e-05	0.184874	0.0306588	0.203343	0.0772158	0.280979	0.171797	0.195588	0.260928	0.124023	0.227323
GABRE	1.91502	5.89406e-05	0.000575336	0.106598	0.0807032	0.0919137	0.131938	0.217536	0.38082	0.322802	0.0808049	0.102788	0.250491
RASEF	1.91169	0.00135721	0.0086211	0.0119523	0.0109017	0.0167318	0.00275879	0.0205699	0.0296671	0.0115913	0.0243116	0.0105861	0.021535
SLC22A4	1.90937	7.80064e-07	1.20204e-05	0.046145	0.048244	0.0491501	0.0231543	0.144392	0.11677	0.0371451	0.0874483	0.0416734	0.0964387
ITGA3	1.90322	8.04307e-17	4.13541e-15	0.396578	0.256827	0.273528	0.26726	0.715571	0.859732	0.260312	0.99045	0.298548	0.706516
STEAP3	1.89815	9.95209e-05	0.000915522	0.0238889	0.0316932	0.0445887	0.0110279	0.0541941	0.0633846	0.054759	0.0468559	0.0277997	0.0547984
CAV2	1.89262	4.54372e-10	1.14012e-08	0.0189728	0.0209758	0.0131744	0.0135548	0.0438189	0.0433038	0.016727	0.0482396	0.0166695	0.0380223
FLVCR2	1.8913	7.24015e-09	1.55364e-07	0.0330681	0.0372121	0.0303098	0.0327114	0.10994	0.0909744	0.0322774	0.0789301	0.0333253	0.0780305
ZFYVE28	1.88902	0.0111038	0.0482123	0.00134029	0.00333402	0.0046906	0.00412481	0.0136301	0.0114716	0.0029541	0.00486824	0.00337243	0.00823101
UBXN10	1.88868	1.71793e-07	3.01138e-06	0.270992	0.149801	0.772762	0.0772215	0.573157	0.463887	0.61056	0.371849	0.317694	0.504863
LMO2	1.88197	2.13003e-28	2.36604e-26	1.56271	1.63702	1.53772	1.44325	3.86801	3.75222	2.35844	3.43383	1.54517	3.35313
ZNF600	1.88186	7.99154e-05	0.000752835	0.0406507	0.020224	0.028453	0.0312761	0.0996396	0.0579885	0.0262818	0.0925291	0.030151	0.0691097
LTBP2	1.87614	7.93531e-14	3.15167e-12	0.106734	0.0304679	0.055112	0.0309632	0.271017	0.111572	0.0678754	0.0527504	0.0558193	0.125804
MVP	1.8735	7.32998e-06	9.07921e-05	0.061436	0.0569347	0.0421583	0.0806338	0.141352	0.133005	0.0987693	0.144391	0.0602907	0.129379
TNFRSF10A	1.86965	0.000936295	0.00629902	0.0317161	0.0262984	0.0235448	0.0110918	0.0699209	0.0666311	0.0228779	0.0418911	0.0231628	0.0503302
MYD88	1.85067	2.98235e-28	3.29518e-26	6.28809	6.59949	5.20664	7.02014	14.1722	15.8261	6.51295	19.6454	6.27859	14.0392
BIRC2	1.84721	1.93887e-31	2.48606e-29	1.48943	1.25607	1.55598	0.933371	3.74383	3.24274	2.01588	2.07631	1.30871	2.76969
ADM2	1.83829	0.000115634	0.00104569	0.367226	0.0845823	0.356994	0.376718	0.702216	0.401619	0.179865	1.42277	0.29638	0.676618
NRCAM	1.83773	2.06769e-35	3.46371e-33	0.851366	0.841548	0.966401	0.774895	2.31962	2.39493	1.02501	1.71829	0.858552	1.86446
ERAP2	1.837	1.67787e-21	1.27665e-19	0.107261	0.327371	0.65492	0.258111	0.248152	0.900474	0.676037	0.72946	0.336916	0.63853
RCAN2	1.83531	0.00092315	0.00622182	0.00294668	0.00335958	0.00515624	0.00113357	0.0074916	0.00851202	0.00844312	0.00160546	0.00314902	0.00651305
MT-CO2	1.83482	0.000360215	0.00277616	2469.56	2949.13	2833.98	4018.32	5202.53	4676.75	10147	6565.44	3067.74	6647.93
GABRG3	1.83449	0.00813218	0.0377647	0.00052508	0.000580515	0.00265434	0.000538654	0.00301221	0.00134826	0.00231463	0.000890034	0.00107465	0.00189128
UTP3	1.83067	1.42748e-26	1.46067e-24	28.2052	24.0847	32.9609	25.5079	66.0376	51.5431	48.8606	61.325	27.6897	56.9415
LGALS3BP	1.82062	2.39154e-16	1.1634e-14	3.90033	2.73945	2.95749	3.75991	10.4097	11.9394	2.04296	7.8918	3.3393	8.07096
SLCO5A1	1.82016	1.54707e-24	1.40331e-22	0.0826937	0.173146	0.12284	0.212841	0.233159	0.457256	0.132698	0.467615	0.14788	0.322682
CCDC71L	1.81939	1.3283e-10	3.59264e-09	0.676032	0.913945	0.908645	1.04026	2.48325	2.21385	1.19202	1.60142	0.884721	1.87263
UBE2E1	1.81788	2.30152e-18	1.32798e-16	0.406922	0.39832	0.402612	0.538248	0.98051	0.741481	0.720593	1.1638	0.436525	0.901595
FGFRL1	1.81332	2.55386e-29	3.03136e-27	2.09683	1.50911	2.0888	3.04982	4.7504	4.42623	1.97845	8.15103	2.18614	4.82653
AC106886.5	1.813	0.00460294	0.023987	0.0194454	0.0161238	0.0283554	0.0056104	0.0304232	0.0520108	0.0192866	0.0317837	0.0173838	0.0333761
BST1	1.8117	0.000123101	0.00110075	0.0453499	0.035253	0.0363712	0.0196265	0.0665174	0.109168	0.0599727	0.0452984	0.0341502	0.0702391
AJAP1	1.80921	1.48868e-13	5.70533e-12	0.0528775	0.031232	0.065065	0.0490428	0.146759	0.0836965	0.0555588	0.126814	0.0495543	0.103207
TCIM	1.80033	1.59063e-13	6.0514e-12	4.75482	4.84895	5.22802	6.09716	15.7333	15.0625	4.09562	12.149	5.23224	11.7601
GALNT17	1.80019	2.21752e-05	0.000243458	0.0140892	0.00413163	0.00942064	0.0035693	0.0197583	0.0179415	0.0033326	0.026087	0.0078027	0.0167798
CSF1	1.79117	1.80816e-16	8.90024e-15	1.76701	0.94218	0.864972	0.992779	2.20713	2.82698	1.1461	3.21434	1.14173	2.34864
ZNF579	1.7845	0.000570078	0.00411712	0.269751	0.447344	0.457718	0.264145	0.748156	0.293848	1.16748	0.766023	0.35974	0.743877
FAM43A	1.78322	0.0112116	0.0485892	0.316759	0.0525301	0.147808	0.170597	0.5947	0.189781	0.139632	0.437206	0.171924	0.34033
RAP1A	1.78141	1.11098e-10	3.04048e-09	0.245652	0.254968	0.316628	0.271827	0.503037	0.340622	0.861247	0.578204	0.272269	0.570777
MTRNR2L8	1.78136	0.000229729	0.00188316	30.4666	15.9012	17.6804	40.8724	62.184	27.0031	56.8565	61.173	26.2302	51.8042
SYNPO	1.77982	8.53266e-11	2.35692e-09	0.116875	0.0513056	0.112282	0.0700864	0.256805	0.210365	0.106071	0.128604	0.0876372	0.175461
TMEM74B	1.77295	0.00874612	0.0399372	0.102911	0.204796	0.168073	0.0950139	0.305916	0.352327	0.0544375	0.702737	0.142698	0.353854
USB1	1.77147	0.000228764	0.00187747	1.73812	1.98167	1.65273	2.57359	3.41691	3.25427	5.27155	4.05759	1.98653	4.00008
HVCN1	1.77103	2.87326e-12	9.57999e-11	0.0906951	0.127844	0.0770841	0.0837356	0.258454	0.276128	0.0639676	0.24001	0.0948398	0.20964
NEFL	1.7687	0.00232459	0.0136287	0.129853	0.107672	0.151482	0.137373	0.203161	0.250069	0.515171	0.16508	0.131595	0.28337
EPCAM	1.76473	0.00342707	0.0189076	0.0494315	0.00195179	0.0274595	0.0289768	0.117848	0.0120882	0.0684833	0.0153897	0.0269549	0.0534523
APOL2	1.76391	1.18783e-13	4.62919e-12	1.1557	0.867876	0.856399	0.844438	2.90552	3.09192	0.51906	2.13848	0.931102	2.16374
MAN1C1	1.763	4.77944e-17	2.50072e-15	0.0556549	0.0490935	0.0518018	0.0519308	0.118106	0.136825	0.0610727	0.110968	0.0521203	0.106743
KIAA1217	1.76233	1.90376e-24	1.7119e-22	0.0361867	0.0231108	0.020219	0.0269405	0.0886794	0.0621451	0.0199266	0.060317	0.0266143	0.057767
GABRA5	1.759	2.93629e-06	3.99689e-05	0.0813358	0.0281847	0.0934672	0.0261523	0.0797707	0.0613034	0.100605	0.177258	0.057285	0.104734
GRIN2D	1.75457	0.00107963	0.0071149	0.0199588	0.0115846	0.0186266	0.0245697	0.0374717	0.0341657	0.0351926	0.0362475	0.0186849	0.0357694
CCN3	1.7521	0.000315503	0.00247399	0.412731	0.394081	0.408526	0.269436	0.821844	1.41303	0.0661592	2.0261	0.371193	1.08178
SPRED3	1.75178	5.09405e-22	3.99297e-20	1.95946	1.50605	1.54477	1.73476	3.28264	3.98985	2.0115	4.34184	1.68626	3.40646
PPP1CB	1.74981	1.22582e-22	9.94638e-21	3.43731	3.73022	3.43733	1.96136	9.16361	7.13249	3.52491	5.35338	3.14155	6.2936
B4GALT1	1.74816	5.06552e-25	4.80461e-23	0.405788	0.333853	0.377597	0.369304	0.932545	0.885181	0.442669	0.737531	0.371635	0.749482
PODN	1.74807	0.011476	0.0494973	0.034083	0.0211957	0.00497	0.0426124	0.0533243	0.0802225	0.00751215	0.0835633	0.0257153	0.0561556
CHRM3	1.74581	0.000175172	0.00149126	0.00264458	0.00172294	0.00352579	0.00145336	0.00591079	0.00355694	0.00499615	0.00301894	0.00233667	0.0043707
RGS16	1.74302	1.48803e-08	3.06034e-07	0.814356	0.560312	1.1117	1.34643	2.31777	2.56559	0.794338	2.05167	0.958198	1.93234
TRIM5	1.73632	3.4514e-21	2.51552e-19	0.081978	0.0559437	0.0770139	0.043537	0.160039	0.161753	0.0700357	0.116207	0.0646182	0.127009
FNDC3B	1.73582	2.52806e-35	4.13487e-33	0.322543	0.244568	0.250094	0.236485	0.688312	0.657694	0.248119	0.569039	0.263422	0.540791
MTRNR2L12	1.73453	0.000428004	0.00322236	75.3107	43.7123	53.2689	68.4315	180.32	59.9711	152.879	102.909	60.1809	124.02
FGF1	1.73374	1.23579e-10	3.36666e-09	0.20662	0.138468	0.416033	0.0624268	0.415522	0.461901	0.212106	0.25222	0.205887	0.335437
HSD3B7	1.73239	0.0010303	0.00683736	0.431066	0.252304	0.177482	0.312147	0.396718	0.542575	0.491817	0.865757	0.29325	0.574217
KIF6	1.7295	0.0067003	0.0323371	0.00303191	0.000628499	0.00501063	0.00116635	0.00494119	0.00367628	0.00178201	0.00532275	0.00245935	0.00393056
TIFA	1.72798	2.53147e-13	9.50879e-12	0.984381	1.09316	1.1586	1.27806	3.21084	2.79842	1.2553	1.92183	1.12855	2.2966
SPTLC3	1.72625	2.13463e-08	4.32169e-07	0.0418013	0.0201757	0.0269293	0.0148807	0.0771134	0.0619439	0.0181516	0.0503086	0.0259468	0.0518794
MT-CO3	1.72399	0.00109846	0.00722292	1090.93	1407.01	1322.5	2007.26	1595.91	1992.28	4619.75	4038.87	1456.92	3061.7
PTK2B	1.7217	5.2524e-11	1.49456e-09	0.0770018	0.0476063	0.0945553	0.0654805	0.187578	0.207547	0.0571681	0.131503	0.071161	0.145949
EMP1	1.72102	1.73125e-10	4.61045e-09	4.64288	1.97306	3.42341	0.648884	5.2881	6.03261	2.5531	3.46033	2.67206	4.33353
STAT6	1.71914	5.64597e-07	8.93888e-06	0.114237	0.0563829	0.0888433	0.0816146	0.208517	0.22116	0.0527554	0.231179	0.0852695	0.178403
RRAS2	1.71733	6.05127e-05	0.000588745	0.0230772	0.0210487	0.0161526	0.015092	0.0505474	0.0375286	0.0152592	0.0519695	0.0188426	0.0388262
GRAMD2B	1.71524	1.94458e-08	3.95233e-07	0.0424938	0.0127575	0.0376061	0.0197292	0.0590326	0.0351165	0.0503823	0.0510943	0.0281467	0.0489064
CD83	1.71358	3.29898e-08	6.50774e-07	0.203247	0.219086	0.266738	0.25411	0.687649	0.582765	0.15679	0.583209	0.235795	0.502603
SPIDR	1.71308	1.08308e-16	5.48725e-15	0.0756499	0.0817199	0.0649622	0.0940966	0.186742	0.164031	0.104119	0.155097	0.0791072	0.152497
COL4A1	1.71104	3.19234e-16	1.53498e-14	0.265878	0.215748	0.280695	0.113214	0.456983	0.531889	0.227168	0.429418	0.218884	0.411365
ISG20	1.70915	0.00104014	0.00689177	0.0442279	0.0774205	0.0630601	0.0869613	0.149926	0.361724	0.0129975	0.189205	0.0679175	0.178463
TLCD2	1.70914	0.000583183	0.00419456	0.211413	0.142431	0.138728	0.142326	0.248073	0.271424	0.256283	0.451142	0.158724	0.306731
FOS	1.7057	2.96287e-16	1.43127e-14	4.60788	3.40705	2.43091	2.30328	8.31127	7.88781	2.74279	6.26834	3.18728	6.30255
GDF15	1.70537	7.3684e-06	9.12136e-05	0.0760792	0.103227	0.137161	0.345885	0.243469	0.260466	0.140245	0.587845	0.165588	0.308006
PRLR	1.7034	0.000121452	0.00108788	0.00769644	0.0123076	0.00897839	0.0139579	0.0417149	0.0211738	0.00581606	0.0283546	0.0107351	0.0242649
TC2N	1.7003	7.17846e-05	0.000683368	0.0512104	0.0160415	0.0531024	0.00175114	0.0863525	0.0301949	0.043142	0.0181875	0.0305264	0.0444692
NCEH1	1.69951	4.83929e-11	1.38079e-09	0.080202	0.0910565	0.083485	0.0645544	0.219107	0.273525	0.0630937	0.123696	0.0798245	0.169855
ADGRL4	1.69942	7.83892e-08	1.45125e-06	0.0152777	0.0078119	0.0264365	0.00391815	0.0237034	0.0113327	0.0527546	0.0101736	0.0133611	0.0244911
ST8SIA4	1.69919	1.20453e-08	2.49956e-07	0.0653257	0.0997357	0.174187	0.0733967	0.188998	0.1207	0.33276	0.132575	0.103161	0.193758
MAMDC2	1.69686	2.03955e-18	1.18671e-16	0.158214	0.0977121	0.0922831	0.0646415	0.269298	0.271298	0.0812865	0.190631	0.103213	0.203128
HIST1H3H	1.69355	0.00186753	0.0113594	0.64664	0.804271	0.56576	1.24379	1.89693	1.72957	1.06893	1.46797	0.815115	1.54085
ZFP36	1.68951	2.36704e-11	7.014e-10	3.89496	1.51793	1.90836	3.80585	5.57586	5.00058	2.64411	7.49813	2.78178	5.17967
CA13	1.68908	4.53028e-12	1.46807e-10	0.108583	0.0952543	0.0899534	0.0847532	0.208045	0.220893	0.113766	0.185196	0.094636	0.181975
CREG1	1.6835	1.10111e-08	2.3054e-07	0.578683	0.781826	0.873344	0.64761	1.032	0.904005	2.12993	1.52278	0.720366	1.39718
TBC1D3L	1.68014	0.00393513	0.0211076	0.0541202	0.0598338	0.094702	0.0693989	0.0846733	0.185287	0.10338	0.150709	0.0695137	0.131012
ETV6	1.67846	3.51146e-20	2.36819e-18	0.190822	0.160924	0.155681	0.155268	0.313189	0.347893	0.237106	0.340199	0.165674	0.309597
RHPN2	1.67427	9.52868e-15	4.07263e-13	0.181761	0.110394	0.0931875	0.0783841	0.329655	0.362666	0.0990052	0.142132	0.115932	0.233364
TRIB1	1.66737	3.01136e-13	1.12504e-11	2.66995	2.41981	1.70945	1.27075	4.8087	4.24095	1.78459	4.44749	2.01749	3.82043
COA6	1.66729	1.08806e-11	3.37835e-10	0.877575	0.60639	1.01371	0.834064	1.87778	1.06777	1.66875	1.51253	0.832935	1.53171
BTN3A1	1.66411	1.8828e-14	7.88497e-13	1.27087	1.41781	1.04228	0.817789	3.08493	3.461	0.713005	2.18216	1.13719	2.36027
CIITA	1.66375	7.06429e-07	1.09917e-05	0.052035	0.0517756	0.0515968	0.0600526	0.170963	0.124704	0.0688133	0.0642611	0.053865	0.107185
GCLM	1.65966	8.88727e-20	5.84197e-18	1.21088	1.47532	1.27323	0.880934	2.52596	2.75668	1.48149	2.17516	1.21009	2.23482
SYNJ2	1.65943	2.45589e-20	1.68362e-18	0.581655	0.383437	0.517596	0.237846	0.858727	0.86448	0.593892	0.697843	0.430133	0.753735
LY6E	1.6507	9.69649e-06	0.00011656	0.307403	0.453142	0.31876	0.486163	0.734776	1.30092	0.195733	1.10415	0.391367	0.833895
SHB	1.65055	6.35005e-08	1.19586e-06	0.029321	0.0421415	0.0532075	0.0365961	0.0912383	0.112095	0.0258503	0.0932473	0.0403165	0.0806078
CNTNAP1	1.64887	2.3785e-07	4.06636e-06	0.205968	0.151808	0.146835	0.189282	0.362526	0.411341	0.176543	0.365749	0.173473	0.32904
TRIM56	1.64397	7.49025e-16	3.48071e-14	3.04854	2.2226	2.9496	2.12389	7.0104	6.4444	1.83412	5.31273	2.58616	5.15041
STUM	1.64296	1.59364e-07	2.80773e-06	0.0892223	0.121932	0.0636066	0.156361	0.274014	0.395971	0.023307	0.33848	0.107781	0.257943
LACC1	1.63978	0.00615445	0.0302724	0.061384	0.0791753	0.0318259	0.0367329	0.0907024	0.210155	0.0360786	0.0891844	0.0522795	0.10653
ALAD	1.63758	3.04834e-11	8.95618e-10	0.960505	0.879393	0.941523	1.11876	1.78452	1.75838	1.82299	1.67171	0.975046	1.7594
PIK3CD	1.63573	1.32607e-10	3.59129e-09	0.105867	0.112404	0.0542196	0.0735059	0.23633	0.202219	0.068294	0.157564	0.0864991	0.166102
ITGA5	1.62596	2.45068e-07	4.17944e-06	0.416188	0.186351	0.417538	0.233753	0.918112	0.80505	0.168785	0.565372	0.313457	0.61433
EFNA1	1.62241	9.14732e-05	0.000850148	0.398315	0.200524	0.464659	0.284568	0.979283	0.87665	0.188125	0.589043	0.337017	0.658275
ADORA2B	1.61942	2.94762e-10	7.58711e-09	0.194439	0.185408	0.196582	0.132145	0.327023	0.416052	0.245706	0.282499	0.177144	0.31782
VGF	1.61425	0.00337366	0.0186675	0.391788	0.108288	0.457045	0.477274	0.383105	0.307388	0.316627	2.18203	0.358599	0.797288
PLB1	1.61286	1.92672e-06	2.74292e-05	0.0144251	0.0181631	0.0137116	0.014798	0.0363608	0.0434415	0.00989149	0.0314373	0.0152745	0.0302828
EGR2	1.61266	1.76709e-11	5.32743e-10	0.0722184	0.0698624	0.0712863	0.0869077	0.124577	0.199701	0.0506094	0.228684	0.0750687	0.150893
MAN1A1	1.60945	1.28469e-15	5.85208e-14	0.0851095	0.0590493	0.0871283	0.0463275	0.173467	0.126365	0.0995363	0.0895868	0.0694037	0.122239
NEFM	1.60653	1.21768e-08	2.52431e-07	0.598687	1.27207	1.98609	1.66975	1.59527	2.00164	3.05146	2.59589	1.38165	2.31106
PNPT1	1.60587	8.58434e-15	3.70715e-13	0.277321	0.277047	0.327411	0.241645	0.57633	0.499029	0.444803	0.457531	0.280856	0.494423
CAPNS1	1.60365	3.10534e-15	1.37535e-13	12.7284	10.2992	11.8788	16.8884	19.839	18.5244	20.8343	33.099	12.9487	23.0742
ZNF354A	1.60329	1.4015e-08	2.8881e-07	0.448734	0.39804	0.53565	0.501817	0.889824	0.638633	1.09485	0.742933	0.47106	0.841559
SLIT3	1.60251	0.00029612	0.00234592	0.01125	0.000647798	0.00273414	0.000961736	0.0165011	0.00441327	0.00192857	0.00158911	0.00389842	0.006108
SULF1	1.59995	0.000204889	0.0017099	0.00617049	0.00298459	0.0221947	0.0110775	0.020917	0.00836214	0.0194936	0.0138211	0.0106068	0.0156485
MTRNR2L1	1.59915	0.0081012	0.0376461	23.7534	4800.98	13.2917	16.5421	39.5299	5173.73	50.68	25.8132	1213.64	1322.44
C5orf22	1.59518	2.98913e-08	5.92844e-07	1.39112	1.46642	1.55627	1.30665	2.49915	1.8968	4.1204	2.06259	1.43012	2.64474
MAP4K3	1.59472	1.38376e-10	3.72806e-09	0.249718	0.234376	0.291312	0.242002	0.429764	0.375628	0.640803	0.380954	0.254352	0.456787
C11orf71	1.5936	9.39481e-08	1.71484e-06	0.462731	0.520719	0.873971	0.508599	0.991139	0.678949	1.29186	1.10449	0.591505	1.01661
NABP1	1.59111	3.247e-11	9.47284e-10	0.687672	0.383106	0.432443	0.35548	1.66007	0.933454	0.288926	0.780558	0.464675	0.915751
IL13RA1	1.58982	5.27309e-10	1.30551e-08	0.2253	0.135195	0.174642	0.0718462	0.294516	0.238507	0.274425	0.186281	0.151746	0.248432
CCDC9B	1.583	6.43007e-06	8.07042e-05	0.419993	0.330837	0.183731	0.315059	1.05136	0.898685	0.203653	0.373751	0.312405	0.631861
RFTN1	1.58262	4.83339e-17	2.50998e-15	0.149022	0.124806	0.103493	0.0916481	0.208589	0.283679	0.1182	0.228824	0.117242	0.209823
NPTX2	1.58074	0.00237745	0.013872	0.0396956	0.0855785	0.111138	0.109949	0.0558949	0.203854	0.0909916	0.317204	0.0865901	0.166986
OPCML	1.5788	1.33855e-08	2.76478e-07	0.00500628	0.00533714	0.0080302	0.00460836	0.00622407	0.0095645	0.0106401	0.0135081	0.0057455	0.0099842
APOL4	1.57514	0.00101617	0.00675887	0.0572126	0.0316263	0.192811	0.132056	0.0795658	0.163228	0.117694	0.290933	0.103426	0.162855
GDPD1	1.57326	1.1698e-05	0.000138456	0.0486002	0.0567162	0.048296	0.0540112	0.135177	0.101682	0.0301519	0.139914	0.0519059	0.101731
NFE2L3	1.57261	1.11372e-10	3.04398e-09	0.248771	0.310599	0.300214	0.275002	0.465266	0.465007	0.373102	0.691717	0.283647	0.498773
NHSL2	1.57078	1.7395e-11	5.25187e-10	0.0179163	0.0247597	0.0496967	0.0401283	0.0417347	0.0586123	0.0396643	0.0812727	0.0331252	0.055321
CASZ1	1.56979	0.000471813	0.00349643	0.00749078	0.00931682	0.00946669	0.0100858	0.0141612	0.0154942	0.0110068	0.024034	0.00909002	0.0161741
TPBG	1.56941	4.05459e-07	6.64211e-06	0.563625	0.184765	1.97251	0.171441	1.19968	0.246814	1.76807	0.533229	0.723087	0.936948
SLC41A2	1.56821	2.51586e-09	5.71142e-08	0.0486126	0.0604629	0.10148	0.0516736	0.157117	0.0974496	0.0789494	0.111519	0.0655574	0.111259
CXCL12	1.56781	7.5653e-18	4.20178e-16	2.423	0.923375	0.885091	1.15808	4.00628	2.83846	0.825345	2.11133	1.34739	2.44535
FANK1	1.56725	0.0041898	0.0221903	0.0415343	0.0117241	0.0474215	0.000679914	0.0248868	0.0272293	0.0358387	0.0205429	0.0253399	0.0271244
RASGRF2	1.56637	7.1115e-09	1.52761e-07	0.0551743	0.042679	0.0501092	0.0102565	0.0631487	0.100787	0.0434198	0.0414262	0.0395547	0.0621953
CCDC170	1.56418	0.00343473	0.0189296	0.0172826	0.0032569	0.0797285	0.00241763	0.0276539	0.0141199	0.0221627	0.0165496	0.0256714	0.0201215
SH3BGRL3	1.56229	2.18324e-15	9.73182e-14	49.3963	37.8433	37.3339	110.161	86.426	73.9577	60.2943	172.495	58.6836	98.2932
ADGRL2	1.56108	1.98769e-24	1.77967e-22	0.149507	0.161026	0.166088	0.160167	0.299961	0.313369	0.184303	0.313454	0.159197	0.277772
ITPKC	1.55911	2.27519e-06	3.18036e-05	0.201932	0.111625	0.0736146	0.158601	0.259985	0.306061	0.0815967	0.354508	0.136443	0.250538
LRRIQ1	1.55521	1.76983e-08	3.61129e-07	0.0267124	0.0134349	0.0602801	0.0107815	0.037682	0.0258618	0.0586831	0.0346748	0.0278022	0.0392254
NECTIN2	1.55391	9.66415e-13	3.43739e-11	0.287779	0.134705	0.249077	0.232127	0.448428	0.286039	0.298729	0.48555	0.225922	0.379686
TDRD7	1.5537	1.81367e-20	1.25999e-18	0.395919	0.304628	0.303749	0.215883	0.71709	0.63805	0.305029	0.471583	0.305044	0.532938
FRMPD3	1.55202	0.00044836	0.00335374	0.0241316	0.0220103	0.0309661	0.0139249	0.0528568	0.0867481	0.0127651	0.0280485	0.0227582	0.0451046
ITGAV	1.55012	9.1357e-25	8.39676e-23	1.48685	1.43804	1.80891	0.83851	2.79854	3.26151	1.46113	1.99726	1.39308	2.37961
CAMK2N1	1.54935	2.65337e-15	1.17769e-13	13.8911	17.2448	20.3552	18.1549	34.5643	28.8392	24.5858	29.7032	17.4115	29.4231
HRH1	1.5492	2.42916e-07	4.14956e-06	0.0592496	0.0471634	0.0516084	0.0237046	0.0945525	0.131175	0.0278593	0.0780489	0.0454315	0.0829089
PLBD2	1.54651	8.49304e-10	2.05615e-08	0.401884	0.463521	0.437098	0.548663	0.869869	0.662085	0.724609	0.884621	0.462791	0.785296
YBX3	1.54585	2.43658e-18	1.39814e-16	1.83866	1.27162	1.29368	1.25605	2.65414	3.68376	1.0722	2.91695	1.415	2.58176
PAX8	1.54461	0.000720346	0.0050279	0.0206404	0.0236971	0.0185218	0.0623002	0.0670696	0.0815363	0.012598	0.0657435	0.0312899	0.0567369
GPX3	1.54383	7.24396e-14	2.90486e-12	20.9179	23.2134	11.5811	18.0978	24.2391	43.4047	17.0311	46.0283	18.4525	32.6758
GLIPR1	1.54326	8.31914e-08	1.53196e-06	0.328552	0.261675	0.529528	0.259436	1.19378	0.495817	0.354454	0.452228	0.344798	0.624069
SPTSSB	1.54322	5.4823e-07	8.7263e-06	0.256096	0.0855297	0.112032	0.0793621	0.372848	0.207016	0.122298	0.173121	0.133255	0.218821
RPF1	1.54266	2.61313e-08	5.22425e-07	0.858145	0.820026	1.20862	1.23192	1.76421	1.42419	2.53265	1.34562	1.02968	1.76667
ARRDC4	1.54014	1.15391e-16	5.80365e-15	5.97305	3.72244	3.12448	2.16022	7.90463	7.97137	3.30048	5.826	3.74504	6.25062
SV2C	1.53736	0.00295143	0.0166815	0.00332335	0.00244947	0.0077538	0.00369336	0.0046218	0.0101137	0.00813879	0.00482847	0.004305	0.00692568
EPB41L4B	1.53692	0.00022403	0.00184665	0.039563	0.00778419	0.0328545	0.0025796	0.0398665	0.0338621	0.0236474	0.00876825	0.0206953	0.026536
SIX4	1.53355	6.89691e-07	1.07591e-05	0.330501	0.190154	0.24392	0.166063	0.606782	0.386792	0.267594	0.318489	0.232659	0.394914
SPHK1	1.53063	0.000438667	0.00328953	0.868284	0.301209	0.372089	0.034084	0.921817	0.796252	0.164037	0.33469	0.393917	0.554199
NCOA7	1.52866	4.7121e-11	1.34635e-09	0.139059	0.132326	0.137502	0.168637	0.414407	0.343461	0.103333	0.223685	0.144381	0.271221
RAB13	1.52852	5.18705e-11	1.47799e-09	3.02681	1.70804	2.28042	1.13205	4.71913	3.70609	1.83461	3.25242	2.03683	3.37806
PORCN	1.52803	4.67423e-13	1.7124e-11	0.716503	0.75487	0.668678	1.31007	1.22651	1.5584	0.72087	2.68211	0.862531	1.54697
SEMA3C	1.52724	1.26495e-07	2.26318e-06	0.0150008	0.0451466	0.03111	0.0286398	0.0434618	0.0908258	0.0220419	0.0556972	0.0299743	0.0530067
ARHGEF3	1.52463	5.93872e-11	1.66927e-09	0.0692704	0.0499049	0.0529891	0.0373507	0.096162	0.0857745	0.0898542	0.0719759	0.0523788	0.0859416
PXDN	1.52194	7.03752e-22	5.4546e-20	1.56008	1.11612	0.936788	1.3568	3.59756	2.42454	0.828832	2.32316	1.24245	2.29352
DUSP5	1.5194	0.000757393	0.00525294	0.139308	0.0486364	0.153958	0.129746	0.263838	0.175714	0.0969616	0.234357	0.117912	0.192718
PML	1.51907	1.26616e-09	2.99552e-08	0.278174	0.317932	0.293811	0.47143	0.72928	0.91697	0.13588	0.942123	0.340337	0.681063
ADAMTS9	1.51879	1.72527e-08	3.52382e-07	0.211004	0.135066	0.18867	0.122204	0.49292	0.44356	0.0705269	0.295197	0.164236	0.325551
TAPBP	1.51756	1.69038e-14	7.10781e-13	3.0326	2.30596	2.75244	3.6045	5.75526	7.18742	1.62456	7.54757	2.92388	5.5287
UBLCP1	1.51587	9.55606e-13	3.40478e-11	1.21226	1.22734	1.94705	1.04421	2.20586	1.82704	2.83067	1.96868	1.35772	2.20806
OPTN	1.51494	2.19195e-21	1.63195e-19	1.29835	1.12133	0.893767	0.935633	2.23646	2.47118	0.752529	2.16464	1.06227	1.9062
TRIM69	1.51421	4.05262e-16	1.93519e-14	0.779369	0.836056	0.717145	0.785662	1.24149	1.75683	0.975113	1.30238	0.779558	1.31895
KCNJ2	1.51399	1.10618e-10	3.03134e-09	0.913425	0.786524	0.799176	0.66899	2.17799	1.87182	0.681409	1.00809	0.792029	1.43483
C11orf1	1.51263	0.000452475	0.00337965	0.397353	0.423613	0.347653	0.73154	0.610574	0.388681	1.22611	1.17524	0.47504	0.850152
SELENOT	1.51174	6.86504e-12	2.17711e-10	1.09074	0.820287	0.959596	0.928417	3.07852	1.65003	0.958432	1.20829	0.94976	1.72382
LRRC4C	1.50259	5.54847e-17	2.86699e-15	0.0187105	0.0125593	0.0155907	0.0165092	0.0293314	0.0339988	0.0157102	0.0279934	0.0158424	0.0267585
NR1D1	1.50231	1.78978e-06	2.56395e-05	0.346005	0.340031	0.478385	0.650741	0.721787	0.811664	0.338943	1.29401	0.45379	0.791601
SPATA17	1.50213	0.000126239	0.0011244	0.0141314	0.00413559	0.0208489	0.00447693	0.0178825	0.0103165	0.0153901	0.0150967	0.0108982	0.0146714
PCDH11X	1.50143	1.56022e-15	7.06076e-14	0.0130214	0.0174716	0.0198855	0.022496	0.0237988	0.0404262	0.0161764	0.0465227	0.0182186	0.031731
ARMC3	1.50072	0.0113452	0.0490609	0.0235075	0	0.0653932	0.000695629	0.0198038	0.00541696	0.0334786	0.00591124	0.0223991	0.0161527
TTC25	1.49782	6.15476e-09	1.33731e-07	0.206014	0.106187	0.207852	0.160647	0.376764	0.214454	0.252807	0.252801	0.170175	0.274207
RAB7A	1.49639	8.47437e-13	3.04023e-11	3.67293	3.26879	3.7156	4.03341	6.37221	4.83123	6.04622	6.8849	3.67268	6.03364
ERAP1	1.49631	8.93459e-19	5.34674e-17	0.682377	0.471219	0.670346	0.412858	1.07422	1.20065	0.558765	0.871713	0.5592	0.926335
SMTNL1	1.49424	0.00496292	0.0254794	0.117798	0.249616	0.213763	0.342389	0.481228	0.638551	0.0230787	0.922298	0.230891	0.516289
C11orf87	1.49145	2.45988e-06	3.40644e-05	0.357983	0.546171	2.23839	0.198308	0.470467	0.992733	1.78003	0.800971	0.835213	1.01105
WDR49	1.48631	1.23522e-08	2.55558e-07	0.0461633	0.044421	0.0651548	0.0390253	0.108337	0.0595109	0.0743634	0.0736945	0.0486911	0.0789763
TTC30B	1.4847	9.15252e-07	1.39279e-05	1.05219	1.00333	1.62637	0.789306	1.72851	1.7111	1.43785	2.17843	1.1178	1.76397
LMLN	1.48332	2.22057e-10	5.81659e-09	0.287086	0.214241	0.2749	0.167501	0.425764	0.330696	0.453477	0.305008	0.235932	0.378736
GALNT5	1.47848	0.00756404	0.0356929	0.0410892	0.0136281	0.0210906	0.00505816	0.054	0.0379819	0.0101431	0.0214913	0.0202165	0.0309041
METTL5	1.47744	2.61798e-08	5.22891e-07	1.71555	1.26631	1.79725	1.28369	2.69985	1.61807	3.61217	2.15529	1.5157	2.52134
PGGHG	1.47724	0.00428164	0.0225765	0.186044	0.106798	0.150253	0.264259	0.156732	0.391966	0.176639	0.488624	0.176839	0.30349
CD34	1.47666	0.000150705	0.00131025	0.328314	0.0707801	0.12639	0.0858841	0.42377	0.52267	0.0839408	0.0954009	0.152842	0.281445
GPR158	1.47595	4.54645e-07	7.40117e-06	0.014258	0.010272	0.0155422	0.0113296	0.0303525	0.0160046	0.0107156	0.0315824	0.0128504	0.0221638
GPC6	1.47501	5.39458e-17	2.79442e-15	0.0574292	0.04811	0.0643308	0.0280469	0.0989148	0.0786896	0.0754622	0.0565882	0.0494792	0.0774137
LRATD1	1.474	2.16343e-10	5.68125e-09	2.65842	1.64637	1.76293	0.496486	3.38691	2.4453	2.0374	1.5666	1.64105	2.35905
MALT1	1.47255	1.48678e-13	5.70533e-12	0.44891	0.407154	0.446463	0.322236	1.08363	1.06202	0.318315	0.469492	0.406191	0.733366
ANXA1	1.47191	1.13548e-13	4.44183e-12	6.6647	3.80935	6.51045	1.07035	11.2202	6.58585	4.84421	3.35305	4.51371	6.50083
TTC39B	1.47144	3.54061e-14	1.4506e-12	0.140401	0.108349	0.0875692	0.0705892	0.210964	0.224278	0.0876277	0.151981	0.101727	0.168713
NFE2L2	1.47118	1.50198e-21	1.14703e-19	1.07166	0.934259	0.895089	0.889236	1.76896	1.70448	1.01789	1.71658	0.947561	1.55198
PROX1	1.47108	1.5802e-18	9.32499e-17	0.99171	0.774019	0.987056	0.508673	1.64268	1.69029	0.742946	1.23181	0.815365	1.32693
SAMD15	1.46423	3.64619e-09	8.11776e-08	0.58022	0.212582	0.91298	0.285497	0.823335	0.519712	0.743516	0.671458	0.49782	0.689505
ABCB1	1.46027	0.00272593	0.0155686	0.0133405	0.00592589	0.00555804	0.00549856	0.0100632	0.021613	0.00672077	0.0110756	0.00758074	0.0123681
DNAJB5	1.46013	4.26835e-16	2.03354e-14	4.96346	5.8871	5.6895	9.87083	11.0153	10.8146	6.00264	14.8304	6.60272	10.6657
NUDT4	1.45777	4.45051e-10	1.1192e-08	1.08281	0.818463	0.885758	0.640065	2.05565	1.06806	1.333	1.08878	0.856775	1.38637
PRKN	1.45634	4.94462e-07	7.9992e-06	0.00361885	0.00318072	0.00270184	0.00267292	0.00571846	0.00625673	0.0026162	0.00567842	0.00304358	0.00506745
MRPL13	1.4528	2.95187e-08	5.86197e-07	0.425026	0.343452	0.517456	0.42214	0.651672	0.473578	1.06147	0.624254	0.427018	0.702742
AOC2	1.45142	0.00326158	0.0181878	0.179364	0.189287	0.228262	0.25091	0.369912	0.307037	0.359393	0.307978	0.211956	0.33608
CFAP221	1.45104	0.00365851	0.0199199	0.0152633	0.00632801	0.0375896	0.00195723	0.0126034	0.0152412	0.0328938	0.00985597	0.0152845	0.0176486
ENTPD3	1.44925	0.000144967	0.00126683	0.103367	0.0478383	0.0785203	0.0684324	0.171125	0.127565	0.131399	0.0558816	0.0745396	0.121493
WTAP	1.44654	4.92511e-14	2.00204e-12	1.44329	1.36117	1.38412	1.30803	3.35408	2.95197	0.859764	2.53382	1.37415	2.42491
HIST2H2BE	1.44246	2.56495e-08	5.15271e-07	6.74239	9.29258	8.1843	17.8759	18.7098	16.9616	10.1615	17.7387	10.5238	15.8929
GJA1	1.44017	1.06586e-11	3.31439e-10	2.09963	1.05514	3.89258	0.282837	3.68868	2.03307	2.58032	0.831967	1.83255	2.28351
SLCO4C1	1.43274	0.000645102	0.00458122	0.0769765	0.0704761	0.080444	0.0876032	0.214521	0.050786	0.216319	0.0920338	0.0788749	0.143415
KCND1	1.42947	0.001343	0.00855993	0.257735	0.126642	0.122493	0.161576	0.343499	0.179746	0.218811	0.298183	0.167112	0.26006
EEA1	1.42889	1.5056e-13	5.74897e-12	0.33555	0.3012	0.464148	0.202466	0.611659	0.451544	0.585002	0.343458	0.325841	0.497916
PDCD10	1.42878	0.00920665	0.0414994	0.437225	0.34008	0.462657	0.413796	0.432832	0.347729	1.19052	0.968321	0.413439	0.734851
SYN1	1.42336	0.000460849	0.00342864	0.0416656	0.082916	0.0656176	0.189136	0.1043	0.123033	0.150608	0.143772	0.0948339	0.130428
AMIGO2	1.41868	5.66015e-06	7.23524e-05	1.29473	1.05404	1.34561	0.253564	2.83592	1.85365	0.996191	0.513027	0.986987	1.5497
PDLIM1	1.41836	2.50359e-09	5.68977e-08	0.265468	0.133313	0.24644	0.106439	0.510396	0.379226	0.199432	0.131735	0.187915	0.305197
DAB2	1.41682	1.9671e-08	3.9942e-07	0.108036	0.057588	0.0964523	0.0508908	0.236293	0.126437	0.069978	0.0800841	0.0782418	0.128198
NEK7	1.41594	4.88764e-08	9.38319e-07	0.0483145	0.0405622	0.0760886	0.0506476	0.0779522	0.0516907	0.0979695	0.104416	0.0539032	0.0830072
SLC37A1	1.41559	0.000129787	0.00114818	0.0163719	0.0387864	0.0545681	0.0386887	0.0521438	0.0750684	0.0298988	0.0696607	0.0371038	0.0566929
TPM1	1.41476	4.35256e-17	2.28312e-15	7.92887	3.58427	4.52527	2.43857	9.80021	7.65655	5.42923	4.36206	4.61925	6.81201
TAF13	1.41278	5.01477e-09	1.10346e-07	1.36736	1.35442	1.62098	0.671023	2.46307	1.63213	2.10474	1.32621	1.25344	1.88154
CTBS	1.41192	1.83364e-05	0.000206218	0.112484	0.103263	0.276499	0.0896346	0.188556	0.261319	0.170004	0.195529	0.14547	0.203852
VSIG10L	1.41158	0.000136608	0.00120086	0.141536	0.29731	0.308208	0.508183	0.184533	0.468414	0.598957	0.719731	0.313809	0.492909
LRRN1	1.41031	1.99543e-12	6.78379e-11	3.14368	3.40708	3.62105	3.46183	6.92175	5.06243	4.41422	4.84101	3.40841	5.30985
SMAD1	1.41029	2.9277e-16	1.41758e-14	0.44968	0.336748	0.372138	0.457361	0.708555	0.758801	0.39871	0.677535	0.403982	0.6359
BTBD19	1.40816	0.000420872	0.00318251	0.309437	0.17494	0.328162	0.606013	0.627164	0.33708	0.471215	0.633497	0.354638	0.517239
ARSJ	1.40785	3.82401e-06	5.06261e-05	0.169773	0.0813353	0.112963	0.0261243	0.169208	0.159302	0.0942411	0.0995785	0.0975488	0.130583
JADE2	1.40778	0.000976331	0.00653151	0.0423919	0.0210903	0.0276936	0.0273973	0.0729563	0.0464428	0.0179395	0.0578954	0.0296433	0.0488085
EBAG9	1.40693	1.76163e-06	2.52712e-05	0.676555	0.595653	0.838018	0.734009	0.975246	0.70594	1.93015	1.0658	0.711059	1.16928
GCNT4	1.40619	0.000525595	0.00384831	0.149363	0.072497	0.233739	0.0224231	0.225136	0.152785	0.109201	0.103212	0.119506	0.147583
UBE2L6	1.40573	2.12288e-10	5.58183e-09	2.12093	2.23192	1.9345	2.68579	5.38633	6.00647	1.21833	3.39574	2.24328	4.00172
AIMP1	1.39854	9.97249e-08	1.8155e-06	0.763022	0.830549	1.02758	0.961055	1.34128	1.13216	1.94798	1.16637	0.895553	1.39695
COL9A2	1.39309	6.59175e-05	0.0006342	0.253744	0.167363	0.121094	0.128672	0.392482	0.320835	0.0864326	0.310012	0.167718	0.27744
DPP3	1.39253	1.98216e-07	3.43112e-06	0.222432	0.243121	0.208372	0.31375	0.361187	0.357685	0.291183	0.516583	0.246919	0.38166
BVES	1.38277	9.37926e-10	2.24972e-08	0.554826	0.388168	0.64724	0.213438	1.01724	0.546958	0.834177	0.323881	0.450918	0.680565
MXRA5	1.37996	0.00180434	0.0110267	0.0865622	0.0152251	0.0856802	0.0443999	0.14569	0.0291866	0.0370016	0.146726	0.0579669	0.0896512
PLAG1	1.37427	2.00897e-10	5.31595e-09	0.283379	0.335205	0.360632	0.27749	0.585977	0.488482	0.354661	0.47506	0.314176	0.476045
HIVEP3	1.36936	3.38258e-12	1.11706e-10	0.0384863	0.0531868	0.0470975	0.0332396	0.0805797	0.0967226	0.0314357	0.0646877	0.0430025	0.0683564
BNC2	1.36748	0.000118251	0.00106518	0.00974501	0.00466866	0.00934717	0.00316569	0.0110113	0.0146427	0.00725503	0.0058207	0.00673163	0.00968245
F3	1.36589	9.42309e-12	2.95228e-10	4.16737	4.56127	3.58363	1.56957	5.54513	6.87558	3.38715	4.15183	3.47046	4.98992
PDGFA	1.36493	5.1184e-08	9.80729e-07	0.385954	0.169002	0.414828	0.176834	0.569919	0.393439	0.317329	0.33393	0.286655	0.403654
SLC2A11	1.35943	1.10481e-07	1.99558e-06	0.273336	0.271414	0.244068	0.21809	0.501559	0.450569	0.285607	0.301523	0.251727	0.384814
TICAM1	1.3563	0.0002953	0.00234211	0.158359	0.173327	0.13301	0.297289	0.282447	0.46626	0.0446766	0.639621	0.190497	0.358251
PRRX1	1.35586	0.000500411	0.00367949	0.0859764	0.0486068	0.188437	0.00200452	0.248647	0.0713576	0.156192	0	0.0812561	0.119049
IRS2	1.35506	1.62079e-16	8.01599e-15	1.69222	1.55227	1.77117	1.05927	2.43307	2.66461	1.64526	2.21661	1.51873	2.23989
DGKA	1.3529	3.23901e-07	5.39964e-06	0.314216	0.16439	0.235642	0.256144	0.462343	0.348981	0.145107	0.600545	0.242598	0.389244
LRRN3	1.35205	1.88223e-15	8.42624e-14	1.62411	1.31782	1.47848	0.705113	3.22161	2.43512	1.0739	1.24935	1.28138	1.995
UBE2D3	1.35198	7.26469e-14	2.90755e-12	1.63442	1.46751	1.81906	1.83312	2.74381	2.30779	2.21284	2.71456	1.68853	2.49475
NPIPA1	1.35107	0.0112979	0.0488975	0.0136586	0.0792781	0.0318673	0.110342	0.0320542	0.0876785	0.0782719	0.114106	0.0587865	0.0780276
SULF2	1.35073	1.80784e-08	3.68523e-07	0.0835949	0.111286	0.151199	0.149876	0.155385	0.201519	0.19811	0.162682	0.123989	0.179424
ARMCX2	1.34926	2.09589e-07	3.61894e-06	4.41694	3.98879	4.94857	4.28998	6.68812	4.86596	8.54003	6.40145	4.41107	6.62389
STX3	1.34855	0.000655603	0.00464626	0.0162139	0.0295774	0.0226975	0.0457409	0.0312864	0.0555103	0.0324012	0.0463289	0.0285574	0.0413817
MDM2	1.34511	4.29949e-16	2.03437e-14	3.1352	3.3012	3.43534	2.89137	5.69572	5.86775	2.30617	6.1856	3.19078	5.01381
TMEM158	1.34347	4.70551e-15	2.06209e-13	13.4415	17.4232	12.8003	23.1738	21.5448	34.373	12.7694	34.6341	16.7097	25.8303
WWTR1	1.34062	1.0986e-18	6.53871e-17	0.333203	0.339695	0.384986	0.290684	0.508847	0.608951	0.316636	0.592901	0.337142	0.506834
MAATS1	1.33974	0.000557624	0.00404151	0.0436542	0.0219769	0.0982134	0.00599768	0.0597616	0.044036	0.0783482	0.0147236	0.0424605	0.0492174
REL	1.33973	2.34339e-08	4.7305e-07	0.145603	0.114116	0.244313	0.145786	0.251207	0.279974	0.163538	0.236178	0.162455	0.232724
NRBF2	1.33888	9.40746e-07	1.42532e-05	0.376069	0.349857	0.454758	0.419899	0.645778	0.577027	0.663106	0.46976	0.400146	0.588918
TRMT10A	1.33753	1.13973e-05	0.000135516	0.219066	0.296369	0.383333	0.20403	0.392346	0.370066	0.371023	0.431353	0.2757	0.391197
SLC18B1	1.33587	2.20638e-09	5.03636e-08	0.588497	0.540723	0.617602	0.431803	1.36687	1.16103	0.3105	0.757636	0.544656	0.89901
CTSL	1.33263	4.36431e-16	2.06035e-14	10.4193	6.63029	6.28395	4.47431	13.8518	15.714	4.91341	8.15129	6.95196	10.6576
PHF24	1.33108	0.0100369	0.0445295	0.0400649	0.0465094	0.028043	0.114054	0.0752199	0.0377209	0.0423869	0.224109	0.0571678	0.0948591
SNX25	1.32835	2.06721e-13	7.80728e-12	0.157732	0.1857	0.172768	0.115799	0.283984	0.306592	0.135877	0.220421	0.158	0.236718
USP2	1.32827	5.71009e-05	0.000559481	0.177218	0.121934	0.158351	0.232084	0.224172	0.196864	0.275915	0.301305	0.172397	0.249564
MTTP	1.32775	4.90916e-07	7.94802e-06	0.275314	0.180153	0.185738	0.256485	0.291918	0.266872	0.307062	0.450605	0.224422	0.329114
MGLL	1.32663	2.13954e-05	0.000237027	0.0558505	0.0463101	0.0475009	0.0328101	0.101585	0.150473	0.0123705	0.0797458	0.0456179	0.0860435
SRPX2	1.32393	0.000169238	0.00144846	0.262469	0.170436	0.225029	0.0243302	0.311694	0.235475	0.161701	0.121753	0.170566	0.207656
TGFBR2	1.32318	3.1483e-11	9.22376e-10	0.225712	0.147456	0.167559	0.160504	0.283578	0.281	0.170853	0.291498	0.175307	0.256732
TAB3	1.3227	1.64288e-12	5.64998e-11	0.177289	0.215457	0.24471	0.204085	0.33084	0.328969	0.241614	0.319028	0.210385	0.305113
RIDA	1.32261	8.95887e-10	2.15439e-08	1.38805	0.90511	1.22623	0.881316	1.69727	1.50523	1.50889	1.55167	1.10018	1.56577
LYST	1.32168	5.31057e-18	2.98138e-16	0.414705	0.413457	0.391632	0.276941	0.675156	0.685311	0.349789	0.501776	0.374184	0.553008
CNIH3	1.32158	3.16521e-08	6.24978e-07	0.0320071	0.0241023	0.0262892	0.0138206	0.0470105	0.0461242	0.0241872	0.0234887	0.0240548	0.0352027
KCNH2	1.32077	2.65924e-05	0.000287098	0.0898434	0.0794628	0.160706	0.112903	0.152277	0.125599	0.145216	0.20015	0.110729	0.155811
ZNF644	1.31778	5.54762e-09	1.21428e-07	0.790102	0.779814	1.07314	0.652444	1.1682	0.939239	1.6237	1.0482	0.823876	1.19484
RASSF8	1.31753	2.34554e-17	1.2721e-15	0.382718	0.283072	0.46575	0.258843	0.563214	0.574485	0.353448	0.491796	0.347596	0.495736
COL22A1	1.31708	2.54775e-08	5.12313e-07	0.0490627	0.0376307	0.0350563	0.0250082	0.0985896	0.093172	0.0186538	0.0380918	0.0366895	0.0621268
S100A6	1.31635	5.84272e-09	1.27484e-07	10.2031	8.1581	6.51811	4.15872	16.7234	19.3892	3.53391	7.98559	7.25952	11.908
MREG	1.31426	0.000600228	0.00429929	0.0371186	0.0298728	0.0445748	0.0537573	0.0896726	0.0233603	0.0654497	0.0753425	0.0413309	0.0634563
MAP3K8	1.31376	2.60211e-05	0.000282251	0.265822	0.160843	0.251431	0.0994961	0.370928	0.408917	0.114011	0.255734	0.194398	0.287398
C5orf15	1.3123	9.56482e-15	4.07968e-13	3.08126	2.85698	3.24036	2.30062	5.59851	4.85232	2.87043	3.57809	2.86981	4.22483
VAMP2	1.31062	6.62566e-07	1.03636e-05	8.27058	7.89401	9.30358	17.1843	11.34	9.66532	18.229	22.9431	10.6631	15.5444
VLDLR	1.30945	3.03421e-11	8.9273e-10	0.610885	0.567145	0.5695	0.50817	1.27026	1.14627	0.40278	0.713075	0.563925	0.883095
ASPHD2	1.30809	4.73452e-05	0.000475788	0.291696	0.241868	0.207128	0.156123	0.486134	0.542748	0.178899	0.198082	0.224204	0.351466
CFAP54	1.30711	0.000168493	0.00144327	0.0173419	0.00643861	0.051029	0.0031863	0.0176156	0.0143999	0.0255579	0.0144782	0.0194989	0.0180129
OCIAD2	1.30695	7.95306e-08	1.46976e-06	0.382886	0.57449	0.361583	0.533063	0.812984	1.08068	0.329526	0.62914	0.463005	0.713081
CPD	1.3062	5.23632e-15	2.28506e-13	0.52552	0.444848	0.652728	0.395887	0.84108	0.702394	0.623878	0.683825	0.504746	0.712794
PGM2L1	1.30499	1.8494e-09	4.25894e-08	0.240536	0.350249	0.326796	0.299038	0.433695	0.758224	0.334905	0.311116	0.304155	0.459485
IL6ST	1.30406	4.24656e-11	1.22174e-09	1.63878	1.32152	1.60641	0.692639	1.90275	1.91062	1.71965	1.6071	1.31484	1.78503
C18orf21	1.30276	3.7487e-05	0.000388563	2.00982	2.06447	1.90716	3.12727	3.23831	2.61883	4.324	2.97453	2.27718	3.28891
RCN1	1.30265	4.8041e-17	2.50488e-15	6.49849	5.49998	4.8342	3.59203	9.77247	9.10892	4.63204	6.25042	5.10617	7.44096
MMP11	1.30225	0.0114041	0.0492569	0.0434643	0.0720795	0.101408	0.0812136	0.0680018	0.164749	0.0930614	0.103745	0.0745413	0.107389
MAGOH	1.30179	0.000432936	0.0032536	0.232179	0.171127	0.200631	0.277878	0.295985	0.390086	0.212277	0.387307	0.220454	0.321414
CRIM1	1.30132	3.18645e-19	1.99364e-17	0.699597	0.526663	0.548259	0.398187	1.00814	1.15818	0.387745	0.729637	0.543177	0.820926
PDP1	1.29762	2.31547e-14	9.63868e-13	0.455175	0.422325	0.373913	0.451552	0.761373	0.923233	0.283875	0.660258	0.425741	0.657184
GEM	1.29711	4.95618e-10	1.23441e-08	1.28153	0.847565	0.996657	0.968385	2.09452	1.72365	0.611993	1.86747	1.02353	1.57441
ZFP36L1	1.29479	1.72636e-11	5.21978e-10	21.7763	15.0101	17.564	30.8163	28.6857	22.2308	23.3294	48.5221	21.2917	30.692
PEX12	1.29351	4.97841e-08	9.54862e-07	4.17502	3.66548	3.83905	4.44041	5.24481	5.75951	5.62949	6.33347	4.02999	5.74182
EHD4	1.29319	8.88789e-06	0.000107587	0.0638884	0.0356771	0.141455	0.0521644	0.132595	0.0848135	0.0919607	0.0663022	0.0732962	0.0939178
PROSER1	1.29167	2.75964e-10	7.13864e-09	2.4849	2.72083	3.47691	4.17503	4.56615	3.69925	4.2567	5.49259	3.21442	4.50367
PLCD3	1.28878	8.09931e-07	1.24529e-05	0.548776	0.309016	0.257984	0.381259	0.522198	0.876305	0.18775	0.758637	0.374259	0.586222
WIPI1	1.28689	3.20021e-05	0.00033795	0.125685	0.126871	0.127495	0.166072	0.153892	0.159023	0.130078	0.40888	0.136531	0.212968
FAS	1.28639	1.78413e-07	3.10906e-06	0.380371	0.26231	0.311927	0.150673	0.609838	0.42871	0.245699	0.289999	0.27632	0.393561
HDAC9	1.28387	1.13272e-08	2.35524e-07	0.0486724	0.0605373	0.0676007	0.0857272	0.12225	0.139735	0.0454126	0.08673	0.0656344	0.0985319
ADAR	1.28327	9.0211e-21	6.43939e-19	5.36965	5.19507	5.36374	5.57145	8.8551	10.7566	4.02681	8.51219	5.37498	8.03769
TMEM220	1.27959	1.32568e-05	0.000154876	0.118096	0.164087	0.130319	0.162077	0.18976	0.267722	0.126628	0.255052	0.143645	0.209791
PRXL2C	1.27878	3.02827e-05	0.000321426	0.361794	0.352622	0.407247	0.288126	0.665347	0.363987	0.402907	0.580979	0.352447	0.503305
EIF1AD	1.27821	8.46982e-07	1.29459e-05	3.74359	3.85439	3.829	6.45671	6.67587	4.64678	6.02216	7.53989	4.47092	6.22117
RFFL	1.27237	1.67196e-11	5.07749e-10	0.998711	1.12734	0.851767	1.33385	1.50813	1.69831	1.04644	1.83598	1.07792	1.52222
TRAF3	1.2715	1.2014e-11	3.70261e-10	0.192322	0.153906	0.220877	0.127896	0.211093	0.346444	0.191244	0.226354	0.17375	0.243784
PNPLA4	1.27141	1.52199e-05	0.000175443	0.169378	0.171343	0.177831	0.130317	0.336549	0.269647	0.122449	0.226401	0.162217	0.238761
SLFN12	1.27139	6.68219e-05	0.000640233	0.422587	0.0633703	0.519197	0.0518829	0.815894	0.138521	0.245734	0.104506	0.264259	0.326164
REEP5	1.27103	1.14005e-07	2.05209e-06	1.67583	1.75952	1.85849	1.37644	2.39037	2.1031	3.04703	1.89883	1.66757	2.35983
FAM220A	1.26997	7.78883e-09	1.65598e-07	1.03633	1.31223	1.48289	1.20975	1.73319	1.86575	1.85881	1.54646	1.2603	1.75106
BBOF1	1.26933	0.000159263	0.00137384	0.0487622	0.0208685	0.0880788	0.0508295	0.0713685	0.0484674	0.0734993	0.0697036	0.0521347	0.0657597
BGN	1.26918	1.09511e-06	1.64204e-05	0.994532	0.460664	0.37606	0.823228	1.08383	1.32674	0.205596	1.66916	0.663621	1.07133
PPP1R3B	1.26901	1.16991e-08	2.43013e-07	0.76956	0.919302	1.19445	0.401417	1.10708	1.31176	1.19594	0.743813	0.821183	1.08965
SYNM	1.26764	3.61004e-13	1.34146e-11	3.27175	1.96151	2.28254	0.658102	4.30957	2.92384	2.08558	1.3942	2.04347	2.6783
PCGF5	1.26716	8.77696e-13	3.14336e-11	0.571479	0.34959	0.427473	0.236317	0.705362	0.554678	0.396387	0.49112	0.396215	0.536887
TCP11L2	1.26493	1.54786e-07	2.73171e-06	0.20835	0.316113	0.431807	0.327424	0.494159	0.495143	0.384961	0.376777	0.320923	0.43776
ATP10A	1.2649	1.47652e-06	2.14928e-05	0.0606138	0.0471736	0.063887	0.0388629	0.0773636	0.114226	0.0304695	0.0942453	0.0526343	0.0790762
PRPF38B	1.26411	2.82595e-10	7.30106e-09	13.2668	13.2085	16.8157	11.4742	20.6976	16.0502	20.307	18.5644	13.6913	18.9048
SLC30A1	1.26299	1.57991e-09	3.67914e-08	2.56574	3.2621	3.9601	2.79403	5.4552	5.20289	3.53804	3.44099	3.14549	4.40928
EHD2	1.26299	2.68032e-07	4.55238e-06	0.406859	0.267657	0.388332	0.349251	0.549747	0.673442	0.195654	0.720584	0.353025	0.534857
ARID5A	1.26011	0.00212817	0.0126666	0.150887	0.135538	0.058673	0.227343	0.196724	0.285194	0.0775986	0.274028	0.14311	0.208386
TAX1BP1	1.25973	5.32115e-13	1.93914e-11	1.70793	1.54135	1.76205	1.32136	2.45527	2.24027	1.97867	2.07177	1.58317	2.1865
PTPN2	1.25921	5.30086e-10	1.31083e-08	0.100484	0.0787228	0.114796	0.093307	0.176186	0.138201	0.0953107	0.133911	0.0968276	0.135902
JHY	1.25828	2.15158e-06	3.0259e-05	0.115072	0.0868388	0.170438	0.0895298	0.186104	0.127263	0.22228	0.103318	0.11547	0.159741
IGF2BP2	1.25674	1.79765e-15	8.06495e-14	0.421516	0.319359	0.354171	0.324733	0.582756	0.552249	0.350732	0.501942	0.354944	0.49692
ANGPT1	1.25637	0.000384167	0.00293271	0.0430052	0.0249947	0.0229743	0.00463845	0.0345849	0.0330243	0.025867	0.0169344	0.0239031	0.0276026
C8orf37	1.2552	0.000236781	0.00193258	0.378431	0.293323	0.235128	0.294325	0.479449	0.281653	0.500454	0.433282	0.300302	0.42371
DAAM2	1.2528	3.14103e-06	4.23397e-05	0.154413	0.0860931	0.116982	0.111975	0.286709	0.223309	0.0414663	0.212096	0.117366	0.190895
ESCO1	1.25184	2.30792e-06	3.21314e-05	0.193951	0.158507	0.26695	0.194313	0.266333	0.176752	0.405955	0.295981	0.20343	0.286255
FIP1L1	1.25081	1.6456e-09	3.82354e-08	0.594242	0.505674	0.553176	0.532017	0.730626	0.731583	0.73452	0.816277	0.546277	0.753251
LRRC6	1.24932	2.2463e-05	0.000246358	0.0921395	0.0283547	0.137406	0.0628518	0.0832242	0.0422769	0.216063	0.100057	0.0801879	0.110405
HHLA3	1.249	3.50968e-07	5.81829e-06	0.245397	0.208904	0.271003	0.427958	0.34298	0.316454	0.308658	0.641763	0.288315	0.402464
WWC1	1.24883	1.37463e-16	6.88044e-15	0.518741	0.204518	0.293541	0.174878	0.732856	0.44494	0.21843	0.271982	0.29792	0.417052
CBLL1	1.24833	6.07698e-12	1.94801e-10	2.37952	2.34709	2.7035	2.82858	4.18159	3.41692	2.59994	4.10438	2.56467	3.57571
NPTX1	1.24365	6.3431e-06	7.98539e-05	0.208723	1.10614	0.35994	1.0543	0.291061	2.39232	0.400036	1.18005	0.682276	1.06587
PNO1	1.23997	2.72215e-05	0.000293129	0.495446	0.338583	0.355673	0.573879	0.66867	0.540553	0.580799	0.597222	0.440895	0.596811
MAP9	1.23827	1.23665e-10	3.36666e-09	0.719187	0.601164	1.04278	0.376356	1.05003	0.8548	1.00114	0.651477	0.684871	0.889363
COBLL1	1.23755	5.2106e-12	1.68066e-10	0.164008	0.114635	0.163731	0.0998972	0.206019	0.192117	0.152937	0.176042	0.135568	0.181778
GCNT1	1.23675	1.66113e-07	2.92168e-06	0.111413	0.0282873	0.0725415	0.022925	0.14965	0.0802049	0.0384524	0.0395266	0.0587917	0.0769585
C21orf91	1.23635	1.03691e-07	1.87946e-06	0.377784	0.49303	0.594	0.49539	0.765807	0.747916	0.585037	0.570358	0.490051	0.66728
CAST	1.23279	1.26918e-13	4.90937e-12	0.272619	0.219862	0.274494	0.149605	0.385347	0.32546	0.244505	0.27395	0.229145	0.307315
SPATA13	1.23274	1.42094e-09	3.33136e-08	0.423411	0.318431	0.384252	0.305098	0.536356	0.402376	0.487675	0.513382	0.357798	0.484947
NLK	1.23216	5.41277e-07	8.62786e-06	0.229343	0.31016	0.301458	0.280338	0.411377	0.332321	0.422048	0.355738	0.280325	0.380371
THAP6	1.23193	7.03717e-09	1.51635e-07	0.418474	0.473993	0.542418	0.458752	0.652581	0.688255	0.593196	0.635815	0.473409	0.642462
HIF1A	1.23069	1.75337e-06	2.51874e-05	2.77674	2.53486	3.93526	3.15795	4.53695	2.5355	6.61777	3.93386	3.1012	4.40602
SPDYA	1.23068	0.00480653	0.0248238	0.0396137	0.0340635	0.0205386	0.0180612	0.0470569	0.0627881	0.0284571	0.0213165	0.0280693	0.0399047
MBNL2	1.22912	3.73835e-11	1.08303e-09	0.282328	0.146793	0.215295	0.113951	0.36025	0.215401	0.213204	0.208038	0.189591	0.249223
KLHDC1	1.22673	0.00171514	0.0105593	0.0232939	0.03725	0.0659936	0.0691278	0.055968	0.0512675	0.0733449	0.0676871	0.0489163	0.0620669
TMEM179B	1.22671	9.43951e-08	1.72149e-06	2.56596	2.76317	2.64348	4.46122	4.24917	5.44776	2.05657	5.97943	3.10846	4.43323
DRAM2	1.22657	2.99532e-06	4.06491e-05	0.611232	0.568364	0.769066	0.799466	1.01436	0.69505	1.11625	0.916599	0.687032	0.935565
CXXC5	1.22629	1.42772e-12	4.9718e-11	2.11648	2.09687	2.16635	2.49826	3.39036	3.2233	2.21024	3.34482	2.21949	3.04218
AP3S1	1.22587	4.06504e-06	5.35441e-05	0.220515	0.215988	0.265284	0.217379	0.320208	0.272493	0.425278	0.251302	0.229792	0.31732
NMNAT2	1.22563	7.31693e-08	1.36551e-06	0.170872	0.410443	0.41031	0.542129	0.334859	0.49152	0.500081	0.640694	0.383439	0.491788
CFAP43	1.22548	5.11055e-07	8.21644e-06	0.0643459	0.0371864	0.21723	0.0367551	0.108299	0.0717631	0.136666	0.0616169	0.0888793	0.0945861
SEPHS2	1.22398	2.3555e-08	4.74573e-07	11.7589	10.9321	12.4185	12.6111	14.3206	17.3078	16.7285	16.4049	11.9301	16.1905
ACYP2	1.22356	4.93961e-06	6.40615e-05	0.0313641	0.0262542	0.0338006	0.0232119	0.0551459	0.0299127	0.0405556	0.0316811	0.0286577	0.0393238
NPC2	1.22336	3.8958e-08	7.59845e-07	1.32208	1.51079	1.23124	1.14113	2.14232	1.69736	1.26353	2.02979	1.30131	1.78325
PLXDC2	1.22095	5.3945e-07	8.60634e-06	0.0411337	0.0164415	0.047493	0.0188264	0.0407585	0.0238321	0.0593253	0.0340189	0.0309736	0.0394837
MYADM	1.22074	3.16423e-10	8.08975e-09	2.16554	1.65368	2.14681	4.22791	2.75867	2.64471	2.45253	6.06875	2.54848	3.48117
AMMECR1	1.22043	8.59555e-09	1.82005e-07	0.055628	0.0562261	0.0824196	0.027804	0.0851265	0.085146	0.0794716	0.0407057	0.0555194	0.0726125
JAK2	1.21955	2.40182e-05	0.000262031	0.0541936	0.0795026	0.102936	0.0588018	0.165228	0.140343	0.0624798	0.0600626	0.0738584	0.107028
BHLHE40	1.21916	5.11045e-09	1.12333e-07	4.43008	3.13852	3.28691	4.62295	4.9792	6.07257	2.05011	10.9	3.86961	6.00047
ADAM32	1.21257	0.000239526	0.00195115	0.026952	0.0330565	0.0353713	0.0185764	0.0333826	0.0370054	0.0544537	0.028145	0.028489	0.0382467
NOCT	1.2116	1.37599e-06	2.01141e-05	0.278271	0.32413	0.386453	0.239586	0.466464	0.592598	0.192761	0.488526	0.30711	0.435087
SYNDIG1	1.20999	0.00174271	0.0106909	0.0167366	0.011775	0.0136079	0.00741399	0.0190437	0.0251772	0.0143083	0.00921079	0.0123834	0.016935
SGPP1	1.209	0.000394581	0.00300107	0.0501249	0.0850144	0.0983426	0.071872	0.0998106	0.152108	0.0743223	0.0877224	0.0763385	0.103491
VWA5A	1.20856	2.83626e-08	5.6486e-07	1.1531	1.00484	0.99896	0.775394	1.39296	1.30182	1.27008	1.25538	0.983073	1.30506
ELFN1	1.20754	0.000422068	0.00318753	0.026715	0.0249205	0.0818076	0.0924939	0.0431029	0.0485892	0.0544657	0.14434	0.0564842	0.0726244
C2CD2	1.20552	1.58598e-11	4.83048e-10	0.419017	0.290936	0.373796	0.320155	0.521734	0.531133	0.270992	0.610894	0.350976	0.483688
PKNOX2	1.20485	4.02381e-06	5.30683e-05	0.0245394	0.0317546	0.0394703	0.0260319	0.0433375	0.0400974	0.027535	0.0526694	0.030449	0.0409098
PNRC1	1.20448	2.18364e-06	3.06684e-05	7.18307	7.68463	7.37503	9.4492	12.8158	9.21234	10.7278	9.71195	7.92298	10.617
LRFN5	1.20373	7.74973e-06	9.55923e-05	0.0285946	0.0304047	0.0616131	0.0106119	0.0486849	0.0483726	0.0305484	0.0261489	0.0328061	0.0384387
ZNF558	1.20367	1.2802e-11	3.92797e-10	1.78076	1.63183	1.98821	2.41383	2.69639	2.3909	2.01468	3.3923	1.95366	2.62357
RNFT1	1.2033	0.000497572	0.0036612	0.263309	0.258027	0.400248	0.221004	0.555519	0.293661	0.33766	0.336189	0.285647	0.380757
RNF213	1.20075	9.8782e-12	3.08556e-10	1.38066	1.08475	1.56415	1.01489	2.50746	2.46572	0.880671	1.3566	1.26111	1.80261
SIAH2	1.1992	1.6262e-06	2.34579e-05	1.05484	1.12667	1.25139	1.30678	1.92307	1.17446	1.6117	1.65595	1.18492	1.5913
KHDRBS3	1.19792	2.41775e-10	6.30133e-09	0.105789	0.0885495	0.12107	0.102994	0.169433	0.191389	0.0755857	0.146051	0.104601	0.145615
BEND6	1.19786	0.00156386	0.00977272	0.0829794	0.0745386	0.083894	0.0414981	0.0984505	0.0887781	0.203621	0.0381774	0.0707276	0.107257
LPIN1	1.19771	4.29733e-12	1.39693e-10	0.396785	0.375454	0.300285	0.331448	0.660956	0.522829	0.236935	0.559531	0.350993	0.495063
FUCA1	1.19733	2.03083e-05	0.000226311	0.378676	0.356807	0.296173	0.271484	0.585722	0.471433	0.386964	0.321978	0.325785	0.441524
JTB	1.19687	7.64238e-05	0.000722565	2.17123	2.06796	1.77986	1.60279	2.86907	2.26017	2.45744	2.53644	1.90546	2.53078
TMEM185B	1.19675	2.60352e-09	5.89754e-08	2.56472	2.08464	2.81475	2.80411	3.04905	3.5238	2.63303	4.60879	2.56705	3.45367
OSTM1	1.19604	2.05031e-06	2.89207e-05	0.110788	0.132469	0.110511	0.114269	0.162656	0.164911	0.15005	0.145217	0.117009	0.155708
TAB2	1.19307	3.85969e-09	8.55641e-08	0.564317	0.57052	0.747697	0.606654	0.944863	0.719628	0.864039	0.759341	0.622297	0.821967
ZDHHC14	1.18966	1.57493e-07	2.77712e-06	0.0615532	0.0635892	0.0529714	0.0592625	0.0699904	0.0814725	0.0557498	0.117774	0.0593441	0.0812467
CRY1	1.18894	2.09865e-10	5.53367e-09	0.32655	0.278876	0.27145	0.215889	0.426007	0.400834	0.263761	0.360804	0.273191	0.362851
MAP10	1.18791	0.000105247	0.000960964	1.08006	1.29622	1.79047	1.46516	1.5564	1.50828	1.97961	2.35382	1.40798	1.84953
CAMK2A	1.18708	0.000205948	0.00171736	0.0578551	0.0444621	0.0674917	0.0358275	0.0783742	0.0748815	0.0510067	0.0625304	0.0514091	0.0666982
PCDH19	1.18697	4.79626e-08	9.23515e-07	0.180224	0.250694	0.436206	0.104321	0.363002	0.382754	0.225715	0.199444	0.242861	0.292729
PSMA6	1.18672	2.38518e-06	3.31404e-05	0.215957	0.147091	0.197943	0.187913	0.247372	0.28826	0.190394	0.265204	0.187226	0.247808
SLC11A2	1.1834	5.34734e-12	1.71943e-10	2.24542	1.87197	2.07895	1.53373	3.50192	2.98454	1.22719	3.08964	1.93251	2.70082
SCRT2	1.18322	0.000536192	0.00390972	0.225045	0.810556	0.566079	2.10481	0.335588	0.854738	1.27724	1.96691	0.926623	1.10862
WASHC4	1.18272	2.57419e-08	5.16629e-07	0.659466	0.762594	0.725941	0.629256	0.859802	0.978086	0.919132	0.891205	0.694314	0.912056
LETM2	1.18248	1.5674e-05	0.000179581	0.364151	0.390754	0.384824	0.234027	0.442378	0.462017	0.351262	0.535297	0.343439	0.447739
AVIL	1.1819	8.69487e-08	1.5969e-06	0.524637	0.567078	0.562842	0.522581	0.960062	0.94218	0.400589	0.714601	0.544284	0.754358
DSTN	1.18174	3.11353e-12	1.03149e-10	1.91567	1.58844	2.36638	1.34271	3.12661	2.28132	2.12662	1.88162	1.8033	2.35404
RGMB	1.18167	4.28374e-05	0.000437257	0.216513	0.1961	0.318635	0.45618	0.250149	0.387735	0.449312	0.4283	0.296857	0.378874
RPUSD3	1.1815	1.11384e-06	1.66571e-05	2.24873	2.26942	2.2436	3.05052	2.95115	3.29225	3.06512	3.56809	2.45307	3.21915
MSMO1	1.18068	2.21533e-10	5.81021e-09	11.9588	11.8885	11.1982	9.94991	16.713	14.2084	11.2707	17.3936	11.2488	14.8964
COL4A2	1.1806	5.73767e-07	9.0427e-06	0.195575	0.142995	0.190501	0.123047	0.223837	0.362412	0.0806915	0.28765	0.16303	0.238648
COG6	1.18051	3.00836e-05	0.000319477	0.1153	0.141276	0.176484	0.208498	0.173498	0.125086	0.285532	0.284355	0.16039	0.217118
ZNF480	1.17789	1.59062e-06	2.30086e-05	0.945097	1.13803	1.25249	0.855466	1.40526	1.24311	1.76141	1.10304	1.04777	1.37821
HRH2	1.17723	0.00819112	0.0379805	0.0663184	0.0157114	0.0287354	0.046651	0.0755951	0.0551405	0.0200463	0.0536827	0.0393541	0.0511161
IRF2	1.17666	7.83698e-10	1.9062e-08	0.281924	0.266207	0.324855	0.282424	0.516696	0.395929	0.220147	0.443879	0.288853	0.394163
PSME1	1.17592	2.29895e-10	6.00676e-09	24.6558	21.6849	18.5377	17.3251	37.8225	45.591	9.04672	31.215	20.5509	30.9188
PHLDA1	1.17145	2.29001e-16	1.12189e-14	18.5682	18.9209	15.7135	16.2973	23.1375	31.5938	12.9654	27.3284	17.375	23.7563
RIPOR3	1.17126	0.00364285	0.0198451	0.0322173	0.0172855	0.011054	0.031349	0.0466991	0.0389293	0.00417702	0.0536919	0.0229764	0.0358743
SERINC3	1.17075	5.49244e-11	1.55223e-09	2.96658	3.03635	3.32552	3.51878	4.23039	4.4732	3.53151	4.55145	3.21181	4.19664
BAMBI	1.17048	0.000116406	0.00105038	0.64491	0.748646	1.22522	0.552893	0.994576	1.10396	0.95845	0.896829	0.792918	0.988455
GALNT18	1.17026	0.000641655	0.00455986	0.0233313	0.0103807	0.0129449	0.0070052	0.0313835	0.0197259	0.00476612	0.0194293	0.0134155	0.0188262
RTN4	1.16834	7.21043e-14	2.897e-12	5.29785	4.28434	4.76447	3.06186	7.23079	6.00982	3.74374	5.79539	4.35213	5.69493
GTF2F2	1.16636	1.03878e-06	1.56586e-05	0.210286	0.140097	0.158815	0.145893	0.211569	0.187267	0.225581	0.220754	0.163772	0.211293
SLC44A3	1.16532	0.0070933	0.0338877	0.037346	0.0309666	0.0264511	0.0246287	0.035475	0.0331062	0.0317494	0.0581354	0.0298481	0.0396165
PLEKHG4B	1.16514	1.56805e-11	4.78578e-10	0.331927	0.257443	0.271645	0.345745	0.445811	0.506131	0.165677	0.595027	0.30169	0.428161
SLAIN2	1.16509	1.59413e-06	2.30433e-05	0.966351	1.01358	1.15209	1.34901	1.40298	1.21389	1.78403	1.44601	1.12026	1.46173
SRD5A3	1.16411	0.000983948	0.00657612	0.200868	0.249834	0.216968	0.134512	0.177502	0.26107	0.377139	0.240498	0.200545	0.264052
ATMIN	1.1621	4.83521e-07	7.84051e-06	9.67111	9.66754	10.3604	9.24426	12.1835	11.9036	15.6444	11.3014	9.73582	12.7582
CD47	1.16123	7.76308e-14	3.0951e-12	2.09968	2.04505	1.97626	1.59183	3.49977	3.46801	1.24974	2.47918	1.9282	2.67418
SPA17	1.15977	5.05864e-06	6.53878e-05	0.442248	0.265423	0.840197	0.427755	0.576596	0.346077	1.07686	0.52627	0.493906	0.631451
CYP4V2	1.15953	8.70501e-10	2.10501e-08	1.43726	2.01274	3.31606	1.37261	2.33789	2.51109	2.99285	2.08156	2.03467	2.48085
CEMIP2	1.15924	4.3491e-10	1.09635e-08	0.226303	0.226169	0.312949	0.153359	0.323578	0.386104	0.179696	0.303209	0.229695	0.298147
SUSD6	1.15886	2.14593e-07	3.69613e-06	0.148583	0.184003	0.199219	0.18187	0.323036	0.266733	0.119937	0.26634	0.178419	0.244012
TMC7	1.15741	0.00264092	0.0151247	0.0424557	0.0310619	0.046614	0.0220968	0.0605629	0.0299255	0.0418338	0.048077	0.0355571	0.0450998
HKDC1	1.15705	1.82656e-05	0.000205532	0.300437	0.124558	0.113535	0.09767	0.345914	0.306039	0.0578246	0.176753	0.15905	0.221633
NIPAL2	1.15261	0.00252165	0.0145537	0.0324844	0.0134677	0.0334369	0.0191124	0.0426019	0.019626	0.0362202	0.0242923	0.0246254	0.0306851
VRK2	1.15194	5.24786e-05	0.000520824	0.0253436	0.0239696	0.0129347	0.0213271	0.0381023	0.0342323	0.00977537	0.0359586	0.0208938	0.0295171
KCNF1	1.14984	2.34777e-05	0.000256944	3.05256	3.2543	2.79793	3.35514	3.20665	6.3078	1.57629	7.44453	3.11498	4.63382
DNAJC2	1.14935	7.3796e-08	1.37233e-06	0.927186	0.964824	1.42545	0.914147	1.32093	1.27709	1.70254	1.09954	1.0579	1.35002
ZFP3	1.14784	1.7799e-05	0.000201592	1.52311	1.78568	1.89395	2.06471	2.12983	1.72385	3.02995	2.61416	1.81686	2.37445
IL17RA	1.1478	4.85072e-05	0.000485352	0.237252	0.132048	0.269187	0.362577	0.343224	0.381095	0.117478	0.519414	0.250266	0.340303
NFAT5	1.14766	6.57341e-12	2.09101e-10	1.19253	1.13305	1.14399	0.788643	1.71457	1.63457	1.12268	1.04466	1.06455	1.37912
B4GALT5	1.14756	2.09593e-08	4.24748e-07	0.597462	0.708305	0.696978	0.630635	1.3075	1.08297	0.371113	0.95055	0.658345	0.928032
TMEM200A	1.14746	0.00191351	0.0115915	0.0658899	0.0235679	0.0904291	0.0109342	0.0576077	0.0431259	0.0626466	0.0309718	0.0477053	0.048588
TMEM43	1.14618	4.43968e-13	1.63512e-11	3.2895	2.816	3.0351	2.86315	5.30504	4.60884	2.25147	3.91948	3.00094	4.02121
SLC2A13	1.14543	7.09673e-07	1.10339e-05	0.0290272	0.022653	0.0418296	0.0210194	0.0509797	0.0397025	0.0286019	0.0264617	0.0286323	0.0364365
NPAS3	1.1444	4.56035e-08	8.81186e-07	0.193319	0.14867	0.181944	0.12831	0.213716	0.169201	0.207523	0.238207	0.163061	0.207162
SEZ6L2	1.14404	0.00833205	0.0384949	0.0527895	0.137152	0.0903207	0.192247	0.0936036	0.207841	0.164444	0.115046	0.118127	0.145234
F8A1	1.14243	0.00115341	0.00751721	1.75069	1.35486	1.02114	3.41229	2.60207	1.7981	0.874625	5.42626	1.88474	2.67527
PRKCI	1.13985	2.92164e-10	7.52957e-09	0.618186	0.577033	0.650015	0.600741	0.914798	0.793151	0.632508	0.80261	0.611494	0.785767
WDR63	1.13965	0.0111795	0.0484903	0.0119299	0.0037095	0.0460999	0.00458934	0.0151651	0.00382906	0.0394414	0.0086664	0.0165821	0.0167755
SGK1	1.1392	1.34582e-06	1.97985e-05	0.0503334	0.0762368	0.0814212	0.0975893	0.0971235	0.121775	0.0615339	0.113594	0.0763952	0.0985065
CXCL16	1.13834	0.00109409	0.00720105	0.921727	0.246123	1.00236	0.649066	0.70882	0.855767	0.812622	0.851168	0.704818	0.807094
PARP8	1.138	2.6707e-09	6.02998e-08	0.102882	0.100443	0.149055	0.0778791	0.15577	0.169012	0.124352	0.0956325	0.107565	0.136192
LEPR	1.13783	0.000698615	0.00489927	0.00949731	0.018	0.0295446	0.0222693	0.0194581	0.0185801	0.0275116	0.030554	0.0198278	0.024026
RARS	1.1378	7.32319e-08	1.36551e-06	1.17697	1.76271	1.82714	1.82748	2.07696	2.10326	1.91175	2.18502	1.64857	2.06925
NTN1	1.13712	0.00454467	0.0237908	0.0166143	0.0137763	0.0696692	0.0231473	0.040747	0.0388175	0.0138559	0.0397964	0.0308018	0.0333042
SSX2IP	1.13658	5.63931e-08	1.06977e-06	1.62493	1.44059	1.68029	1.748	2.34978	1.69219	2.00301	2.26223	1.62345	2.0768
TMEM14A	1.13534	8.48486e-05	0.000794069	0.761802	0.915388	1.1071	1.4504	1.30803	0.801223	1.60508	1.72588	1.05867	1.36005
EXT1	1.1353	1.0238e-11	3.19314e-10	0.221934	0.185067	0.212261	0.199575	0.339837	0.377214	0.116288	0.300035	0.204709	0.283344
SDK1	1.13524	6.43791e-12	2.05105e-10	0.033345	0.0320147	0.0407056	0.0250992	0.0419942	0.0590242	0.0272136	0.0419222	0.0327911	0.0425386
IDS	1.13477	5.45656e-11	1.54419e-09	5.55158	4.75915	5.79985	4.94051	7.10164	6.39172	5.98675	7.24644	5.26277	6.68164
SOX2	1.13358	4.7544e-15	2.07913e-13	74.9194	54.1049	80.1113	120.151	95.3964	86.9061	70.4709	173.044	82.3218	106.454
ACP6	1.13313	1.89217e-11	5.688e-10	1.57661	1.62551	1.25751	0.97042	2.14161	2.81393	1.16587	1.1542	1.35751	1.8189
AP5S1	1.1329	1.42147e-05	0.000164868	0.720995	0.607799	0.981268	1.48851	0.808419	1.0285	1.08061	1.86809	0.949643	1.19641
RTL8A	1.13204	4.84774e-08	9.32039e-07	21.7358	20.3168	24.6186	49.3793	29.9877	28.1425	28.5005	58.5089	29.0126	36.2849
TIGD6	1.13112	0.000221802	0.00183265	1.14011	0.934368	0.649543	0.928189	0.90225	1.61125	0.935031	1.28087	0.913053	1.18235
RHOB	1.13	1.67797e-09	3.89003e-08	18.3259	17.5413	13.694	13.9373	28.0111	22.805	9.34407	26.1962	15.8746	21.5891
SYT14	1.12884	3.61156e-07	5.97763e-06	0.0358303	0.0578881	0.0749784	0.0500191	0.0638599	0.0749293	0.062201	0.0678895	0.0546789	0.0672199
PHC3	1.12843	1.30784e-07	2.33189e-06	1.35532	1.2075	1.40321	1.39063	1.72318	1.5767	1.8716	1.62618	1.33917	1.69941
FAM117A	1.12822	1.34981e-06	1.98151e-05	0.150781	0.105063	0.0931214	0.11016	0.17445	0.16918	0.0770789	0.185012	0.114781	0.15143
YAE1	1.12703	1.00966e-05	0.000120965	0.391119	0.395957	0.546457	0.430388	0.483845	0.463215	0.791887	0.526956	0.44098	0.566476
LIMS1	1.12593	4.80613e-10	1.20426e-08	0.209756	0.162547	0.237071	0.125185	0.237183	0.252238	0.209123	0.205542	0.18364	0.226022
GNL2	1.1244	7.26979e-08	1.35799e-06	2.03098	1.54466	1.96906	1.58109	2.34828	1.87046	2.32291	2.42494	1.78145	2.24165
MMADHC	1.12234	1.10209e-08	2.3054e-07	2.0707	1.96814	2.33851	1.95757	3.10615	2.51708	2.35967	2.54443	2.08373	2.63183
ZNF223	1.12156	0.0106069	0.0464236	0.108123	0.149423	0.126133	0.101675	0.178561	0.154239	0.0900288	0.209455	0.121338	0.158071
FZD6	1.11964	7.4244e-05	0.000704521	0.203102	0.17322	0.209854	0.0758997	0.315492	0.230953	0.148365	0.130681	0.165519	0.206373
PTPRE	1.11899	1.49384e-09	3.49043e-08	0.0972271	0.089422	0.183821	0.0851232	0.138565	0.174086	0.113306	0.123806	0.113898	0.137441
CCDC181	1.11847	1.75889e-06	2.52493e-05	0.204977	0.157373	0.318825	0.169389	0.271997	0.227423	0.361428	0.190819	0.212641	0.262917
CREBRF	1.11662	2.04444e-06	2.88695e-05	0.230092	0.310655	0.304956	0.32162	0.327948	0.377377	0.383409	0.371055	0.291831	0.364947
IL33	1.11606	0.000128513	0.00113934	0.220187	0.159017	0.276196	0.178517	0.498218	0.360707	0.14194	0.161674	0.208479	0.290635
ZNF708	1.11456	7.98561e-06	9.80045e-05	0.631836	0.820498	1.05384	0.660891	0.876201	0.947503	1.51001	0.715046	0.791766	1.01219
NRG1	1.11342	1.29247e-11	3.95977e-10	0.377877	0.264296	0.202828	0.264574	0.368652	0.434704	0.168855	0.484759	0.277394	0.364242
ENY2	1.11328	1.28773e-09	3.04308e-08	5.67823	6.69558	7.20524	6.76793	8.60831	8.97008	7.08123	8.33098	6.58674	8.24765
PPIG	1.11297	3.73815e-07	6.1724e-06	1.98544	1.88292	3.19848	1.86299	2.87895	1.83721	3.67373	2.77144	2.23246	2.79033
HEG1	1.11237	1.01952e-12	3.61391e-11	2.28278	1.54143	1.82138	1.57415	3.44513	2.2446	1.53943	2.06828	1.80494	2.32436
EID2	1.11224	0.00375431	0.0203281	1.30551	2.33593	2.40467	2.48467	2.79503	2.52883	2.42311	2.74532	2.1327	2.62307
OMA1	1.11182	1.21471e-05	0.000142796	0.0630978	0.0642962	0.0647392	0.0426976	0.0838518	0.0897926	0.044235	0.082286	0.0587077	0.0750414
C5orf51	1.10993	4.63025e-07	7.53169e-06	4.57501	4.07838	5.29028	4.14993	5.59903	4.57248	6.84023	5.7111	4.5234	5.68071
SKAP2	1.10835	0.000248336	0.0020158	0.0124817	0.0156506	0.015271	0.0140536	0.0202426	0.0198029	0.0123462	0.0207885	0.0143642	0.0182951
ME1	1.10817	5.4163e-07	8.62786e-06	0.143985	0.12427	0.0934912	0.0574801	0.245105	0.137964	0.0862241	0.0795991	0.104806	0.137223
CARS	1.10808	6.24276e-11	1.75236e-09	1.27237	0.695557	0.557128	0.734888	1.31379	1.3907	0.455229	1.06257	0.814986	1.05557
GDPGP1	1.10757	0.00463561	0.0241005	0.224732	0.269163	0.213615	0.313792	0.27998	0.249341	0.300864	0.477674	0.255325	0.326965
NAV2	1.10485	1.31092e-09	3.09436e-08	0.0806113	0.0688831	0.0589629	0.0591297	0.0826268	0.123349	0.0372486	0.121168	0.0668968	0.0910981
STAT3	1.10296	1.13563e-09	2.69901e-08	1.24809	1.01067	0.994403	0.715092	1.35546	1.66715	0.609878	1.54906	0.992065	1.29539
PLPP6	1.10214	0.000260031	0.00209274	1.68305	1.39555	2.15972	1.68339	2.47521	1.49815	1.86962	2.83654	1.73043	2.16988
GPC4	1.10063	1.02743e-11	3.19966e-10	0.765403	0.432916	0.418164	0.331085	0.913707	0.64029	0.341217	0.546589	0.486892	0.610451
ID2	1.09976	3.36739e-08	6.63009e-07	4.83874	7.52286	4.21278	6.56977	7.96008	9.02909	3.62295	9.26588	5.78604	7.4695
PRDM11	1.09937	2.64507e-05	0.000285866	0.072435	0.118934	0.136371	0.136292	0.165503	0.16328	0.11887	0.120349	0.116008	0.142001
CHL1	1.09835	2.9342e-08	5.83245e-07	0.270138	0.210748	0.253202	0.173863	0.242927	0.326512	0.260942	0.284975	0.226988	0.278839
KCND3	1.09641	2.38797e-10	6.23152e-09	0.221309	0.266158	0.235234	0.262092	0.276855	0.369837	0.220912	0.377674	0.246198	0.31132
RNF217	1.09621	2.59553e-08	5.19462e-07	0.140542	0.156653	0.139761	0.116403	0.203062	0.229406	0.119166	0.152307	0.13834	0.175985
MOB3C	1.09592	0.00340384	0.0188044	0.326632	0.334032	0.266726	0.37696	0.383272	0.754828	0.105588	0.703933	0.326087	0.486905
RBM43	1.09582	0.000442495	0.00331464	0.42336	0.255844	0.385057	0.176666	0.561326	0.331648	0.291006	0.317974	0.310232	0.375489
STAT2	1.09458	1.27883e-06	1.89201e-05	1.79153	1.76208	1.55019	2.30557	3.51838	4.04295	0.735185	2.45047	1.85234	2.68675
ATXN1	1.0935	7.04638e-10	1.72197e-08	0.0734635	0.0777556	0.0889767	0.0689899	0.122712	0.133523	0.0514331	0.0957472	0.0772964	0.100854
CDKN1A	1.09253	4.40576e-11	1.26579e-09	7.48444	9.42696	5.80644	12.3153	12.3132	12.8984	3.84575	19.0397	8.75828	12.0243
VDAC1	1.0925	3.74345e-06	4.96863e-05	1.40938	1.42137	2.01379	2.57738	2.2735	1.36644	2.43188	3.1614	1.85548	2.30831
WDR78	1.09243	0.000938933	0.00631182	0.0365821	0.0288535	0.0666153	0.0247134	0.0369929	0.0366566	0.0833829	0.0337048	0.0391911	0.0476843
EFCAB6	1.08587	0.00101585	0.00675886	0.0176143	0.013437	0.0263017	0.00921551	0.0129524	0.0232173	0.0201881	0.0212411	0.0166421	0.0193997
FIGN	1.08469	7.33822e-05	0.000697298	0.210157	0.225955	0.210839	0.218284	0.24112	0.203858	0.335358	0.305336	0.216309	0.271418
CMC1	1.08388	0.00271464	0.0155169	0.0585867	0.0525445	0.0725295	0.0827924	0.070149	0.0675417	0.138089	0.0660116	0.0666133	0.0854479
MICU3	1.08374	0.00213169	0.0126764	0.0230381	0.045152	0.0488644	0.0346448	0.0458743	0.0824589	0.0350828	0.030429	0.0379248	0.0484613
LCTL	1.0836	0.00574309	0.0286906	0.212566	0.0881276	0.17358	0.0654181	0.207855	0.159194	0.159293	0.0926505	0.134923	0.154748
RAB36	1.08311	8.23711e-10	2.00118e-08	1.65424	1.13652	1.72149	1.26063	1.93905	1.77996	1.48158	1.80067	1.44322	1.75031
UBQLN2	1.08301	2.42625e-06	3.36436e-05	14.576	19.0205	19.5117	25.61	21.7699	19.7548	24.5141	29.7753	19.6795	23.9535
COL5A1	1.08224	3.88204e-05	0.000401382	0.048214	0.0318193	0.0321399	0.040502	0.0758178	0.0652686	0.0143135	0.0578983	0.0381688	0.0533246
MFSD12	1.08219	2.41917e-05	0.000263785	0.183013	0.193138	0.177914	0.270949	0.305855	0.329897	0.100232	0.368632	0.206253	0.276154
MANSC1	1.08216	0.000381483	0.00291419	0.528733	0.342512	0.399957	0.521213	0.607494	0.385371	0.691937	0.546137	0.448104	0.557735
N4BP1	1.08056	1.87319e-07	3.25879e-06	0.629458	0.590101	0.599752	0.696707	0.9397	0.780303	0.651226	0.732697	0.629004	0.775982
PACRG	1.07973	0.00419997	0.0222215	0.00815059	0.00309756	0.0110929	0.00248225	0.00916546	0.00988285	0.00479053	0.0037006	0.00620582	0.00688486
ELOVL4	1.07957	0.00267322	0.015297	0.0945991	0.0759094	0.117476	0.117393	0.107423	0.0835797	0.134518	0.177345	0.101344	0.125716
RRM2B	1.07874	1.41813e-05	0.000164659	0.262637	0.272815	0.336684	0.255362	0.392844	0.30384	0.282438	0.404646	0.281874	0.345942
MAFF	1.07859	0.00171985	0.010582	0.311016	0.22631	0.111067	0.239291	0.322743	0.434612	0.106323	0.304322	0.221921	0.292
ELF1	1.07825	2.76498e-09	6.23607e-08	0.221386	0.231539	0.285256	0.239769	0.363867	0.32153	0.19246	0.345745	0.244488	0.3059
GPRC5B	1.07684	9.00912e-12	2.82685e-10	4.43672	3.56923	4.77637	4.91302	5.2021	5.76719	2.94934	9.25793	4.42383	5.79414
SPATS2L	1.07368	1.70131e-10	4.53653e-09	0.291703	0.208998	0.34822	0.147733	0.408086	0.350993	0.195253	0.245236	0.249164	0.299892
CCNG1	1.07285	2.46088e-09	5.59883e-08	6.3678	5.33797	7.8087	5.26653	8.56027	7.13413	7.42039	6.74853	6.19525	7.46583
TMED2	1.07177	6.8021e-06	8.47746e-05	3.7334	4.06859	4.43821	4.2129	5.45723	3.92582	5.61745	5.15561	4.11327	5.03903
ZNF117	1.07103	1.50731e-07	2.66241e-06	1.54529	1.95283	2.6239	1.89788	2.26545	2.36602	2.83323	2.15991	2.00498	2.40615
MAML3	1.07084	9.30681e-07	1.4111e-05	0.0399686	0.0484809	0.054619	0.0637871	0.0659273	0.065291	0.0519502	0.0666977	0.0517139	0.0624665
RIPOR2	1.06923	4.51557e-05	0.000457273	0.0470366	0.0313408	0.0568309	0.024234	0.0650491	0.0657801	0.0233262	0.042712	0.0398606	0.0492169
HGD	1.0691	0.00848605	0.0390761	0.0313954	0.124037	0.0517056	0.0468896	0.102573	0.148584	0.0293073	0.049639	0.0635069	0.0825258
NRXN3	1.06825	0.00379255	0.0204993	0.000764923	0.0013661	0.0115317	0.00135813	0.0025316	0.00256844	0.00492815	0.00132507	0.0037552	0.00283832
YWHAZ	1.0669	2.94497e-09	6.62761e-08	4.15179	4.21784	5.72221	5.78608	6.58045	5.21897	5.1369	7.06961	4.96948	6.00148
STARD4	1.06603	1.91387e-09	4.38942e-08	3.1015	2.21647	3.51956	2.04735	4.69195	2.76821	2.64394	3.07716	2.72122	3.29531
SFR1	1.06575	0.000236177	0.00192841	2.00874	1.66561	1.40061	1.45668	2.20354	2.17381	1.81167	1.76115	1.63291	1.98755
SLC66A3	1.06527	0.00455601	0.0238261	0.113951	0.125982	0.177242	0.0844256	0.141965	0.130042	0.178601	0.137966	0.1254	0.147143
PLAAT3	1.06474	2.20629e-06	3.09447e-05	0.368175	0.328038	0.504196	0.244562	0.474059	0.43256	0.530238	0.290717	0.361243	0.431893
SLC2A1	1.06448	5.24881e-08	1.00118e-06	0.721859	0.756845	0.748142	0.819313	0.711695	1.44504	0.447066	1.52334	0.76154	1.03178
NES	1.06421	4.61276e-11	1.31978e-09	25.693	14.8065	35.4601	15.7752	37.0786	27.857	17.9135	24.4832	22.9337	26.8331
VIM	1.06416	3.68273e-10	9.36325e-09	307.398	186.842	218.936	135.724	325.25	245.64	201.966	225.854	212.225	249.677
TRAPPC13	1.06416	0.000404018	0.00306511	0.528256	0.514372	0.508826	0.635751	0.599008	0.458359	0.954952	0.749897	0.546801	0.690554
IFNGR2	1.06399	9.99252e-09	2.09873e-07	0.329308	0.303395	0.332328	0.30062	0.437525	0.486538	0.285719	0.353141	0.316413	0.390731
SYT7	1.06327	0.00420346	0.0222343	0.040973	0.067948	0.0531085	0.0315241	0.0569813	0.106506	0.0227441	0.0683486	0.0483884	0.063645
ZNF92	1.06327	9.35013e-05	0.000866284	0.968505	1.05762	1.50501	0.933553	1.36946	0.925919	2.23293	1.08323	1.11617	1.40288
BBS10	1.06308	5.45405e-06	7.00195e-05	5.80524	6.53723	6.12158	3.35473	6.50453	6.81302	5.60976	6.72173	5.45469	6.41226
SBNO2	1.06274	0.00226443	0.0133286	0.0404835	0.0547036	0.0367318	0.0876745	0.0703758	0.0962501	0.014541	0.131796	0.0548984	0.0782408
CTSC	1.06226	9.63994e-07	1.45842e-05	0.45238	0.425744	0.461764	0.198392	0.39458	0.729861	0.41279	0.317128	0.38457	0.46359
SCFD1	1.05911	6.23724e-06	7.88229e-05	0.202383	0.157597	0.259702	0.240336	0.253998	0.184517	0.321168	0.279339	0.215004	0.259755
SYTL2	1.05829	3.14874e-05	0.000333362	0.0905633	0.0531321	0.0787376	0.0315524	0.12164	0.105301	0.0534799	0.0353773	0.0634963	0.0789496
YAP1	1.05797	2.60752e-09	5.90016e-08	0.449254	0.3422	0.437842	0.27377	0.665382	0.472131	0.373872	0.32872	0.375767	0.460026
TMEM200C	1.05448	7.60556e-07	1.17459e-05	1.28813	1.6827	1.46071	1.24576	2.42066	2.29127	0.869189	1.699	1.41933	1.82003
APOOL	1.0528	1.96884e-06	2.79214e-05	0.290427	0.256562	0.370076	0.260406	0.346906	0.286821	0.409679	0.363535	0.294368	0.351735
RAB2B	1.05261	8.89379e-05	0.000829927	1.05809	1.44531	1.50718	1.3368	1.45939	1.38227	2.16518	1.48065	1.33685	1.62187
SPEF2	1.04843	8.51983e-06	0.000103554	0.0467118	0.0298914	0.0805538	0.0281265	0.0583866	0.0573638	0.047897	0.0405728	0.0463209	0.0510551
ACSL4	1.04837	2.66165e-06	3.6663e-05	0.183962	0.133565	0.118512	0.122525	0.229823	0.167637	0.120227	0.160898	0.139641	0.169646
PDZD2	1.04789	3.49888e-06	4.67387e-05	0.0300691	0.0381014	0.0368067	0.0314437	0.056652	0.0647032	0.022776	0.0323039	0.0341052	0.0441088
CD55	1.04783	0.00444567	0.0233372	0.0549705	0.0557095	0.0587827	0.0834124	0.0836147	0.0483564	0.0821189	0.0931773	0.0632188	0.0768168
RESF1	1.04723	2.8504e-05	0.000303945	1.64057	1.8195	2.48038	1.88651	1.98065	2.02261	3.76736	1.93611	1.95674	2.42668
ANKEF1	1.04679	0.000566421	0.00409669	0.0872032	0.0746027	0.0855808	0.0649631	0.147261	0.0734529	0.0707793	0.09452	0.0780875	0.0965033
KIAA1143	1.04634	2.61855e-05	0.000283737	1.41781	1.49373	1.55181	1.47264	1.89202	1.56686	2.12498	1.58736	1.484	1.7928
ZFP36L2	1.04596	2.0128e-06	2.84615e-05	3.65973	3.86219	4.40792	3.07173	6.33928	6.56986	2.13705	4.26411	3.75039	4.82758
LRRTM2	1.04567	1.95599e-05	0.000218322	9.48385	17.1025	13.2148	13.7947	10.789	18.423	19.7555	15.7378	13.399	16.1763
NSRP1	1.04513	9.26503e-07	1.40682e-05	1.13629	0.867465	1.0381	0.796244	1.36141	0.968937	1.22275	1.03002	0.959524	1.14578
SMOX	1.04461	0.000282805	0.00225671	0.109232	0.0930549	0.104734	0.149664	0.189628	0.222845	0.0474917	0.153268	0.114171	0.153308
GSN	1.04435	1.34824e-09	3.17166e-08	0.229294	0.252397	0.212498	0.234811	0.291242	0.374728	0.140168	0.380151	0.23225	0.296572
EML1	1.04386	6.26375e-08	1.18175e-06	0.12368	0.181191	0.140859	0.144053	0.208417	0.264856	0.105592	0.159097	0.147446	0.184491
ANXA2	1.04302	4.75928e-09	1.04835e-07	3.20063	1.87229	1.66408	1.0534	3.01545	2.89128	1.16125	2.10247	1.9476	2.29261
PDLIM5	1.04266	1.33303e-09	3.13941e-08	0.352766	0.300164	0.559652	0.239086	0.406353	0.387693	0.411965	0.438738	0.362917	0.411187
FCF1	1.04175	0.00226256	0.0133252	0.113725	0.123564	0.160117	0.265514	0.131912	0.164468	0.200527	0.284881	0.16573	0.195447
MOB4	1.04129	0.000102786	0.000941808	0.220103	0.288966	0.293445	0.177409	0.303365	0.307251	0.314175	0.228419	0.244981	0.288302
PPIC	1.03999	0.00079055	0.00544112	0.400365	0.393451	0.337315	0.199653	0.614788	0.520357	0.267998	0.247756	0.332696	0.412725
ADAM23	1.03913	1.87898e-11	5.65656e-10	0.253147	0.255151	0.331406	0.266616	0.357333	0.409265	0.218222	0.356353	0.27658	0.335293
CYB561	1.03881	0.00102985	0.00683736	0.398201	0.170986	0.489413	0.262604	0.472815	0.4382	0.282106	0.304769	0.330301	0.374472
WAC	1.03871	1.96606e-05	0.000219329	2.25458	2.43348	2.63654	2.64225	3.19448	2.46379	3.69741	2.65577	2.49171	3.00286
TXNDC9	1.03668	0.00118115	0.00767675	0.312781	0.350887	0.31122	0.300812	0.492957	0.444872	0.405524	0.23056	0.318925	0.393478
SHC1	1.03645	0.000171826	0.00146638	1.20577	0.862845	0.953799	1.525	1.46009	2.38215	0.298527	2.5558	1.13685	1.67414
WDFY1	1.03551	1.02947e-07	1.8676e-06	0.448033	0.407541	0.479755	0.422743	0.839591	0.560902	0.305584	0.50764	0.439518	0.553429
SMG7	1.03466	2.93208e-09	6.60577e-08	0.930647	1.12267	1.21882	1.0527	1.32457	1.39429	1.09025	1.31182	1.08121	1.28023
PBX2	1.03412	1.96923e-06	2.79214e-05	2.11905	1.65104	2.74904	4.51162	3.40108	3.12708	1.48169	5.41436	2.75769	3.35605
BCL9L	1.03265	4.42277e-08	8.56995e-07	0.560402	0.561264	0.554581	1.27654	0.731465	0.878461	0.46631	1.49347	0.738197	0.892427
CRYBG1	1.03099	0.0090099	0.0408479	0.0104083	0.0117687	0.0137977	0.0112841	0.0181348	0.0206516	0.00792498	0.0123727	0.0118147	0.014771
COL6A1	1.02984	3.71382e-10	9.43074e-09	1.93272	1.49597	1.8647	2.08709	2.38017	2.14206	1.23545	3.44623	1.84512	2.30098
PCNP	1.02969	6.45433e-07	1.01184e-05	1.64006	1.82546	2.15455	1.59909	2.81252	2.11614	1.82803	1.84258	1.80479	2.14982
RAB39A	1.02948	5.09229e-05	0.000506352	0.165398	0.198623	0.332667	0.186494	0.267695	0.28557	0.2313	0.225804	0.220795	0.252592
TXN	1.02918	4.71504e-06	6.13664e-05	2.96641	2.65542	2.35902	2.27626	3.11457	2.97672	2.75401	3.25813	2.56428	3.02586
LRP10	1.02829	7.45983e-09	1.59583e-07	4.83852	4.2695	4.07849	4.29304	5.39152	6.85931	2.31394	8.07777	4.36989	5.66064
CADM3	1.02784	2.16419e-07	3.72448e-06	0.671207	0.794327	0.77933	0.904338	1.12902	1.41869	0.413951	1.08278	0.7873	1.01111
LEO1	1.02488	1.52871e-08	3.13779e-07	2.61656	2.39049	3.31826	2.86486	3.87838	2.79181	2.86267	3.66612	2.79754	3.29974
SLC12A7	1.02413	0.000354258	0.00273785	0.0907072	0.0711833	0.08692	0.0872362	0.130511	0.122	0.0499813	0.115314	0.0840117	0.104452
ZC3H15	1.02258	6.15333e-05	0.000597221	2.32168	2.33377	2.84961	2.14552	2.36409	2.19806	4.15852	2.96486	2.41265	2.92138
ZNF385D	1.02223	2.39802e-05	0.000261753	0.00758829	0.0147389	0.0116413	0.0100771	0.0130106	0.0207301	0.00604854	0.0152537	0.0110114	0.0137608
LAMB1	1.02214	3.16546e-06	4.26413e-05	0.263016	0.11374	0.230486	0.09876	0.295335	0.235888	0.119825	0.155413	0.1765	0.201615
BLOC1S2	1.02183	6.16386e-06	7.82615e-05	0.917046	1.1746	1.01761	0.963696	1.37643	1.34008	0.749337	1.46236	1.01824	1.23205
COL12A1	1.01979	0.00344106	0.0189395	0.0426783	0.0170135	0.0612763	0.0113664	0.0693402	0.037231	0.0303906	0.0113282	0.0330836	0.0370725
CLK4	1.01966	1.56118e-05	0.000179152	1.02583	1.13512	1.10496	1.13577	1.22748	1.12275	1.31091	1.53716	1.10042	1.29958
TMEM50A	1.01903	3.63005e-10	9.26332e-09	2.61357	3.05258	2.81139	2.33374	3.71525	4.05429	2.10272	3.12412	2.70282	3.2491
ODR4	1.0186	2.99717e-07	5.02886e-06	0.666916	0.758548	0.806152	0.632957	0.882101	0.899412	0.762044	0.807997	0.716143	0.837888
PPIL6	1.01656	0.00219152	0.012973	0.0764646	0.0552743	0.134945	0.0754242	0.0920247	0.0922962	0.14347	0.0640932	0.085527	0.0979709
CD59	1.01592	1.07386e-09	2.56394e-08	2.42894	2.19465	2.21738	1.08592	2.92483	3.47597	1.2154	1.94008	1.98172	2.38907
ANXA4	1.01441	5.67442e-06	7.24903e-05	0.0721867	0.034009	0.0969696	0.0525942	0.072726	0.0500832	0.0742489	0.085016	0.0639399	0.0705185
NUAK1	1.01348	1.84153e-10	4.89161e-09	0.530188	0.511991	0.469572	0.442999	0.599197	0.862982	0.316979	0.638767	0.488687	0.604481
MPV17	1.01268	4.51725e-05	0.000457273	2.82042	2.93737	2.40465	3.76544	3.46641	3.04789	3.3789	4.00362	2.98197	3.4742
ZNF391	1.01125	0.00031574	0.00247399	0.320637	0.285665	0.497399	0.46452	0.563023	0.309469	0.541309	0.411337	0.392055	0.456285
NOMO1	1.00955	4.16309e-05	0.000426829	0.145612	0.122065	0.132533	0.104645	0.166481	0.195847	0.0804112	0.170874	0.126214	0.153403
CX3CL1	1.00937	0.00285006	0.0161841	0.628039	0.415287	0.630633	0.287476	0.820901	0.619193	0.203256	0.791195	0.490359	0.608636
TRMT13	1.00864	3.04296e-05	0.000322821	0.506785	0.716278	0.927105	0.602595	0.846948	0.803442	0.736199	0.748856	0.688191	0.783861
PLD1	1.00566	0.00514705	0.0262818	0.0151843	0.0161316	0.00664253	0.0211747	0.0185597	0.0239619	0.00502009	0.0292999	0.0147833	0.0192104
ALPK1	1.00537	0.00138939	0.00880694	0.034338	0.0558903	0.0474756	0.0743652	0.0835696	0.112662	0.0196217	0.0651335	0.0530173	0.0702467
GIN1	1.00485	0.00343419	0.0189296	0.155106	0.198983	0.157043	0.121588	0.210619	0.165319	0.206409	0.150944	0.15818	0.183323
LYPD1	1.00421	8.07119e-05	0.000759995	0.278958	0.187388	0.321303	0.233644	0.392245	0.308274	0.180562	0.320646	0.255323	0.300432
DHX32	1.0041	2.33297e-07	3.9951e-06	0.621721	0.540329	0.71752	0.416952	0.690519	0.64169	0.64339	0.637619	0.57413	0.653305
ATP6V1E1	1.00267	3.29454e-07	5.48351e-06	0.949587	0.877882	0.843548	0.900654	0.920005	1.26584	0.834778	1.18737	0.892918	1.052
ANKRA2	1.00264	8.32034e-06	0.000101367	0.830263	1.02651	1.11557	1.06656	1.11921	1.18015	0.941122	1.48093	1.00972	1.18035
ESF1	1.00241	4.01658e-07	6.59024e-06	0.451646	0.451978	0.746543	0.335508	0.551562	0.498052	0.557958	0.597568	0.496419	0.551285
TMED10	1.00187	3.52086e-11	1.02208e-09	5.17865	4.78216	5.24605	3.77495	5.90873	6.37777	3.99201	5.85845	4.74545	5.53424
RHOU	1.00157	0.00133119	0.00849506	0.267964	0.52585	0.614774	0.536037	0.531038	0.611604	0.464615	0.583984	0.486156	0.54781
VAMP7	1.00039	5.32279e-05	0.000526751	0.140839	0.187114	0.285653	0.210562	0.254152	0.190405	0.204594	0.287171	0.206042	0.23408
IFT57	0.999511	6.96852e-09	1.50468e-07	0.515555	0.319944	0.54469	0.377951	0.681051	0.48567	0.38735	0.472276	0.439535	0.506587
RBBP6	0.998655	2.56744e-07	4.3678e-06	4.53653	3.91941	4.88455	4.06733	5.96206	4.87968	5.06892	4.284	4.35196	5.04866
BID	0.998206	2.62559e-07	4.46308e-06	0.513889	0.615713	0.5708	0.516452	0.807848	0.864948	0.39453	0.605517	0.554214	0.66821
SOS1	0.997195	6.31993e-07	9.91523e-06	0.749212	0.784653	0.966948	0.83185	0.983008	0.899669	1.02406	0.93012	0.833165	0.959215
PRSS23	0.996242	4.67675e-06	6.09062e-05	0.144441	0.0516947	0.117374	0.0270704	0.144862	0.103552	0.0772769	0.0367699	0.0851451	0.0906151
KDM1B	0.996164	2.21413e-06	3.10337e-05	0.387814	0.485978	0.590174	0.517116	0.486998	0.532838	0.597697	0.657714	0.49527	0.568812
HIGD1A	0.995719	6.02105e-05	0.000586353	0.666599	0.577296	0.552981	0.535667	0.869102	0.676201	0.578986	0.60262	0.583136	0.681727
HMOX1	0.995707	0.00379757	0.0205104	0.072155	0.317096	0.210434	0.816073	0.180623	0.426129	0.120867	0.922535	0.353939	0.412538
MBD2	0.995106	6.19255e-07	9.72273e-06	0.44577	0.422913	0.409954	0.315616	0.527349	0.511446	0.390593	0.412235	0.398563	0.460406
EAF1	0.994668	1.36998e-06	2.00403e-05	1.8648	1.94901	2.01858	1.62495	2.98542	2.18999	1.78171	1.80519	1.86433	2.19058
WHAMM	0.994416	1.16935e-05	0.000138456	0.490474	0.441104	0.488545	0.481866	0.607992	0.574802	0.452374	0.575567	0.475497	0.552684
DNAJA1	0.993573	2.6336e-12	8.83768e-11	27.5263	24.115	26.616	19.8127	37.1702	32.8916	17.5811	28.5713	24.5175	29.0535
EFNB3	0.992564	9.78317e-07	1.47794e-05	3.09271	3.94732	4.59008	4.53474	4.14201	6.41671	2.06995	7.86929	4.04121	5.12449
SLC38A7	0.992489	2.81872e-06	3.85707e-05	0.584364	0.455049	0.699481	0.907023	0.77116	0.813303	0.452473	1.05204	0.661479	0.772245
MTDH	0.991551	7.59007e-06	9.37342e-05	1.08987	0.989352	1.30525	1.14037	1.42277	1.01925	1.53594	1.26559	1.13121	1.31089
A2M	0.991378	0.000370896	0.00284366	1.46058	0.629423	1.15671	0.690079	0.980036	0.838108	1.95511	0.830895	0.984198	1.15104
CDH2	0.991294	4.40411e-06	5.75722e-05	2.75337	2.08525	2.95587	1.42745	3.05649	2.17816	3.62034	1.77298	2.30548	2.65699
OAF	0.990416	0.000128882	0.00114212	0.398547	0.339051	0.40455	0.712831	0.672131	0.624645	0.205346	0.774568	0.463745	0.569173
RNF13	0.987685	6.5503e-06	8.20644e-05	0.0915948	0.100341	0.147408	0.127569	0.111401	0.121886	0.142643	0.154448	0.116728	0.132594
ZBED3	0.987592	3.11362e-06	4.20521e-05	2.21312	1.79696	2.42087	2.63749	2.83064	2.2652	2.54171	2.71451	2.26711	2.58802
LAMA5	0.986049	2.64097e-05	0.000285571	0.146433	0.153518	0.125663	0.229212	0.192234	0.288121	0.0667755	0.291004	0.163707	0.209534
ADAMTS3	0.985698	1.46889e-05	0.000169698	0.109176	0.0715594	0.232081	0.027733	0.159424	0.076239	0.121921	0.0599238	0.110137	0.104377
PUS10	0.98566	0.000181974	0.00154221	0.115221	0.0976623	0.0821413	0.0709198	0.153228	0.117246	0.0620782	0.102303	0.0914862	0.108714
SEMA5B	0.985516	4.28128e-07	6.98591e-06	1.19362	1.00359	1.0336	1.6335	1.38949	1.20764	1.11055	1.88176	1.21608	1.39736
RDH14	0.98101	0.00253832	0.0146298	0.738055	0.598072	0.704445	0.580756	0.892283	0.74656	0.517595	0.889534	0.655332	0.761493
HOMER2	0.980685	1.44239e-05	0.000166915	0.0877148	0.063293	0.118728	0.0710928	0.139853	0.108888	0.0619836	0.0831767	0.0852072	0.0984752
FAM98A	0.979781	7.45559e-09	1.59583e-07	1.72843	1.60706	1.85324	1.72096	1.92376	2.6868	1.26613	2.28965	1.72742	2.04158
DRC1	0.977979	0.0051251	0.0261955	0.134932	0.0257027	0.17655	0.0154319	0.146918	0.0202885	0.163971	0.0278166	0.0881541	0.0897487
PRDX6	0.977669	5.75904e-10	1.42074e-08	7.16782	5.62605	5.8045	3.60739	8.3087	9.96188	3.13667	5.42821	5.55144	6.70887
AHRR	0.976603	0.00231744	0.0135944	0.0370182	0.0387338	0.0462686	0.0569626	0.0544691	0.0829819	0.0163181	0.0774737	0.0447458	0.0578107
TMEM65	0.976417	3.56748e-06	4.7594e-05	0.533308	0.556809	0.611623	0.303984	0.809704	0.564468	0.511238	0.393968	0.501431	0.569844
LRRC9	0.975255	0.00957172	0.0427946	0.0291704	0.0155491	0.0526641	0.00961857	0.027709	0.0166447	0.0753155	0.00958629	0.0267506	0.0323139
MYH9	0.97449	9.33452e-06	0.000112534	0.813916	0.536028	0.715934	0.561435	1.0824	1.28677	0.252387	0.807385	0.656828	0.857235
LIG4	0.974226	2.81456e-06	3.85393e-05	1.12439	1.20519	1.39698	1.03389	1.32294	1.77608	0.886521	1.56057	1.19011	1.38653
HMGA1	0.974124	0.000387954	0.00295836	7.74009	6.19662	5.9033	6.09476	7.37439	12.3723	1.76009	17.3724	6.48369	9.7198
LYSMD3	0.973819	0.000116932	0.00105468	0.657793	0.782572	0.817402	0.660127	0.760672	0.954665	0.84468	0.763523	0.729473	0.830885
ADO	0.973802	7.45715e-05	0.000706983	2.07307	2.66657	3.84458	2.65832	3.34736	2.91175	2.62436	3.6877	2.81063	3.14279
SLC20A2	0.972882	3.15617e-07	5.28012e-06	0.216614	0.212629	0.261055	0.185041	0.276603	0.265832	0.219759	0.229095	0.218835	0.247822
UBE2N	0.970704	2.40442e-06	3.33632e-05	0.870327	0.80844	1.11811	0.697166	0.94153	1.03015	1.15096	0.812316	0.87351	0.98374
SOX13	0.970266	0.00582864	0.0290342	0.0676671	0.0545918	0.106673	0.0703543	0.107299	0.0845269	0.0370842	0.126213	0.0748215	0.0887806
P3H2	0.970197	2.14338e-05	0.000237326	0.280951	0.126978	0.128708	0.0519527	0.217893	0.181125	0.1281	0.0801493	0.147147	0.151817
ZNF571	0.96941	1.70067e-05	0.000193463	0.25969	0.267092	0.332075	0.263201	0.316442	0.363326	0.275181	0.317442	0.280515	0.318098
LACTB	0.969112	5.16333e-05	0.000513171	0.355607	0.438198	0.593449	0.463599	0.548635	0.672141	0.352703	0.545362	0.462714	0.52971
C5orf24	0.969071	3.11683e-07	5.22541e-06	3.17026	3.90771	4.47778	3.81734	3.80341	4.44128	4.11102	5.01398	3.84327	4.34243
ZBTB7A	0.968028	2.44594e-05	0.000266564	0.47421	0.561722	0.533439	0.807884	0.635933	0.663176	0.485268	0.941191	0.594314	0.681392
ACVR1B	0.967838	1.6305e-09	3.79269e-08	0.766152	0.903629	0.870651	1.22636	0.990287	1.34919	0.609469	1.49538	0.941699	1.11108
GUCY1A2	0.967759	3.18566e-06	4.28857e-05	0.0545186	0.0560262	0.101827	0.0464082	0.0728197	0.108218	0.0444858	0.0665698	0.0646949	0.0730233
PGBD4	0.967243	0.000305157	0.00241003	1.24069	1.69368	1.69445	1.35037	1.77541	1.60582	1.58739	1.74763	1.4948	1.67906
PIAS1	0.967137	8.16136e-06	9.96636e-05	0.440647	0.488124	0.649615	0.653042	0.606617	0.531684	0.708059	0.655791	0.557857	0.625538
SEC24A	0.966569	2.8322e-06	3.87145e-05	0.545464	0.630272	0.659886	0.674197	0.814881	0.68841	0.608914	0.73288	0.627455	0.711271
GABBR2	0.96505	0.000218823	0.00181164	0.0776312	0.00905514	0.218788	0.00876747	0.0744715	0.0178812	0.248233	0.00551877	0.0785605	0.086526
UBXN2B	0.964797	2.71852e-07	4.60597e-06	2.28722	2.09669	2.88013	2.13507	2.56215	2.39646	2.77787	2.806	2.34978	2.63562
SUCLA2	0.964618	8.15856e-05	0.000767178	0.0687162	0.0649154	0.117252	0.102056	0.0957422	0.0702263	0.135029	0.095367	0.0882349	0.0990911
CAB39	0.96365	1.36201e-07	2.42223e-06	0.540915	0.66512	0.809762	0.617867	0.788517	0.745021	0.642901	0.770469	0.658416	0.736727
SUPT7L	0.963366	1.30599e-06	1.92533e-05	4.49273	4.92679	5.1874	5.84564	6.15944	5.53836	4.97482	6.42164	5.11314	5.77356
DTNA	0.961802	1.69227e-09	3.91445e-08	0.455719	0.365195	0.450625	0.2324	0.612201	0.559547	0.224093	0.363652	0.375985	0.439873
MAN2B2	0.959557	2.81103e-07	4.75495e-06	0.338045	0.488376	0.440319	0.427629	0.399098	0.681622	0.281575	0.647827	0.423592	0.502531
JAZF1	0.958288	0.00190129	0.011531	0.0165453	0.0160844	0.0216306	0.00965706	0.0162902	0.0166028	0.0188623	0.0174073	0.0159794	0.0172907
LPP	0.957343	2.19642e-09	5.01914e-08	0.184397	0.132003	0.168485	0.0791192	0.181556	0.192963	0.110132	0.134053	0.141001	0.154676
ZNF626	0.957176	0.000122295	0.00109449	0.314177	0.383804	0.397283	0.284164	0.332073	0.437228	0.452483	0.332767	0.344857	0.388638
LGMN	0.956421	8.58011e-06	0.000104104	0.438613	0.304613	0.449335	0.532747	0.736738	0.495466	0.263031	0.527274	0.431327	0.505627
TMEM131	0.956185	5.49162e-06	7.03713e-05	0.820961	0.879169	0.831242	1.04706	0.94522	0.906434	0.939191	1.24638	0.894608	1.00931
SH3BP4	0.953079	3.02296e-10	7.7522e-09	0.716799	0.667852	0.911495	0.552237	0.850895	1.19981	0.586084	0.630599	0.712096	0.816847
TBK1	0.952054	0.00019831	0.00166302	0.223691	0.245098	0.277259	0.219741	0.242169	0.235903	0.265884	0.342409	0.241447	0.271592
NCL	0.951744	1.04606e-06	1.57455e-05	42.1456	34.286	43.5221	39.6074	52.4986	35.5614	43.8674	47.5952	39.8903	44.8806
KCNMA1	0.950475	6.3989e-06	8.04101e-05	0.035218	0.0231677	0.03123	0.0189974	0.0424942	0.0420448	0.0132904	0.0308707	0.0271533	0.032175
TMEM59	0.949781	5.03638e-07	8.12865e-06	2.08207	2.21747	2.69826	2.44729	2.67184	2.6938	2.49565	2.65163	2.36127	2.62823
HS6ST1	0.94956	8.28481e-06	0.000100993	0.156878	0.156298	0.137611	0.131928	0.185509	0.247728	0.0964942	0.157252	0.145679	0.171746
ELK3	0.949349	1.8539e-05	0.000208271	0.29661	0.243747	0.375364	0.20987	0.414338	0.510006	0.150596	0.270301	0.281398	0.33631
SMARCA5	0.949222	9.69404e-05	0.000894556	3.0074	3.14074	4.67421	4.61893	3.45393	2.69318	6.13968	5.59108	3.86032	4.46947
UBAP2L	0.948675	1.42417e-09	3.33517e-08	5.11295	5.34342	5.56724	6.86437	6.55301	7.06155	4.48027	7.82021	5.72199	6.47876
TMEM47	0.94819	1.00127e-06	1.51152e-05	3.04248	2.08677	2.75838	1.79889	3.47952	2.25026	2.62694	2.37116	2.42163	2.68197
RALGAPA1	0.948105	8.36931e-06	0.000101903	0.134952	0.152257	0.176356	0.134753	0.175083	0.171366	0.179767	0.140893	0.149579	0.166777
FGFR3	0.948018	0.00448697	0.0235125	0.67335	0.446663	0.329164	0.93252	0.86787	1.1746	0.0565376	1.5979	0.595424	0.924227
ATRN	0.947343	2.26597e-06	3.17389e-05	0.615189	0.670171	0.67883	0.574897	0.718613	0.686073	0.680773	0.741882	0.634772	0.706835
IFT74	0.94651	4.98314e-06	6.45323e-05	0.135345	0.12938	0.237335	0.0988263	0.205009	0.160851	0.144405	0.132764	0.150222	0.160757
IDI1	0.946133	1.41802e-08	2.91923e-07	40.1698	39.2452	30.6781	33.8448	53.0801	43.1817	22.8948	47.8867	35.9845	41.7608
BACH2	0.945886	3.4722e-08	6.82352e-07	0.180185	0.23574	0.221211	0.267511	0.286761	0.30498	0.142686	0.311366	0.226162	0.261448
PPFIA1	0.944839	1.0155e-10	2.7939e-09	0.853382	0.805906	0.782997	0.654569	1.13604	1.23775	0.471862	0.813073	0.774214	0.914681
CFAP36	0.943974	2.6299e-05	0.000284523	1.49051	1.11294	1.48594	1.12045	1.33255	1.1781	1.51186	1.77884	1.30246	1.45034
TRIP6	0.943601	1.53707e-06	2.22806e-05	6.24103	3.2497	3.80356	4.42168	5.77102	5.76455	2.04702	7.54831	4.42899	5.28273
PIFO	0.942044	0.0106177	0.0464468	0.934719	0.116258	2.07178	0.167804	0.889631	0.28001	0.83781	0.362146	0.822639	0.592399
PLGRKT	0.941384	1.66014e-05	0.000189371	0.142448	0.120187	0.17492	0.12498	0.159329	0.178605	0.129993	0.154313	0.140634	0.15556
SUSD4	0.940526	0.00169936	0.0104808	0.0439042	0.030626	0.0439004	0.026809	0.0490643	0.0584544	0.0202752	0.0399942	0.0363099	0.041947
CLIP1	0.939865	1.56428e-08	3.20447e-07	1.48603	1.30341	1.20555	1.30093	1.95074	1.73961	0.995559	1.3632	1.32398	1.51228
CNN3	0.9398	3.5043e-07	5.814e-06	24.2785	17.5755	21.4815	14.8406	23.0454	20.4892	20.5551	21.2546	19.544	21.3361
MED21	0.939756	6.44334e-05	0.000622228	0.777859	0.699837	0.918067	0.744145	0.920775	0.691155	1.06588	0.833524	0.784977	0.877834
RAP2C	0.939661	2.44308e-07	4.16989e-06	2.23416	2.31062	2.79751	1.9011	3.01577	2.7852	2.16774	2.28455	2.31085	2.56331
ETNK1	0.939434	4.34845e-06	5.6988e-05	0.399075	0.692122	0.703651	0.488691	0.652967	0.783525	0.541183	0.523381	0.570885	0.625264
LYPLAL1	0.939337	0.00111483	0.00731399	0.187022	0.167821	0.179321	0.177402	0.258534	0.184194	0.176178	0.18239	0.177892	0.200324
ARRDC3	0.939102	5.91974e-09	1.28759e-07	6.72116	5.98483	7.78511	9.50491	9.61619	8.19232	5.52374	10.3532	7.499	8.42136
SFMBT2	0.9385	4.94062e-06	6.40615e-05	0.071118	0.0930411	0.123524	0.107611	0.112504	0.137634	0.0863863	0.10017	0.0988234	0.109173
PLPP3	0.937526	6.74054e-10	1.65502e-08	0.653695	0.5789	0.746319	0.500392	0.836357	0.753764	0.46983	0.71641	0.619826	0.69409
PAK1IP1	0.937419	1.7856e-05	0.00020212	1.42337	1.06836	1.6998	1.17817	1.41953	1.36839	1.70094	1.38684	1.34243	1.46892
TMEM106B	0.937231	4.42312e-07	7.20604e-06	1.58432	1.6776	1.81191	1.14951	2.00881	1.81959	1.44618	1.57376	1.55584	1.71208
VEGFA	0.936337	1.01302e-09	2.42425e-08	6.45285	4.20221	3.1955	4.51683	6.36139	6.45664	2.17188	6.59744	4.59185	5.39684
ANKRD42	0.935597	0.000314365	0.0024684	0.102916	0.136042	0.191397	0.0734442	0.150515	0.149363	0.123608	0.107268	0.12595	0.132689
MANEA	0.934316	5.18546e-05	0.000515124	0.557171	0.472377	0.639021	0.537055	0.587675	0.519752	0.651279	0.677624	0.551406	0.609082
DGLUCY	0.934011	2.91062e-05	0.000309572	0.0936812	0.0666532	0.0571103	0.0809123	0.110635	0.113807	0.043161	0.0807871	0.0745893	0.0870976
STRADB	0.93379	0.00119603	0.00776131	0.0644637	0.0418708	0.0889879	0.0322384	0.080685	0.0625314	0.0530442	0.042927	0.0568902	0.0597969
NECTIN3	0.93378	7.47662e-05	0.000708505	0.360258	0.245909	0.414026	0.180671	0.290187	0.248425	0.466777	0.293495	0.300216	0.324721
EHBP1	0.933606	8.85684e-10	2.13675e-08	0.359798	0.3179	0.310573	0.20112	0.475461	0.40502	0.204933	0.269165	0.297348	0.338645
CCDC146	0.932795	1.21801e-05	0.000143022	0.0704313	0.0664003	0.10411	0.0463946	0.0690592	0.0953784	0.0880378	0.0574725	0.0718341	0.077487
SDC4	0.932559	0.00403294	0.0215353	0.297956	0.229156	0.307285	0.245855	0.300642	0.569179	0.0951763	0.42035	0.270063	0.346337
MOCS1	0.931331	0.000209744	0.00174482	0.259956	0.2345	0.223276	0.191215	0.359784	0.378979	0.113333	0.240724	0.227237	0.273205
NUMBL	0.929067	5.98094e-06	7.61789e-05	0.789139	0.746872	0.655566	1.88892	0.932217	1.1223	0.586801	1.81535	1.02012	1.11417
TNIP2	0.928689	0.00223875	0.0132074	0.339955	0.264971	0.364852	0.37141	0.303168	0.506285	0.2098	0.543309	0.335297	0.390641
ARL6IP6	0.9282	4.30262e-05	0.000438538	0.403218	0.504376	0.591334	0.47155	0.587593	0.483162	0.497684	0.587506	0.49262	0.538986
LPCAT2	0.928183	1.33186e-05	0.000155511	0.359225	0.190034	0.361983	0.20803	0.297127	0.28432	0.33146	0.269376	0.279818	0.295571
TNC	0.927901	1.35873e-07	2.41848e-06	9.23513	6.11381	9.551	5.45718	12.3706	11.3471	3.92549	7.762	7.58928	8.8513
CPQ	0.926542	3.15368e-05	0.000333715	0.0303038	0.0274265	0.0263402	0.0239249	0.0317627	0.0335657	0.0227005	0.0320859	0.0269989	0.0300287
KTN1	0.92621	1.38921e-09	3.26064e-08	1.72665	1.54103	1.89235	1.07594	2.03539	1.86622	1.30277	1.59363	1.55899	1.6995
PRR13	0.925864	0.00505471	0.0258867	0.804557	0.917294	0.656997	0.959474	0.944073	0.981289	0.549724	1.3735	0.83458	0.962146
C16orf72	0.925165	5.94031e-07	9.35497e-06	2.56835	2.50252	2.95728	2.7065	3.07757	2.79416	2.66375	3.26933	2.68366	2.9512
GLIPR2	0.925074	8.46442e-05	0.00079271	0.423314	0.47204	0.510852	0.308846	0.622327	0.518488	0.337816	0.421508	0.428763	0.475035
NMD3	0.924564	0.00126946	0.00817221	0.156401	0.130241	0.173055	0.181274	0.132325	0.121225	0.275183	0.216993	0.160243	0.186431
PKM	0.920599	1.56676e-08	3.20637e-07	5.87986	5.10787	5.35589	7.20541	7.42378	8.76142	2.42003	10.4616	5.88726	7.26671
ABHD17B	0.920382	3.7522e-05	0.000388732	0.313243	0.329795	0.394266	0.296499	0.38207	0.423325	0.361557	0.297916	0.333451	0.366217
PPTC7	0.920135	2.71848e-06	3.73982e-05	0.706302	0.848699	0.775068	0.683112	1.1784	0.980222	0.460866	0.855151	0.753295	0.868659
TRIQK	0.919385	0.0012959	0.0083056	0.0945873	0.0883109	0.118162	0.13065	0.114777	0.093707	0.160872	0.10875	0.107927	0.119526
PSMA3	0.918978	3.32823e-08	6.5592e-07	2.5961	2.86307	2.68106	1.98326	3.48065	3.37709	1.78306	2.69533	2.53087	2.83403
SCPEP1	0.918628	0.00132211	0.00845009	0.219589	0.20809	0.174842	0.174312	0.305383	0.334128	0.0891155	0.21016	0.194208	0.234697
ATG3	0.918588	3.19567e-06	4.29925e-05	1.40712	1.4276	2.37939	2.05594	2.39731	1.63574	1.64017	2.18692	1.81751	1.96503
BET1	0.91802	0.00105759	0.00699178	0.208837	0.187096	0.187617	0.12374	0.272279	0.197236	0.175652	0.137759	0.176823	0.195731
JMY	0.917741	3.64487e-05	0.000379051	0.231446	0.319245	0.376204	0.458261	0.381843	0.345494	0.314295	0.443043	0.346289	0.371169
PPP1R10	0.917542	8.82094e-08	1.6172e-06	5.59943	5.53966	5.65474	8.1432	6.53605	7.70101	4.88822	8.31084	6.23426	6.85903
ZNF382	0.916979	9.03992e-05	0.000841673	1.3845	1.59193	1.66683	2.04123	1.55256	1.73372	2.03837	1.98181	1.67112	1.82662
FAM160B1	0.916429	6.50265e-05	0.00062708	0.317291	0.367055	0.408946	0.329759	0.424356	0.411737	0.4196	0.305778	0.355763	0.390368
GCC2	0.915584	2.82435e-07	4.76971e-06	0.705944	0.735097	1.06867	0.487567	0.93367	0.837478	0.775805	0.629708	0.74932	0.794165
TMEM255A	0.91437	2.83005e-05	0.00030224	0.226604	0.230172	0.365681	0.190328	0.258512	0.292543	0.298006	0.226346	0.253196	0.268852
PDLIM4	0.914261	5.32533e-06	6.84594e-05	1.30604	1.15129	0.894919	1.41947	1.50772	1.98608	0.413626	2.06334	1.19293	1.49269
SSPN	0.914151	0.000174824	0.00148891	0.0631106	0.042051	0.0926856	0.016041	0.0643569	0.0549813	0.0675631	0.0237419	0.0534721	0.0526608
CLIC4	0.912553	2.16991e-07	3.73123e-06	0.514984	0.605356	0.691465	0.569472	0.774117	0.80377	0.469159	0.591971	0.595319	0.659754
ASAP1	0.911662	6.88949e-09	1.49071e-07	0.623566	0.588556	0.683379	0.548274	0.771016	0.714529	0.52816	0.661317	0.610944	0.668756
PAQR3	0.909924	8.94746e-06	0.000108182	0.322764	0.411737	0.536937	0.39674	0.437747	0.439719	0.372114	0.550798	0.417045	0.450094
PIANP	0.909177	2.96743e-06	4.03399e-05	4.20551	4.46825	4.00795	10.1567	5.33067	5.00272	3.4689	11.6818	5.7096	6.37102
CFL2	0.908512	3.21568e-05	0.000339238	6.52625	5.46947	7.53164	5.27698	7.97959	5.64575	7.62022	5.73238	6.20109	6.74449
IL18BP	0.908397	4.32207e-05	0.000439873	1.80061	1.668	1.4277	2.93308	2.17888	3.15455	0.905355	2.84092	1.95735	2.26992
HELB	0.908307	7.49638e-07	1.15859e-05	0.620258	0.462875	0.609867	0.499375	0.590917	0.841827	0.394504	0.617944	0.548094	0.611298
RPP38	0.908137	0.000555593	0.0040296	0.168704	0.143772	0.180404	0.149629	0.190627	0.210576	0.138406	0.165109	0.160628	0.176179
ZNF217	0.908063	9.40504e-09	1.9874e-07	1.63004	1.34386	1.34387	1.73138	2.13982	2.16759	0.690791	2.18024	1.51229	1.79461
PPIL4	0.908032	1.69192e-05	0.000192573	1.21913	1.18633	1.57086	0.965731	1.27535	1.22251	1.60693	1.21578	1.23551	1.33014
UGCG	0.90659	0.000660256	0.00467445	0.202118	0.238497	0.347629	0.207343	0.364872	0.281669	0.162201	0.286126	0.248897	0.273717
PPCS	0.905523	0.00135118	0.00860152	0.387636	0.355001	0.404957	0.267082	0.515954	0.445673	0.321348	0.277394	0.353669	0.390092
RANBP9	0.905346	2.56615e-07	4.3678e-06	1.09155	1.0188	1.30174	1.03978	1.22676	1.19457	1.13492	1.24687	1.11297	1.20078
REEP3	0.904707	2.13759e-06	3.00826e-05	0.734892	0.627727	0.725839	0.506133	0.797907	0.680933	0.663187	0.647209	0.648648	0.697309
TTC30A	0.90445	0.00112877	0.00738481	0.974182	0.908744	1.78584	0.816445	1.10229	1.22093	0.950889	1.37747	1.1213	1.16289
SRFBP1	0.902611	5.79324e-06	7.39172e-05	0.184693	0.193253	0.216482	0.146837	0.227728	0.226581	0.167483	0.180171	0.185317	0.200491
ZNF253	0.902509	0.000318226	0.00248971	0.936877	1.20266	1.40866	1.22273	1.07219	1.25331	1.7988	1.11667	1.19273	1.31024
AXL	0.901613	2.92592e-08	5.82157e-07	1.38787	0.971655	0.953346	0.789567	1.7305	1.61199	0.507242	0.963862	1.02561	1.2034
WDR89	0.900637	0.000495838	0.00364973	0.242955	0.218087	0.267822	0.180067	0.20575	0.249917	0.243673	0.276885	0.227233	0.244056
MCL1	0.898622	3.47658e-09	7.75677e-08	22.8626	18.1267	21.1882	18.1681	30.6466	27.3988	11.0206	23.1427	20.0864	23.0522
IDE	0.89847	8.39658e-06	0.000102176	0.313407	0.347171	0.364657	0.23234	0.337108	0.366045	0.328836	0.307715	0.314394	0.334926
TGFB2	0.897733	7.85031e-06	9.67181e-05	0.795962	0.47977	0.707851	0.23149	0.739948	0.525377	0.652063	0.334069	0.553768	0.562864
RCAN1	0.895886	1.22816e-07	2.20004e-06	0.46538	0.485808	0.411458	0.193728	0.441463	0.813413	0.239265	0.281135	0.389093	0.443819
RPGR	0.895487	1.92019e-05	0.000214789	0.313201	0.174552	0.553044	0.150114	0.341404	0.276859	0.270091	0.2412	0.297728	0.282389
CHMP4B	0.895302	1.03142e-05	0.000123201	0.843038	0.697105	0.739626	0.730817	1.05736	0.747401	0.647014	0.835121	0.752647	0.821723
ANXA7	0.893912	5.51496e-07	8.76486e-06	1.42009	1.33479	1.14827	0.954542	1.59415	1.50945	0.879104	1.31652	1.21442	1.32481
RPS6KA6	0.893323	0.000273206	0.00218775	0.114637	0.102072	0.144502	0.107735	0.141437	0.162653	0.130235	0.0799243	0.117236	0.128562
SNAPC5	0.893043	0.000234581	0.00191689	1.93408	1.46284	1.47875	1.65898	1.69699	1.90146	1.4632	2.00309	1.63366	1.76618
FHL2	0.892537	0.00126968	0.00817221	0.199067	0.136356	0.111064	0.0646886	0.155725	0.22118	0.0523241	0.143714	0.127794	0.143236
LAMC1	0.892329	5.57718e-09	1.21946e-07	2.37637	2.16166	2.42972	1.40178	2.84027	2.81365	1.31357	2.20927	2.09238	2.29419
DPH3	0.891904	7.41482e-05	0.000703934	2.75411	3.13216	3.71393	3.22706	2.87591	3.471	3.89833	3.55172	3.20681	3.44924
ZCCHC2	0.891723	4.64273e-07	7.54608e-06	0.4371	0.426469	0.475671	0.407599	0.566662	0.57902	0.315913	0.463391	0.43671	0.481247
CHMP2B	0.891604	8.03725e-06	9.84954e-05	0.625184	0.515462	0.881773	0.402199	0.80958	0.680209	0.601005	0.454163	0.606155	0.636239
GOLT1B	0.88871	0.000210215	0.00174804	0.678978	0.762285	0.953289	0.564003	0.883674	0.915424	0.826395	0.54562	0.739639	0.792778
SOCS2	0.888344	0.00327023	0.0182311	0.694146	0.551337	0.630765	0.348549	0.645897	0.662916	0.78591	0.329096	0.556199	0.605955
DUS4L	0.88734	0.000838861	0.00572056	0.531449	0.457192	0.705216	0.414001	0.452115	0.568587	0.532966	0.670796	0.526965	0.556116
OTUD4	0.887005	7.96862e-08	1.47133e-06	1.04416	0.972687	1.07773	0.859567	1.13391	1.17812	0.825856	1.1175	0.988536	1.06385
NANS	0.886502	0.00295911	0.0167165	0.238909	0.19181	0.19465	0.248003	0.201725	0.272645	0.187226	0.289258	0.218343	0.237713
KCNC4	0.886228	0.00251487	0.0145255	0.105813	0.046178	0.110444	0.089981	0.111092	0.0881828	0.0441891	0.141598	0.0881042	0.0962657
NDUFA5	0.885771	0.00101479	0.00675399	0.339279	0.495288	0.70239	0.444866	0.676605	0.548062	0.396016	0.47558	0.495456	0.524066
PAWR	0.885721	3.8017e-07	6.26738e-06	0.28339	0.182129	0.307482	0.13122	0.314676	0.281629	0.171626	0.178335	0.226055	0.236567
TMBIM4	0.885337	0.000600508	0.00429981	0.236439	0.285605	0.323495	0.175176	0.385904	0.382254	0.187864	0.178122	0.255179	0.283536
LRRCC1	0.885059	7.79976e-05	0.000736774	0.65807	0.76307	0.791671	0.443022	0.929034	0.734859	0.684424	0.489257	0.663958	0.709394
ANKRD11	0.884963	2.58291e-09	5.85723e-08	1.08541	0.872504	0.954096	1.07956	1.23121	1.12962	0.71434	1.2778	0.997894	1.08824
SLC4A1AP	0.884126	3.74216e-08	7.31941e-07	1.85827	1.47248	1.75717	1.51024	2.22764	1.85921	1.20776	1.88438	1.64954	1.79475
KLHL20	0.883511	2.83396e-07	4.78206e-06	0.634933	0.622301	0.672468	0.609565	0.863761	0.741274	0.424742	0.770764	0.634817	0.700135
HIPK3	0.88345	1.73926e-09	4.00975e-08	0.897003	0.83871	0.93608	0.76291	1.07163	1.12649	0.617036	0.934405	0.858676	0.93739
SYPL1	0.882866	7.23112e-06	8.96685e-05	1.04102	1.01331	1.22497	0.70692	1.18613	1.15444	0.81404	1.06203	0.996554	1.05416
VAMP4	0.882078	6.26675e-05	0.000606584	0.326552	0.496083	0.475485	0.359445	0.477341	0.542674	0.350941	0.398257	0.414391	0.442303
DTX4	0.88186	8.28697e-05	0.000777142	0.854999	0.815959	1.00682	1.19774	1.19676	1.59247	0.331858	1.63481	0.968879	1.18897
ELF4	0.881796	0.00248542	0.0144101	0.122044	0.101196	0.109321	0.186121	0.151731	0.160417	0.0826194	0.167817	0.129671	0.140646
SNX2	0.881542	1.27603e-05	0.000149244	0.95262	0.853977	1.31905	0.953977	1.31298	0.770774	0.971687	1.32181	1.01991	1.09431
IKZF4	0.880882	0.000117424	0.00105865	0.701185	0.761753	0.795255	0.979061	0.822775	0.744627	0.792765	1.11072	0.809313	0.867721
DNAJB4	0.880477	4.80878e-05	0.00048162	0.404373	0.363061	0.444685	0.332917	0.503709	0.45192	0.351965	0.349887	0.386259	0.41437
RSAD1	0.879246	3.981e-06	5.25704e-05	4.28328	4.30852	4.22674	5.58615	5.35012	5.78159	3.38007	5.407	4.60117	4.9797
ZMAT2	0.877981	2.04713e-05	0.000227816	2.47082	2.81445	2.59122	2.37147	2.89927	3.15081	2.10133	2.87368	2.56199	2.75627
ZNF614	0.877436	3.54594e-05	0.000369761	1.25204	1.56436	1.60064	1.66709	1.42666	1.6735	1.47682	1.90629	1.52103	1.62082
NBR1	0.877384	2.73266e-08	5.4475e-07	2.76142	2.75007	3.14501	3.21768	3.48588	3.43011	2.27852	3.59641	2.96855	3.19773
CDH6	0.877316	0.00140589	0.00889799	0.219046	0.223214	0.242626	0.083982	0.255588	0.234196	0.332917	0.0632216	0.192217	0.221481
APLP1	0.87715	1.72061e-05	0.000195624	1.72222	1.69274	1.57787	3.52918	2.14245	2.23626	1.31838	3.36883	2.1305	2.26648
PIP4P2	0.875306	0.000133251	0.00117483	0.254699	0.225271	0.277315	0.285779	0.325432	0.281581	0.217065	0.292957	0.260766	0.279259
LCLAT1	0.874015	1.9975e-06	2.82643e-05	0.137942	0.10765	0.144353	0.0983269	0.138455	0.142372	0.103729	0.130417	0.122068	0.128743
TCF20	0.873333	7.3951e-08	1.37398e-06	0.423885	0.452544	0.538289	0.566859	0.568264	0.561208	0.369392	0.626928	0.495394	0.531448
RIPK2	0.87318	0.00249904	0.0144742	0.147194	0.194285	0.238294	0.15254	0.190343	0.197975	0.166848	0.209493	0.183078	0.191165
VSNL1	0.873086	0.00786134	0.036853	0.149149	0.0843212	0.0771098	0.0612885	0.121978	0.177704	0.100115	0.0332433	0.092967	0.10826
ATP11A	0.873084	0.000255383	0.00206093	0.350718	0.346361	0.317953	0.350281	0.340266	0.362302	0.406752	0.349167	0.341328	0.364622
EMC7	0.871929	5.72971e-07	9.0427e-06	2.06586	1.70369	1.93319	1.72728	2.55767	2.24257	1.03159	2.46462	1.8575	2.07411
FADS1	0.871903	4.15829e-09	9.19871e-08	10.9862	9.34115	9.87217	10.5315	13.9376	11.975	5.33979	14.9694	10.1828	11.5555
PARD6B	0.871576	0.000672229	0.00474627	0.380367	0.210262	0.244972	0.307892	0.427729	0.311993	0.139726	0.400083	0.285873	0.319883
STS	0.87091	4.20194e-05	0.000430176	0.0232615	0.0167666	0.0280228	0.0132181	0.0306848	0.0248545	0.0158166	0.0147997	0.0203172	0.0215389
PPID	0.870748	0.00383318	0.020669	1.3093	1.37012	1.46204	1.41138	1.16116	1.04273	2.24073	1.7446	1.38821	1.5473
TWISTNB	0.870628	0.00175015	0.0107271	0.677028	0.646806	0.935738	0.396335	0.673538	0.579472	0.733134	0.705662	0.663977	0.672952
MAPK3	0.87014	7.92806e-06	9.74767e-05	2.3486	2.3087	2.29349	4.06367	2.41086	3.01981	1.9488	4.53167	2.75361	2.97779
FMR1	0.870014	5.84378e-08	1.10754e-06	1.30066	1.34281	1.77316	1.59329	1.74366	1.88378	1.08149	1.73595	1.50248	1.61122
RBM25	0.869167	1.88299e-06	2.68636e-05	4.69367	4.45965	4.75158	4.91416	5.29297	4.85062	4.31863	5.49926	4.70476	4.99037
CLU	0.868853	6.55184e-07	1.02604e-05	17.6295	16.309	11.7051	10.5598	18.3704	26.0718	5.07191	18.0716	14.0508	16.8964
LZTFL1	0.866316	4.77139e-06	6.20221e-05	0.211176	0.156342	0.31548	0.188174	0.230939	0.198268	0.199478	0.262986	0.217793	0.222918
MFSD2A	0.866267	0.00678844	0.0327092	0.490921	0.3513	0.266733	0.336316	0.526073	0.638907	0.0830048	0.566697	0.361318	0.45367
HSD17B12	0.865867	9.77894e-07	1.47794e-05	0.485512	0.32112	0.463041	0.326362	0.427777	0.403401	0.314398	0.535029	0.399009	0.420151
EP300	0.86475	1.1549e-07	2.07609e-06	3.09362	3.16645	3.40641	3.38445	3.96998	3.61549	2.53814	3.80863	3.26273	3.48306
NEU1	0.863645	2.98762e-05	0.000317436	3.07671	4.23586	2.61852	4.25794	4.22328	5.44892	1.26243	5.94611	3.54726	4.22018
ZNF260	0.86349	1.56193e-05	0.000179152	2.34651	3.30248	3.49295	2.88511	3.17343	3.35056	2.90027	3.11206	3.00676	3.13408
COX16	0.862872	0.00442764	0.0232602	0.0706601	0.0811246	0.0900385	0.0618925	0.0569762	0.0781566	0.0766721	0.112928	0.0759289	0.0811832
PIP4K2C	0.862818	0.000360195	0.00277616	0.824117	0.994567	0.85668	0.703122	0.76596	1.20122	0.582691	1.13215	0.844621	0.920505
C1orf52	0.862195	0.000368461	0.00282945	2.41567	2.1394	2.1465	2.20657	2.2194	2.24355	2.4016	2.5464	2.22704	2.35274
G6PD	0.861306	0.000163009	0.00140092	1.06197	0.865209	0.979564	1.64364	0.796942	1.82847	0.500794	2.38617	1.1376	1.37809
LRP1B	0.860501	9.23746e-09	1.95398e-07	0.0472117	0.0409344	0.0546462	0.0290836	0.046803	0.0702428	0.0313333	0.03613	0.042969	0.0461273
RRP15	0.859416	3.74105e-06	4.96862e-05	0.419039	0.476381	0.464505	0.509135	0.486512	0.611828	0.341019	0.570252	0.467265	0.502403
MRPL47	0.859407	0.000579928	0.00417259	0.989046	0.855534	0.918755	0.775051	0.91698	1.17573	0.979623	0.700749	0.884596	0.943272
[truncated: 2,854 more rows]

## Sheet: PolyIC_mouse
gene	log2FoldChange	pvalue	padj	BC1_ctrl	BC5_ctrl	BC9_ctrl	BC13_ctrl	BC2_polyIC	BC6_polyIC	BC10_polyIC	BC14_polyIC	Ctrl_ave	Poly_ave
[truncated: 2,249 more rows]

[truncated: 2 more sheets: TNF_human, TNF_mouse]
