# Supplementary material for: Conservation and divergence of vulnerability and responses to stressors between human and mouse astrocytes
Source: Nat Commun. 2021 Jun 25;12:3958. doi: 10.1038/s41467-021-24232-3 (PMC8233314; doi:10.1038/s41467-021-24232-3)
Supplement: Supplementary file 14 — Supplementary Data 12 [file 41467_2021_24232_MOESM14_ESM.xlsx]

## Sheet: acute_culture_serum
gene	serum.selected.BC1	serum.selected.BC4	serum.selected.BC8	acute.BC2	acute.BC3	acute.BC6	acute.BC7	serum.free.culture.BC9	serum.free.culture.BC10	serum.free.culture.BC11	serum.free.culture.BC12	serum.free.culture.BC13
KLRD1	0.00084983	0.00108982	0.00188588	0.00043456	0.0022647	0.0021653	0.00211165	0.00406451	0.00305441	0.00703779	0.00745864	0.00337666
SLC17A1	0	0	0	0	0	0	0	0	0.00030651	0	0	0
CCIN	0.143199	0.0579909	0.100351	0.0462468	0.0964067	0	0.112365	0	0.0154791	0.00913398	0	0
CALHM1	0.00533232	0.0239336	0	0.01227	0.0127891	0.0135864	0.0298121	0.0131913	0.0328548	0.00969354	0.0242069	0.0127124
SOHLH1	0	0	0	0	0	0	0	0	0	0	0	0
STRA6	0.396611	0.169156	0.104187	0.0390978	0.012869	0.0421532	0.0299984	0.0110615	0.0101017	0.0211339	0.00811941	0.0135025
SLC17A3	0	0	0	0	0	0	0	0.00058972	0	0	0	0
DUSP9	0.0132819	0.02342	0	0.00254687	0	0	0	0.00492861	0.00511473	0.00804832	0	0
KCNJ15	0.00048306	0	0.00064319	0	0	0	0	0	0.00029764	0.00035126	0	0.00015355

## Sheet: human_graft
gene	BC17_astro	BC38_astro	BC43_astro
KLRD1	0.0121722	0	0.0196113
SLC17A1	0	0	0
CCIN	0	0	0
CALHM1	0	0	0
SOHLH1	0	0	0
STRA6	0	0	0
SLC17A3	0	0	0
DUSP9	0.42804	0	0
KCNJ15	0.00415141	0	0

## Sheet: mouse_host
gene	BC17_astro	BC38_astro	BC43_astro
Klrd1	0	0	0.0132884
Ccin	0	0	0
Calhm1	0	0	0
Sohlh1	0	0	0
Stra6	0.00419388	0.0100205	0.0041205
Dusp9	0	0	0.0680773
Kcnj15	0	0	0

## Sheet: human_hypoxia
gene	BC3_Ctrl	BC4_Hypoxia	BC7_Ctrl	BC8_Hypoxia	BC11_Ctrl	BC12_Hypoxia	BC15_Ctrl	BC16_Hypoxia
KLRD1	0.00714309	0.00331378	0.0043069	0.00486734	0.00468868	0.00282276	0.00516819	0.00554042
SLC17A1	0	0	0	0	0	0	0	0
CCIN	0	0	0	0	0.0498985	0	0	0.0421165
CALHM1	0	0.0467835	0.0162145	0.0152704	0.0176518	0.0708469	0.0778282	0.0297977
SOHLH1	0	0	0	0	0	0	0	0
STRA6	0.0197314	0.0261533	0.00543861	0.0128048	0.00888105	0.0356448	0.0163156	0.022488
SLC17A3	0	0	0	0	0	0	0	0
DUSP9	0	0	0	0	0	0	0	0
KCNJ15	0	0	0.00058756	0.00055335	0	0	0	0

## Sheet: mouse_hypoxia
gene	BC1_Ctrl	BC2_Hypoxia	BC5_Ctrl	BC6_Hypoxia	BC9_Ctrl	BC10_Hypoxia	BC13_Ctrl	BC14_Hypoxia
Klrd1	0	0	0	0	0	0	0	0
Ccin	0	0	0	0	0	0.0560908	0.0429057	0
Calhm1	0	0	0	0	0	0	0	0
Sohlh1	0	0	0	0	0	0	0	0
Stra6	0.00098248	0.00260673	0	0	0	0.00241256	0	0
Dusp9	0	0	0	0	0	0.0265729	0.0203265	0
Kcnj15	0	0.00183557	0	0	0.0101406	0	0.00194926	0

## Sheet: human_polyic
gene	BC3_Ctrl	BC4_polyIC	BC7_Ctrl	BC8_polyIC	BC11_Ctrl	BC12_polyIC	BC15_Ctrl	BC16_polyIC
KLRD1	0.00675365	0.00226422	0.0024	0.00082578	0.00112551	0.00170121	0.00593849	0.00210264
SLC17A1	0	0	0	0	0	0	0	0
CCIN	0	0.0401611	0	0.0878827	0	0	0	0
CALHM1	0.0363228	0	0.0301181	0.0155444	0	0	0.0279463	0
SOHLH1	0	0	0	0	0	0	0	0
STRA6	0.0243665	0.0190612	0.0227298	0.0651732	0.0142126	0	0.0328078	0.0265515
SLC17A3	0	0	0	0.0034746	0	0	0	0
DUSP9	0	0	0.0187548	0.00967963	0.013193	0	0.0435059	0
KCNJ15	0	0	0.00109138	0	0.00076772	0	0	0

## Sheet: mouse_polyic
gene	BC1_Ctrl	BC2_polyIC	BC5_Ctrl	BC6_polyIC	BC9_Ctrl	BC10_polyIC	BC13_Ctrl	BC14_polyIC
Klrd1	0	0	0	0	0	0	0	0
Ccin	0	0	0	0.0377467	0	0	0	0.0379307
Calhm1	0	0	0	0	0	0	0	0
Sohlh1	0	0	0	0	0	0	0	0
Stra6	0	0	0.00106977	0.00081178	0	0	0	0
Dusp9	0	0.0183512	0	0	0	0	0.0215473	0.0359392
Kcnj15	0	0	0	0.00171488	0.0149866	0.00806976	0.00826529	0.00172323

## Sheet: human_tnf
gene	hR1_Ctrl	hR3_Ctrl	hR4_Ctrl_1	hR4_Ctrl_2	hR4_Ctrl_3	hR4_Ctrl_4	hR5_Ctrl_1	hR5_Ctrl_2	hR5_Ctrl_3	hR1_TNF	hR3_TNF	hR4_TNF_1	hR4_TNF_2	hR4_TNF_3	hR4_TNF_4	hR5_TNF_1	hR5_TNF_2	hR5_TNF_3
KLRD1	0.0217802	0.00549723	0.00631577	0.0117393	0	0	0.00506172	0.00702709	0.00733011	0.00900748	0	0	0	0	0.00145227	0.00275355	0.00516723	0.00863371
SLC17A1	0	0	0	0	0	0	0	0	0	0	0	0	0	0	0	0	0	0
CCIN	0	0	0	0	0	0.0710754	0	0	0	0.384629	0.0818765	0	0	0	0	0.0734872	0.206856	0
CALHM1	0	0.0258698	0	0.0245532	0.0304731	0	0	0	0.0275962	0	0	0	0	0.0322379	0	0	0.0243168	0
SOHLH1	0	0.0232494	0	0	0	0	0	0	0.024801	0	0	0	0	0	0	0	0	0
STRA6	0.025003	0.00433857	0	0.0329423	0.0153318	0.0126112	0.0159794	0.0295786	0.0185124	0.0853075	0.0096851	0	0.0229472	0.00540656	0.0045847	0.00869274	0.0407813	0.013628
SLC17A3	0	0	0	0	0	0	0	0	0	0	0	0	0	0	0	0	0	0
DUSP9	0.0464186	0	0.0370159	0	0	0.0312172	0	0.0411849	0.0171844	0.0211167	0.0179806	0	0	0.0200748	0	0	0.0151423	0
KCNJ15	0	0	0	0	0	0	0.00086317	0	0	0	0	0	0.00198327	0	0.00099061	0	0	0

## Sheet: mouse_tnf
gene	mR4_Ctrl	mR6_Ctrl	mR9_Ctrl	mR10_Ctrl	mR13_Ctrl	mR14_Ctrl	mR4_TNF	mR6_TNF	mR9_TNF	mR10_TNF	mR13_TNF	mR14_TNF
Klrd1	0	0	0	0	0	0	0	0	0	0	0	0
Ccin	0.0691594	0	0	0	0	0	0	0	0	0.0780714	0	0
Calhm1	0	0	0	0	0	0	0	0	0	0	0	0
Sohlh1	0	0	0	0	0	0	0	0	0	0	0	0
Stra6	0	0	0	0	0	0	0	0	0.0039299	0	0	0
Dusp9	0	0	0	0	0	0	0	0	0	0	0	0
Kcnj15	0.00628398	0.00394818	0	0	0	0.00338124	0.0148798	0	0	0	0.0182528	0.00946942
