# Supplementary material for: Conservation and divergence of vulnerability and responses to stressors between human and mouse astrocytes
Source: Nat Commun. 2021 Jun 25;12:3958. doi: 10.1038/s41467-021-24232-3 (PMC8233314; doi:10.1038/s41467-021-24232-3)
Supplement: Supplementary file 17 — Source data [file 41467_2021_24232_MOESM17_ESM.xlsx]

## Sheet: Figure 3 and Supp Figure 22 
Figure 3C, 3D and Supplementary Figure 22
	Human Astrocytes												Mouse Astrocytes
				Control						100μM H2O2 treated						Control						100μM H2O2 treated
				Live cells	Dead cells					Live cells	Dead cells					Live cells	Dead cells					Live cells	Dead cells
	patient_1	well_1	image_1	617	177		patient_1	well_1	image_1	41	182		litter_1	well_1	image_1	928	360		litter_1	well_1	image_1	287	146
			image_2	387	113				image_2	51	129				image_2	1009	262				image_2	318	149
			image_3	395	155				image_3	61	139				image_3	970	283				image_3	241	115
			image_4	469	132				image_4	41	146				image_4	960	405				image_4	256	112
	patient_2	well_1	image_1	160	81		patient_2	well_1	image_1	68	124		litter_2	well_1	image_1	405	87		litter_2	well_1	image_1	557	362
			image_2	115	62				image_2	58	92				image_2	458	100				image_2	310	289
			image_3	183	61				image_3	66	110				image_3	430	100				image_3	360	290
			image_4	172	82				image_4	56	69				image_4	614	231				image_4	217	114
			image_5	199	56				image_5	56	96				image_5	586	260				image_5	241	126
		well_2	image_1	170	84			well_2	image_1	68	107			well_2	image_1	669	261			well_2	image_1	289	209
			image_2	168	79				image_2	50	105				image_2	639	236				image_2	269	206
			image_3	138	35				image_3	73	128				image_3	492	185				image_3	297	228
			image_4	146	64				image_4	44	96				image_4	747	273				image_4	395	388
			image_5	100	58				image_5	44	101				image_5	599	262				image_5	352	213
		well_3	image_1	137	36		patient_3	well_1	image_1	54	151		litter_3	well_1	image_1	477	166		litter_3	well_1	image_1	225	122
			image_2	170	49				image_2	51	154				image_2	598	220				image_2	274	194
			image_3	167	69				image_3	35	94				image_3	478	160				image_3	311	126
			image_4	166	74				image_4	54	185				image_4	507	241				image_4	341	194
	patient_3	well_1	image_1	168	49			well_2	image_1	43	153				image_5	542	210				image_5	300	250
			image_2	178	49				image_2	34	127			well_2	image_1	397	158				image_6	244	273
			image_3	112	47				image_3	43	134				image_2	468	208			well_2	image_1	276	186
			image_4	205	71				image_4	31	76				image_3	477	191				image_2	208	160
			image_5	198	71			well_3	image_1	53	183				image_4	501	178				image_3	233	167
		well_2	image_1	326	86				image_2	44	194				image_5	536	187				image_4	268	172
			image_2	348	93				image_3	22	99				image_6	322	119		litter_4	well_1	image_1	397	288
			image_3	306	97				image_4	47	141		litter_4	well_1	image_1	686	235				image_2	339	296
			image_4	337	106										image_2	638	280				image_3	364	296
		well_3	image_1	276	102										image_3	626	240				image_4	324	312
			image_2	269	82										image_4	584	188				image_5	330	291
			image_3	228	76									well_2	image_1	430	229			well_2	image_1	307	291
			image_4	262	97										image_2	552	161				image_2	335	243
															image_3	774	309				image_3	389	343
															image_4	678	296				image_4	346	175
													litter_5	well_1	image_1	428	217				image_5	280	240
															image_2	533	282		litter_5	well_1	image_1	250	271
															image_3	383	257				image_2	78	179
															image_4	249	125				image_3	245	370
														well_2	image_1	660	306				image_4	271	388
															image_2	530	245			well_2	image_1	291	329
															image_3	538	250				image_2	198	308
															image_4	98	142				image_3	242	272
													litter_6	well_1	image_1	533	188				image_4	269	338
															image_2	356	167		ltter_6	well_1	image_1	214	228
															image_3	528	190				image_2	360	361
														well_2	image_1	369	135				image_3	167	134
															image_2	516	237				image_4	226	246
															image_3	398	125			well_2	image_1	234	267
														well_3	image_1	534	186				image_2	186	194
															image_2	703	239				image_3	203	237
															image_3	594	235				image_4	231	280
																				well_3	image_1	208	199
																					image_2	337	298
																					image_3	214	239
																					image_4	223	211

## Sheet: Figure 4A
Figure 4A
			Human Astrocytes Basal OCR (pmol/min per 1000 cells)
	patient_1	culture_1	0.720392
	patient_2	culture_1	0.462935
		culture_2	0.53128
		culture_3	0.62737
	patient_3	culture_1	0.86618
		culture_2	1.05737
			Mouse Astrocytes Basal OCR (pmol/min per 1000 cells)
	litter_1	culture_1	1.46
		culture_2	1.33
		culture_3	1.59
	litter_2	culture_1	1.24
	litter_3	culture_1	0.91
	litter_4	culture_1	1.66
		culture_2	1.7

## Sheet: Figure 4B
Figure 4B
			Human Astrocytes ATP Linked OCR (pmol/min per 1000 cells)
	patient_1	culture_1	0.572307
	patient_2	culture_1	0.462935
		culture_2	0.357926
		culture_3	0.467796
	patient_3	culture_1	0.701416
		culture_2	0.893027
			Mouse Astrocytes ATP Linked OCR (pmol/min per 1000 cells)
	litter_1	culture_1	0.94
		culture_2	1.01
		culture_3	1.26
	litter_2	culture_1	0.96
	litter_3	culture_1	0.74
	litter_4	culture_1	1.06
		culture_2	1.18

## Sheet: Figure 4C
Figure 4C
			Human Astrocytes Basal OCR/ECAR
	patient_1	culture_1	0.912814
	patient_2	culture_1	0.430106
		culture_2	0.83656
		culture_3	0.987986
	patient_3	culture_1	1.27549
		culture_2	2.05523
			Mouse Astrocytes Basal OCR/ECAR
	litter_1	culture_1	1.96
		culture_2	1.8
		culture_3	2.02
	litter_2	culture_1	3.72
	litter_3	culture_1	2.89
	litter_4	culture_1	5.46
		culture_2	2.74

## Sheet: Figure 4D and 4E
Figure 4D and 4E
		Mouse Astrocytes TMRE/MTG						Human Astrocytes TMRE/MTG
		1hr Control	1hr H2O2	3hr Control	3hr H2O2			1hr Control	1hr H2O2	3hr Control	3hr H2O2
	litter_1	0.82	0.618	0.737	0.63		patient_1	0.600061	0.391771	0.592555	0.248574
		0.839	0.669	0.718	0.647			0.559161	0.401921	0.551741	0.25102
		0.836	0.623	0.74	0.587		patient_2	0.5116	0.446	0.7587	0.3433
	litter_2	0.883894	0.609008	0.796734	0.514347			0.5386	0.4344	0.8489	0.3317
		0.676244	0.605425	0.818051	0.466683			0.5217	0.4109	0.8059	0.3097
		0.69241	0.628918	0.718932	0.532722		patient_3	0.565055	0.502637	0.412594	0.262475
	litter_3	0.779056	0.564307	0.976579	0.547069			0.548507	0.502042	0.43062	0.247509
		0.708323	0.603864	0.780352	0.682023			0.607523	0.470267	0.459839	0.245722
		0.706467	0.669896	0.779564	0.632318		patient_4	1.086	0.563	0.978	0.434

## Sheet: Figure 4F and 4G
Figure 4F and 4G
			Human Astrocytes Basal OCR (pmol/min per 1000 cells)
			H2O2 treated time	0hr	1hr	3hr	5hr
			patient_1	0.720392	0.625634	0.58593	0.431925
			patient_2	0.462935	0.34	0.304621	0.625717
				0.53128	0.33	0.382966	0.359178
				0.62737		0.392791	0.430755
			patient_3	0.86618	0.88312	0.675464	0.764321
				1.05737	0.791545	0.850736	0.594137
			Mouse Astrocytes Basal OCR (pmol/min per 1000 cells)
			H2O2 treated time	0hr	1hr	3hr	5hr
			litter_1	1.46	0.97	1.51	1.64
				1.33	1.93	1.81	1.66
				1.59	1.39	1.74	1.78
			litter_2	1.24	1.69	1.93	1.43
			litter_3	0.91	1.34	0.83	1
			litter_4	1.66	1.93	1.97	2.06
				1.7	1.9	1.92	1.93
						1.59	1.81

## Sheet: Figure 4H and 4I
Figure 4H and 4I
			Human Astrocytes ATP Linked OCR (pmol/min per 1000 cells)
			H2O2 treated time	0hr	1hr	3hr	5hr
			patient_1	0.572307	0.532491	0.425374	0.278661
			patient_2	0.462935	0.32	0.227154	0.540826
				0.357926	0.31	0.288833	0.340263
				0.467796		0.332937	0.310425
			patient_3	0.701416	0.638383	0.608655	0.574721
				0.893027	0.663501	0.666356	0.460203
			Mouse Astrocytes ATP Linked OCR (pmol/min per 1000 cells)
			H2O2 treated time	0hr	1hr	3hr	5hr
			litter_1	0.94	0.58	0.87	1.19
				1.01	1.08	1.17	1.24
				1.26	0.76	1.12	1.17
			litter_2	0.96	1.23	1.51	1.23
			litter_3	0.74	1.19	0.63	0.73
			litter_4	1.06177	1.04736	0.937462	1.40794
				1.18004	1.0297	1.31158	1.62819
						1.31177	1.49603

## Sheet: Figure 5A and 5B
Figure 5A and 5B
		Human Astrocytes Catalase Expression (RPKM)	Human Astrocytes G6PD Expression (RPKM)				Mouse Astrocytes Catalase Expression (RPKM)	Mouse Astrocytes G6pdx Expression (RPKM)
	patient_1	1.47308	3.20559			litter_1	6.32858	5.03967
	patient_2	1.01386	0.756311			litter_2	7.64307	2.805
	patient_3	1.18929	2.98046			litter_3	5.54734	3.52215
	patient_4	1.73439	3.31942			litter_4	6.4684	5.68491
	patient_5	0.912923	1.38237			litter_5	5.31775	4.43805
	patient_6	1.0534	1.163			litter_6	5.24992	3.31015
	patient_7	0.978573	1.64798			litter_7	6.88056	3.07017
	patient_8	1.09988	1.64364			litter_8	4.24731	4.83636
	patient_9	0.830391	2.35485			litter_9	6.51378	3.40826
						litter_10	8.62161	3.56406
						litter_11	14.2996	4.30982
						litter_12	10.5197	4.79065
						litter_13	9.1035	6.53295
						litter_14	9.58398	6.20262

## Sheet: Figure 5C
Figure 5C
			Human Astrocytes Non-mitochondrial Oxygen Consumption Rate (pmol/min per 1000 cells)
	patient_1	culture_1	0.31
		culture_2	0.27
	patient_2	culture_1	0.45
		culture_2	0.13
		culture_3	0.2
	patient_3	culture_1	0.21
		culture_2	0.22
			Mouse Astrocytes Non-mitochondrial Oxygen Consumption Rate (pmol/min per 1000 cells)
	litter_1	culture_1	0.55
		culture_2	0.72
		culture_3	0.5
	litter_2	culture_1	0.54
	litter_3	culture_1	0.38
	litter_4	culture_1	0.43
		culture_2	0.41

## Sheet: Figure 6H-O
Figure 6H-O
	Mouse Astrocytes
	Control				Hypoxia
	litter_1	litter_2	litter_3	litter_4	litter_1	litter_2	litter_3	litter_4
Ndnf	0.224092	0.0425202	0.0765247	0.0469966	0.236122	0.14959	0.149546	0.313638
Bmp4	0.917389	0	0.0264272	0.0116432	0.924269	0.487078	0.89528	4.55011
Epha5	0.27447	0.212261	0.320158	0.267417	0.453699	0.459726	0.446786	0.38173
Cadm3	3.10377	0.487259	0.954597	0.659864	1.98433	1.48198	1.69958	3.38686
	Human Astrocytes
	Control				Hypoxia
	patient_1	patient_2	patient_3	patient_4	patient_1	patient_2	patient_3	patient_4
NDNF	0.00247162	0.0103831	0.00476881	0.00572248	0	0.00781374	0.00657282	0.0137594
BMP4	0.0512234	0.0753149	0.108715	0.0237193	0.0930773	0.0431832	0.0454065	0.114064
EPHA5	0.217095	0.148587	0.232818	0.264128	0.263785	0.167971	0.365499	0.217072
CADM3	0.647418	0.955588	0.846832	1.70489	0.988293	1.12786	1.3029	1.08233

[truncated: 4 more sheets: Figure 7I-N, Supp Figure 10C and 10D, Supp Figure 11, Supp Figure 25B and 25C]
